# Supplementary material for: Regulation of heme utilization and homeostasis in Candida albicans
Source: PLoS Genet. 2022 Sep 9;18(9):e1010390. doi: 10.1371/journal.pgen.1010390 (PMC9491583; doi:10.1371/journal.pgen.1010390)
Supplement: S1 Table — (XLSX) [file pgen.1010390.s006.xlsx]

## Sheet: Sheet1
CGD systematic name	orf19 number	Gene_Name	CGDID	FoldChange HAP1 noHemin vs hap1 mutant noHemin	pvalue HAP1 noHemin vs hap1 mutant noHemin	Significantly DE HAP1 noHemin vs hap1 mutant noHemin	FoldChange HAP1 Hemin vs hap1 mutant Hemin	pvalue HAP1 Hemin vs mutant Hemin	Significantly DE HAP1 Hemin vs mutant Hemin	FoldChange hap1 mutant Hemin vs hap1 mutant noHemin	pvalue hap1 mutant Hemin vs hap1 mutant noHemin	Significantly DE hap1 mutant Hemin vs hap1mutant noHemin	FoldChange HAP1 Hemin vs HAP1 noHemin	pvalue HAP1 Hemin vs HAP1 noHemin	Significantly DE HAP1 Hemin vs HAP1 noHemin	Description
CR_09410W_A	orf19.7337		CAL0000185383	-1.39655	0.000399437	Down	-1.07385	0.43942	No	-1.09244	0.337078	No	1.19046	0.0647318	No	Protein with a nischarin related domain and leucine rich repeats; Spider biofilm induced
C2_04300C_A	orf19.1592		CAL0000178585	-1.163	0.0485616	No	1.04028	0.603995	No	-1.2751	0.00134957	Down	-1.05393	0.494366	No	Protein of unknown function; Spider biofilm induced
C7_01850C_A	orf19.6534.2		CAL0000181821	-1.1053	0.070721	No	-1.13067	0.0249324	No	1.21583	0.000375838	Up	1.18855	0.00175822	Up	Coronin; cortical actin cytoskeletal component; predicted role in regulation of actin patch assembly; rat catheter and Spider biofilm repressed
CR_09580C_A	orf19.6604		CAL0000192113	-1.02872	0.636018	No	1.0298	0.618795	No	-1.03093	0.607723	No	1.02759	0.647386	No	Ortholog of S. cerevisiae Pba1 that is involved in 20S proteasome assembly; upregulated in a cyr1 null mutant; contains a 5' UTR intron
C2_00280C_A	orf19.2105		CAL0000187163	1.04959	0.594057	No	-1.15979	0.0972104	No	1.00761	0.932456	No	-1.20811	0.0372141	No	Putative pre-mRNA-splicing factor; possibly an essential gene, disruptants not obtained by UAU1 method
C3_05460W_A	orf19.6984		CAL0000174235	1.23101	0.00480053	Up	1.16437	0.0385487	No	-1.12147	0.12152	No	-1.18565	0.0200272	Down	Ortholog of C. dubliniensis CD36 : Cd36_85460, C. parapsilosis CDC317 : CPAR2_405760, C. auris B8441 : B9J08_000903 and Candida tenuis NRRL Y-1498 : CANTEDRAFT_116052
C1_00550W_A	orf19.6053	CIS2	CAL0000184736	-1.02472	0.759327	No	-1.14217	0.0764921	No	1.31887	0.00031033	Up	1.18325	0.0311707	No	Putative role in regulation of biogenesis of the cell wall; upregulated in biofilm; Gcn4p-regulated
C4_06610C_A	orf19.2871	SDH12	CAL0000176470	1.13138	0.0168933	Up	1.20182	0.000374206	Up	-1.24086	2.97018e-05	Down	-1.16814	0.00262779	Down	Succinate dehydrogenase; soluble protein in hyphae; macrophage-downregulated protein level; downregulated by Efg1p; repressed by nitric oxide; protein present in exponential and stationary growth phase yeast cultures; Hap43p-repressed gene
C1_09140C_A	orf19.4772	SSU81	CAL0000185371	1.02155	0.813697	No	1.11831	0.213539	No	-1.08824	0.348806	No	1.00596	0.94747	No	Predicted adaptor protein involved in activation of MAP kinase-dependent signaling pathways; links response to oxidative stress to morphogenesis and cell wall biosynthesis; mediates formation of microcolonies; caspofungin repressed
C1_05840W_A	orf19.2467	PRN1	CAL0000200662	1.05388	0.576638	No	-1.03597	0.705306	No	-1.0894	0.360315	No	-1.1894	0.0645491	No	Protein with similarity to pirins; induced by benomyl and in response to alpha pheromone in SpiderM medium; transcript induced by Mnl1 in weak acid stress; rat catheter and Spider biofilm induced
C3_07060W_A	orf19.6794	FESUR1	CAL0000184766	1.18233	0.000452315	Up	1.12669	0.0125995	Up	-1.25222	2.56519e-06	Down	-1.31407	1.05489e-08	Down	Putative ubiquinone reductase; transcriptionally induced by interaction with macrophage; alkaline downregulated; repressed by nitric oxide; clade-associated gene expression; Hap43p-repressed gene
C2_03320W_A	orf19.896	CHK1	CAL0000185875	1.00107	0.993255	No	-1.26565	0.0640513	No	-1.17483	0.204068	No	-1.48852	0.00177564	Down	Histidine kinase; 2-component signaling, cell wall synthesis; hyphal growth defect; avirulent in mouse, not rat vaginal infection; phagocytosis rate increased; Spider biofilm induced; required for RPMI biofilm; Bcr1-induced in a/a biofilm
C1_11760C_A	orf19.1140		CAL0000190607	-1.09564	0.137605	No	1.0596	0.340027	No	-1.05074	0.416924	No	1.10487	0.103302	No	Protein of unknown function; Spider biofilm repressed
C3_07610W_A	orf19.6729	TIP120	CAL0000174904	-1.0582	0.561645	No	-1.00642	0.94744	No	1.08334	0.410294	No	1.13908	0.180897	No	Protein similar to human CAND1 (Cullin-Associated Nedd8-Dissociated) protein involved in regulation of SCF complexes; binds unnedddylated cullin Cdc53; mutants are viable
C4_00630C_A	orf19.4180		CAL0000197577	1.06864	0.329361	No	-1.0414	0.542279	No	1.29553	0.000118704	Up	1.16413	0.0240612	No	ER protein-translocation complex component; regulated by Gcn4p; repressed in response to amino acid starvation (3-aminotriazole treatment); sumoylation target
C3_06020W_A	orf19.7383	MNN9	CAL0000179486	1.03165	0.499052	No	1.0525	0.259559	No	1.02763	0.551327	No	1.04839	0.301423	No	Protein of N-linked outer-chain mannan biosynthesis; mutant has defective cell wall; required for wild-type hyphal growth; mutant is hygromycin B sensitive and vanadate resistant; has N-terminal membrane-spanning segment (positions 18-34)
C5_00040C_A	orf19.5693		CAL0000200941	1.08289	0.195152	No	1.04852	0.440036	No	1.04294	0.493697	No	1.00984	0.873294	No	Subunit of the GPI (glycosylphosphatidylinositol):protein transamidase complex; removes the GPI-anchor signal and attaches GPI to proteins in the ER; Spider biofilm repressed
CR_00310C_A	orf19.7502		CAL0000193859	-1.57724	1.29054e-11	Down	-1.32952	2.0693e-05	Down	1.01463	0.827993	No	1.20368	0.00593847	Up	Protein of unknown function; Hap43-induced gene; upregulated in a cyr1 null mutant; Spider biofilm induced
C6_02900C_A	orf19.5566		CAL0000187056	1.6443	1.89171e-06	Up	1.31982	0.00917668	Up	-1.43035	0.000799667	Down	-1.78201	2.88289e-08	Down	Ortholog(s) have role in protein lipoylation and mitochondrion localization
C5_03240W_A	orf19.2655	BUB3	CAL0000179049	-2.31779	9.04217e-16	Down	-1.61742	3.86933e-06	Down	-1.18803	0.0968489	No	1.20621	0.0739031	No	Protein similar to S. cerevisiae Bub3; a kinetochore checkpoint component; induced by hydroxyurea treatment; flow model biofilm induced; Spider biofilm induced
CR_01200W_A	orf19.3234	OYE22	CAL0000176070	-1.29971	0.151875	No	-1.28469	0.141198	No	1.35241	0.0804673	No	1.36822	0.0826344	No	Putative NADPH dehydrogenase; rat catheter biofilm induced
C2_04370W_A	orf19.4517		CAL0000187875	1.07872	0.285483	No	1.17039	0.0267239	No	-1.28541	0.00040994	Down	-1.18474	0.0168148	Down	Protein of unknown function; Hap43-induced gene
C2_08000C_A	orf19.2183	KRE30	CAL0000185948	1.13839	0.00230332	Up	1.25793	7.34613e-08	Up	-1.67823	5.67351e-34	Down	-1.51876	9.07374e-23	Down	YEF3-subfamily ABC family protein; predicted not to be a transporter; repressed in core stress response; mutation confers hypersensitivity to amphotericin B
C1_02740C_A	orf19.2963		CAL0000195751	-1.18531	0.135941	No	-1.15236	0.192048	No	1.19549	0.104362	No	1.22968	0.0668553	No	Has domain(s) with predicted NAD+ binding activity
C4_02930W_A	orf19.2701		CAL0000175629	-1.0679	0.734692	No	-1.15314	0.375989	No	1.97968	9.45734e-05	Up	1.83335	0.000829946	Up	Protein of unknown function; Ras1 and Cyr1 repressed; rat catheter and Spider biofilm induced
C6_02040W_A	orf19.3507	MCR1	CAL0000182452	1.13211	0.0146677	Up	1.04504	0.385325	No	1.04227	0.415168	No	-1.03938	0.446868	No	NADH-cytochrome-b5 reductase; soluble in hyphae; alkaline downregulated; farnesol, ketoconazole or flucytosine induced; protein present in exponential and stationary growth phase yeast; YNB biofilm induced; rat catheter biofilm repressed
C6_01550C_A	orf19.3431		CAL0000176297	1.32095	0.00227353	Up	1.37571	0.000441228	Up	-1.11376	0.240549	No	-1.06943	0.456603	No	Ortholog(s) have 3'-5' exonuclease activity, DNA-directed DNA polymerase activity, role in mitochondrial DNA catabolic process, mitochondrial DNA replication, mitochondrial genome maintenance and mitochondrion localization
C1_06370C_A	orf19.6274	PBR1	CAL0000188826	-1.22216	0.868634	No	-1.4112	0.764763	No	1.19356	0.877607	No	1.03367	0.978255	No	Protein of unknown function; required for cohesion, adhesion, and RPMI biofilm formation; induced by alpha pheromone in white cells; fluconazole-induced; Spider biofilm induced
C2_06170C_A	orf19.4099	ECM17	CAL0000177258	1.05029	0.528973	No	-1.0189	0.809808	No	1.13502	0.10378	No	1.06063	0.449681	No	Putative sulfite reductase beta subunit; role in cell wall biogenesis; regulated by Tsa1/Tsa1B in H2O2 stress; Gcn4-regulated; Tbf1-activated; Hap43-repressed; Spider, flow, F-12/CO2 model biofilm induced
CR_10600C_A	orf19.7643		CAL0000191686	1.02948	0.664184	No	1.01447	0.829847	No	1.00367	0.956322	No	-1.01109	0.86904	No	Ortholog(s) have 4-hydroxybenzoate octaprenyltransferase activity, role in ubiquinone biosynthetic process and integral component of mitochondrial membrane, mitochondrial inner membrane, mitochondrion localization
C3_02020W_A	orf19.1646		CAL0000192627	1.17296	0.0456256	No	1.18485	0.0349352	No	-1.87372	4.99788e-15	Down	-1.85492	1.14265e-14	Down	Ortholog(s) have rRNA primary transcript binding activity
C1_13290W_A	orf19.4955		CAL0000180245	1.97743	0.199254	No	-1.96165	0.223331	No	1.40698	0.525515	No	-2.75699	0.0636483	No	Ortholog(s) have role in ascospore wall assembly and ascospore wall, prospore membrane localization
C1_08800W_A	orf19.4738		CAL0000189668	-1.80307	7.65691e-14	Down	-1.31203	0.000458172	Down	-1.17382	0.0368727	No	1.17076	0.0474987	No	Ortholog(s) have integral component of endoplasmic reticulum membrane localization
C2_04290W_A	orf19.791	RIM11	CAL0000186692			No			No			No			No	Ortholog of S. cerevisiae Rim11; a protein kinase involved in meiosis and sporulation in S. cerevisiae; mutant is viable
CR_04500C_A	orf19.541		CAL0000187380	1.11188	0.0995314	No	1.21965	0.00375781	Up	-1.87504	9.04035e-21	Down	-1.70936	3.35981e-16	Down	Has domain(s) with predicted 2-oxoglutarate-dependent dioxygenase activity
CR_04450C_A	orf19.536		CAL0000173973	1.02216	0.641979	No	1.04724	0.322538	No	-1.00768	0.870416	No	1.01672	0.723671	No	Ortholog(s) have chromatin binding, molecular adaptor activity, ubiquitin binding activity and role in chromatin organization, histone acetylation, transcription by RNA polymerase II
C5_05260W_A	orf19.4019		CAL0000185442	1.01017	0.918995	No	-1.29135	0.00829642	Down	1.11264	0.270449	No	-1.17243	0.109888	No	Regulatory subunit of protein phosphatase PP4; required for recovery from filamentation induced by DNA damage; mutants show increased virulence
C6_03860C_A	orf19.5762	PGA61	CAL0000195894	-1.06272	0.778717	No	-1.1368	0.535693	No	1.09941	0.650603	No	1.02776	0.89835	No	Putative GPI-anchored protein
C1_08840W_A	orf19.4742		CAL0000190331	-1.00728	0.962143	No	1.24967	0.171054	No	-1.87488	8.21649e-05	Down	-1.48945	0.0107741	Down	Putative SH3-domain-containing protein
CR_08420W_A	orf19.6408		CAL0000183386	-1.14985	0.158629	No	-1.08537	0.402553	No	1.34777	0.0023865	Up	1.42784	0.000306093	Up	Putative DnaJ-like heat shock/chaperone; Hap43-repressed; Spider and F-12/CO2 biofilm induced
C1_06060C_A	orf19.2439		CAL0000199317	1.18898	0.00114766	Up	1.15442	0.00712351	Up	-1.22289	0.000168332	Down	-1.25949	1.40203e-05	Down	Putative mitochondrial acyl carrier protein involved in fatty acid biosynthesis; shows colony morphology-related gene regulation by Ssn6p; protein newly produced during adaptation to the serum
C3_00960W_A	orf19.2500		CAL0000187080	1.20913	0.00269277	Up	1.18741	0.00649308	Up	-1.14914	0.029531	No	-1.17016	0.0119445	Down	Mitochondrial protein involved in assembly of NADH ubiquinone oxidoreductase Complex I; required for biofilm formation, respiration and virulence
C2_01640W_A	orf19.1474	SLA1	CAL0000198859	-1.21183	0.00508646	Down	-1.12657	0.0807992	No	1.12951	0.0746581	No	1.215	0.00447893	Up	Protein required for assembly of the cortical actin cytoskeleton; contains three SH3 domains; transcription is regulated by Nrg1 and Mig1; flow model biofilm repressed
C1_06920C_A	orf19.6219		CAL0000178470	-1.08167	0.144343	No	1.02417	0.635715	No	1.29267	7.26881e-07	Up	1.43205	7.49206e-12	Up	Ortholog of C. dubliniensis CD36 : Cd36_06470, C. parapsilosis CDC317 : CPAR2_208960, Candida tenuis NRRL Y-1498 : CANTEDRAFT_114040 and Pichia stipitis Pignal : PICST_51125
C2_01240C_A	orf19.2000		CAL0000177726	1.4006	0.000818723	Up	1.28509	0.013785	Up	-1.26085	0.0240326	No	-1.37418	0.00144618	Down	Ortholog(s) have DNA helicase activity and role in DNA-dependent DNA replication maintenance of fidelity, establishment of sister chromatid cohesion, interstrand cross-link repair, mitotic sister chromatid cohesion
C3_00920W_A	orf19.6169		CAL0000198778	1.30564	0.258493	No	1.35366	0.157664	No	3.22895	2.47089e-07	Up	3.3477	6.58977e-08	Up	Putative fungal-specific transmembrane protein; induced by Rgt1; Spider biofilm induced
C4_06300C_A	orf19.2907	PGA42	CAL0000192200	-1.71116	0.799102	No	-3.82069	0.526674	No	-1.1431	0.948559	No	-2.55233	0.663572	No	Putative GPI-anchored adhesin-like protein; decreased transcription is observed in azole-resistant strains that overexpress CDR1 and CDR2 or MDR1
C2_05270W_A	orf19.3556		CAL0000191099	1.2985	0.0017766	Up	1.30722	0.00143164	Up	-1.56299	1.05944e-07	Down	-1.55256	1.42631e-07	Down	Transportin or cytosolic karyopherin beta; Spider biofilm induced
CR_07700W_A	orf19.1985		CAL0000201015	-1.1275	0.431766	No	-1.17118	0.256707	No	1.7807	6.38149e-05	Up	1.71429	0.000268833	Up	Has aminoglycoside phosphotransferase and protein kinase domains; rat catheter and flow model biofilm induced
C6_02460C_A	orf19.5515		CAL0000197492	1.06937	0.31184	No	1.09975	0.153069	No	-1.29949	8.21208e-05	Down	-1.2636	0.000421257	Down	Ortholog(s) have mRNA binding, ribosome binding activity and role in mitochondrial respiratory chain complex III assembly, positive regulation of mitochondrial translation
C6_00880W_A	orf19.89		CAL0000196745	-1.12868	0.0372879	No	-1.1456	0.0152127	No	1.23391	0.000203926	Up	1.21568	0.000689359	Up	Ortholog(s) have peroxisome matrix targeting signal-2 binding activity, role in fatty acid metabolic process, protein import into peroxisome matrix, docking, protein targeting to peroxisome and cytosol, peroxisome localization
C2_03530W_A	orf19.867		CAL0000178992	-1.14457	0.0102057	Down	-1.07536	0.157488	No	1.0959	0.0764961	No	1.16643	0.00322688	Up	Ortholog(s) have superoxide-generating NAD(P)H oxidase activity, role in apoptotic process, regulation of actin cytoskeleton organization and perinuclear endoplasmic reticulum localization
CR_09180W_A	orf19.7314	CDG1	CAL0000188872	-1.22377	0.00764719	Down	-1.14902	0.0666277	No	-1.25552	0.00255572	Down	-1.17883	0.0304282	No	Putative cysteine dioxygenases; role in conversion of cysteine to sulfite; transcript regulated upon white-opaque switch; rat catheter, Spider and flow model biofilm induced
C4_07150W_A	orf19.3088		CAL0000196526	1.79432	1.05258e-05	Up	1.5266	0.00229888	Up	-2.32968	8.25482e-10	Down	-2.73823	5.01921e-14	Down	bZIP transcription factor; possibly transcriptionally regulated upon hyphal formation; Hap43; F-12/CO2 early biofilm induced; Spider biofilm induced
C7_04080C_A	orf19.7167		CAL0000197095	1.20278	0.915821	No	5.11686	0.347922	No	-3.71496	0.464706	No	1.14515	0.936059	No	Putative adhesin-like protein
C6_03780C_A	orf19.5752		CAL0000181096	-1.20211	0.00342995	Down	-1.33574	8.86816e-07	Down	1.48199	4.94352e-11	Up	1.33372	3.39838e-06	Up	Ortholog(s) have ubiquitin-protein transferase activity, role in SCF-dependent proteasomal ubiquitin-dependent protein catabolic process and SCF ubiquitin ligase complex localization
C2_07160W_A	orf19.2270	SMF12	CAL0000200327	1.17198	0.000694104	Up	1.24805	1.73478e-06	Up	1.69665	7.90628e-30	Up	1.80677	4.89233e-37	Up	Ortholog of S. cerevisiae Smf1; manganese transporter; Gcn4-regulated; Hap43, alkaline induced; caspofungin repressed; mutants are viable
C1_03070C_A	orf19.3000	ORC1	CAL0000190220	1.02914	0.583497	No	1.05191	0.325477	No	1.09149	0.0918475	No	1.11564	0.0351204	No	Putative origin recognition complex large subunit; essential for viability; similar to S. cerevisiae Orc1p origin recognition complex subunit
C1_14550C_A	orf19.7272		CAL0000176064	-1.14348	0.116233	No	-1.19362	0.030971	No	1.08792	0.306483	No	1.04222	0.626638	No	Protein of unknown function; transcript detected on high-resolution tiling arrays
C3_07170C_A	orf19.6783		CAL0000176006	1.27555	0.000491465	Up	1.15929	0.0336467	No	-1.03877	0.586583	No	-1.14295	0.0544016	No	Putative geranylgeranyltransferase regulatory component
C4_05190C_A	orf19.6858		CAL0000174840	1.21301	0.00323908	Up	1.19089	0.00731274	Up	-1.06524	0.336291	No	-1.08503	0.209214	No	Protein with mRNA binding activity, involved in regulation of activity of putative metacaspase Mca1p
C4_04110W_A	orf19.5299.1		CAL0000185159	-1.44746	0.000677298	Down	-1.17467	0.132229	No	-1.18263	0.113031	No	1.04194	0.708443	No	Protein of unknown function
C2_04470W_A	orf19.4505	ADH3	CAL0000191795	-1.06969	0.897828	No	1.28361	0.650145	No	-1.75011	0.302548	No	-1.2746	0.648683	No	Putative NAD-dependent (R,R)-butanediol dehydrogenase; regulated by white-opaque switch; induced by nitric oxide independent of Yhb1; Spider biofilm induced
C2_09850C_A	orf19.1366		CAL0000180468	-1.72255	0.837141	No	-2.08105	0.778882	No	1.79569	0.822542	No	1.48635	0.88092	No	Has domain(s) with predicted 2-oxoglutarate-dependent dioxygenase activity
C1_10050W_A	orf19.4872		CAL0000187748	1.88314	0.524672	No	2.2022	0.325698	No	2.25601	0.397699	No	2.63825	0.249498	No	Protein of unknown function; induced by Mnl1 under weak acid stress; Hap43-induced; mutant is viable
CR_03320C_A	orf19.2392		CAL0000188028			No			No			No			No	Ortholog of C. dubliniensis CD36 : Cd36_28460, Debaryomyces hansenii CBS767 : DEHA2B00704g, Pichia stipitis Pignal : PICST_43964 and Spathaspora passalidarum NRRL Y-27907 : spas_CGOB_00057
C7_01500W_A	orf19.6579		CAL0000176950	1.0357	0.710142	No	1.01746	0.851139	No	1.01944	0.836436	No	1.00149	0.987301	No	Ortholog of C. dubliniensis CD36 : Cd36_71340, C. parapsilosis CDC317 : CPAR2_301350, C. auris B8441 : B9J08_004871 and Candida tenuis NRRL Y-1498 : CANTEDRAFT_114098
C1_02570C_A	orf19.2945	PUT4	CAL0000183611	1.10086	0.760394	No	1.34102	0.342135	No	-1.18163	0.599064	No	1.03091	0.920884	No	Putative proline permease; fungal-specific (no human or murine homolog); repressed during the mating process
CR_01250C_A	orf19.3229		CAL0000190966	-1.72248	0.858724	No	1.81547	0.845233	No	-2.10395	0.807631	No	1.48631	0.896787	No	Protein of unknown function; transcript detected on high-resolution tiling arrays
C2_03380W_A	orf19.886	PAN1	CAL0000184200	-1.1649	0.0479729	No	-1.114	0.161072	No	1.24984	0.00381059	Up	1.30694	0.000520081	Up	Essential protein involved in endocytosis and polarized growth; ortholog of S. cerevisiae Pan1, which is a part of a complex that regulates actin cytoskeleton; Spider biofilm repressed
C1_01180C_A	orf19.3306		CAL0000183053	1.57378	0.523182	No	1.45558	0.589939	No	1.0034	0.996253	No	-1.07754	0.912898	No	Ortholog(s) have four-way junction DNA binding activity and role in homologous chromosome pairing at meiosis, meiotic recombination checkpoint signaling, synaptonemal complex assembly
C1_02830W_A	orf19.2971		CAL0000184091	1.06995	0.366278	No	1.06625	0.378451	No	1.16547	0.0383092	No	1.16144	0.04247	No	Ortholog of C. dubliniensis CD36 : Cd36_02630, C. parapsilosis CDC317 : CPAR2_108390, C. auris B8441 : B9J08_003270 and Candida tenuis NRRL Y-1498 : CANTEDRAFT_115724
C7_03610C_A	orf19.6693		CAL0000177908	1.35908	2.69175e-07	Up	1.35892	3.08693e-07	Up	-1.28317	3.47254e-05	Down	-1.28333	2.62422e-05	Down	Has domain(s) with predicted metal ion binding activity
C1_10790W_A	orf19.2340	CDC48	CAL0000177910	1.01554	0.759649	No	-1.14718	0.00638372	Down	1.29641	2.54838e-07	Up	1.11279	0.0339129	No	Putative microsomal ATPase; plasma membrane-localized; regulated by Gcn2 and Gcn4; induced by amino acid starvation (3-AT); macrophage/pseudohyphal-repressed; protein levels decrease in stationary phase yeast; Spider biofilm repressed
C7_00510W_A	orf19.7068	MAC1	CAL0000188166	-1.02715	0.695827	No	1.12247	0.0855251	No	1.05152	0.458998	No	1.21234	0.00455159	Up	Copper fist transcription factor; regulator of CTR1 copper transporter; induces CTR1 in low-copper conditions; required for copper regulation of SOD1 and SOD3; Spider biofilm induced
CR_05450C_A	orf19.3516		CAL0000192248	1.21213	0.00389299	Up	-1.07206	0.29153	No	1.35884	3.80663e-06	Up	1.04568	0.500264	No	Protein of unknown function; Hap43-repressed; Spider biofilm repressed
C4_00270W_A	orf19.5653	ATP2	CAL0000193508	1.04686	0.434511	No	1.12889	0.0385673	No	-1.19986	0.00187624	Down	-1.11267	0.0684646	No	F1 beta subunit of F1F0 ATPase complex; antigenic in human, mice; induced by ciclopirox olamine; caspofungin repressed; macrophage/pseudohyphal-induced; detected during exponential and stationary growth phases; Spider biofilm repressed
CR_06460W_A	orf19.720	GST3	CAL0000178761	-2.89878	0.00607097	Down	-1.61753	0.209699	No	-1.73023	0.125654	No	1.03576	0.931935	No	Glutathione S-transferase; expression regulated upon white-opaque switch; induced by human neutrophils; peroxide-induced; induced by alpha pheromone in SpiderM medium; Spider biofilm induced
C1_06320W_A	orf19.177		CAL0000201906	1.39608	0.044592	No	1.56183	0.00673208	Up	1.01357	0.935493	No	1.13391	0.443681	No	Has domain(s) with predicted phosphatidylinositol binding activity and role in cell communication
C1_03120W_A	orf19.3004		CAL0000186184	-1.68554	1.24898e-10	Down	-1.40267	2.22482e-05	Down	1.02345	0.7706	No	1.22984	0.0110876	Up	Ortholog of S. cerevisiae : YDR262W, C. glabrata CBS138 : CAGL0M08734g, C. dubliniensis CD36 : Cd36_02920, C. parapsilosis CDC317 : CPAR2_108490 and C. auris B8441 : B9J08_000615
CR_09090C_A	orf19.7305		CAL0000189297	-1.1664	0.0321505	No	-1.08039	0.263166	No	1.17161	0.0234212	No	1.26488	0.000948266	Up	Ortholog of C. dubliniensis CD36 : Cd36_34510, Candida tropicalis NEW ASSEMBLY : CTRG1_05938, Candida tropicalis MYA-3404 : CTRG_05938 and Candida albicans WO-1 : CAWG_02183
C6_02920C_A	orf19.5568	VPS51	CAL0000189610	-1.32052	0.000101339	Down	-1.16052	0.0285809	No	1.14641	0.0462797	No	1.30447	0.000180748	Up	Protein with a role in vacuolar function; null mutant has defect in damaging oral epithelial and vascular endothelial cells; required for normal hyphal growth and stress resistance; induced in presence of host oral or vascular cells
C1_00360W_A	orf19.6072	CDC13	CAL0000201142	1.38522	2.26093e-05	Up	1.48795	5.36804e-08	Up	1.2313	0.00652494	Up	1.32261	0.000142168	Up	Essential protein with similarity to S. cerevisiae Cdc13p, involved in telomere maintenance
C5_02640W_A	orf19.4280		CAL0000190593	-1.58716	4.87686e-05	Down	-1.18098	0.119701	No	-1.00492	0.963305	No	1.33735	0.0107227	Up	Protein of unknown function; Spider biofilm induced; rat catheter biofilm repressed
C5_03990W_A	orf19.3212	MID1	CAL0000179656	1.00684	0.906758	No	-1.0106	0.850656	No	1.21616	0.00059233	Up	1.19523	0.00183604	Up	Putative stretch-activated Ca2+ channel of the high affinity calcium uptake system; role in thigmotropism; decreased transcription is observed upon fluphenazine treatment or in an azole-resistant strain with CDR1 and CDR2 overexpression
C2_04780W_A	orf19.188		CAL0000188338	1.05826	0.632631	No	-1.01532	0.897582	No	1.10956	0.379513	No	1.03264	0.786011	No	Ortholog of Candida albicans WO-1 : CAWG_04234
C1_13850C_A	orf19.5023	DAL7	CAL0000193894	-1.57161	0.362243	No	-1.59282	0.311106	No	1.27766	0.591534	No	1.26065	0.642468	No	Putative allantoate permease; mutant is viable
CR_03640C_A	orf19.4362		CAL0000199466	1.023	0.667546	No	-1.04368	0.411088	No	1.10757	0.0511941	No	1.03735	0.48541	No	Ortholog(s) have role in protein targeting to mitochondrion and mitochondrial outer membrane, peroxisomal membrane localization
C7_00490C_A	orf19.7069		CAL0000182703	1.2876	2.76105e-05	Up	1.04232	0.503394	No	-1.58572	5.85176e-14	Down	-1.95887	2.29888e-28	Down	Putative AdoMet-dependent proline methyltransferase; Hap43-induced; required for normal flow model biofilm growth; Spider biofilm repressed
C6_02500C_A	orf19.5519	GCV1	CAL0000177615	1.16629	0.00375355	Up	1.06869	0.199881	No	1.46619	3.26614e-13	Up	1.3435	1.71468e-08	Up	Putative T subunit of glycine decarboxylase; transcript negatively regulated by Sfu1; Spider biofilm repressed
C7_02880C_A	orf19.5172	LIP9	CAL0000191620	-2.12425	0.269111	No	1.45104	0.598223	No	-2.62613	0.157471	No	1.17373	0.820322	No	Secreted lipase, member of a lipase gene family whose members are expressed differentially in response to carbon source and during infection; may have a role in nutrition and/or in creating an acidic microenvironment
CR_01060W_A	orf19.3249	LAG1	CAL0000185837	1.0752	0.189381	No	1.20243	0.000819766	Up	-1.16175	0.00667751	Down	-1.03882	0.489135	No	Putative ceramide synthase component; Hap43p-repressed gene; amphotericin B repressed
C1_07180W_A	orf19.4449		CAL0000176166	-1.08998	0.190665	No	-1.15162	0.0307051	No	1.06463	0.338373	No	1.00764	0.907872	No	Copper chaperone involved in activation and protection of superoxide dismutase Sod1p
C7_00670C_A	orf19.7052		CAL0000196862	-1.03884	0.537334	No	1.00407	0.946476	No	1.26638	0.000110297	Up	1.32092	5.54823e-06	Up	Putative polyphosphatidylinositol phosphatase; possibly an essential gene, disruptants not obtained by UAU1 method
C2_10750C_A	orf19.5357	AKL1	CAL0000175811	-1.11198	0.0410485	No	-1.18896	0.000672693	Down	1.41812	9.19799e-12	Up	1.3263	4.49771e-08	Up	Putative serine/threonine protein kinase; induced during the mating process
C4_05620C_A	orf19.1247		CAL0000174315	1.01518	0.848676	No	-1.08345	0.301857	No	-1.01522	0.846368	No	-1.11664	0.160763	No	Ortholog of C. dubliniensis CD36 : Cd36_45230, C. parapsilosis CDC317 : CPAR2_500450, C. auris B8441 : B9J08_005037 and Candida tenuis NRRL Y-1498 : CANTEDRAFT_103249
C2_07270W_A	orf19.2284		CAL0000181049	-1.00472	0.952175	No	-1.03146	0.689735	No	-1.01647	0.833804	No	-1.04353	0.585725	No	Protein with an FMN-binding domain; Hap43-repressed; flow model biofilm induced
C1_02970W_A	orf19.2988		CAL0000174976	1.09052	0.269076	No	1.06245	0.43878	No	1.03865	0.628376	No	1.01191	0.879779	No	Predicted aminotransferase based on S. pombe ortholog SPBC660.12c; flow model biofilm induced
C5_00070W_A	orf19.5691	CDC11	CAL0000177264	1.09411	0.0588603	No	-1.03613	0.441084	No	1.55077	7.36886e-21	Up	1.36796	2.28249e-11	Up	Septin; cell and hyphal morphology, agar-invasive growth, full virulence and kidney tissue invasion in mouse, but not kidney colonization, immunogenicity; hyphal and cell-cycle-regulated phosphorylation; rat catheter biofilm repressed
C3_05560W_A	orf19.6991	PRE3	CAL0000200252	-1.03362	0.54039	No	-1.17798	0.00218514	Down	1.17542	0.00256953	Up	1.03138	0.566224	No	Putative beta-1 proteasome subunit; macrophage-induced protein; regulated by Gcn2p and Gcn4p; GlcNAc-induced protein
C1_11730W_A	orf19.1144		CAL0000201060	-1.00732	0.925511	No	-1.046	0.56179	No	1.22812	0.00817272	Up	1.1827	0.0309637	No	Protein with SEL-1 like protein domain; early-stage flow model biofilm induced
C1_06430C_A	orf19.6267		CAL0000175928	-4.93665	0.594381	No	-1.07287	0.981631	No	-6.02994	0.54903	No	-1.31047	0.929473	No	Ortholog of C. dubliniensis CD36 : Cd36_06020, C. parapsilosis CDC317 : CPAR2_803380, C. auris B8441 : B9J08_000606, Candida tenuis NRRL Y-1498 : CANTEDRAFT_91858 and Pichia stipitis Pignal : PICST_30337
C1_02430C_A	orf19.2930		CAL0000199029	1.20647	0.000443549	Up	1.13726	0.0159467	No	-1.07008	0.205168	No	-1.1352	0.0174407	Down	Predicted translation initiation factor; role in translational initiation; Spider biofilm repressed
C4_05590W_A	orf19.1240		CAL0000181003	-1.02819	0.743259	No	1.00202	0.980992	No	-1.03994	0.643545	No	-1.00939	0.912149	No	Ortholog of S. cerevisiae : YPR117W, C. glabrata CBS138 : CAGL0D04510g, C. dubliniensis CD36 : Cd36_45200, C. parapsilosis CDC317 : CPAR2_500480 and C. auris B8441 : B9J08_005034
C2_08160C_A	orf19.2168.3		CAL0000201885	1.11861	0.0743121	No	1.23574	0.000709809	Up	1.22781	0.00106286	Up	1.35638	1.1317e-06	Up	Ortholog(s) have role in ER-dependent peroxisome organization, endoplasmic reticulum inheritance, endoplasmic reticulum organization and endoplasmic reticulum tubular network membrane organization, more
C2_09390W_A	orf19.1597	ABG1	CAL0000185787	-1.1366	0.00948861	Down	-1.09451	0.0598377	No	1.18658	0.000406832	Up	1.23221	2.00748e-05	Up	Vacuolar membrane protein; depletion causes abnormal vacuolar morphology, cell separation defect, sensitivity to cell wall stress, increased hyphal branching; essential, no mammalian homolog; Cyr1-regulated; rat catheter biofilm repressed
CR_04950W_A	orf19.1808		CAL0000187701	-1.03335	0.647387	No	1.06163	0.38428	No	1.11347	0.125131	No	1.22153	0.0044876	Up	RNA polymerase II mediator complex subunit; transcription positively regulated by Tbf1p
C2_03330C_A	orf19.895	HOG1	CAL0000197240	1.08602	0.0838458	No	-1.03659	0.448336	No	1.08982	0.0705478	No	-1.03298	0.49517	No	MAP kinase of osmotic-, heavy metal-, and core stress response; role in regulation of response to stress; phosphorylated in response to H2O2 or NaCl; acts as repressor of START; mutant induces protective mouse immune response
C3_02720W_A	orf19.264		CAL0000180800	-1.08534	0.295654	No	-1.04127	0.587944	No	1.06135	0.431997	No	1.10626	0.190942	No	Has domain(s) with predicted protein kinase binding activity and role in regulation of cyclin-dependent protein serine/threonine kinase activity
C1_08010W_A	orf19.5073	DPM1	CAL0000190463	1.05894	0.327595	No	-1.08534	0.155885	No	1.49126	5.90772e-12	Up	1.29753	7.47133e-06	Up	Dolichol-phosphate mannose synthase catalytic subunit; filament induced; Tup1-regulated; flow model and rat catheter biofilm repressed
C6_02580W_A	orf19.5527		CAL0000199590	-1.36335	9.20197e-05	Down	-1.25188	0.00368961	Down	-1.00003	0.999641	No	1.089	0.283691	No	Protein with a predicted role in 5.8S rRNA processing; flow model biofilm induced
C3_02940C_A	orf19.287		CAL0000195285	1.1438	0.0046878	Up	1.09877	0.0476492	No	-1.21259	5.10529e-05	Down	-1.26229	9.34937e-07	Down	NADH-ubiquinone oxidoreductase subunit; Hap43p-repressed gene; repressed by nitric oxide; identified in detergent-resistant membrane fraction (possible lipid raft component)
C1_09130W_A	orf19.4771		CAL0000176316	-1.14871	0.0150259	Down	-1.02082	0.700591	No	1.34424	6.89486e-08	Up	1.51265	1.19565e-13	Up	Protein of unknown function; Spider biofilm induced
CR_00560W_A	orf19.7479	NTH1	CAL0000200632	-1.41641	0.00755192	Down	-1.02008	0.878012	No	-1.10106	0.45736	No	1.26109	0.0749605	No	Neutral trehalase; hyphal induction in mutant delayed but not reduced overall; not required for virulence in mice; possible regulatory cAMP-dependent phosphorylation at S10,S213; Hap43-repressed gene; Spider biofilm induced
C1_01380C_A	orf19.3327	TRM2	CAL0000192336	1.4066	0.00511131	Up	1.33612	0.0183696	No	-1.68455	2.16183e-05	Down	-1.77341	2.63331e-06	Down	Putative tRNA methyltransferase; repressed by prostaglandins; Spider biofilm induced
CR_07160C_A	orf19.733		CAL0000188856	-2.08109	8.98399e-10	Down	-1.69176	2.42336e-06	Down	1.48664	0.000381429	Up	1.82876	4.42854e-07	Up	Has domain(s) with predicted role in transmembrane transport and integral component of membrane localization
C1_01030W_A	orf19.3291	HMT1	CAL0000187520	1.12392	0.0491448	No	1.19129	0.00349735	Up	-2.04289	5.94373e-33	Down	-1.92736	3.28797e-28	Down	Major type I protein arginine methyltransferase (PRMT); involved in asymmetric dimethylation of arginine residues; involved in nuclear export of Npl3p; Spider biofilm repressed
C1_13830C_A	orf19.5021	PDX1	CAL0000179519	1.01938	0.628752	No	-1.00216	0.956422	No	-1.02167	0.588384	No	-1.04372	0.280317	No	Pyruvate dehydrogenase complex protein X; essential component of the mitochondrial pyruvate dehydrogenase complex; role in the respiratory pathway; protein present in exponential and stationary growth phase yeast; Spider biofilm repressed
C1_08430W_A	orf19.388	CAF16	CAL0000179885	-1.89079	8.25252e-13	Down	-1.73377	5.28511e-10	Down	-1.06115	0.501018	No	1.02772	0.759712	No	ABC family protein, predicted not to be a transporter; Hap43, caspofungin repressed; rat catheter and Spider biofilm repressed
C4_06580W_A	orf19.2876	CBF1	CAL0000186329	-1.5808	3.29397e-12	Down	-1.49122	1.0109e-09	Down	-1.04783	0.473493	No	1.01168	0.860275	No	Transcription factor; binds ribosomal protein gene promoters and rDNA locus with Tbf1; regulates sulfur starvation-response, respiratory, glycolytic genes; does not bind to centromeres as does S. cerevisiae Cbf1; Spider biofilm repressed
C5_01990W_A	orf19.3172		CAL0000188666	-4.54696	0.105152	No	3.06636	0.107605	No	-1.8114	0.415879	No	7.69717	0.0246682	No	Ortholog of C. dubliniensis CD36 : Cd36_51840, Candida tropicalis NEW ASSEMBLY : CTRG1_05315, Candida tropicalis MYA-3404 : CTRG_05315 and Candida albicans WO-1 : CAWG_04584
C2_01030W_A	orf19.2019		CAL0000192561	1.27673	7.25266e-05	Up	1.32729	5.34005e-06	Up	-1.53747	4.72817e-12	Down	-1.47891	2.07804e-10	Down	Ortholog(s) have structural constituent of ribosome activity, role in mitochondrial translation and mitochondrial large ribosomal subunit localization
C2_02820C_A	orf19.5824		CAL0000180924	1.30841	0.00154098	Up	1.10848	0.241465	No	-1.68326	2.15737e-09	Down	-1.98686	1.25801e-15	Down	Protein of unknown function; rat catheter and Spider biofilm induced
C2_05500W_A	orf19.3579	ATP4	CAL0000200090	1.11821	0.0807271	No	1.07741	0.243804	No	-1.14027	0.0401994	No	-1.18346	0.00845325	Down	Putative F0-ATP synthase subunit 4; macrophage/pseudohyphal-induced; present in exponential and stationary growth phases
CR_04110W_A	orf19.494		CAL0000196049	1.49497	0.00103824	Up	1.26471	0.0572609	No	-1.56469	0.000286821	Down	-1.84957	5.36368e-07	Down	Putative RNA-binding protein; role in assembly of box H/ACA snoRNPs and thus pre-rRNA processing; Spider biofilm induced
C2_00920W_A	orf19.2032		CAL0000182330	2.80521	0.382447	No	2.06399	0.480709	No	1.87297	0.600987	No	1.37807	0.749779	No	Protein of unknown function; rat catheter biofilm induced
C1_01570C_A	orf19.3347	RPB7	CAL0000194040	1.08752	0.156914	No	1.12352	0.0496356	No	-1.21967	0.000840065	Down	-1.1806	0.00498857	Down	Functional homolog of S. cerevisiae Rpb7; essential subunit of RNA Polymerase II; enhances hyperfilamentation of an S. cerevisiae rpb4 mutant; suppresses defects of S. cerevisiae rpb4 and ess1 mutants; Spider biofilm repressed
C4_07220C_A	orf19.3080		CAL0000175980	1.02389	0.708373	No	-1.00218	0.972209	No	1.1494	0.0267131	No	1.12014	0.071225	No	Ortholog(s) have double-stranded DNA binding, kinetochore binding activity
C2_06730W_A	orf19.3149	LSP1	CAL0000186520	-1.02625	0.652059	No	1.02386	0.681294	No	-1.04076	0.486737	No	1.00959	0.868026	No	Eisosome component with a predicted role in endocytosis; protein present in exponential and stationary growth phase yeast cultures; caspofungin repressed; biofilm induced; fungal-specific (no human/murine homolog); sumoylation target
C1_08600C_A	orf19.407	GCD6	CAL0000183518	1.14121	0.00227617	Up	1.04435	0.317647	No	-1.25586	1.52846e-07	Down	-1.37233	2.70964e-13	Down	Ortholog of S. cerevisiae Gcd6; catalytic epsilon subunit of the translation initiation factor eIF2B; genes encoding translation factors are repressed by phagocytosis by murine macrophages
C7_03770C_A	orf19.5501	YAF9	CAL0000173992	-1.06204	0.467075	No	1.0143	0.858302	No	1.03603	0.661138	No	1.11604	0.178458	No	YEATS domain-containing protein involved in transcription regulation; detects crotonylated lysine residues in histone H3; subunit of the NuA4 histone acetyltransferase complex; transcript regulated by Mig1p
C1_05480C_A	orf19.416		CAL0000176576	1.07773	0.706319	No	-1.01358	0.943674	No	1.05302	0.790845	No	-1.03736	0.850655	No	Ortholog of C. dubliniensis CD36 : Cd36_05200, C. parapsilosis CDC317 : CPAR2_107660, C. auris B8441 : B9J08_003698 and Candida tenuis NRRL Y-1498 : cten_CGOB_00159
C1_10580C_A	orf19.1830		CAL0000197248	1.05796	0.676459	No	1.03857	0.762426	No	1.74717	1.80041e-05	Up	1.71515	3.44483e-05	Up	Protein of unknown function; Hap43-induced; rat catheter and Spider biofilm induced
C1_07550W_A	orf19.2790	SWD2	CAL0000198527	1.10863	0.112729	No	1.00441	0.945839	No	-1.05198	0.435082	No	-1.16114	0.0211546	Down	Ortholog(s) have histone methyltransferase activity (H3-K4 specific) activity and role in histone H3-K4 methylation, histone H3-K79 methylation, mRNA 3'-end processing, sno(s)RNA 3'-end processing, telomere maintenance
C4_00320C_A	orf19.5660		CAL0000180312	-1.12889	0.144548	No	-1.24592	0.00613965	Down	1.30029	0.00117396	Up	1.17816	0.046699	No	Ortholog(s) have ubiquitin protein ligase activity and role in protein import into peroxisome matrix, protein polyubiquitination, protein ubiquitination
C4_02400C_A	orf19.2763		CAL0000190266	-1.20078	0.0551292	No	1.02892	0.758296	No	1.03513	0.711806	No	1.2789	0.00931605	Up	Protein not essential for viability; orf19.10279 possibly transcriptionally regulated upon hyphal formation
C1_07210C_A	orf19.4446		CAL0000191891	1.04752	0.348635	No	1.04922	0.327409	No	-1.00199	0.967821	No	-1.00037	0.994008	No	Protein similar to ammomium permeases that is probably inactive, as a mep2 mep3 double homozygous null mutation abolishes cellular ammomium permease activity; fungal-specific (no human or murine homolog)
C6_04270W_A	orf19.1084	CDC39	CAL0000177338	1.09199	0.306013	No	1.04156	0.635335	No	1.01548	0.858116	No	-1.03243	0.71025	No	Protein similar to S. cerevisiae Cdc39p, which is part of the CCR4-NOT transcription regulatory complex; transposon mutation affects filamentous growth
C4_06860C_A	orf19.3123.2		CAL0000191434	-1.03404	0.738882	No	-1.16324	0.113173	No	1.30709	0.00583848	Up	1.1619	0.128725	No	Ortholog(s) have cytidine deaminase activity, role in cytidine catabolic process, deoxycytidine catabolic process, pyrimidine-containing compound salvage and cytoplasm, nucleus localization
CR_02720C_A	orf19.2831	RPC31	CAL0000174952	1.17009	0.0356278	No	1.04348	0.574269	No	-1.42971	2.14234e-06	Down	-1.60319	3.27849e-10	Down	Putative RNA polymerase III subunit C31; repressed by nitric oxide; induced during infection of murine kidney, compared to growth in vitro; has murine homolog
CR_00800C_A	orf19.3276	PWP2	CAL0000174443	1.20257	0.00529622	Up	1.1923	0.00849311	Up	-2.03238	1.78086e-26	Down	-2.0499	2.96932e-27	Down	Putative 90S pre-ribosomal component; repressed in core stress response; repressed by prostaglandins; physically interacts with TAP-tagged Nop1; Hap43-induced
C7_02800W_A	orf19.5181	NIK1	CAL0000187540	1.12723	0.0239951	No	1.02653	0.619829	No	-1.00384	0.942263	No	-1.10232	0.0654145	No	Histidine kinase involved in a two-component signaling pathway that regulates cell wall biosynthesis; required for wild-type virulence in mouse systemic infection but not for wild-type growth or drug sensitivity/resistance; 9 HAMP domains
C6_03570W_A	orf19.5724		CAL0000191923	-1.7225	0.858721	No	-1.07284	0.981639	No	-2.10398	0.807628	No	-1.31043	0.929481	No	Ortholog of C. dubliniensis CD36 : Cd36_64110, C. parapsilosis CDC317 : CPAR2_500910, Candida tenuis NRRL Y-1498 : CANTEDRAFT_115913 and Pichia stipitis Pignal : PICST_32870
C3_00490W_A	orf19.5416	ESA1	CAL0000179231	-1.26064	0.000339639	Down	-1.15035	0.0282386	No	-1.04401	0.499464	No	1.04968	0.453662	No	Subunit of the NuA4 histone acetyltransferase complex; member of MYST family; Spider biofilm induced
C3_07400W_A	orf19.6751		CAL0000176862	1.27468	0.00241119	Up	1.24691	0.00662035	Up	-1.84571	3.69663e-14	Down	-1.88681	2.66745e-15	Down	Ortholog(s) have tRNA (cytosine-2'-O-)-methyltransferase activity, tRNA (guanosine-2'-O-)-methyltransferase activity, tRNA 2'-O-methyltransferase activity
C3_05810C_A	orf19.7362	SKN1	CAL0000200054	1.17965	0.0382155	No	1.24748	0.00522776	Up	1.55383	2.96951e-08	Up	1.64316	3.97068e-10	Up	Protein with a role in beta-1,6-glucan synthesis; probable N-glycosylated type II membrane protein; transcript and mRNA length change induced by yeast-hypha transition; induced by Rim101, caspofungin; rat catheter and Spider biofilm induced
CR_01740W_A	orf19.2570	MCI4	CAL0000198704	1.10008	0.127341	No	1.13716	0.0397695	No	-1.17272	0.010939	Down	-1.13449	0.0433609	No	Putative NADH-ubiquinone dehydrogenase; Hap43p-repressed gene
CR_00990W_A	orf19.3259		CAL0000184794	-1.16967	0.00799159	Down	-1.12218	0.038272	No	1.32917	5.21362e-07	Up	1.38542	1.97153e-08	Up	Ortholog(s) have peptidase activity, role in protein targeting to ER, signal peptide processing and endoplasmic reticulum, signal peptidase complex localization
CR_04780W_A	orf19.6314	RPB8	CAL0000181508	1.41708	4.55189e-05	Up	1.28523	0.00363555	Up	-1.37866	0.00020315	Down	-1.5201	9.25217e-07	Down	Putative subunit of RNA polymerases I, II, and III; regulated by Gcn4p; repressed in response to amino acid starvation (3-aminotriazole treatment); heterozygous null mutant exhibits resistance to parnafungin
CR_07490C_A	orf19.6116	GLK4	CAL0000194883	-2.15522	4.95075e-11	Down	-1.59117	5.48295e-05	Down	1.06636	0.575576	No	1.44437	0.00170785	Up	Putative glucokinase; decreased expression in hyphae compared to yeast-form cells
C5_00300C_A	orf19.964	SMC4	CAL0000183293	-1.01487	0.825255	No	1.0728	0.291186	No	-1.07991	0.249121	No	1.00819	0.902709	No	Ortholog(s) have ATPase, DNA/DNA annealing activity, chromatin binding, double-stranded DNA binding, single-stranded DNA binding activity
C1_07500C_A	orf19.2795		CAL0000195360	1.11342	0.0443354	No	1.12186	0.0330489	No	-1.487	1.64537e-13	Down	-1.47582	3.73509e-13	Down	Ortholog(s) have RNA binding, RNA strand annealing activity, tRNA binding activity, role in tRNA 3'-trailer cleavage, tRNA 3'-trailer cleavage, endonucleolytic, tRNA folding, tRNA processing and nucleolus, nucleoplasm, nucleus localization
C4_04560C_A	orf19.3826		CAL0000197976	1.01148	0.857336	No	1.07889	0.212417	No	1.15144	0.0233614	No	1.22818	0.000956388	Up	Predicted transmembrane protein with a role in cell wall polymer composition; Plc1-regulated; Spider biofilm induced
C1_09600C_A	orf19.4823	LIP6	CAL0000176920	-1.14485	0.0912558	No	-1.13585	0.103814	No	-1.025	0.75243	No	-1.01694	0.833901	No	Secreted lipase, member of family of lipase genes expressed differentially in response to carbon source and during infection; may have a role in nutrition and/or in creating an acidic microenvironment; induced on adherence to polystyrene
C7_01200C_A	orf19.6902	DBP7	CAL0000199731	1.16355	0.0514687	No	1.18386	0.0327501	No	-2.20331	9.04606e-24	Down	-2.1655	5.3126e-23	Down	Putative ATP-dependent DEAD-box RNA helicase; Hap43-induced; rat catheter biofilm induced
CR_05170C_A	orf19.638	FDH1	CAL0000180074	-2.29273	0.00180512	Down	-2.8408	8.20655e-05	Down	1.96966	0.0105319	Up	1.58965	0.0814117	No	Formate dehydrogenase; oxidizes formate to CO2; Mig1 regulated; induced by macrophages; fluconazole-repressed; repressed by Efg1 in yeast, not hyphal conditions; stationary phase enriched; rat catheter and Spider biofilm induced
CR_02560C_A	orf19.166	ASG1	CAL0000181714	-1.0791	0.153568	No	-1.01486	0.781682	No	-1.19325	0.000889312	Down	-1.12221	0.0309019	No	Gal4p family zinc-finger transcription factor with similarity to S. cerevisiae Asg1p
C2_04870C_A	orf19.4123		CAL0000181452	-1.0191	0.836424	No	1.05847	0.534633	No	-1.03006	0.746329	No	1.0472	0.614487	No	Putative THO complex subunit; possibly an essential gene, disruptants not obtained by UAU1 method; protein newly produced during adaptation to the serum
C6_03230W_A	orf19.5610	ARG3	CAL0000176534	1.31564	0.167192	No	1.34515	0.141254	No	-1.27462	0.237451	No	-1.24666	0.257297	No	Putative ornithine carbamoyltransferase; Gcn4-regulated; Hap43-induced; repressed in alkalinizing medium; rat catheter and Spider biofilm induced
C6_02010C_A	orf19.691	GPD2	CAL0000176146	-1.1428	0.0582884	No	-1.10093	0.172108	No	-1.04451	0.536336	No	-1.00624	0.929703	No	Surface protein similar to glycerol 3-P dehydrogenase; binds host Factor H, FHL-1, plasminogen; regulated by Ssn6, Nrg1, Efg1; induced by cell wall regeneration, macrophage/pseudohyphal growth, core stress response; Spider biofilm induced
C1_11210C_A	orf19.681	HAP43	CAL0000188360	-1.04719	0.675849	No	1.10399	0.367881	No	-1.11202	0.334686	No	1.03963	0.724059	No	CCAAT-binding factor-dependent transcription factor; repressor; also called CAP2; required for low iron response; similar to bZIP transcription factor AP-1; repressed by Sfu1; ciclopirox olamine induced; rat catheter, Spider biofilm induced
C1_02300W_A	orf19.3687		CAL0000200924	1.08333	0.391208	No	1.10371	0.283293	No	-1.02325	0.804584	No	-1.00435	0.962514	No	Ortholog(s) have unfolded protein binding activity, role in cytoskeleton organization, positive regulation of transcription elongation from RNA polymerase II promoter, protein folding and prefoldin complex localization
C3_06740W_A	orf19.6829		CAL0000187050	1.49669	3.84255e-08	Up	1.31736	0.000173053	Up	-1.12702	0.105657	No	-1.28044	0.0006884	Down	Protein with a predicted mitochondrial ATPase expression domain; possibly an essential gene, disruptants not obtained by UAU1 method
C6_02180W_A	orf19.3458		CAL0000186105	-1.114	0.156355	No	-1.05755	0.453282	No	1.10424	0.18653	No	1.16318	0.0458832	No	Ortholog(s) have role in late endosome to vacuole transport via multivesicular body sorting pathway and Vps55/Vps68 complex, fungal-type vacuole membrane localization
C2_05090W_A	orf19.3540	MAK5	CAL0000200900	1.27137	0.000830007	Up	1.28259	0.00061152	Up	-1.86187	9.51786e-18	Down	-1.84558	1.75185e-17	Down	Putative nucleolar DEAD-box RNA helicase; oxidative stress-repressed via Cap1; repressed by prostaglandins
C4_03500C_A	orf19.3378		CAL0000197363	-2.01274	0.0107379	Down	-1.36643	0.226037	No	-1.21767	0.425962	No	1.20969	0.502241	No	Protein of unknown function; regulated by Tsa1, Tsa1B in minimal media at 37 degrees C
C1_05430W_A	orf19.422	SPT20	CAL0000196043	1.0738	0.47582	No	1.09282	0.369975	No	1.06096	0.55206	No	1.07976	0.439938	No	Putative transcription factor; downregulated upon adherence to polystyrene; flucytosine repressed
CR_06290C_A	orf19.3881		CAL0000178213	-1.59079	8.52171e-07	Down	-1.47602	2.46156e-05	Down	1.10461	0.279106	No	1.1905	0.0654894	No	Ortholog of C. dubliniensis CD36 : Cd36_31790, C. parapsilosis CDC317 : CPAR2_204900, C. auris B8441 : B9J08_000806 and Candida tenuis NRRL Y-1498 : CANTEDRAFT_136864
C4_02080W_A	orf19.4583		CAL0000179012	1.11393	0.313318	No	1.27209	0.0196601	No	-1.01298	0.903404	No	1.12736	0.248767	No	Protein with a mitochondrial carrier protein domain; possibly an essential gene, disruptants not obtained by UAU1 method; Spider biofilm repressed
C4_00300C_A	orf19.5657	SWI1	CAL0000188874	1.01455	0.842453	No	1.08314	0.270035	No	1.01553	0.831818	No	1.08418	0.265182	No	Protein involved in transcription regulation; ortholog of S. cerevisiae Swi1p, which is a subunit of the SWI/SNF chromatin remodeling complex; interacts with Snf2p; SWI/SNF complex is essential for hyphal growth and virulence
C1_12870C_A	orf19.4917		CAL0000186405	-1.29055	0.149909	No	-1.08382	0.626773	No	1.01837	0.913223	No	1.21262	0.272508	No	Ortholog of Candida albicans WO-1 : CAWG_00155
C3_03680W_A	orf19.6951		CAL0000198326	1.12988	0.0126452	Up	1.03782	0.442116	No	1.06247	0.213569	No	-1.02469	0.615475	No	Ortholog(s) have sphinganine-1-phosphate aldolase activity and role in calcium-mediated signaling, cellular response to starvation, sphingolipid metabolic process
C3_07910W_A	orf19.6185		CAL0000177432			No			No			No			No	Putative pseudouridine-5'-phosphate glycosidase; overlaps orf19.6186 and orf19.6187; Spider biofilm repressed
C2_05800C_A	orf19.6893		CAL0000192875	-1.04803	0.549999	No	1.05475	0.489915	No	1.17096	0.0423855	No	1.29439	0.000928971	Up	Ortholog(s) have GTPase binding activity, role in endoplasmic reticulum to Golgi vesicle-mediated transport and Golgi membrane localization
C3_01560W_A	orf19.1687		CAL0000191988	1.32308	0.000471431	Up	1.28759	0.00175586	Up	-1.86581	1.03286e-14	Down	-1.91725	4.95096e-16	Down	Ortholog of S. cerevisiae Prp43, an RNA helicase in the DEAH-box family that functions in both RNA polymerase I and polymerase II transcript metabolism; Hap43-induced gene
C7_00590W_A	orf19.7060		CAL0000184538	-1.11172	0.135074	No	-1.15396	0.0373291	No	1.03162	0.651665	No	-1.00618	0.930572	No	Ortholog of C. dubliniensis CD36 : Cd36_70070, C. parapsilosis CDC317 : CPAR2_301080, C. auris B8441 : B9J08_001159, Debaryomyces hansenii CBS767 : DEHA2F22946g and Pichia stipitis Pignal : PICST_46820
C1_06750W_A	orf19.6235		CAL0000185887	1.49546	0.00237896	Up	1.16459	0.2361	No	1.13375	0.346138	No	-1.13262	0.329778	No	Protein of unknown function; Spider biofilm induced
C1_11090C_A	orf19.2307		CAL0000196733	1.15889	0.00797722	Up	1.02222	0.691276	No	-1.05539	0.332138	No	-1.19649	0.00119051	Down	Ortholog(s) have role in mRNA 3'-end processing, mRNA polyadenylation, pre-mRNA cleavage required for polyadenylation and mRNA cleavage and polyadenylation specificity factor complex, nucleus localization
C6_02100W_A	orf19.3499		CAL0000195918	-2.15746	0.0342606	No	-3.28102	0.00073041	Down	1.37474	0.340429	No	-1.10623	0.790341	No	Secreted potein; Hap43-repressed; fluconazole-induced; regulated by Tsa1, Tsa1B under H2O2 stress conditions; induced by Mnl1p under weak acid stress; Spider biofilm induced
C4_02880C_A	orf19.2708		CAL0000178770	1.11371	0.141573	No	1.11317	0.142699	No	-1.16225	0.0406637	No	-1.16282	0.0386561	No	Ortholog(s) have guanyl-nucleotide exchange factor activity and role in mature ribosome assembly
C7_03360W_A	orf19.1339	CPY1	CAL0000177922	-1.10203	0.0102114	Down	-1.25394	9.61448e-10	Down	1.43359	3.99152e-22	Up	1.25991	7.9023e-10	Up	Carboxypeptidase Y; transcript regulated at yeast-hypha transition or macrophage response; induced human neutrophils; regulated by Gcn2 and Gcn4; putative N-glycosylation
C2_06820C_A	orf19.2233	PRE2	CAL0000200516	1.09136	0.124133	No	-1.18933	0.00215978	Down	1.26237	3.91196e-05	Up	-1.02821	0.623838	No	Putative proteasome beta-5 subunit; macrophage-induced protein
C2_00760C_A	orf19.2048		CAL0000198189	-5.98672	7.04832e-11	Down	-5.69533	1.32466e-10	Down	1.8654	0.0206897	Up	1.96083	0.0146154	Up	Proten of unknown function; transcript positively regulated by Sfu1; Hap43 repressed; Spider biofilm induced
C4_01080W_A	orf19.4681	RAT1	CAL0000180194	1.2394	0.00333888	Up	1.23881	0.00356291	Up	-1.43655	8.23077e-07	Down	-1.43723	7.06458e-07	Down	5'-->3' exoribonuclease; similar to S. cerevisiae nuclear exoribonuclease Rat1p; suppresses S. cerevisiae kem1 mutant slow growth, mating defect, and haploid invasive growth defect
C5_04960W_A	orf19.3984		CAL0000181504	1.08756	0.357883	No	1.1436	0.134529	No	1.73836	1.00889e-09	Up	1.82792	2.56734e-11	Up	Protein of unknown function; induced in core caspofungin response; induced in ssr1 mutant; induced by nitric oxide independent of Yhb1; Spider biofilm induced
C1_03520W_A	orf19.3054	RPN3	CAL0000191942	-1.08455	0.0681625	No	-1.20139	3.10247e-05	Down	1.22761	3.41695e-06	Up	1.10823	0.0206123	Up	Putative non-ATPase regulatory subunit of the 26S proteasome lid; amphotericin B repressed; oxidative stress-induced via Cap1p
C3_04680W_A	orf19.5928	RPP2B	CAL0000199315	1.15132	0.0764474	No	1.10103	0.226284	No	-1.27659	0.00213995	Down	-1.33491	0.000281319	Down	Conserved acidic ribosomal protein; possibly involved in regulation of translation elongation; interacts with Rpp1A; 1 of 4 similar C. albicans proteins (Rpp1A, Rpp1B, Rpp2A, Rpp2B); macrophage/pseudohyphal-induced; Spider biofilm repressed
CR_03630W_A	orf19.4361	IFF3	CAL0000187251	1.14956	0.794765	No	1.32933	0.614317	No	-1.62839	0.385732	No	-1.40818	0.525183	No	Putative GPI-anchored protein
C1_12720C_A	orf19.6350		CAL0000199161	-6.46093	0.146863	No	-4.25449	0.213539	No	1.85214	0.558818	No	2.81269	0.452823	No	Ortholog of C. dubliniensis CD36 : Cd36_11890 and Candida albicans WO-1 : CAWG_00170
C2_08990C_A	orf19.206		CAL0000182935	-1.1242	0.112084	No	1.01293	0.859994	No	-1.05771	0.44248	No	1.07661	0.315019	No	Putative adhesin-like protein
CR_01050C_A	orf19.3250		CAL0000201504	1.06601	0.403253	No	1.1107	0.160797	No	1.06901	0.378756	No	1.11382	0.153596	No	Ortholog(s) have RNA binding activity, role in mRNA splicing, via spliceosome and U1 snRNP, U2-type prespliceosome, nucleus localization
C4_05790W_A	orf19.1265		CAL0000180634	1.01046	0.860425	No	1.12422	0.0437186	No	1.0326	0.584445	No	1.14885	0.0178459	Up	Ortholog(s) have role in cytoplasm to vacuole transport by the Cvt pathway, early endosome to Golgi transport, intra-Golgi vesicle-mediated transport, macroautophagy, regulation of GTPase activity
C6_03470W_A	orf19.5711		CAL0000186109	-1.08301	0.348328	No	-1.06986	0.423387	No	1.17251	0.0598819	No	1.18692	0.043326	No	Putative phosphatidylinositol transfer protein; possibly an essential gene, disruptants not obtained by UAU1 method
C2_08360C_A	orf19.5121	OPT5	CAL0000182685	-1.02212	0.977695	No	1.16719	0.831051	No	1.07217	0.926465	No	1.2791	0.743823	No	Oligopeptide transporter; fungal-specific (no human or murine homolog); induced by BSA, but not by tetrapeptide or pentapeptide
C1_06720C_A	orf19.6238		CAL0000195713	-1.00581	0.926591	No	-1.02878	0.633956	No	1.19101	0.00414557	Up	1.16442	0.0133733	Up	Has domain(s) with predicted oxidoreductase activity
CR_10550W_A	orf19.7635	DRS1	CAL0000182242	1.18774	0.0536357	No	1.16266	0.0929336	No	-1.94848	9.21866e-14	Down	-1.99051	1.3108e-14	Down	Putative nucleolar DEAD-box protein; Hap43-induced; mutation confers hypersensitivity to 5-fluorouracil (5-FU), tubercidin (7-deazaadenosine); Tbf1-induced; repressed in core stress response
C4_04850C_A	orf19.3794	CSR1	CAL0000185267	-1.06421	0.460356	No	-1.3236	0.000842619	Down	-1.03509	0.678041	No	-1.28738	0.00301958	Down	Transcription factor; role in zinc homeostasis and regulation of Spider biofilm matrix; mutation affects filamentous growth; can suppress S. cerevisiae rok1 mutant inviability; Spider biofilm induced; mutants for abnormal Spider biofilms
CR_00680W_A	orf19.3287	BUD22	CAL0000194312	1.49528	0.000175611	Up	1.33999	0.00678401	Up	-1.53347	7.67866e-05	Down	-1.71119	5.43439e-07	Down	Protein with a predicted role in 18S rRNA maturation and small ribosomal subunit biogenesis; repressed in core stress response; repressed by prostaglandins
CR_02850C_A	orf19.2842	GZF3	CAL0000183131	1.53957	0.00114155	Up	1.83866	4.69841e-06	Up	-1.40894	0.0102991	Down	-1.17974	0.21066	No	GATA-type transcription factor; oxidative stress-induced via Cap1; mutant has abnormal colony morphology and altered sensitivity to fluconazole, LiCl, and copper; Spider biofilm induced
CR_00510C_A	orf19.7484	ADE1	CAL0000196632	1.07979	0.168076	No	-1.01439	0.797018	No	-1.03592	0.525858	No	-1.13467	0.0231241	No	Phosphoribosylaminoimadazole succinocarboxamide synthetase, enzyme of adenine biosynthesis; not induced in GCN response, unlike the S. cerevisiae ortholog; fungal-specific (no human or murine homolog); levels decrease in stationary phase
C2_00180C_A	orf19.2114		CAL0000195364	-1.11291	0.264438	No	-1.19895	0.0464549	No	1.37805	0.000531441	Up	1.27916	0.00915796	Up	Predicted uricase; ortholog of S. pombe SPCC1223.09; Spider biofilm induced
C2_02980C_A	orf19.5805	DLD1	CAL0000175340	1.01714	0.751309	No	1.05155	0.336031	No	1.0957	0.0842137	No	1.13277	0.0186004	Up	Putative D-lactate dehydrogenase; white cell-specific trancript; colony morphology-related gene regulation by Ssn6; Hap43-repressed; rat catheter biofilm induced; Spider biofilm repressed
C5_04030W_A	orf19.1287		CAL0000179600	3.15244	6.98461e-10	Up	1.8857	0.000758469	Up	-1.08583	0.674039	No	-1.81525	0.000830205	Down	Protein of unknown function; flow model biofilm induced; Spider biofilm induced
C3_03910W_A	orf19.6924	HTA1	CAL0000179664	-1.02828	0.650884	No	-1.0466	0.460125	No	-1.31135	1.09126e-05	Down	-1.33472	2.82886e-06	Down	Histone H2A; repressed in fkh2 mutant; amphotericin B repressed; farnesol regulated; RNA abundance regulated by tyrosol and cell density; Hap43-induced gene; Spider biofilm repressed
C1_10650W_A	orf19.1836	APN2	CAL0000190938	1.74103	1.99245e-08	Up	1.66105	2.60517e-07	Up	-1.11186	0.293831	No	-1.1654	0.111828	No	Putative class II abasic (AP) endonuclease; flucytosine induced
C1_03240W_A	orf19.3016		CAL0000192446	1.12625	0.124902	No	1.0495	0.532856	No	-1.1443	0.0822885	No	-1.22799	0.00794451	Down	Ortholog of C. dubliniensis CD36 : Cd36_03040, C. parapsilosis CDC317 : CPAR2_108610, C. auris B8441 : B9J08_000283, Debaryomyces hansenii CBS767 : DEHA2G16500g and Pichia stipitis Pignal : PICST_32835
C1_07700C_A	orf19.1232	VRG4	CAL0000182900	1.17785	0.0146495	Up	1.34033	1.21279e-05	Up	-1.11548	0.103364	No	1.02015	0.765619	No	GDP-mannose transporter; essential; required for glycosylation, hyphal growth; functional homolog of S. cerevisiae Vrg4p, which imports GDP-mannose from cytoplasm to Golgi for protein and lipid mannosylation; no mammalian homolog
C2_08190W_A	orf19.2166		CAL0000198252	-1.17391	0.0553708	No	-1.02726	0.74547	No	1.08581	0.32179	No	1.24082	0.00972641	Up	Putative vacuolar H(+)-ATPase; plasma membrane localized; rat catheter biofilm repressed
C1_09620C_A	orf19.4825		CAL0000192723	1.13514	0.0707646	No	1.05609	0.432934	No	-1.06196	0.391086	No	-1.14145	0.0575014	No	Mitochondrial matrix protein; required for assembly/stability of the F1 sector of mitochondrial F1F0 ATP synthase at high temperature; rat catheter biofilm repressed
C1_00330C_A	orf19.6075		CAL0000200147	1.13553	0.0643579	No	-1.10126	0.160127	No	-1.04849	0.490529	No	-1.31115	8.04888e-05	Down	Putative CCR4-Not complex transcription factor; ortholog of S. cerevisiae Cdc36; Hap43-repressed gene
C1_14200W_A	orf19.7228		CAL0000180152	-1.38536	3.74191e-07	Down	-1.14453	0.033637	No	-1.03242	0.615474	No	1.1724	0.0131779	Up	Possible Golgi membrane protein; transcript positively regulated by Tbf1; mRNA binds She3
C3_03880C_A	orf19.6927	PEP8	CAL0000199432	-1.13178	0.0175767	Down	-1.19212	0.000521782	Down	1.27195	2.44063e-06	Up	1.20756	0.000268367	Up	Protein similar to S. cerevisiae Pep8p, which is involved in retrograde transport; transposon mutation affects filamentous growth
C1_03150C_A	orf19.3007.2		CAL0000196224	-1.02196	0.713104	No	-1.0736	0.159398	No	2.56442	5.99121e-67	Up	2.44108	2.3307e-58	Up	Ortholog of C. dubliniensis CD36 : Cd36_02950, C. parapsilosis CDC317 : CPAR2_108520, C. auris B8441 : B9J08_002035 and Candida tenuis NRRL Y-1498 : CANTEDRAFT_100285
C5_02800C_A	orf19.4305		CAL0000176130	-1.04138	0.93928	No	1.19156	0.703122	No	1.40703	0.491322	No	1.74594	0.263704	No	Ortholog of C. dubliniensis CD36 : Cd36_52590, C. parapsilosis CDC317 : CPAR2_100565, Debaryomyces hansenii CBS767 : DEHA2G06908g and Candida guilliermondii ATCC 6260 : PGUG_02858
C3_04070C_A	orf19.918	CDR11	CAL0000188523	-1.81037	1.38094e-05	Down	-1.69633	0.00010228	Down	1.17267	0.241159	No	1.25151	0.100683	No	Putative transporter of PDR subfamily of ABC family; Gcn4-regulated; induced by Rim101 at pH 8; Spider biofilm induced
C4_00350W_A	orf19.5662	PEP7	CAL0000199939	-1.19352	0.0426998	No	-1.36065	0.000254041	Down	1.40349	6.39739e-05	Up	1.2311	0.0164886	Up	Vesicle transport protein; acts in endosomal transport; roles in metal ion resistance, virulence, adhesion, hyphal growth, chlamydospore formation; similar to S. cerevisiae Pep7p
C2_02040W_A	orf19.1519		CAL0000193517	-1.08368	0.331175	No	-1.05184	0.534932	No	1.08864	0.299396	No	1.12159	0.163341	No	Protein of unknown function; Hap43-repressed gene
C7_04240C_A	orf19.7149		CAL0000174806	-1.26056	1.71075e-06	Down	-1.12069	0.017477	No	-1.08813	0.0777477	No	1.03371	0.493889	No	Putative GTPase inhibitor; predicted role in endocytosis, protein targeting to vacuole; rat catheter biofilm repressed
CR_03520C_A	orf19.4395		CAL0000188252	-1.04635	0.410387	No	-1.11616	0.044202	No	1.17208	0.00372915	Up	1.09877	0.0862586	No	Putative actin cytoskeleton component; protein present in exponential and stationary growth phase yeast cultures
C6_01930W_A	orf19.685	YHM1	CAL0000186502	1.23276	5.76653e-05	Up	1.4568	5.25654e-13	Up	-1.40932	4.90859e-11	Down	-1.19258	0.00069869	Down	Putative mitochondrial carrier protein; fungal-specific (no human or murine homolog); Hap43p-repressed gene
C1_09930W_A	orf19.4861		CAL0000184908	1.32638	0.607934	No	-1.22398	0.683348	No	1.78547	0.270893	No	1.09979	0.855124	No	Protein of unknown function; rat catheter biofilm repressed
C2_10850C_A	orf19.5368		CAL0000178143	1.1176	0.0415123	No	1.04938	0.372412	No	1.06216	0.267175	No	-1.00268	0.960691	No	Ortholog of Vms1; component of a Cdc48-complex involved in protein quality control in S. cerevisiae; Spider biofilm repressed
C2_09790W_A	orf19.1371		CAL0000174588	-1.06	0.365886	No	-1.06501	0.323934	No	-1.11308	0.0928974	No	-1.11834	0.0830965	No	Mitochondrial protein required for expression of respiratory chain complex IV (cytochrome c oxidase)
C1_09950C_A	orf19.4862		CAL0000197417	-1.09243	0.110906	No	-1.09691	0.0785091	No	1.16657	0.00394793	Up	1.16181	0.00602558	Up	Putative integral membrane protein; S. cerevisiae ortholog Tvp23 localizes to late Golgi vesicles; rat catheter biofilm induced
C2_03870W_A	orf19.837	GNA1	CAL0000198802	1.10849	0.178379	No	1.01787	0.814178	No	1.18078	0.0287957	No	1.08425	0.286563	No	Glucosamine-6-phosphate acetyltransferase; enzyme of UDP-GlcNAc biosynthesis; required for viability in absence of GlcNAc supplementation; required for persistent infection and wild-type virulence in mouse systemic infection
C7_03230C_A	orf19.5132		CAL0000174670	-1.27003	0.24805	No	1.00691	0.97129	No	1.21217	0.326887	No	1.55014	0.030292	No	Protein of unknown function; transcript detected on high-resolution tiling arrays; Spider biofilm induced
C2_07510W_A	orf19.1877		CAL0000182129	-1.28088	0.0071442	Down	-1.14867	0.110106	No	1.07947	0.381663	No	1.20372	0.04249	No	Has domain(s) with predicted nucleic acid binding activity
C4_06540W_A	orf19.2881	MNN4	CAL0000174110	1.01231	0.877519	No	1.12222	0.144477	No	-1.05547	0.49566	No	1.05031	0.535337	No	Regulator of mannosylphosphorylation of N-linked mannans to cell wall proteins; no role in virulence or normal interaction with macrophages; mutant induces inflammatory cytokines in dendritic cells; rat catheter and Spider biofilm induced
C5_03820C_A	orf19.1112	BUD7	CAL0000184594	-1.11193	0.061547	No	-1.02113	0.708715	No	1.12882	0.0311781	No	1.22919	0.000259268	Up	Ortholog(s) have small GTPase binding activity and role in Golgi to plasma membrane protein transport, Golgi to plasma membrane transport, Golgi to vacuole transport, fungal-type cell wall chitin biosynthetic process
C2_03970W_A	orf19.827		CAL0000184220	-1.14893	0.133995	No	-1.05615	0.536351	No	1.16845	0.0825586	No	1.27109	0.00865276	Up	Ortholog of C. dubliniensis CD36 : Cd36_18620, C. parapsilosis CDC317 : CPAR2_212480, C. auris B8441 : B9J08_004484 and Candida tenuis NRRL Y-1498 : CANTEDRAFT_115371
C2_06040C_A	orf19.4116		CAL0000195785	-1.23365	0.016494	Down	-1.1038	0.249993	No	-1.05471	0.534873	No	1.05965	0.508263	No	Ortholog(s) have N-acetyltransferase activity, role in response to drug and nuclear envelope, plasma membrane localization
C2_04970W_A	orf19.3529	ABP2	CAL0000188199	-1.33039	0.00311288	Down	-1.42611	0.000127708	Down	1.09671	0.314346	No	1.0231	0.814678	No	Putative alpha-actinin-like protein; induced by alpha pheromone in SpiderM medium
C1_11370C_A	orf19.666		CAL0000193596	1.18649	0.0105207	Up	1.11494	0.0895702	No	1.13484	0.05539	No	1.0664	0.322099	No	Essential protein required for the DNA integrity checkpoint pathway; Spider biofilm induced
C3_03480C_A	orf19.346		CAL0000189002	-1.13824	0.033276	No	-1.0465	0.437499	No	1.29322	1.46712e-05	Up	1.40659	1.33024e-08	Up	Putative alanine transaminase; mutation confers hypersensitivity to 5-fluorocytosine (5-FC); rat catheter and flow model biofilm induced
C1_09760C_A	orf19.4841	SHY1	CAL0000182145	-1.02522	0.624354	No	-1.03581	0.483232	No	-1.05948	0.251066	No	-1.07043	0.179565	No	Cytochrome c oxidase biosynthesis protein; transcript regulated by Nrg1 and Mig1
C3_00560C_A	orf19.5407	SOF1	CAL0000196031	1.27649	0.00504723	Up	1.26077	0.0084048	Up	-1.83067	5.4584e-12	Down	-1.8535	1.53666e-12	Down	Putative protein with a predicted role in 40S ribosomal subunit biogenesis; rat catheter biofilm induced
C6_00080C_A	orf19.6329		CAL0000195336	-1.03069	0.682749	No	-1.0016	0.982072	No	1.2162	0.00681556	Up	1.25152	0.00205802	Up	Protein of unknown function; opaque-specific transcript; fluconazole-repressed; induced in cyr1 mutant and in oralpharyngeal candidasis; Spider biofilm induced
C2_01600C_A	orf19.1468		CAL0000191618	-1.12878	0.0227355	No	-1.0958	0.0820436	No	1.14258	0.0115353	Up	1.17696	0.00212122	Up	Ortholog(s) have protein phosphatase regulator activity, protein serine/threonine phosphatase activity
C3_06980W_A	orf19.6803	HUT1	CAL0000194078	1.18453	0.0268717	No	1.26514	0.00163135	Up	-1.04183	0.592545	No	1.02517	0.738958	No	Ortholog(s) have UDP-galactose transmembrane transporter activity and role in UDP-galactose transmembrane transport, UDP-glucose transmembrane transport
C1_13680C_A	orf19.5006	GCV3	CAL0000189722	1.0999	0.14323	No	1.0498	0.454278	No	1.00244	0.970065	No	-1.04517	0.49664	No	Glycine decarboxylase, subunit H; protein level decrease in stationary phase cultures
CR_08580C_A	orf19.6431		CAL0000193250	1.37275	0.0245819	No	1.39876	0.0191375	No	-1.35206	0.0370959	No	-1.32692	0.0425215	No	Protein of unknown function; Spider biofilm induced
C2_08750W_A	orf19.3600		CAL0000196825	-1.06995	0.662106	No	1.1845	0.251839	No	-1.0069	0.96373	No	1.25867	0.128497	No	Protein of unknown function; flow model biofilm induced
C7_01720W_A	orf19.6552		CAL0000176902	-1.05892	0.430014	No	-1.04681	0.518872	No	1.00335	0.962563	No	1.01497	0.83678	No	Flavin-linked sulfhydryl oxidase; predicted localization to endoplasmic reticulum lumen; involved in disulfide bond formation within the ER; Spider biofilm induced
C3_00380C_A	orf19.5429		CAL0000180552	-1.09029	0.217701	No	1.06489	0.356507	No	-1.07236	0.310404	No	1.08268	0.252637	No	Ortholog(s) have DNA replication origin binding, ubiquitin-protein transferase activity
C4_00970C_A	orf19.4697	MDN1	CAL0000174407	1.09652	0.42244	No	1.1696	0.173056	No	-1.75481	9.95659e-07	Down	-1.64516	1.47256e-05	Down	Putative midasin, a very large dynein-related AAA-type ATPase; induced during the mating process
C1_05540C_A	orf19.411		CAL0000201639	-4.16893	2.19721e-20	Down	-2.52077	1.1956e-09	Down	-1.16438	0.311543	No	1.42035	0.0244145	No	Protein similar to GTPase regulators; induced in low iron; transcript activated by Mnl1 under weak acid stress; Hap43-, Sfu1- and Sef1-regulated; flow model biofilm induced, Spider biofilm induced
C2_08710W_A	orf19.3605		CAL0000187303	-1.18785	0.138185	No	-1.13437	0.255783	No	1.11674	0.324067	No	1.16938	0.17408	No	Putative peroxin
CR_08950W_A	orf19.7292	ARP2	CAL0000193205	-1.07841	0.1406	No	-1.23037	4.53575e-05	Down	1.32107	4.60958e-08	Up	1.1579	0.00413141	Up	Component of the Arp2/3 complex; required for virulence, hyphal growth, cell wall/cytoskeleton organization, not for endocytosis; mutation confers hypersensitivity to cytochalasin D; regulated by Gcn2 and Gcn4; Spider biofilm repressed
CR_10500C_A	orf19.7627		CAL0000175098	-1.18288	0.0222443	No	-1.22671	0.003331	Down	1.20909	0.00692991	Up	1.16588	0.0349785	No	Ortholog of S. cerevisiae : YNL320W, C. glabrata CBS138 : CAGL0M04125g, C. dubliniensis CD36 : Cd36_35340, C. parapsilosis CDC317 : CPAR2_200350 and C. auris B8441 : B9J08_001244
C7_02830C_A	orf19.5179	LIP5	CAL0000176626	-1.1203	0.703027	No	-1.18355	0.578909	No	-1.29888	0.377874	No	-1.37221	0.299572	No	Cold-activated secreted lipase, differentially expressed lipase gene family member with possible roles in nutrition and acidic microenvironment; LIP5 and LIP8 expressed at all stages of mucosal and systemic infection; affects filamentation
C6_00900C_A	orf19.91		CAL0000175761	-1.08517	0.316871	No	1.05608	0.500095	No	-1.17125	0.0512618	No	-1.022	0.789413	No	Protein of unknown function; flow model biofilm induced; Hap43-repressed
C3_01030W_A	orf19.2507	ARP9	CAL0000196900	-1.08598	0.103143	No	1.07333	0.156704	No	-1.10987	0.0378254	No	1.05023	0.330686	No	Component of the RSC chromatin remodeling complex; similar to S. cerevisiae Arp3p, a component of the Arp2/3 complex involved in actin-dependent processes; likely to be essential for growth, based on an insertional mutagenesis strategy
C1_09350W_A	orf19.4796		CAL0000199949	1.22727	0.000618009	Up	1.07563	0.222524	No	-1.08929	0.153587	No	-1.24286	0.000267742	Down	Putative eIF-4E-binding repressor of CAP-dependent translation; stationary phase enriched protein
C3_06710W_A	orf19.6832		CAL0000187243	-1.55809	4.70475e-08	Down	-1.22102	0.0126049	Down	1.06851	0.407854	No	1.36348	0.000133651	Up	Protein of unknown function; regulated by Sef1p-, Sfu1p-, and Hap43p
C7_00870W_A	orf19.7029		CAL0000177418	-4.42327	0.0443817	No	-1.63152	0.289424	No	2.1881	0.108221	No	5.93224	0.0138049	Up	Putative guanine deaminase; mutation confers hypersensitivity to toxic ergosterol analog; Spider biofilm induced
C1_04870W_A	orf19.756	SAP7	CAL0000192370	1.02616	0.920771	No	1.55905	0.0762436	No	-1.14372	0.603647	No	1.32839	0.258786	No	Pepstatin A-insensitive secreted aspartyl protease; self-processing; expressed in human oral infection; Ssn6p-regulated; role in murine intravenous infection; induced during, but not required for, murine vaginal infection; N-glycosylated
C1_04210C_A	orf19.1055	CDC3	CAL0000192358	1.02765	0.492304	No	1.02361	0.549437	No	1.13616	0.00117354	Up	1.1317	0.00167616	Up	Septin; essential for viability; functional homolog of S. cerevisiae Cdc3p; down-regulation associated with azole resistance; macrophage/pseudohyphal-repressed; virulence-group-correlated expression; gene has intron
C2_04130W_A	orf19.808		CAL0000180352	-1.04072	0.44233	No	1.01961	0.701452	No	1.06202	0.239764	No	1.12694	0.0201727	Up	Ortholog(s) have role in histone deacetylation, negative regulation of chromatin silencing at telomere and negative regulation of ribosomal DNA heterochromatin assembly, more
CR_10590W_A	orf19.7642		CAL0000192903	-1.23906	0.000323354	Down	-1.08697	0.151729	No	-1.01887	0.74852	No	1.11881	0.0591128	No	Ortholog of S. cerevisiae Vps3; CORVET tethering complex component involved in vacuolar protein sorting; Hap43-repressed gene
CR_00750C_A	orf19.3281		CAL0000196618	-1.4258	1.09352e-07	Down	-1.18507	0.00885201	Down	-1.1414	0.0388379	No	1.05409	0.435868	No	Ortholog(s) have histone H3-methyl-lysine-36 demethylase activity, methylated histone binding activity and role in histone demethylation, positive regulation of transcription elongation from RNA polymerase II promoter
C4_06910W_A	orf19.3120		CAL0000177033	-1.17174	0.502387	No	-1.03498	0.892551	No	-1.75875	0.0200386	Down	-1.55348	0.0761292	No	PDR-subfamily ABC transporter (half-size); similar to WHITE subfamily proteins; repressed by fluphenazine treatment or in an azole-resistant strain that overexpresses CDR1 and CDR2; induced by nitric oxide; rat catheter biofilm induced
C3_01370C_A	orf19.1714	PGA44	CAL0000176642	1.17688	0.223198	No	1.32724	0.0422287	No	-1.62966	0.00043517	Down	-1.44504	0.00611057	Down	Putative GPI-anchored protein
C4_05230C_A	orf19.6862		CAL0000185245	1.39182	0.00244255	Up	1.41856	0.00150514	Up	-1.56588	4.7552e-05	Down	-1.53637	8.17475e-05	Down	Hap43-induced gene; mutation confers hypersensitivity to 5-fluorocytosine (5-FC), 5-fluorouracil (5-FU), and tubercidin (7-deazaadenosine)
C3_00400C_A	orf19.5426		CAL0000188088	-1.34676	0.0345154	No	-1.4501	0.00218798	Down	2.05832	1.25753e-08	Up	1.91163	1.85274e-06	Up	Putative patatin-like phospholipase; macrophage-regulated gene; fungal-specific (no human or murine homolog)
C3_04270C_A	orf19.5870	CTP1	CAL0000198975	1.30211	2.08289e-06	Up	1.41663	3.19308e-10	Up	-1.16768	0.00591614	Down	-1.07329	0.19583	No	Putative citrate transport protein; flucytosine induced; amphotericin B repressed, caspofungin repressed; Hap43p-induced gene
C1_02490C_A	orf19.2938		CAL0000195583	1.10813	0.0538737	No	1.17177	0.00266348	Up	-1.1221	0.0307179	No	-1.06116	0.260078	No	Putative mitochondrial inner membrane protein with a predicted role in the assembly of respiratory complex III; Hap43p-repressed gene; S. cerevisiae ortholog FMP25 localizes to mitochondrion
C5_01210W_A	orf19.1949	VPS1	CAL0000198753	1.01827	0.654888	No	-1.07683	0.0635283	No	1.4526	1.45615e-20	Up	1.32475	2.79601e-12	Up	Dynamin-family GTPase-related protein; induced upon adherence to polystyrene; regulated by Gcn2p and Gcn4p
C7_00170W_A	orf19.7106		CAL0000175863	-1.31445	0.000481866	Down	-1.32548	0.000149549	Down	1.41954	3.07593e-06	Up	1.40774	1.04395e-05	Up	Has domain(s) with predicted peptidase activity and role in proteolysis
C2_09610W_A	orf19.1393		CAL0000178668	1.27629	0.0019411	Up	1.15444	0.0664414	No	-1.02348	0.768633	No	-1.1315	0.113596	No	Ortholog(s) have NAD transmembrane transporter activity, pyruvate secondary active transmembrane transporter activity, role in NAD transmembrane transport, mitochondrial pyruvate transmembrane transport and mitochondrion localization
C3_05390C_A	orf19.6977	GPI1	CAL0000200471	-1.80414	4.54042e-05	Down	-1.52669	0.00329907	Down	-1.29207	0.0681787	No	-1.09336	0.546685	No	Putative protein of GPI synthesis; expression is reduced in a fluconazole-resistant isolate
C4_00440C_A	orf19.5673	OPT7	CAL0000191307	-1.1296	0.582288	No	-1.09517	0.693444	No	-1.52808	0.0580578	No	-1.4815	0.0854215	No	Putative oligopeptide transporter; possibly transports GSH or related compounds; Hog1-induced; expression of OPT6, -7, or -8 does not suppress defect of mutant lacking OPT1-3; Hap43-repressed; F-12/CO2 early biofilm induced
C1_06800W_A	orf19.6230		CAL0000178137	1.50906	6.47586e-06	Up	1.361	0.000771098	Up	-1.21922	0.0317156	No	-1.35185	0.000876439	Down	Ortholog(s) have GDP binding, RNA NAD-cap (NAD-forming) hydrolase activity, RNA pyrophosphohydrolase activity, enzyme regulator activity, phosphodiesterase decapping endonuclease activity
C5_01050C_A	orf19.1967		CAL0000175674	1.25989	0.000517011	Up	1.29351	0.000125566	Up	-1.42167	1.63724e-07	Down	-1.38471	9.70792e-07	Down	Ortholog(s) have structural constituent of ribosome activity and mitochondrial large ribosomal subunit localization
C5_04560C_A	orf19.3940.1	CUP1	CAL0000201787	-1.45746	3.95316e-05	Down	-1.41694	0.000135325	Down	1.09025	0.34368	No	1.12143	0.211412	No	Metallothionein; involved in copper resistance; copper induced; Spider biofilm induced; flow model biofilm repressed
C4_01820C_A	orf19.4611		CAL0000186972	1.10458	0.0972178	No	1.05707	0.359088	No	-1.49695	2.24838e-11	Down	-1.56423	1.05308e-13	Down	Ortholog(s) have ribose phosphate diphosphokinase activity, role in 5-phosphoribose 1-diphosphate biosynthetic process, cytokinesis, fungal-type cell wall organization and ribose phosphate diphosphokinase complex localization
CR_06660W_A	orf19.700	SEO1	CAL0000177585	3.3194	2.87358e-10	Up	2.75661	9.68892e-08	Up	-1.01812	0.925168	No	-1.22598	0.281663	No	Protein with similarity to permeases; Sfu1-repressed; flucytosine induced; induced by Mnl1 under weak acid stress; flow model biofilm repressed
C6_02830W_A	orf19.5557	MNN4-4	CAL0000175223	1.30108	0.304676	No	1.05757	0.84682	No	-2.01991	0.0111862	Down	-2.48499	0.000748507	Down	Mannosyltransferase; transcript upregulated in Ssk1 response regulator mutant or in nik1 null mutant, but not in chk1 or sln1 null mutants; pheromone induced; Spider biofilm induced
CR_07750C_A	orf19.3704		CAL0000190599	1.40311	1.48936e-05	Up	1.41901	9.9138e-06	Up	-1.53995	5.20882e-08	Down	-1.52269	7.29373e-08	Down	Ortholog(s) have role in maturation of 5.8S rRNA from tricistronic rRNA transcript (SSU-rRNA, 5.8S rRNA, LSU-rRNA), maturation of LSU-rRNA from tricistronic rRNA transcript (SSU-rRNA, 5.8S rRNA, LSU-rRNA)
C2_10020C_A	orf19.1780		CAL0000199331	1.43712	0.285414	No	1.34975	0.381927	No	-1.20014	0.604178	No	-1.27782	0.457864	No	Has domain(s) with predicted catalytic activity and role in carbohydrate metabolic process
C6_00370C_A	orf19.1199	NOP5	CAL0000190357	1.19065	0.00493102	Up	1.01359	0.828247	No	-1.623	6.68289e-15	Down	-1.9065	2.89195e-25	Down	Ortholog of S. cerevisiae Nop58; involved in pre-rRNA process; Tn mutation affects filamentous growth; macrophage/pseudohyphal-induced; physically interacts with TAP-tagged Nop1; Spider biofilm repressed
C2_04140W_A	orf19.807	CHS5	CAL0000186466	-1.06544	0.0825503	No	-1.158	3.74053e-05	Down	1.33895	4.20664e-16	Up	1.23193	8.37116e-09	Up	Putative chitin biosynthesis protein; fungal-specific; repressed upon yeast-to-hypha switch; rat catheter biofilm repressed
CR_06970C_A	orf19.2368		CAL0000181470	1.06882	0.407616	No	1.03486	0.667249	No	-1.10027	0.233226	No	-1.13637	0.109698	No	Predicted component of U5 snRNP; Spider biofilm induced
C5_03560W_A	orf19.6667		CAL0000179768	-1.21249	0.093128	No	-1.0932	0.418139	No	1.22575	0.067557	No	1.35951	0.00680625	Up	Predicted histone deacetylase activity; Spider biofilm induced
C2_03880C_A	orf19.836.1		CAL0000189797	1.21145	0.140741	No	1.00943	0.943742	No	-1.2876	0.055886	No	-1.54529	0.000892638	Down	Ortholog(s) have U1 snRNP, U2 snRNP, U2-type prespliceosome, U4/U6 x U5 tri-snRNP complex, U5 snRNP, post-mRNA release spliceosomal complex localization
C1_12480W_A	orf19.68.2		CAL0000185365	-1.33571	0.0927634	No	1.07801	0.660098	No	-1.38068	0.057239	No	1.0429	0.808524	No	Ortholog of C. dubliniensis CD36 : Cd36_11670, C. parapsilosis CDC317 : CPAR2_201750, C. auris B8441 : B9J08_003474 and Candida tenuis NRRL Y-1498 : CANTEDRAFT_115679
C3_00130C_A	orf19.5459		CAL0000181297	1.06062	0.218971	No	-1.03386	0.48378	No	1.2039	0.000100238	Up	1.09792	0.0503095	No	mRNA polyadenylation regulating protein; Hap43-repressed; transcript is upregulated in RHE model of oral candidiasis and in clinical isolates from HIV+ patients with oral candidiasis; Spider biofilm repressed
C4_02710C_A	orf19.2727	GRX3	CAL0000186233	1.05389	0.238109	No	1.05675	0.210087	No	-1.04862	0.283892	No	-1.04578	0.311542	No	Putative glutaredoxin; flucytosine induced; regulated by Gcn4p; repressed in response to amino acid starvation (3-aminotriazole treatment)
C5_03950W_A	orf19.3216		CAL0000195679	1.06959	0.403085	No	1.12217	0.128635	No	1.32045	0.000390219	Up	1.38535	2.93604e-05	Up	Similar to Rab GTPase activators; Hap43p-induced gene
C3_00470W_A	orf19.5418		CAL0000184502	-1.0069	0.865926	No	-1.0909	0.027991	No	1.08768	0.0354505	No	1.00392	0.922706	No	Ortholog(s) have role in endoplasmic reticulum to Golgi vesicle-mediated transport
C2_01570W_A	orf19.1465		CAL0000196992	1.10691	0.501478	No	1.06452	0.677391	No	-1.10452	0.510657	No	-1.1485	0.356944	No	Has domain(s) with predicted N-acetyltransferase activity
C3_00910W_A	orf19.6168		CAL0000191020	1.13955	0.220462	No	1.34907	0.00307553	Up	1.08272	0.450268	No	1.28179	0.0154867	Up	Ortholog of C. dubliniensis CD36 : Cd36_80830, Debaryomyces hansenii CBS767 : DEHA2F17930g, Candida tropicalis NEW ASSEMBLY : CTRG1_04030 and Candida tropicalis MYA-3404 : CTRG_04030
C6_02710C_A	orf19.5542	SAP6	CAL0000179762	-1.53124	0.0886388	No	-1.27698	0.257217	No	1.51395	0.0628801	No	1.81539	0.0144871	Up	Biofilm-specific aspartyl protease; expressed during hyphal growth, oral carriage, infection; virulence role affecte by URA3; N-glycosylated; rat catheter biofilm induced
CR_06770C_A	orf19.1857		CAL0000182499	1.05661	0.489158	No	-1.02475	0.753114	No	1.25649	0.00368141	Up	1.16046	0.0587319	No	Putative L-azetidine-2-carboxylic acid acetyltransferase; mutants are viable
C6_03360C_A	orf19.5625		CAL0000193285	-1.27763	0.401118	No	1.03462	0.90376	No	-1.13202	0.660999	No	1.16769	0.593622	No	Ortholog of C. dubliniensis CD36 : Cd36_63640, C. auris B8441 : B9J08_001441, Pichia stipitis Pignal : PICST_32878 and Candida guilliermondii ATCC 6260 : PGUG_03423
C1_05440C_A	orf19.419		CAL0000200650	-1.8332	0.0151302	Down	-1.39625	0.16043	No	1.49785	0.0912323	No	1.9666	0.00641756	Up	Protein of unknown function; flow model biofilm induced; Spider biofilm induced
C2_07070W_A	orf19.2262		CAL0000175885	-2.11538	1.9001e-11	Down	-1.37736	0.00343989	Down	-1.3065	0.0129015	Down	1.17553	0.154032	No	Protein similar to quinone oxidoreductases; induced by benomyl treatment, nitric oxide; oxidative stress-induced via Cap1; stationary-phase enriched protein; Spider biofilm induced
C3_00590W_A	orf19.5402		CAL0000195658			No			No			No			No	Ortholog of Candida albicans WO-1 : CAWG_02394
C5_01580C_A	orf19.4152	CEF3	CAL0000190871	1.09897	0.193102	No	1.12415	0.106586	No	-1.37452	1.15117e-05	Down	-1.34373	4.61246e-05	Down	Translation elongation factor 3; antigenic in humans; predicted C-term nucleotide-binding active site; protein on surface of yeast, not hyphae; polystyrene adherence induced; higher protein amount in stationary phase; possibly essential
C1_09320C_A	orf19.4792		CAL0000176411	1.16111	0.00745137	Up	1.07191	0.214536	No	-1.18232	0.00280234	Down	-1.2807	9.02227e-06	Down	Protein with a regulator of G-protein signaling domain; Plc1-regulated; Spider biofilm induced; rat catheter biofilm repressed
CR_01590C_A	orf19.2546	TRP2	CAL0000185938	1.13229	0.00156617	Up	1.09612	0.0193648	No	-1.14248	0.000711883	Down	-1.18018	2.36337e-05	Down	Putative anthranilate synthase with a predicted role in tryptophan biosynthesis; regulated by Gcn2p and Gcn4p
C3_05850W_A	orf19.7365		CAL0000193350	-1.20119	0.0266664	No	-1.1216	0.149664	No	1.10965	0.194873	No	1.18839	0.0355647	No	Ortholog(s) have ubiquitin-protein transferase activity and role in negative regulation of apoptotic process, negative regulation of gluconeogenesis, proteasome-mediated ubiquitin-dependent protein catabolic process
CR_09480W_A	orf19.7343		CAL0000188618	1.0625	0.422437	No	1.14214	0.072439	No	-1.02725	0.720182	No	1.04644	0.542438	No	Ortholog(s) have role in snoRNA splicing, spliceosomal conformational changes to generate catalytic conformation and U4/U6 x U5 tri-snRNP complex localization
C2_10000C_A	orf19.1782.1		CAL0000197960	13.6089	0.012013	No	1.02748	0.968643	No	11.8111	0.017298	No	-1.1214	0.868628	No	Ortholog of C. parapsilosis CDC317 : CPAR2_407200.1, C. dubliniensis CD36 : Cd36_24070, Candida metapsilosis : CMET_2070 and Pichia stipitis Pignal : PICST_31669
C3_01420C_A	orf19.1709		CAL0000179478	1.1008	0.0643229	No	1.11713	0.0269385	No	1.08372	0.116548	No	1.09979	0.0609945	No	Sterol carrier domain protein; alkaline downregulated; colony morphology-related gene regulation by Ssn6; Spider biofilm induced
C3_01430W_A	orf19.1708		CAL0000186307	1.50819	0.00904838	Up	1.32646	0.0775729	No	-1.6699	0.00133451	Down	-1.89868	4.77983e-05	Down	Protein of unknown function; Spider biofilm induced
C1_02220C_A	orf19.3679		CAL0000191549	1.00362	0.955176	No	1.07464	0.256857	No	-1.10087	0.132403	No	-1.02811	0.664144	No	Putative protein of unknown function; stationary phase enriched protein
C7_01320W_A	orf19.6912		CAL0000190964	-1.12668	0.0137246	Down	-1.09828	0.0422492	No	1.24534	2.84455e-06	Up	1.27755	2.8435e-07	Up	Putative ethanolamine kinase
C2_08660C_A	orf19.3610		CAL0000186906	1.00934	0.941653	No	-1.11167	0.370496	No	1.62755	6.58023e-05	Up	1.45051	0.0025647	Up	Protein of unknown function; upregulation correlates with clinical development of fluconazole resistance; regulated by Sef1, Sfu1, and Hap43
C6_02740W_A	orf19.5547		CAL0000174836	1.0615	0.383335	No	1.09718	0.175598	No	-1.21134	0.00514561	Down	-1.17195	0.02037	Down	Protein of unknown function; Hap43-repressed gene
C2_10460C_A	orf19.5321		CAL0000201618	-1.09443	0.0510045	No	-1.05778	0.220093	No	-1.03684	0.430353	No	-1.00212	0.963458	No	Ortholog(s) have methylenetetrahydrofolate reductase (NAD(P)H) activity and role in methionine biosynthetic process, one-carbon metabolic process
C2_09900C_A	orf19.1361		CAL0000185762	1.25985	0.000958337	Up	1.29025	0.000285503	Up	-1.50052	7.57626e-09	Down	-1.46517	4.74034e-08	Down	Protein involved in mitochondrial matrix protein import
C6_04140C_A	orf19.4553		CAL0000194848	-1.08134	0.581693	No	1.16471	0.28003	No	-1.00137	0.992271	No	1.25773	0.10531	No	Ortholog of C. dubliniensis CD36 : Cd36_64990, C. parapsilosis CDC317 : CPAR2_600170, Candida tenuis NRRL Y-1498 : CANTEDRAFT_121753 and Debaryomyces hansenii CBS767 : DEHA2E19712g
CR_03450W_A	orf19.4384	HXT5	CAL0000200935	-1.03122	0.884695	No	1.60452	0.0125955	Up	1.12443	0.564187	No	1.86049	0.00178289	Up	Putative sugar transporter; induced by ciclopirox olamine; Snf3-induced; alkaline repressed; colony morphology-related gene regulation by Ssn6; possibly essential gene
C5_00920W_A	orf19.1975		CAL0000196950	1.36869	0.000180136	Up	1.12891	0.155659	No	-1.25384	0.00824381	Down	-1.52016	5.38833e-07	Down	Ortholog(s) have role in mRNA splicing, via spliceosome and U4/U6 x U5 tri-snRNP complex, U5 snRNP localization
C3_06230W_A	orf19.7410		CAL0000201699	1.04566	0.407112	No	-1.07131	0.197011	No	1.0511	0.352199	No	-1.06576	0.235443	No	Putative metalloprotease of the mitochondrial intermembrane space; rat catheter biofilm induced
C1_01170C_A	orf19.3305		CAL0000198600	1.39897	2.62284e-07	Up	1.24239	0.00100358	Up	-1.34358	7.94024e-06	Down	-1.51291	1.97295e-10	Down	Putative Zn(II)2Cys6 transcription factor
C5_01300C_A	orf19.1939		CAL0000184738	-1.22865	0.378599	No	-1.70605	0.0160932	No	1.27176	0.270321	No	-1.09184	0.711392	No	Ortholog(s) have mRNA 3'-UTR binding activity, role in regulation of mRNA stability, regulation of phosphate metabolic process and cytoplasm localization
C1_02460W_A	orf19.2935	RPL10	CAL0000194016	1.1208	0.0162739	Up	1.08996	0.0695803	No	-1.22938	1.35848e-05	Down	-1.26417	7.85006e-07	Down	Ribosomal protein L10; intron in 5'-UTR; downregulated upon phagocytosis by murine macrophage; transcription regulated by yeast-hypha switch; Spider biofilm repressed
C1_01210W_A	orf19.3309		CAL0000188832	-1.00746	0.895402	No	-1.17997	0.0032349	Down	-1.01259	0.823675	No	-1.18599	0.00256184	Down	Ortholog of Candida tropicalis NEW ASSEMBLY : CTRG1_04422, Candida tropicalis MYA-3404 : CTRG_04422 and Candida albicans WO-1 : CAWG_01254
C5_05000C_A	orf19.3991		CAL0000186337	1.18794	0.00304417	Up	1.14753	0.0179646	No	-1.17295	0.00635305	Down	-1.21424	0.00078673	Down	Ortholog(s) have acylglycerol lipase activity, role in cellular lipid metabolic process and cytoplasm, nucleus localization
CR_03280W_A	orf19.2396	IFR2	CAL0000187722	-1.06561	0.137172	No	-1.01961	0.647384	No	1.10729	0.0166276	Up	1.15725	0.00061508	Up	Zinc-binding dehydrogenase; induced by benomyl, ciclopirox olamine, alpha pheromone, Hap43; regulated by oxidative stress via Cap1, osmotic stress via Hog1; protein present in exponential and stationary phase; rat catheter biofilm repressed
C1_09300C_A	orf19.4789		CAL0000175342	3.84389	0.567832	No	-3.12404	0.622116	No	5.25034	0.473074	No	-2.28718	0.725599	No	Has domain(s) with predicted metal ion binding activity
C2_04830W_A	orf19.4128		CAL0000193865	1.14504	0.217163	No	1.08459	0.456932	No	-1.11704	0.315007	No	-1.17929	0.129387	No	Ortholog of C. dubliniensis CD36 : Cd36_19390, C. parapsilosis CDC317 : CPAR2_209600, C. auris B8441 : B9J08_004606 and Candida tenuis NRRL Y-1498 : CANTEDRAFT_134010
CR_00670C_A	orf19.7460		CAL0000175614	1.37706	0.00355694	Up	1.26978	0.0301816	No	-1.18424	0.128436	No	-1.28429	0.0213445	Down	Putative 2'-O-methyltransferase with a predicted role in tRNA modification; transcription is activated in the presence of elevated CO2
C2_08310W_A	orf19.1352		CAL0000200177	-1.11387	0.0874963	No	-1.18824	0.00647327	Down	-1.23934	0.000651477	Down	-1.32208	1.10208e-05	Down	Mitochondrial inner membrane protein; predicted role in protein import; Hap43-repressed gene; flow model biofilm induced; Spider biofilm repressed
C6_01710C_A	orf19.3415	PTK2	CAL0000186778	1.27929	3.10492e-05	Up	1.21377	0.000988031	Up	-1.02505	0.676181	No	-1.08038	0.187959	No	Putative protein kinase of polyamine import; mutation confers hypersensitivity to high concentrations of tunicamycin; YPD flow model biofilm induced; rat catheter and Spider biofilm induced
C5_02330W_A	orf19.4241		CAL0000191850	1.30577	0.000145577	Up	1.17164	0.0250304	No	-1.26942	0.000754364	Down	-1.41474	7.48409e-07	Down	Protein of unknown function; transcript detected on high-resolution tiling arrays
C2_02110C_A	orf19.1527		CAL0000186678	-1.41356	0.0110053	Down	-1.10864	0.414848	No	1.03794	0.770239	No	1.3234	0.0382069	No	Protein of unknown function; Spider biofilm induced
C1_08500C_A	orf19.395	ENO1	CAL0000185645	-1.34971	0.000104669	Down	-1.15557	0.0614116	No	-1.10793	0.184844	No	1.05422	0.494549	No	Enolase, involved in glycolysis and gluconeogenesis; also has transglutaminase activity involved in assembly of cell wall polysaccharides; major cell-surface antigen; binds host plasmin/plasminogen; immunoprotective; may be essential
C1_10810W_A	orf19.2336		CAL0000186053	-1.22413	0.661866	No	-1.20389	0.67273	No	1.1039	0.822885	No	1.12246	0.801794	No	Pry family pathogenesis-related protein; predicted to be extracellular
CR_02120C_A	orf19.2612		CAL0000180482	1.07676	0.509749	No	-1.08422	0.455573	No	1.22877	0.0612964	No	1.05253	0.643146	No	C2H2 zinc finger transcription factor; expression reduced in ssr1 null mutant; flow model biofilm induced
C2_04560W_A	orf19.4494	KTR2	CAL0000183851	1.13765	0.222462	No	-1.00428	0.96702	No	1.12633	0.255765	No	-1.01437	0.891192	No	Mannosyltransferase; transcription elevated in chk1, nik1, and sln1 homozygous null mutants; fungal-specific (no human or murine homolog); possibly an essential gene, disruptants not obtained by UAU1 method
C6_00460C_A	orf19.4213	FET31	CAL0000183587	-1.05489	0.349282	No	1.01058	0.851133	No	-1.09529	0.10624	No	-1.02743	0.63385	No	Multicopper oxidase; required for growth in low iron and prostaglandin E2 synthesis
C4_03300C_A	orf19.1440.2		CAL0000181667	1.38831	0.012517	Up	1.05693	0.635253	No	1.95438	1.09016e-07	Up	1.48788	0.00116237	Up	Ortholog of C. dubliniensis CD36 : Cd36_62310 and Candida tropicalis NEW ASSEMBLY : CTRG1_CGOB_00040
C2_08270C_A	orf19.2222		CAL0000183445	-1.02584	0.70713	No	-1.03543	0.600802	No	1.13786	0.0541299	No	1.12731	0.075308	No	Putative casein kinase; plasma membrane-localized
C7_03800W_A	orf19.7202		CAL0000192651	1.2363	0.0113306	Up	1.25625	0.00558101	Up	1.03298	0.698238	No	1.04965	0.556451	No	Ortholog(s) have role in protein retention in ER lumen, retrograde vesicle-mediated transport, Golgi to endoplasmic reticulum
C1_08940C_A	orf19.4752	MSN4	CAL0000191067	-2.62629	6.47986e-10	Down	-1.55353	0.00415973	Down	1.07656	0.630528	No	1.81997	0.000131586	Up	Zinc finger transcription factor; similar to S. cerevisiae Msn4, but not a significant stress response regulator in C. albicans; partly complements STRE-activation defect of S. cerevisiae msn2 msn4 double mutant; flow model biofilm induced
C1_11620W_A	orf19.1158		CAL0000190877	-1.21832	0.0538575	No	-1.02411	0.805677	No	1.03723	0.709705	No	1.23392	0.0376977	No	Ortholog of S. cerevisiae Yft2 required for normal ER membrane biosynthesis; Hap43-repressed gene
C3_05910W_A	orf19.7371		CAL0000189436	1.26762	0.0106319	Up	1.11653	0.231765	No	-1.05251	0.583517	No	-1.19493	0.0520191	No	Zn(II)2Cys6 transcription factor; Hap43-induced; Spider biofilm induced
C2_05910W_A	orf19.5213		CAL0000198318	1.18014	0.0748156	No	1.26185	0.0118258	Up	-1.05048	0.596426	No	1.01786	0.848045	No	Putative protein of unknown function; transcript is upregulated in clinical isolates from HIV+ patients with oral candidiasis
C1_07460C_A	orf19.2799	GPI8	CAL0000200776	-1.06675	0.211633	No	-1.06261	0.230447	No	1.03405	0.511018	No	1.03807	0.467626	No	Metal-dependent endopeptidase, a subunit of the GPI transamidase complex that adds GPI anchors to proteins; likely to be essential for growth, based on an insertional mutagenesis strategy
C4_02480C_A	orf19.2754		CAL0000199188	1.05351	0.48583	No	1.32292	0.000229038	Up	-1.56366	3.85404e-09	Down	-1.24523	0.00338832	Down	Predicted mitochondrial intermembrane space protein with a role in protein import into mitochondria
C5_00340W_A	orf19.955		CAL0000188946	-1.01041	0.884517	No	1.04826	0.50272	No	-1.05569	0.443792	No	1.00331	0.96284	No	Probable securin that interacts with and regulates cohesin protease (separase) Esp1p to ensure chromatid separation during anaphase; Spider biofilm repressed
C7_03590C_A	orf19.6691		CAL0000182629	1.81066	2.66456e-11	Up	1.69288	3.92299e-09	Up	-1.26113	0.00997989	Down	-1.34887	0.000715837	Down	Putative ember of the multi-drug and toxin extrusion (MATE) family of the multidrug/oligosaccharidyl-lipid/polysaccharide exporter superfamily; Spider biofilm induced
C7_02030W_A	orf19.6515	HSP90	CAL0000201062	1.14168	0.00188777	Up	-1.07495	0.0898891	No	1.30717	3.30383e-10	Up	1.06512	0.138865	No	Essential chaperone, regulates several signal transduction pathways and temperature-induced morphogenesis; activated by heat shock, stress; localizes to surface of hyphae, not yeast cells; mediates echinocandin and biofilm azole resistance
C7_00200W_A	orf19.7103		CAL0000189902	1.0085	0.91216	No	1.06506	0.401631	No	1.00802	0.916226	No	1.06455	0.410141	No	Predicted exonuclease; Spider biofilm induced
C1_04980C_A	orf19.52		CAL0000174586	-1.11429	0.0146661	Down	-1.04018	0.367924	No	-1.05156	0.251651	No	1.01873	0.67499	No	Ortholog(s) have role in cellular iron ion homeostasis and mitochondrion localization
C2_09740W_A	orf19.1376		CAL0000181188	-1.04452	0.414009	No	1.00115	0.982651	No	-1.01052	0.843331	No	1.03483	0.519231	No	Plasma membrane t-SNARE; involved in fusion of secretory vesicles at the plasma membrane
C7_00850W_A	orf19.7032		CAL0000197145	-1.08497	0.425623	No	-1.23921	0.0278876	No	1.1746	0.101866	No	1.02841	0.7827	No	Ortholog of C. dubliniensis CD36 : Cd36_70790, C. parapsilosis CDC317 : CPAR2_301530, C. auris B8441 : B9J08_005266 and Candida tenuis NRRL Y-1498 : CANTEDRAFT_94947
C3_03160C_A	orf19.315		CAL0000184955	-1.0626	0.58972	No	-1.17558	0.132821	No	1.32304	0.0103838	Up	1.19589	0.107195	No	Ortholog of C. dubliniensis CD36 : Cd36_83120, C. parapsilosis CDC317 : CPAR2_103220, C. auris B8441 : B9J08_001100 and Candida tenuis NRRL Y-1498 : CANTEDRAFT_112860
C1_09080C_A	orf19.4765	PGA6	CAL0000190753	-1.01137	0.915484	No	1.15003	0.189228	No	-1.25731	0.031565	No	-1.08099	0.464487	No	GPI-anchored cell wall adhesin-like protein; induced by high iron; upregulated upon Als2 depletion; mRNA binds She3 and is localized to hyphal tips; Spider biofilm repressed
C7_01410C_A	orf19.6588	NBP2	CAL0000197718	-1.00286	0.97699	No	1.02102	0.831501	No	1.00427	0.96542	No	1.02832	0.77689	No	Protein containing an SH3 domain; involved in vacuolar fusion in hyphae; mutants form multiple germ tubes; Spider biofilm induced
C3_03820C_A	orf19.6934		CAL0000185572	1.05403	0.375436	No	1.12331	0.0492383	No	-1.18207	0.00488608	Down	-1.10916	0.0793877	No	Ortholog(s) have role in protein insertion into mitochondrial inner membrane from matrix and integral component of mitochondrial inner membrane localization
C2_05710C_A	orf19.6882.1		CAL0000183633	1.18393	0.00996207	Up	1.08398	0.218534	No	-1.27413	0.000218307	Down	-1.39162	4.5551e-07	Down	Ribosomal 60S subunit protein; Spider biofilm repressed
C1_03290W_A	orf19.3023	NGG1	CAL0000183081	1.10047	0.0782288	No	1.05634	0.302777	No	1.07703	0.16848	No	1.03384	0.535251	No	Ortholog(s) have histone acetyltransferase activity and role in chromatin organization, histone acetylation, regulation of transcription by RNA polymerase II
C1_03550C_A	orf19.3058		CAL0000194332	-1.02766	0.638053	No	-1.07538	0.209689	No	-1.11292	0.0647062	No	-1.16459	0.00864697	Down	Ortholog(s) have oxidoreductase activity, acting on paired donors, with incorporation or reduction of molecular oxygen, reduced flavin or flavoprotein as one donor, and incorporation of one atom of oxygen activity
C4_05260W_A	orf19.2631		CAL0000201272	1.32653	3.66856e-05	Up	1.25268	0.00105795	Up	-1.26009	0.00081247	Down	-1.33439	2.34863e-05	Down	Subunit of Elongator complex; required for modification of wobble nucleosides in tRNA in S. cerevisiae; Hap43-induced gene
C4_02290W_A	orf19.2774	LAB5	CAL0000198437	1.13585	0.00395344	Up	1.00447	0.919162	No	1.03558	0.427882	No	-1.09195	0.0457326	No	Ortholog(s) have role in protein lipoylation
CR_00360C_A	orf19.7498	LEU1	CAL0000187273	-1.30749	0.000140928	Down	-1.19953	0.00953996	Down	1.09237	0.208218	No	1.1907	0.0131867	Up	3-isopropylmalate dehydratase; antigenic in humans; repressed in hyphae; alkaline repressed; upregulated by human whole blood or PMNs; regulated by Sef1, Sfu1, and Hap43; rat catheter biofilm induced, Spider biofilm repressed
C5_04730C_A	orf19.3959	SSD1	CAL0000187484	-1.00962	0.912689	No	1.04929	0.581325	No	1.03079	0.728291	No	1.092	0.313379	No	Protein with role in resistance to host antimicrobial peptides; virulence role in murine infection; functional homolog of S. cerevisiae Ssd1p, which suppresses various mutant phenotypes; constitutively expressed and not cell-cycle regulated
C1_09270W_A	orf19.4786	FGR43	CAL0000193193	-1.32464	0.0054607	Down	-1.14197	0.179045	No	1.0151	0.879551	No	1.17748	0.105991	No	Protein lacking an S. cerevisiae ortholog; transposon mutation affects filamentous growth; induced by by Mnl1 under weak acid stress
C1_00960C_A	orf19.6009	SET1	CAL0000198993	1.16156	0.0422959	No	1.13266	0.0860009	No	1.11518	0.137379	No	1.08744	0.250412	No	Lysine histone methyltransferase; methylates histone H3 K4; regulates of white-opaque switch, epithelial cell adhesion, agar-embedded filamentation, virulence in mice; unique N-terminus immunogenic in human; rat catheter biofilm repressed
C5_00790C_A	orf19.581		CAL0000196731	1.28869	0.00141594	Up	1.17168	0.046228	No	-1.14464	0.0895789	No	-1.25895	0.00372075	Down	Putative RNA-binding protein; transcript is upregulated in an RHE model of oral candidiasis
C3_05940C_A	orf19.7375		CAL0000179488	1.15123	0.157879	No	1.0988	0.334974	No	-1.01889	0.850663	No	-1.06751	0.505233	No	Putative U1A component of the U1 snRNP, involved in splicing; contains two RNA recognition motifs (RRMs); ortholog of S. cerevisiae MUD1
C7_02460C_A	orf19.6463		CAL0000183311	1.12819	0.0355169	No	1.13874	0.0249311	No	-1.40078	5.64248e-09	Down	-1.38782	1.17836e-08	Down	Putative ortholog of S. cerevisiae Npa3p; possibly essential for growth (however, depletion mutant is viable)
CR_00910W_A	orf19.3264.1		CAL0000178792	-1.01448	0.842383	No	-1.22144	0.00553534	Down	1.96904	6.13717e-21	Up	1.6354	9.60454e-12	Up	Protein of unknown function; Spider biofilm repressed
C1_11140W_A	orf19.2302		CAL0000194218	-1.08837	0.255324	No	-1.06428	0.384309	No	1.28514	0.000553048	Up	1.31423	0.000198606	Up	Ortholog(s) have enzyme regulator activity, role in cellular calcium ion homeostasis, glycosphingolipid biosynthetic process and integral component of endoplasmic reticulum membrane localization
C1_12360C_A	orf19.5228	RIB3	CAL0000192139	-1.82759	1.40656e-12	Down	-1.54384	3.00612e-07	Down	1.0502	0.562921	No	1.24321	0.0106432	Up	3,4-Dihydroxy-2-butanone 4-phosphate synthase; homodimeric enzyme of riboflavin biosynthesis; converts ribulose 5-phosphate to L-3,4-dihydroxy-2-butanone 4-phosphate; transcription regulated on yeast-hyphal switch, macrophage interaction
CR_02110W_A	orf19.2611	MCM6	CAL0000192979	1.26745	3.85581e-05	Up	1.22241	0.000474573	Up	-1.09091	0.131562	No	-1.1311	0.0316874	No	Putative MCM DNA replication initiation complex component; mRNA expression peak at cell-cycle M/G1 phase; regulated by tyrosol and cell density; repressed by alpha pheromone in SpiderM medium; Hap43-induced gene
C4_06480C_A	orf19.2886	CEK1	CAL0000176774	1.02278	0.732993	No	1.01836	0.75231	No	2.05103	2.85971e-31	Up	2.04216	1.72305e-30	Up	ERK-family protein kinase; required for wild-type yeast-hypha switch, mating efficiency, virulence in mice; Cst20-Hst7-Cek1-Cph1 MAPK pathway regulates mating, and invasive hyphal growth under some conditions; Spider biofilm induced
C1_12760W_A	orf19.6346		CAL0000174555	1.10117	0.106346	No	1.14778	0.0222303	No	-1.35267	5.31708e-07	Down	-1.29774	1.27625e-05	Down	Putative nuclear export protein; Hap43p-induced gene; decreased transcription is observed in an azole-resistant strain that overexpresses MDR1
C1_09110W_A	orf19.4768		CAL0000188576	-1.11994	0.383145	No	1.12845	0.336921	No	-1.11549	0.391049	No	1.13295	0.330731	No	Protein of unknown function; Spider biofilm induced
CR_03420C_A	orf19.2379	NOT4	CAL0000188533	1.1286	0.0142864	Up	1.01801	0.714042	No	1.13478	0.0100227	Up	1.02359	0.63424	No	Putative E3 ubiquitin-protein ligase; required for maintenance, but not induction, of hyphal development; homozygous null mutant is avirulent in mouse systemic infection despite persistence in host; repressed in rat oral candidiasis
C4_05810W_A	orf19.1267		CAL0000192614	-1.04344	0.409679	No	-1.10401	0.0498177	No	1.67092	6.46122e-24	Up	1.57924	3.91453e-19	Up	Ortholog of S. cerevisiae : CAJ1, C. glabrata CBS138 : CAGL0J02750g, C. dubliniensis CD36 : Cd36_45380, C. parapsilosis CDC317 : CPAR2_500650 and C. auris B8441 : B9J08_005169
CR_04620C_A	orf19.553		CAL0000192608	-2.45672	0.601646	No	5.02125	0.348755	No	-5.84473	0.305165	No	2.11058	0.664481	No	Predicted membrane transporter, member of the drug:proton antiporter (12 spanner) (DHA1) family, major facilitator superfamily (MFS)
C6_04100W_A	orf19.1212		CAL0000179063	1.0773	0.0759321	No	1.15614	0.000506894	Up	1.01053	0.802401	No	1.08449	0.0523512	No	Ortholog(s) have FFAT motif binding, phosphatidylinositol binding activity
C5_03540C_A	orf19.6663	RPS25B	CAL0000173943	1.14503	0.0134369	Up	1.06578	0.245016	No	-1.23996	8.6742e-05	Down	-1.33217	1.65034e-07	Down	Ribosomal protein; macrophage/pseudohyphal-induced after 16 h; repressed upon phagocytosis by murine macrophage; transcript positively regulated by Tbf1; 5'-UTR intron; Hap43-induced; Spider biofilm repressed
C1_00340W_A	orf19.6074	HBR1	CAL0000197369	1.13731	0.0839361	No	-1.2173	0.00889025	Down	-1.32422	0.00017076	Down	-1.83331	5.81929e-16	Down	Essential protein involved in regulation of MTL gene expression; hemoglobin-regulated inhibitor of white-opaque switching, may affect survival in host; activator of MTLalpha1 and MTLalpha2; transcript activated by hemoglobin
C4_02830C_A	orf19.2712	HCA4	CAL0000199884	1.33418	0.00172792	Up	1.29748	0.00493138	Up	-1.86677	1.49473e-11	Down	-1.91957	1.47502e-12	Down	Putative role in regulation of cell wall biogenesis; Hap43p-induced gene; possibly an essential gene, disruptants not obtained by UAU1 method; flow model and rat catheter biofilm induced
C6_02360W_A	orf19.3478	NIP7	CAL0000185986	1.35403	0.006205	Up	1.29268	0.0220614	No	-2.04772	1.43783e-10	Down	-2.14491	6.49911e-12	Down	Putative nucleolar protein with role in ribosomal assembly; hyphal-induced; Hap43-induced; Spider biofilm induced
C7_00570W_A	orf19.7062	RPA135	CAL0000201405	1.13941	0.0494081	No	1.17777	0.014093	Up	-2.04771	4.94114e-27	Down	-1.98101	8.68392e-25	Down	Putative RNA polymerase I subunit A135; repressed by prostaglandins
C2_05740W_A	orf19.6885	SPO7	CAL0000190675	1.32778	0.000888027	Up	1.24546	0.00997528	Up	-1.12187	0.180304	No	-1.19602	0.0344772	No	Putative regulatory subunit of Nem1-Spo7 phosphatase holoenzyme that regulates nuclear growth by controling phospholipid biosynthesis; induced by alpha pheromone in SpiderM medium
C2_10440C_A	orf19.5318	RAD1	CAL0000176746	-1.20627	0.0584305	No	-1.10437	0.314441	No	-1.06894	0.499219	No	1.02182	0.827589	No	Putative single-stranded DNA endonuclease; transcript regulated by Nrg1; macrophage-induced gene
C3_02700W_A	orf19.262	SMC3	CAL0000193720	1.13024	0.169514	No	1.26415	0.00820853	Up	-1.17052	0.0782817	No	-1.04652	0.606864	No	Protein similar to S. cerevisiae Smc3p, which is an ATPase involved in sister chromatid cohesion; likely to be essential for growth, based on an insertional mutagenesis strategy
C3_06010W_A	orf19.7382	CAM1	CAL0000179576	1.19567	0.000382194	Up	1.11767	0.0270771	No	-1.27468	1.42157e-06	Down	-1.36364	7.05034e-10	Down	Putative translation elongation factor eEF1 gamma; protein level decreased in stationary phase cultures; Spider biofilm repressed
CR_01630C_A	orf19.2552		CAL0000194965	1.33664	0.150905	No	1.70439	0.00867746	Up	-1.31865	0.192071	No	-1.03413	0.861734	No	Protein similar to S. cerevisiae Pmr1p; amphotericin B induced; previously merged with orf19.2553; unmerged from orf19.2553 in a revision of Assembly 21
C1_11010C_A	orf19.2313		CAL0000188880	-1.15046	0.0207006	No	-1.14547	0.0180754	No	1.16933	0.00718864	Up	1.17442	0.00724265	Up	Putative ortholog of S. cerevisiae Pex32 a peroxisomal integral membrane protein with a role in negative regulation of peroxisome size; Hap43-repressed gene
C7_01810W_A	orf19.6539		CAL0000176498	-1.12084	0.00356017	Down	-1.09376	0.0217611	No	-1.15125	0.000303994	Down	-1.12343	0.00298826	Down	Putative trancription modulator; RuvB-like protein family member; heterozygous null mutant displays sensitivity to virgineone
C3_02900W_A	orf19.281		CAL0000192198	2.20227	0.796072	No	-1.0728	0.981647	No	-1.08028	0.979833	No	-2.55228	0.759065	No	Ortholog of C. dubliniensis CD36 : Cd36_82880, C. parapsilosis CDC317 : CPAR2_102370, Candida tenuis NRRL Y-1498 : CANTEDRAFT_118463 and Pichia stipitis Pignal : PICST_32241
CR_10020C_A	orf19.7578		CAL0000197712	-1.3373	0.0015664	Down	-1.38873	0.000111942	Down	1.50266	2.38743e-06	Up	1.447	4.60783e-05	Up	Ortholog(s) have oligosaccharide binding activity and role in endoplasmic reticulum unfolded protein response, retrograde protein transport, ER to cytosol, ubiquitin-dependent ERAD pathway, ubiquitin-dependent glycoprotein ERAD pathway
C3_06150W_A	orf19.7397		CAL0000175561	1.28205	0.00152106	Up	1.1508	0.0712779	No	-1.00343	0.965237	No	-1.11786	0.151901	No	Ortholog(s) have role in negative regulation of transcription by RNA polymerase II, positive regulation of transcription by RNA polymerase II, regulation of fungal-type cell wall organization and nucleolus localization
C1_03200C_A	orf19.3012	ARO80	CAL0000193732	1.34571	5.21919e-05	Up	1.45452	2.58935e-07	Up	-1.09216	0.233533	No	-1.01045	0.885359	No	Zn(II)2Cys6 transcription factor; transcriptional activator of aromatic amino acid catabolism; regulator of aromatic alcohol biosynthesis via the Ehrlich pathway; mutant is viable
C5_04290C_A	orf19.3914		CAL0000181390	1.24165	0.00380222	Up	1.43727	1.53606e-06	Up	-1.64797	3.64308e-11	Down	-1.42367	2.31121e-06	Down	Has domain(s) with predicted translation initiation factor activity, role in translational initiation and cytoplasm localization
C3_07950C_A	orf19.6190	SRB1	CAL0000178573	1.0039	0.939624	No	-1.09233	0.0857125	No	1.01118	0.828699	No	-1.08446	0.114706	No	Essential GDP-mannose pyrophosphorylase; makes GDP-mannose for protein glycosylation; functional in S. cerevisiae psa1; on yeast-form, not hyphal cell surface; alkaline induced; induced on adherence to polystyrene; Spider biofilm repressed
CR_07790C_A	orf19.3707	YHB1	CAL0000179202	-1.87371	2.24525e-08	Down	-1.57326	5.44029e-05	Down	-1.16968	0.162701	No	1.0182	0.872401	No	Nitric oxide dioxygenase; acts in nitric oxide scavenging/detoxification; role in virulence in mouse; transcript activated by NO, macrophage interaction; Hap43, hypha repressed; mRNA binds She3
CR_03950W_A	orf19.477		CAL0000189038	1.33838	7.59611e-05	Up	1.35856	3.47134e-05	Up	-1.2505	0.00276507	Down	-1.23193	0.00425565	Down	Ortholog(s) have role in mitochondrial translation and mitochondrion localization
C1_12800W_A	orf19.6342		CAL0000191420	1.1931	0.470103	No	1.7458	0.0266186	No	-1.53861	0.095069	No	-1.0515	0.832347	No	Ortholog of C. dubliniensis CD36 : Cd36_11980, C. parapsilosis CDC317 : CPAR2_201330, C. auris B8441 : B9J08_003701 and Candida tenuis NRRL Y-1498 : CANTEDRAFT_114815
C5_02260C_A	orf19.4232	PTH1	CAL0000196310	1.08404	0.175758	No	1.18769	0.00378411	Up	-1.20213	0.00209437	Down	-1.09723	0.116813	No	Putative gluconate transport protein; antigenic during human oral infection; possibly an essential gene, disruptants not obtained by UAU1 method
C5_04070C_A	orf19.1282	CKS1	CAL0000189770	1.14032	0.107039	No	1.07232	0.389894	No	-1.09811	0.251058	No	-1.16775	0.055979	No	Ortholog(s) have cyclin-dependent protein serine/threonine kinase activator activity, histone binding, protein kinase activator activity, protein-containing complex binding, ubiquitin binding, zinc ion binding activity
C1_00440W_A	orf19.6063	UBP6	CAL0000193223	-1.01252	0.756948	No	-1.19112	1.02121e-05	Down	1.29373	9.99266e-11	Up	1.09975	0.0175209	Up	Putative ubiquitin-specific protease of the 26S proteasome; oxidative stress-induced via Cap1p
CR_01810C_A	orf19.2581		CAL0000175595	1.04406	0.739513	No	1.09697	0.458543	No	-1.00502	0.968718	No	1.04544	0.72623	No	Protein with a predicted epimerase/dehydratase domain; Hap43-repressed gene
C4_02260C_A	orf19.4563		CAL0000191193	1.92477	0.000996804	Up	1.79703	0.00340111	Up	-1.76768	0.00445724	Down	-1.89333	0.00131864	Down	Protein of unknown function; repressed by prostaglandins; Hap43-induced, Spider biofilm induced
CR_06160C_A	orf19.3871		CAL0000201809	-1.01937	0.857126	No	-1.02814	0.784417	No	1.18539	0.100439	No	1.17528	0.122274	No	Subunit of the Dam1 (DASH) complex, which acts in chromosome segregation by coupling kinetochores to spindle microtubules
C1_11480W_A	orf19.655	PHO84	CAL0000178178	-1.0116	0.910362	No	-1.09088	0.395904	No	1.0601	0.568952	No	-1.01723	0.867576	No	High-affinity phosphate transporter; transcript regulated by white-opaque switch; Hog1, ciclopirox olamine or alkaline induced; caspofungin, stress repressed; required for normal TORC1 function
C3_02180C_A	orf19.1626		CAL0000180114	1.08748	0.0876862	No	1.13447	0.0107978	Up	-1.48254	1.55156e-15	Down	-1.42113	9.25621e-13	Down	Deoxyhypusine synthase; catalyzes formation of deoxyhypusine, the first step in hypusine biosynthesis; Spider biofilm repressed
C1_04320W_A	orf19.1067	GPM2	CAL0000180080	-2.63862	1.05775e-18	Down	-1.86585	1.11138e-08	Down	-1.22761	0.0584634	No	1.15197	0.201206	No	Putative phosphoglycerate mutase; repressed in hyphae; macrophage/pseudohyphal-repressed; induced by high levels of peroxide stress, farnesol; flow model biofilm induced; rat catheter and Spider biofilm repressed
C2_08210C_A	orf19.2164.1	MFA1	CAL0000181594	4.24433	0.571399	No	3.26976	0.643595	No	-1.08027	0.976216	No	-1.40224	0.893473	No	a-factor mating pheromone; produced in opaque MTLa cells; required for mating competence of MTLa cells, but not MTLalpha; induced by alpha-factor
C4_00610W_A	orf19.4182		CAL0000189688	1.00646	0.94123	No	-1.12775	0.164223	No	1.06656	0.457155	No	-1.0642	0.475034	No	Has domain(s) with predicted oxidoreductase activity and role in metabolic process
C6_03850C_A	orf19.5760	IHD1	CAL0000194292	1.16298	0.0163346	Up	1.21654	0.0020342	Up	-1.89067	8.58045e-24	Down	-1.80742	6.35245e-21	Down	GPI-anchored protein; alkaline, hypha-induced; regulated by Nrg1, Rfg1, Tup1 and Tsa1, Tsa1B in minimal media at 37; oralpharyngeal candidasis induced ; Spider biofilm induced; regulated in Spider biofilms by Tec1, Efg1, Ndt80, Rob1, Brg1
C2_06280C_A	orf19.5491		CAL0000191185	-1.16736	0.155337	No	1.05748	0.593269	No	-1.11432	0.305717	No	1.10782	0.342631	No	Ortholog of C. dubliniensis CD36 : Cd36_20670, C. parapsilosis CDC317 : CPAR2_104720, C. auris B8441 : B9J08_000085 and Candida tenuis NRRL Y-1498 : CANTEDRAFT_103989
CR_02570C_A	orf19.164		CAL0000201637	-1.15777	0.203656	No	-1.22196	0.0620259	No	1.4512	0.000690594	Up	1.37497	0.00484503	Up	Ortholog(s) have triglyceride lipase activity, role in triglyceride catabolic process and peroxisomal matrix localization
C3_01590W_A	orf19.1684		CAL0000199711	-1.05029	0.568299	No	1.02968	0.728432	No	1.08551	0.33415	No	1.17393	0.060072	No	Ortholog of C. dubliniensis CD36 : Cd36_81500, C. parapsilosis CDC317 : CPAR2_503620, C. auris B8441 : B9J08_001004 and Candida tenuis NRRL Y-1498 : CANTEDRAFT_93693
C2_10740C_A	orf19.5356		CAL0000193421	1.29168	4.4697e-05	Up	1.15171	0.0255157	No	-1.76523	2.08445e-19	Down	-1.97976	1.70474e-27	Down	Protein with a predicted role in cell wall integrity; repressed in core stress response
C3_07550C_A	orf19.6736		CAL0000193890	1.31936	0.000718232	Up	1.65371	2.57362e-09	Up	-2.21498	3.41997e-21	Down	-1.76715	4.37957e-12	Down	Protein required for mitochondrial ribosome small subunit biogenesis; role in maturation of SSU-rRNA; Spider biofilm induced
CR_09390C_A	orf19.7336		CAL0000183700	1.13072	0.966193	No	1.73608	0.847569	No	1.80303	0.838854	No	2.76832	0.722727	No	Predicted membrane transporter; member of the drug:proton antiporter (14 spanner) (DHA2) family, major facilitator superfamily (MFS); Spider biofilm induced
C1_08210C_A	orf19.5100	MLT1	CAL0000178329	1.27522	0.00477077	Up	1.22894	0.0166268	No	-1.0121	0.888952	No	-1.05022	0.569168	No	Vacuolar membrane transporter; MRP subfamily of ABC family; may transport organic anions conjugated to glutathione, glucuronate, or sulfate; needed for virulence in mouse peritonitis; Spider biofilm induced; flow model biofilm repressed
C1_04970W_A	orf19.51		CAL0000196200	1.01772	0.77924	No	1.3343	4.36789e-06	Up	-1.54202	5.30401e-12	Down	-1.17616	0.00962265	Down	Ortholog(s) have RNA binding activity, role in cellular response to osmotic stress and cytoplasmic stress granule localization
C3_06350W_A	orf19.7420		CAL0000201522	-1.25274	0.383801	No	-1.46732	0.11948	No	1.20332	0.450284	No	1.02734	0.917297	No	Ortholog(s) have transcription coactivator activity, role in RNA polymerase II preinitiation complex assembly, positive regulation of transcription by RNA polymerase II and core mediator complex localization
CR_09740W_A	orf19.7546		CAL0000176052	1.23703	0.0201477	No	1.17247	0.0853547	No	-1.5026	1.02895e-05	Down	-1.58534	5.05341e-07	Down	Protein involved in rRNA processing; required for maturation of the 35S primary transcript of pre-rRNA and for cleavage leading to mature 18S rRNA; Spider biofilm induced
C2_04330C_A	orf19.4521		CAL0000192420	1.09768	0.262144	No	1.19163	0.0333196	No	1.01246	0.881282	No	1.09911	0.252546	No	S. cerevisiae ortholog Env9 has similarity to oxidoreductases and is proposed to have vacuolar functions, found in lipid particles; hyphal-induced expression
C3_07690C_A	orf19.6718		CAL0000197387	1.12597	0.0488794	No	1.04364	0.480741	No	-1.26561	9.89611e-05	Down	-1.36546	2.4085e-07	Down	Has domain(s) with predicted sequence-specific DNA binding activity
C1_10710C_A	orf19.2350		CAL0000192014	-1.16303	0.0384795	No	-1.15936	0.0363725	No	1.13762	0.0698107	No	1.14122	0.0685453	No	Protein similar to S. cerevisiae Yor378w; MFS family transporter; transposon mutation affects filamentous growth; null mutants are viable; fungal-specific (no human or murine homolog)
C4_06140C_A	orf19.2923		CAL0000183857	-1.28453	0.000548268	Down	1.02709	0.708208	No	-1.09061	0.225651	No	1.20972	0.0084463	Up	Predicted membrane transporter, member of the drug:proton antiporter (14 spanner) (DHA2) family, MFS superfamily; induced by alpha pheromone in SpiderM medium
C2_05230C_A	orf19.3553	RPF2	CAL0000180822	1.12731	0.218969	No	1.24308	0.0271842	No	-2.15591	5.06046e-15	Down	-1.95512	7.20602e-12	Down	Putative pre-rRNA processing protein; Hap43p-induced gene; mutation confers hypersensitivity to 5-fluorocytosine (5-FC), 5-fluorouracil (5-FU), and tubercidin (7-deazaadenosine)
CR_05780W_A	orf19.6634	VMA2	CAL0000199755	1.01802	0.694911	No	-1.04078	0.37898	No	1.07305	0.121073	No	1.01275	0.780669	No	Vacuolar H(+)-ATPase; protein present in exponential and stationary growth phase yeast cultures; plasma membrane localized; amphotericin B repressed, caspofungin repressed
C7_01760C_A	orf19.6548	ISU1	CAL0000192594	1.60172	6.31667e-14	Up	1.25315	0.00031632	Up	1.00911	0.885622	No	-1.26661	0.000151248	Down	Protein with similarity to NifU; possible role in iron-sulfur cluster biogenesis; induced in low iron; rat catheter biofilm induced; rat catheter and Spider biofilm induced
C3_04180W_A	orf19.5861	KRE9	CAL0000200786	1.0135	0.742487	No	1.05671	0.172339	No	1.11549	0.00712231	Up	1.16305	0.000200983	Up	Protein of beta-1,6-glucan biosynthesis; required for serum-induced hyphal growth; required for efficient utilization of galactose and for growth on glucose; similar to S. cerevisiae Kre9p and Knh1p; O-glycosylated by Pmt1p
CR_09040W_A	orf19.7300		CAL0000179923	1.01279	0.897573	No	-1.06694	0.489591	No	1.2576	0.0167846	Up	1.16381	0.11669	No	Protein of unknown function; Spider biofilm induced
CR_03780C_A	orf19.4376		CAL0000174332	1.00936	0.937903	No	1.47354	0.00100001	Up	-1.23098	0.0826375	No	1.18594	0.147303	No	Protein of unknown function; Spider biofilm induced
C3_00050C_A	orf19.5468		CAL0000188707	-1.72427	0.000127446	Down	-1.41246	0.0040809	Down	1.57935	0.000218748	Up	1.928	2.42676e-06	Up	Predicted ORF from Assembly 19; removed from Assembly 20; restored based on transcription data; almost identical to orf19.6113, orf19.4055, orf19.5370
C2_03350W_A	orf19.893	PGA17	CAL0000193395	1.52264	0.310803	No	1.4193	0.331821	No	1.68517	0.195267	No	1.5708	0.227329	No	Putative GPI-anchored protein; exogenously expressed protein substrate for Kex2 processing in vitro; repressed by alpha pheromone in SpiderM medium; macrophage-induced; induced in oralpharyngeal candidiasis; Spider biofilm induced
C4_02920W_A	orf19.2703		CAL0000198187	-1.03499	0.528247	No	-1.16023	0.00404974	Down	1.2982	7.22792e-07	Up	1.15806	0.00619101	Up	Specificity factor required for ubiquitination and sorting of specific cargo proteins at the multivesicular body; ortholog of S. cerevisiae Ear1; transcript regulated by iron; Ssr1-represssed; Spider biofilm induced
C4_04140W_A	orf19.5295		CAL0000193502	-1.37849	0.119337	No	-1.47322	0.0430451	No	1.56504	0.0209193	Up	1.46441	0.0612247	No	Protein with a predicted endonuclease/exonuclease/phosphatase family domain and a carbon catabolite repressor protein 4 domain; induced by alpha pheromone in SpiderM medium
C2_03540W_A	orf19.866	RAD32	CAL0000186115	1.32508	0.00150576	Up	1.45399	2.54335e-05	Up	-1.32703	0.0015046	Down	-1.20938	0.0315691	No	DNA polymerase eta with role in DNA repair; required for transition to hyphal growth; down-regulation associated with azole resistance; Hap43p-repressed gene
C1_00740C_A	orf19.6032	SPE1	CAL0000182839	1.14389	0.0103478	Up	1.21161	0.000266658	Up	-1.39318	3.03283e-10	Down	-1.31531	1.71466e-07	Down	Ornithine decarboxylase; enzyme of polyamine biosynthesis; mutant is viable; functionally complements polyamine auxotrophy of S. cerevisiae spe1 mutant; downregulated upon adherence to polystyrene
CR_02520W_A	orf19.172	RPC19	CAL0000179133	1.32667	0.00369023	Up	1.39416	0.000798966	Up	-1.94039	1.95004e-11	Down	-1.84647	3.39713e-10	Down	Putative RNA polymerases I and III subunit AC19; Hap43-induced; rat catheter biofilm induced
C1_00810W_A	orf19.6025		CAL0000194250	-1.05908	0.599014	No	-1.02557	0.811852	No	1.00117	0.99128	No	1.03388	0.758182	No	Ortholog(s) have N-acetylglucosaminyldiphosphodolichol N-acetylglucosaminyltransferase activity and role in dolichol-linked oligosaccharide biosynthetic process
C2_04800C_A	orf19.184		CAL0000180412	1.07957	0.286153	No	1.06453	0.369582	No	1.05653	0.438041	No	1.04181	0.561765	No	Predicted component of the mitochondrial sorting and assembly machinery (SAM complex) and ER-mitochondria encounter structure (ERMES) complex with a role in protein import into mitochondria
C1_01390C_A	orf19.3328		CAL0000195853	1.47833	0.0003604	Up	1.56627	3.76391e-05	Up	-1.06034	0.595398	No	-1.00081	0.994028	No	Putative transcription factor; required for inhibition of filamentous growth by farnesoic acid and for expression of PHO81; filament induced
C1_01930W_A	orf19.4530.1		CAL0000193576	-2.35794	1.71786e-17	Down	-1.66307	2.2361e-07	Down	-1.10223	0.314683	No	1.28632	0.0137004	Up	Protein of unknown function; regulated by Nrg1, Tup1; Spider and flow model biofilm induced
CR_06050W_A	orf19.3856	CDC28	CAL0000191263	1.08238	0.167256	No	1.06967	0.235019	No	-1.00447	0.93774	No	-1.0164	0.775096	No	Cyclin-dependent protein kinase; interacts with regulatory subunit Cyb1; determination of cell morphology during the cell cycle; phosphorylated mostly by Swe1 and phosphorylation is regulated by Hsl1; 5'-UTR intron; Spider biofilm repressed
CR_01100C_A	orf19.3244		CAL0000183908	1.22274	0.000800939	Up	1.06254	0.304412	No	1.00858	0.88663	No	-1.14098	0.0256368	No	Ortholog(s) have role in mitochondrial respiratory chain complex assembly and cytoplasm, mitochondrion localization
C5_01730W_A	orf19.3202		CAL0000197918	1.60473	8.46214e-05	Up	1.81073	9.40604e-07	Up	-1.27914	0.0478122	No	-1.13362	0.28328	No	Ortholog of C. dubliniensis CD36 : Cd36_51590, C. parapsilosis CDC317 : CPAR2_303610, C. auris B8441 : B9J08_001456 and Candida tenuis NRRL Y-1498 : CANTEDRAFT_135127
C2_04360W_A	orf19.4518		CAL0000186670	-1.13733	0.0583228	No	1.00718	0.915625	No	-1.14815	0.0409648	No	-1.00231	0.972892	No	Protein kinase of unknown function; mutants are viable
C1_02250W_A	orf19.3682	CWH8	CAL0000176202	-1.23783	0.0365199	No	-1.01968	0.849011	No	-1.44901	0.000274191	Down	-1.19365	0.0841332	No	Putative dolichyl pyrophosphate (Dol-P-P) phosphatase; ketoconazole-induced; expression is increased in a fluconazole-resistant isolate; clade-associated gene expression; Hap43p-induced gene
C4_02960W_A	orf19.2697		CAL0000189170	1.18786	0.0127348	Up	1.0818	0.252052	No	1.09908	0.17079	No	1.00094	0.989044	No	Ortholog(s) have ubiquitin protein ligase activity, ubiquitin-protein transferase activity
C7_01210C_A	orf19.6903		CAL0000182770	1.42148	0.0024553	Up	1.38789	0.005064	Up	-1.47941	0.00082246	Down	-1.51522	0.000339758	Down	Predicted RNA polymerase III subunit C37; Spider biofilm induced
C4_02490W_A	orf19.2753		CAL0000180808	1.19026	0.0575476	No	1.0162	0.857374	No	1.13679	0.158479	No	-1.03035	0.740379	No	Predicted Zn(II)2Cys6 transcription factor of unknown function; rat catheter biofilm induced
C1_02750C_A	orf19.2964		CAL0000192923	-1.00999	0.806614	No	1.01988	0.62518	No	-1.05278	0.203049	No	-1.02206	0.58982	No	Component of the RSC chromatin remodeling complex
C2_02600C_A	orf19.1586	FGR22	CAL0000195513	1.10744	0.794768	No	-1.16715	0.681261	No	1.16415	0.691	No	-1.11029	0.786575	No	Putative phosphatidylinositol-specific phospholipase C (PI-PLC); predicted type 2 membrane protein; no S. cerevisiae ortholog; role in, and regulated by, filamentation, Hap43p; almost identical to orf19.5797
CR_06340C_A	orf19.3888	PGI1	CAL0000197690	-1.317	5.05133e-06	Down	-1.12401	0.0526323	No	-1.01225	0.840084	No	1.15752	0.0153549	Up	Glucose-6-phosphate isomerase; enzyme of glycolysis; antigenic; Efg1-regulated; induced upon adherence to polystyrene; repressed by phagocytosis, human neutrophils; flow model biofilm induced; rat catheter and Spider biofilm repressed
C2_04600C_A	orf19.4490	RPL17B	CAL0000193181	1.13699	0.0131599	Up	1.12507	0.0228633	No	-1.21835	0.000137041	Down	-1.23126	5.8643e-05	Down	Ribosomal protein L17; mutation confers hypersensitivity to 5-FU, tubercidin; repressed upon phagocytosis by macrophage; Hap43-induced; Spider biofilm repressed
CR_07020W_A	orf19.2363		CAL0000194655	1.23781	1.8258e-06	Up	1.14265	0.00307374	Up	-1.32381	4.75212e-10	Down	-1.43407	7.40735e-16	Down	Ortholog(s) have thiosulfate sulfurtransferase activity
C3_02510C_A	orf19.242	SAP8	CAL0000190503	-1.0867	0.477578	No	1.04524	0.692729	No	1.12451	0.303402	No	1.27728	0.0334453	No	Secreted aspartyl protease; regulated by growth phase, temperature, white-opaque switch; highly expressed in opaque cells and upon deep epidermal invasion; greater expression in vaginal than oral infection; prominent role in biofilms
CR_03820C_A	orf19.4353	ULP2	CAL0000188490	-1.36637	0.000446725	Down	-1.1522	0.106553	No	-1.1724	0.0679899	No	1.01149	0.898446	No	SUMO deconjugation enzyme; removes the small ubiquitin-like modifier (SUMO) from proteins; Spider biofilm induced
C4_06590W_A	orf19.2875		CAL0000185534	1.24878	0.0120553	Up	1.12454	0.187485	No	-1.20049	0.0409551	No	-1.33313	0.00110582	Down	Protein involved in cell cycle regulation; ortholog of S. pombe SPAC1071.09c DNAJ domain protein; Hap43-induced gene
CR_07710W_A	orf19.1986	ARO2	CAL0000185781	1.11454	0.0144223	Up	1.09374	0.0432106	No	-1.17154	0.00035799	Down	-1.19383	6.32266e-05	Down	Putative chorismate synthase; fungal-specific (no human or murine homolog); protein level decreased in stationary phase yeast cultures; GlcNAc-induced protein
C3_00930W_A	orf19.2496		CAL0000190767	-1.27472	0.0688849	No	1.14146	0.320576	No	-1.19422	0.182876	No	1.21841	0.138578	No	Putative fungal-specific transmembrane protein; fluconazole repressed, Hap43-repressed; flow model biofilm induced; Spider biofilm induced
CR_07180W_A	orf19.731	EMP46	CAL0000179572	1.00842	0.875442	No	1.04318	0.420476	No	1.05614	0.302239	No	1.09254	0.0949491	No	Protein similar to S. cerevisiae Emp46, an integral membrane component of ER-derived COPII-coated vesicles; functions in ER to Golgi transport; induced by alpha pheromone in SpiderM medium
C6_02530C_A	orf19.5522		CAL0000195626	-1.00043	0.994742	No	-1.07184	0.256215	No	1.43987	6.50997e-09	Up	1.34393	3.16201e-06	Up	Ortholog of C. dubliniensis CD36 : Cd36_62760, C. parapsilosis CDC317 : CPAR2_601700, C. auris B8441 : B9J08_001639 and Candida tenuis NRRL Y-1498 : CANTEDRAFT_115220
C3_07180C_A	orf19.6782	BMT1	CAL0000201954	1.12893	0.0807437	No	1.2589	0.000895001	Up	-1.19652	0.00996227	Down	-1.07299	0.308213	No	Beta-mannosyltransferase, required for addition of the 1st beta-mannose residue to acid-stable fraction of cell wall phosphopeptidomannan; 9-gene family member; mutants induce higher levels of inflammatory cytokines in mouse dendritic cells
C3_04580C_A	orf19.5917	STP3	CAL0000188272	-1.59045	2.69597e-08	Down	-1.29615	0.00165943	Down	-1.13181	0.130744	No	1.08415	0.336032	No	Transcription factor; regulates SAP2, OPT1 expression and thereby protein catabolism for nitrogen source; activated via amino-acid-induced proteolytic processing; macrophage/pseudohyphal-repressed; Spider biofilm repressed
CR_02210W_A	orf19.3751		CAL0000189750	1.18192	0.223125	No	1.33383	0.0348486	No	1.08517	0.550901	No	1.22466	0.138065	No	Putative serine/threonine protein kinase; possibly an essential gene, disruptants not obtained by UAU1 method
C3_06180C_A	orf19.7417		CAL0000174369	1.93129	0.347914	No	3.73234	0.118864	No	-2.92847	0.215604	No	-1.51533	0.536411	No	TSA/alkyl hydroperoxide peroxidase C (AhPC) family protein; similar to thiol-dependent peroxidases of oxidative stress signaling; antigenic; hyphal surface, nucleus; yeast-form nucleus, cytoplasm; biofilm, phagocytosis, peroxide induced
CR_09100C_A	orf19.7306		CAL0000182513	-1.04118	0.605164	No	-1.08668	0.269314	No	1.05283	0.498278	No	1.00875	0.910322	No	Aldo-keto reductase; increased transcript associated with MDR1 overexpression, benomyl or long-term fluconazole treatment; overexpression does not affect drug or oxidative stress sensitivity; stationary phase enriched; flow biofim repressed
C5_03010W_A	orf19.4326		CAL0000192732	1.16207	0.0827765	No	1.20975	0.0265883	No	-1.1129	0.218084	No	-1.06904	0.435403	No	Ortholog(s) have role in mRNA splicing, via spliceosome, maturation of 5S rRNA and U4/U6 x U5 tri-snRNP complex localization
C4_04190C_A	orf19.1430		CAL0000184522	1.46414	0.629081	No	1.21021	0.696246	No	6.80668	0.00484555	Up	5.62619	0.0062049	Up	Ortholog of C. dubliniensis CD36 : Cd36_43870, C. parapsilosis CDC317 : CPAR2_402120, Candida tropicalis MYA-3404 : CTRG_05742 and Candida albicans WO-1 : CAWG_03407
C1_01610C_A	orf19.3351		CAL0000179833	-1.06938	0.755757	No	-1.19451	0.33706	No	1.84282	0.00195938	Up	1.64978	0.0143478	Up	Protein of unknown function; Hap43-induced; Spider biofilm induced
CR_03440W_A	orf19.2376		CAL0000185777	1.47164	0.0906969	No	-1.14308	0.579257	No	-1.15812	0.535949	No	-1.94821	0.00413354	Down	Ortholog(s) have DNA 5'-adenosine monophosphate hydrolase activity, DNA-3'-diphospho-5'-guanosine diphosphatase, GMP binding, double-stranded DNA binding, guanosine binding and mismatched DNA binding, more
CR_04940W_A	orf19.1806		CAL0000176938	1.23208	0.480398	No	2.16862	0.00959378	Up	-1.63953	0.102863	No	1.07356	0.807569	No	Ortholog of C. dubliniensis CD36 : Cd36_30340, C. parapsilosis CDC317 : CPAR2_203900, Candida tenuis NRRL Y-1498 : CANTEDRAFT_113094 and Debaryomyces hansenii CBS767 : DEHA2G22374g
C4_05340W_A	orf19.1792		CAL0000200502	-1.30281	0.00157333	Down	-1.13509	0.111208	No	1.20963	0.0179989	Up	1.38837	7.44779e-05	Up	Ortholog(s) have ubiquitin protein ligase activity
C5_02210W_A	orf19.4228		CAL0000191197	1.01083	0.831782	No	-1.04623	0.365828	No	1.09293	0.0770666	No	1.03344	0.514121	No	Protein with a role in insertion of tail-anchored proteins into the ER membrane; Spider biofilm repressed
C2_02280W_A	orf19.1546		CAL0000191753	1.08002	0.181141	No	1.1204	0.0487675	No	-1.24363	0.000160964	Down	-1.19881	0.00160558	Down	Membrane-localized protein of unknown function
C5_03980W_A	orf19.3213		CAL0000175328	1.04539	0.56602	No	1.13806	0.0902667	No	1.13845	0.0917271	No	1.23937	0.00519266	Up	Protein of unknown function; Spider biofilm induced
C3_00230C_A	orf19.5446		CAL0000193187	7.97847	0.166186	No	-2.68288	0.487277	No	8.48438	0.148543	No	-2.52291	0.520859	No	Putative protein of unknown function; transcript is upregulated in clinical isolates from HIV+ patients with oral candidiasis; regulated by Ssn6
C3_03650W_A	orf19.6955	HBR3	CAL0000176350	1.3402	0.00110228	Up	1.19763	0.0460776	No	-1.62717	6.93239e-08	Down	-1.82088	2.59034e-11	Down	Essential protein; regulated by hemoglobin; S. cerevisiae ortholog is essential; Hap43p-induced gene
C1_02820W_A	orf19.2970	LYS2	CAL0000183678	1.21649	0.00151379	Up	1.18603	0.00559487	Up	-1.01576	0.800239	No	-1.04185	0.505537	No	Heterodimeric alpha-aminoadipate reductase large subunit; lysine biosynthesis; predicted binding sites for AMP and alpha-aminoadipate; inhibited by lys or thialysine; regulated by Gcn2 and Gcn4; Spider biofilm induced, flow model repressed
C1_03500W_A	orf19.3052	YPT1	CAL0000185241	1.03379	0.526532	No	-1.05522	0.303693	No	1.04125	0.439937	No	-1.04766	0.374177	No	Functional homolog of S. cerevisiae Ypt1p, which is an essential small Ras-type GTPase involved in protein secretion at ER-to-Golgi; dominant-negative mutation causes SAP secretion defect and accumulation of intracellular secretory vesicles
C1_07150W_A	orf19.4450.2		CAL0000184286	1.18906	0.104361	No	1.11684	0.309476	No	-1.28089	0.0229245	No	-1.36371	0.00358856	Down	Ortholog of C. dubliniensis CD36 : Cd36_06690, C. auris B8441 : B9J08_002288, Debaryomyces hansenii CBS767 : DEHA2F26620g and Pichia stipitis Pignal : PICST_62738
C1_00370W_A	orf19.6072.1		CAL0000183986	1.2263	0.038834	No	1.17657	0.104082	No	-1.2711	0.0170024	Down	-1.32482	0.00420354	Down	Protein of unknown function
CR_04490C_A	orf19.540		CAL0000191043	-1.60917	3.22824e-08	Down	-1.36888	0.00011019	Down	1.20033	0.0246629	No	1.41104	6.20234e-05	Up	Has domain(s) with predicted palmitoyl-(protein) hydrolase activity and role in cellular protein modification process
C1_06870C_A	orf19.6222.1		CAL0000198304	1.14534	0.39543	No	-1.08041	0.599304	No	2.19299	3.19595e-07	Up	1.77219	0.000193568	Up	Ortholog of C. parapsilosis CDC317 : CPAR2_208910, Candida tenuis NRRL Y-1498 : CANTEDRAFT_114047, Debaryomyces hansenii CBS767 : DEHA2D14388g and Pichia stipitis Pignal : PICST_37629
C4_02500C_A	orf19.2752	ADR1	CAL0000189036	1.09677	0.414024	No	1.17206	0.143592	No	1.40514	0.00220535	Up	1.5016	0.000236089	Up	C2H2 transcription factor; ortholog of S. cerevisiae Adr1 but mutant phenotype suggests a different set of target genes; transposon mutation affects filamentous growth; Spider biofilm induced
C1_05490C_A	orf19.415		CAL0000188725	1.00497	0.921151	No	1.01982	0.692324	No	-1.00855	0.864303	No	1.00617	0.901779	No	Putative protein of unknown function; Hap43p-repressed gene
C2_01380W_A	orf19.1442	PLB4.5	CAL0000174502	-1.12852	0.216955	No	1.08736	0.37999	No	1.39932	0.000495186	Up	1.71712	2.4068e-08	Up	Phospholipase B; Hog1-induced; regulated by Ssn6; putative GPI-anchor; repressed during cell wall regeneration; clade-associated gene expression; Hap43-induced; rat catheter and Spider biofilm repressed
C3_03620C_A	orf19.6957		CAL0000193902	1.13074	0.967916	No	3.37602	0.687788	No	-1.08023	0.979845	No	2.76391	0.737033	No	Protein of unknown function
C1_00650C_A	orf19.6040	SNF7	CAL0000187201	-1.07492	0.156867	No	-1.07918	0.123359	No	1.22607	4.58002e-05	Up	1.22123	7.56229e-05	Up	ESCRT III complex protein; role in proteolytic activation of Rim101 and Rim8 processing/activation; separable roles in RIM101 pathway and in transport from MVB to vacuole; involved in echinocandin and azole sensitivity
C7_02380C_A	orf19.6472	CYP1	CAL0000183095	1.07662	0.179706	No	-1.01269	0.81866	No	1.01296	0.814952	No	-1.07633	0.181194	No	Peptidyl-prolyl cis-trans isomerase; cyclosporin A sensitive activity; soluble in hyphae; biofilm induced, macrophage-induced protein; downregulated upon treatment of biofilm with farnesol; present in exponential and stationary phase cells
C2_04730W_A	orf19.194		CAL0000185783	-1.05045	0.535796	No	1.03783	0.631448	No	1.04288	0.59164	No	1.13693	0.102774	No	Ortholog of C. dubliniensis CD36 : Cd36_19300, C. parapsilosis CDC317 : CPAR2_209720, C. auris B8441 : B9J08_003188 and Candida tenuis NRRL Y-1498 : CANTEDRAFT_114035
C4_02410C_A	orf19.2762	AHP1	CAL0000178211	-1.22816	0.00425778	Down	-1.32904	6.98776e-05	Down	1.36811	1.20007e-05	Up	1.26427	0.00109655	Up	Alkyl hydroperoxide reductase; immunogenic; fluconazole-induced; amphotericin B, caspofungin, alkaline repressed; core stress response induced; Ssk1/Nrg1/Tup1/Ssn6/Hog1 regulated; flow model biofilm induced; rat catheter biofilm repressed
C2_09160W_A	orf19.4078		CAL0000176918	1.53399	0.000416716	Up	1.55378	0.000323527	Up	-1.45128	0.00249877	Down	-1.43279	0.00286453	Down	Ortholog(s) have role in U1 snRNA 3'-end processing, U4 snRNA 3'-end processing and U5 snRNA 3'-end processing, more
CR_01030W_A	orf19.3252	DAL81	CAL0000195779	1.39703	0.00241263	Up	1.58537	3.49461e-05	Up	-1.42987	0.0014397	Down	-1.26001	0.0344911	No	Zn(II)2Cys6 transcription factor; ortholog of S. cerevisiae Dal81, involved in the regulation of nitrogen-degradation genes; required for yeast cell adherence to silicone substrate; Spider biofilm induced
C3_06860C_A	orf19.6816		CAL0000185942	-2.92709	1.00731e-20	Down	-1.98268	1.9167e-09	Down	-1.09183	0.438256	No	1.35216	0.00910802	Up	Putative xylose and arabinose reductase; flow model biofilm induced; Spider biofilm repressed
CR_05680C_A	orf19.6644		CAL0000190441	-1.24782	0.345809	No	-1.29032	0.266644	No	-1.03416	0.882215	No	-1.06938	0.777583	No	Protein of unknown function; 2 predicted transmembrane domains; transcript detected on high-resolution tiling arrays; flow model biofilm induced; Spider biofilm repressed
C2_05410W_A	orf19.3572.3		CAL0000188731	1.15844	0.0740171	No	1.31513	0.000876806	Up	-1.29713	0.00158061	Down	-1.14258	0.105395	No	Ribosomal 60S subunit protein L31B; Spider biofilm repressed
C1_09120W_A	orf19.4769	IPT1	CAL0000180770	1.2685	0.00231523	Up	1.39876	1.71353e-05	Up	-1.22128	0.0107814	Down	-1.10755	0.18872	No	Inositol phosphoryl transferase; catalyzes the synthesis of the most abundant sphingolipid, mannose-(inositol-P)2-ceramide, M(IP)2C, from MIPC; required for wild-type membrane localization of Cdr1; Spider biofilm induced
C4_04040W_A	orf19.5306		CAL0000201056	1.13067	0.967933	No	-4.02749	0.645109	No	3.47516	0.680477	No	-1.31037	0.929493	No	Ortholog of C. dubliniensis CD36 : Cd36_43820 and Candida albicans WO-1 : CAWG_03393
C1_14400C_A	orf19.7257		CAL0000176790	1.13449	0.077862	No	1.07664	0.300463	No	-1.09503	0.204871	No	-1.15387	0.0446643	No	Ortholog(s) have role in meiotic mismatch repair, mismatch repair, reciprocal meiotic recombination and MutLgamma complex, nucleus localization
C1_08000W_A	orf19.5071	NRP1	CAL0000187528	1.28266	0.328456	No	1.77561	0.0242883	No	-1.41244	0.176199	No	-1.02032	0.936966	No	Ortholog(s) have cytoplasmic stress granule localization
CR_06730W_A	orf19.707	APG7	CAL0000178896	-1.57401	0.000130733	Down	-1.43149	0.00138315	Down	1.93584	6.06684e-09	Up	2.12858	1.15945e-10	Up	Ortholog(s) have Atg12 activating enzyme activity, Atg8 activating enzyme activity
C1_07870C_A	orf19.5058	SMI1	CAL0000199204	-1.33669	4.05669e-06	Down	-1.30533	2.16237e-05	Down	1.00542	0.931276	No	1.02957	0.643787	No	Cell wall biosynthesis protein; Hap43, caspofungin-repressed; Cyr1-induced in hyphal cells; reduced biofilm cell wall glucan in mutant; possibly essential (UAU1 method); flow model biofilm induced
C3_02950C_A	orf19.288		CAL0000177037	1.07699	0.113491	No	1.0175	0.707008	No	1.09588	0.0490878	No	1.03535	0.454962	No	Putative methionine biosynthesis protein; ketoconazole-induced; amphotericin B repressed; Spider biofilm repressed
C1_11740W_A	orf19.1143		CAL0000189999	1.01973	0.77729	No	1.03863	0.575567	No	-1.0341	0.623867	No	-1.01527	0.82467	No	Ortholog of Pichia stipitis Pignal : PICST_30878, Candida tropicalis NEW ASSEMBLY : CTRG1_01052, Spathaspora passalidarum NRRL Y-27907 : SPAPADRAFT_60017 and Candida guilliermondii ATCC 6260 : PGUG_05223
C5_05490C_A	orf19.4051	HTS1	CAL0000190585	1.136	0.000929159	Up	1.15688	0.000158869	Up	-1.3315	1.17261e-13	Down	-1.30748	3.35507e-12	Down	Putative tRNA-His synthetase; downregulated upon phagocytosis by murine macrophage; stationary phase enriched protein; Spider biofilm repressed
C1_02420C_A	orf19.2929	GSC1	CAL0000176780	1.124	0.309191	No	1.14557	0.23678	No	1.17342	0.164045	No	1.19595	0.119404	No	Essential beta-1,3-glucan synthase subunit; gsc1 allele determines resistance/sensitivity to echinocandins; 16 predicted membrane-spanning regions; mRNA abundance declines after yeast-to-hypha transition; Spider biofilm induced
C5_00190C_A	orf19.979	FAS1	CAL0000183162	1.08831	0.148567	No	1.15521	0.0137899	Up	-1.41093	4.20402e-09	Down	-1.32922	1.18508e-06	Down	Beta subunit of fatty-acid synthase; multifunctional enzyme; Hap43, fluconazole-induced; amphotericin B, caspofungin repressed; macrophage/pseudohyphal-induced; flow model and Spider biofilm repressed
C1_03800W_A	orf19.1029		CAL0000197972	1.7826	0.000304103	Up	1.61395	0.00318711	Up	-1.38863	0.0450138	No	-1.53374	0.00698253	Down	Putative ortholog of S. cerevisiae Rpp1; subunit of both RNase MRP and nuclear RNase P; rat catheter and Spider biofilm induced
C2_05020W_A	orf19.3533		CAL0000192157	1.03898	0.621664	No	-1.01896	0.809142	No	-1.20003	0.0187214	Down	-1.27044	0.00206001	Down	Ortholog(s) have role in mitochondrion organization
C4_05450C_A	orf19.1801		CAL0000182794	1.10915	0.0742492	No	1.04879	0.410336	No	-1.0164	0.779069	No	-1.07489	0.212394	No	Putative cytochrome B5 reductase; plasma membrane-localized
C7_00730W_A	orf19.7046	MET28	CAL0000186603	1.06034	0.329602	No	1.08318	0.179535	No	1.03837	0.529289	No	1.06075	0.323846	No	Predicted bZIP domain-containing transcription factor; protein induced during the mating process; possibly essential, disruptants not obtained by UAU1 method; Hap43-repressed; rat catheter biofilm induced
C6_02960W_A	orf19.5574		CAL0000195320	1.13595	0.156291	No	-1.00527	0.953608	No	-1.15167	0.11776	No	-1.31512	0.00231195	Down	Ortholog of S. cerevisiae : MCY1, C. glabrata CBS138 : CAGL0F08789g, C. dubliniensis CD36 : Cd36_63080, C. parapsilosis CDC317 : CPAR2_602080 and C. auris B8441 : B9J08_004864
C1_00770C_A	orf19.6029	ROT1	CAL0000184365	1.05604	0.491045	No	1.14806	0.0759928	No	1.01223	0.877155	No	1.10043	0.221816	No	Similar to S. cerevisiae Rot1p, which is involved in cell wall 1,6-beta-glucan biosynthesis; has predicted transmembrane region; possibly an essential gene, disruptants not obtained by UAU1 method
C1_07680W_A	orf19.1228	HAP2	CAL0000184546	1.1191	0.260502	No	1.21907	0.0434336	No	-1.00688	0.945081	No	1.08188	0.424314	No	CCAAT-binding transcription factor; regulates low-iron induction of FRP1; in these conditions CBF comprises Hap43 and probably Hap2 and Hap3; possibly essential, disruptants not obtained by UAU1 method; Cap1-dependent induction in low iron
C3_07110W_A	orf19.6789		CAL0000176134	1.00219	0.979825	No	1.14534	0.111068	No	-1.09475	0.292599	No	1.04392	0.616061	No	S. cerevisiae ortholog Nud1 is a spindle pole body outer plaque component; it acts through the mitotic exit network to specify asymmetric spindle pole body inheritance; Hap43-induced gene
C2_03250W_A	orf19.905	AVT7	CAL0000177675	-1.12299	0.11603	No	1.0225	0.761163	No	1.02348	0.751883	No	1.17522	0.0282838	No	Ortholog of S. cerevisiae Avt7 transporter; repressed upon adherence to polystyrene; constitutive expression independent of MTL or white-opaque status; Spider biofilm induced
C1_11190W_A	orf19.2297	ARL3	CAL0000188016	-1.10399	0.0421133	No	-1.02322	0.636486	No	-1.22397	2.88409e-05	Down	-1.13442	0.00994368	Down	Putative Ras superfamily GTPase; induced by nitric oxide independent of Yhb1p
C3_05000W_A	orf19.5968	RDI1	CAL0000194894	1.04033	0.485352	No	-1.08119	0.163902	No	1.24887	7.96688e-05	Up	1.11031	0.0636593	No	Putative rho GDP dissociation inhibitor; transposon mutation affects filamentous growth; farnesol, filament-induced; regulated by Nrg1, Tup1; protein levels low in stationary phase yeast
C2_07660W_A	orf19.2216	PDS5	CAL0000178884	-1.03372	0.551005	No	1.04814	0.396113	No	-1.17456	0.00372328	Down	-1.08406	0.146259	No	Putative protein with a predicted role in establishment and maintenance of sister chromatid condensation and cohesion; cell-cycle regulated periodic mRNA expression
C5_01270W_A	orf19.1942	SGE1	CAL0000189139	1.17994	0.0035422	Up	-1.14843	0.0110546	Down	1.28907	4.93302e-06	Up	-1.0512	0.369412	No	Putative multidrug resistance factor; induced in low iron; regulated by Sef1, Sfu1, and Hap43
C1_01880C_A	orf19.4535	PTR3	CAL0000187245	-1.26874	0.018167	No	-1.22771	0.0357326	No	1.03022	0.760172	No	1.06465	0.534798	No	Protein similar to S. cerevisiae Ptr3p, which is a sensor of external amino acids; expression upregulated in an ssr1 null mutant
C1_10210C_A	orf19.4890	CLA4	CAL0000192143	1.34001	0.00713118	Up	1.2882	0.0190073	No	1.13814	0.233962	No	1.09414	0.404953	No	Ste20p family Ser/Thr kinase required for wild-type filamentous growth, organ colonization and virulence in mouse systemic infection; role in chlamydospore formation; functional homolog of S. cerevisiae Cla4p; mutant caspofungin sensitive
C2_01020W_A	orf19.2020	HGT6	CAL0000181092	-3.78085	9.15386e-27	Down	-2.10864	1.85318e-09	Down	-1.51574	0.000800294	Down	1.18293	0.176375	No	Putative high-affinity MFS glucose transporter; 20 family members; induced in core stress response; fluconazole, oralpharyngeal candidasis induced; flow model biofilm induced; Spider biofilm induced
C2_02830C_A	orf19.5823	SGT2	CAL0000193564	1.10449	0.0457994	No	-1.10414	0.0453934	No	1.22285	5.02667e-05	Up	1.00274	0.955989	No	Putative small tetratricopeptide repeat (TPR)-containing protein; protein abundance is affected by URA3 expression in the CAI-4 strain background; Mig1-regulated
C2_07740W_A	orf19.2208		CAL0000177886	1.1495	0.0184675	No	1.19299	0.00279333	Up	-1.06145	0.313198	No	-1.02276	0.703063	No	Ortholog(s) have role in response to salt stress
CR_10730C_A	orf19.7662		CAL0000195026	1.14681	0.0895352	No	1.07275	0.383536	No	-1.12109	0.157095	No	-1.19849	0.0244756	No	Ortholog(s) have RNA polymerase II complex binding activity, role in DNA damage response, detection of DNA damage, mRNA 3'-end processing, negative regulation of transposition, RNA-mediated and site of double-strand break localization
CR_05770W_A	orf19.6635		CAL0000188344	-1.40273	0.000260663	Down	-1.14475	0.124252	No	-1.01177	0.894153	No	1.2111	0.0387576	No	Ortholog of C. dubliniensis CD36 : Cd36_31170, C. parapsilosis CDC317 : CPAR2_205340, C. auris B8441 : B9J08_001700 and Candida tenuis NRRL Y-1498 : CANTEDRAFT_133521
C1_03340C_A	orf19.3031		CAL0000199574	1.1005	0.0214664	No	1.01374	0.735623	No	1.31403	2.88837e-11	Up	1.21043	3.1961e-06	Up	Putative endoplasmic reticulum (ER) protein-translocation complex subunit
CR_07470W_A	orf19.6118		CAL0000190160	-1.00137	0.982252	No	1.03732	0.542249	No	-1.06547	0.296384	No	-1.02573	0.676532	No	Putative guanine nucleotide dissociation stimulator; transcription is positively regulated by Tbf1p
C6_00640C_A	orf19.4194		CAL0000195519	1.00973	0.883547	No	1.06393	0.347429	No	-1.19728	0.00641931	Down	-1.13629	0.0528732	No	Putative TFIIH complex subunit; possibly an essential gene, disruptants not obtained by UAU1 method
C1_01080W_A	orf19.3296		CAL0000180524	-1.13872	0.0809827	No	-1.15116	0.0455897	No	1.15719	0.0407222	No	1.14469	0.0661923	No	Ortholog of C. dubliniensis CD36 : Cd36_01020, C. parapsilosis CDC317 : CPAR2_110130, C. auris B8441 : B9J08_003399 and Candida tenuis NRRL Y-1498 : CANTEDRAFT_93515
C2_08060W_A	orf19.2178.1		CAL0000184663	-1.01394	0.892745	No	-1.14998	0.168302	No	-1.04526	0.661534	No	-1.18549	0.0985715	No	Protein of unknown function; Spider biofilm induced
C3_00640W_A	orf19.5393		CAL0000199689	1.12934	0.00289377	Up	1.0611	0.143159	No	1.0129	0.752955	No	-1.05076	0.222727	No	Putative cysteine sulfinate decarboxylase; transcript positively regulated by Tbf1; Spider biofilm induced
C6_03380W_A	orf19.5627		CAL0000175912	1.188	0.0626203	No	1.25721	0.0134856	Up	-1.36436	0.00080133	Down	-1.28925	0.00601897	Down	S. cerevisiae ortholog Hek2/Khd1 is a putative RNA binding protein involved in the asymmetric localization of ASH1 mRNA; Hap43-induced gene
C1_13820C_A	orf19.5020		CAL0000193700	2.06442	0.00240285	Up	2.06365	0.00254654	Up	-1.53985	0.0731793	No	-1.54043	0.0693899	No	Protein of unknown function; Hap43-induced; Spider biofilm induced
CR_07690W_A	orf19.3487		CAL0000187758	1.07527	0.476124	No	-1.00106	0.991567	No	-1.02283	0.823553	No	-1.10099	0.341628	No	Ortholog of C. dubliniensis CD36 : Cd36_33330, C. parapsilosis CDC317 : CPAR2_701980, C. auris B8441 : B9J08_000884, Debaryomyces hansenii CBS767 : DEHA2C15840g and Pichia stipitis Pignal : PICST_31066
C3_04750W_A	orf19.5935		CAL0000185746	-1.14748	0.151665	No	-1.23343	0.0242956	No	1.16803	0.0969399	No	1.08664	0.384467	No	Ortholog of C. dubliniensis CD36 : Cd36_84710, C. parapsilosis CDC317 : CPAR2_807470, C. auris B8441 : B9J08_001731 and Candida tenuis NRRL Y-1498 : CANTEDRAFT_136475
C1_06040W_A	orf19.2440		CAL0000191783	-1.11724	0.194568	No	1.04653	0.574609	No	1.11953	0.172329	No	1.30899	0.00131735	Up	Putative cullin subunit of E3 ubiquitin ligase complex, involved in response to DNA damage; induced by alpha pheromone in SpiderM medium
C3_00900C_A	orf19.6167	AYR1	CAL0000181438	1.06287	0.248304	No	-1.03104	0.558462	No	-1.00984	0.85197	No	-1.10664	0.0538634	No	Putative oxidoreductase; transcriptionally induced by interaction with macrophage; rat catheter biofilm repressed
C4_05030C_A	orf19.3775	SSK2	CAL0000187689	1.12798	0.0890822	No	1.16491	0.0306437	No	1.03017	0.674463	No	1.0639	0.380774	No	MAP kinase kinase kinase (MAPKKK); regulates Hog1 activation and signaling; repressed by ciclopirox olamine
C3_02640C_A	orf19.255		CAL0000188324	1.40452	0.000167495	Up	1.18094	0.064651	No	-1.00339	0.970151	No	-1.19335	0.0490225	No	Zn(II)2Cys6 transcription factor; transcript regulated during hypha formation; 5'-UTR intron; mutants show decreased colonization of mouse kidneys; flow model biofilm induced; Spider biofilm induced
C1_12710C_A	orf19.6351		CAL0000178488	1.00323	0.96514	No	1.05582	0.451064	No	1.11165	0.146616	No	1.16992	0.0315938	No	Ortholog of C. dubliniensis CD36 : Cd36_11880, C. auris B8441 : B9J08_002514, Candida tenuis NRRL Y-1498 : cten_CGOB_00231 and Debaryomyces hansenii CBS767 : DEHA2D04928g
C3_01610W_A	orf19.1682		CAL0000184953	1.08887	0.0710787	No	1.06674	0.170832	No	-1.18942	0.000236655	Down	-1.21409	3.8905e-05	Down	Membrane protein; Hap43p-repressed gene; repressed by nitric oxide
C5_00280C_A	orf19.967		CAL0000174323	1.14995	0.0326659	No	1.09448	0.170111	No	-1.51353	2.79508e-10	Down	-1.59024	1.45742e-12	Down	Major mitochondrial nuclease; has RNAse and DNA endo- and exonucleolytic activities; roles in mitochondrial recombination, apoptosis and maintenance of polyploidy; Spider biofilm repressed
CR_01040C_A	orf19.3251	ARC19	CAL0000200234	-1.33299	0.0100742	Down	-1.11818	0.309164	No	1.01531	0.890092	No	1.21036	0.0869888	No	Putative ARP2/3 complex subunit; Hap43-induced gene; mutation confers hypersensitivity to cytochalasin D; rat catheter biofilm repressed
C2_08780W_A	orf19.3593	RPT6	CAL0000174449	1.01563	0.712266	No	-1.09859	0.0233816	No	1.27088	9.03608e-09	Up	1.13902	0.00185462	Up	Putative ATPase of the 19S regulatory particle of the 26S proteasome; transcript regulated by Mig1; regulated by Gcn2 and Gcn4
C4_02890C_A	orf19.2707.1	QCR9	CAL0000181035	1.06003	0.425471	No	1.02883	0.697555	No	-1.1757	0.0269219	No	-1.21135	0.00875119	Down	Putative ubiquinol cytochrome c reductase; shows colony morphology-related gene regulation by Ssn6p
CR_07720C_A	orf19.1988	CDC45	CAL0000175112	-1.13639	0.0109762	Down	-1.105	0.0428372	No	-1.05684	0.261903	No	-1.02766	0.587473	No	Putative DNA replication initiation factor; transcriptionally regulated by interaction with macrophage
C2_06830C_A	orf19.2236	FHL1	CAL0000186899	1.39828	0.00105341	Up	1.40331	0.000948001	Up	-1.25942	0.0248515	No	-1.2549	0.0260744	No	Fork-head transcription factor; forms a heterodimer with Ifh1 that is tethered to promoters by Tbf1; positively regulates rRNA and ribosomal protein gene transcription
C4_06980W_A	orf19.3111	PRA1	CAL0000174610	-1.89101	0.0775304	No	-1.8207	0.0263639	No	3.81185	5.31799e-06	Up	3.95904	5.60745e-05	Up	Cell surface protein that sequesters zinc from host tissue; enriched at hyphal tips; released extracellularly; binds to host complement regulators; mediates leukocyte adhesion and migration; immunogenic in mouse; produced at ambient pH
C4_05680W_A	orf19.1253		CAL0000201751	1.23665	0.0611932	No	1.34427	0.00892408	Up	1.17668	0.151319	No	1.27908	0.0296862	No	bHLH transcription factor of the myc-family; required for phosphate acquisition and for resistance to stresses; induced by Mnl1 under weak acid stress
C1_07660W_A	orf19.2778		CAL0000198519	1.05552	0.764851	No	1.25426	0.23034	No	-1.97774	0.000250998	Down	-1.66436	0.00545551	Down	Protein of unknown function; transcript is upregulated in clinical isolates from HIV+ patients with oral candidiasis
C3_01600W_A	orf19.1683	PPH21	CAL0000200555	-1.08946	0.376743	No	-1.03787	0.700403	No	1.14865	0.151866	No	1.20575	0.053304	No	Catalytic subunit of protein phosphatase of the Type 2A-related family (serine/threonine-specific), involved in dephosphorylation of septin Sep7p; caspofungin repressed; possibly an essential gene, disruptants not obtained by UAU1 method
C3_01080W_A	orf19.2511.1	MRPL33	CAL0000179666	1.22728	0.0107731	Up	1.21536	0.0155457	No	-1.25616	0.00479807	Down	-1.26848	0.0029754	Down	Putative mitochondrial ribosomal protein of the large subunit; Ssr1-repressed; rat catheter biofilm induced
C3_03460C_A	orf19.344		CAL0000197522	2.15517	0.0141865	Up	1.08471	0.788756	No	1.30459	0.408223	No	-1.52298	0.153249	No	Protein of unknown function; upregulated by fluphenazine treatment or in an azole-resistant strain that overexpresses CDR1 and CDR2; transcript possibly regulated by Tac1
C4_05290W_A	orf19.1291	ABZ1	CAL0000183785	1.14269	0.00403666	Up	1.34589	1.5052e-10	Up	-1.2673	3.98354e-07	Down	-1.07597	0.111769	No	Ortholog(s) have 4-amino-4-deoxychorismate synthase activity and role in para-aminobenzoic acid biosynthetic process
CR_02680W_A	orf19.2827		CAL0000189198	-1.06192	0.606765	No	1.2738	0.0336225	No	-1.11082	0.363167	No	1.21773	0.0869241	No	Ortholog(s) have microtubule binding, molecular adaptor activity
C1_05100W_A	orf19.4061		CAL0000178764	-1.08537	0.394961	No	-1.0007	0.993943	No	1.14968	0.136303	No	1.24696	0.0198217	Up	Protein of unknown function; clade-associated gene expression
C4_05750C_A	orf19.1260	LEA1	CAL0000184113	1.33552	0.00113183	Up	1.25329	0.0106328	Up	-1.07391	0.425582	No	-1.14438	0.124296	No	Predicted component of U2 snRNP; induced by alpha pheromone in SpiderM medium
C2_02320C_A	orf19.1552	CPR3	CAL0000193429	1.06465	0.277795	No	-1.03768	0.520912	No	-1.02534	0.664336	No	-1.13275	0.0306805	No	Putative peptidyl-prolyl cis-trans isomerase; macrophage-induced protein; protein levels decrease in stationary phase yeast cultures; predicted mitochondrial localization; overlaps orf19.1551
C1_13620W_A	orf19.4998		CAL0000188719	-1.16198	0.0030777	Down	-1.14883	0.00614382	Down	-1.09935	0.0612326	No	-1.0869	0.100638	No	Zn(II)2Cys6 transcription factor; required for Spider model biofilm formation; mutant displays abnormal colony morphology and invasive growth; caspofungin repressed; flow model biofilm induced; rat catheter biofilm repressed
C4_00380W_A	orf19.5665		CAL0000175239	1.19883	0.00246048	Up	1.07276	0.239954	No	-1.06778	0.27388	No	-1.19327	0.00308771	Down	Ortholog(s) have D-arabinose 1-dehydrogenase [NAD(P)+] activity and role in dehydro-D-arabinono-1,4-lactone biosynthetic process
C4_00100C_A	orf19.5633		CAL0000183374	1.23883	3.77973e-06	Up	1.02518	0.589727	No	-1.00215	0.962973	No	-1.211	3.29385e-05	Down	F-box domain-containing protein; flow model biofilm induced
C2_05830C_A	orf19.5206		CAL0000201076	2.21825	8.3162e-07	Up	1.94193	5.4422e-05	Up	-1.57816	0.00589786	Down	-1.80272	0.000238617	Down	Putative chaperone protein; role in the assembly of box H/ACA snoRNPs and thus for pre-rRNA processing; Spider biofilm induced
C1_10620W_A	orf19.1833		CAL0000194674	1.04823	0.303375	No	1.07547	0.114006	No	-1.7183	4.48063e-32	Down	-1.67477	2.60117e-29	Down	Ortholog(s) have pseudouridine synthase activity
C6_03890C_A	orf19.5764	SKI8	CAL0000201104	1.07288	0.205402	No	-1.03136	0.577903	No	-1.10621	0.069009	No	-1.22406	0.000272044	Down	Ortholog(s) have role in cellular protein-containing complex assembly, nuclear-transcribed mRNA catabolic process, 3'-5' exonucleolytic nonsense-mediated decay and nuclear-transcribed mRNA catabolic process, more
C3_01190C_A	orf19.3158		CAL0000176754	-1.04673	0.489807	No	-1.03134	0.630635	No	1.09552	0.159706	No	1.11186	0.105148	No	Ortholog of S. cerevisiae : RMD1, C. glabrata CBS138 : CAGL0M10483g, C. dubliniensis CD36 : Cd36_81090, C. parapsilosis CDC317 : CPAR2_101950 and C. auris B8441 : B9J08_002355
C3_03090W_A	orf19.306	USO5	CAL0000190149	-1.01138	0.889664	No	1.06063	0.452112	No	1.04538	0.578131	No	1.12138	0.152413	No	Kinesin-associated protein; forms heterodimer with Kar3; involved in spindle formation; transcription is induced upon filamentous growth and in response to alpha pheromone in SpiderM medium
C6_02600W_A	orf19.5530	NAB3	CAL0000196610	1.14215	0.0502455	No	1.14045	0.0519681	No	-1.02051	0.764726	No	-1.02203	0.747435	No	Putative nuclear polyadenylated RNA-binding protein; flucytosine repressed
C7_02940C_A	orf19.5167	IFM1	CAL0000198780	1.15038	0.0150936	Up	1.20336	0.00138803	Up	-1.29655	7.6102e-06	Down	-1.23947	0.000189978	Down	Putative mitochondrial translation initiation factor; transcript regulated by Nrg1, Mig1, and Tup1
C2_04740C_A	orf19.193		CAL0000181743	-1.3539	0.0159322	Down	-1.0579	0.604632	No	1.39493	0.0034491	Up	1.78524	1.70161e-06	Up	Ortholog of C. dubliniensis CD36 : Cd36_19310, C. parapsilosis CDC317 : CPAR2_209710, C. auris B8441 : B9J08_002949 and Candida tenuis NRRL Y-1498 : CANTEDRAFT_113479
C3_05570W_A	orf19.6992		CAL0000179742	1.3384	0.000374122	Up	1.19473	0.0294284	No	-1.02874	0.72996	No	-1.15246	0.0818064	No	Predicted MFS membrane transporter, member of the drug:proton antiporter (12 spanner) (DHA1) family; Spider biofilm induced
C3_03690W_A	orf19.6950		CAL0000187845	-1.10372	0.791346	No	1.52278	0.222564	No	-1.00123	0.997287	No	1.67866	0.146876	No	Putative vacuolar membrane transporter for cationic amino acids; Spider biofilm induced
C1_13660W_A	orf19.5004	RAD54	CAL0000186557	-1.10685	0.0934139	No	1.02155	0.721141	No	-1.16481	0.0107462	Down	-1.03017	0.62291	No	Putative DNA-dependent ATPase involved in DNA repair; induced under hydroxyurea treatment; plays an essential role during mitotic growth; mutants display aberrant cell and nuclear morphology
C3_01390C_A	orf19.1712	GEA2	CAL0000192304	-1.01217	0.791607	No	1.0742	0.106452	No	1.14584	0.00249471	Up	1.24584	1.09693e-06	Up	Putative ARF GTP/GDP exchange factor; induced in low iron; flow model biofilm repressed
C4_03050C_A	orf19.2686		CAL0000178690	1.04813	0.395868	No	1.07098	0.208801	No	1.25741	3.09053e-05	Up	1.28483	5.09899e-06	Up	Ortholog(s) have carboxypeptidase activity, role in nitrogen compound metabolic process, proteolysis involved in cellular protein catabolic process and fungal-type vacuole lumen localization
C6_00670W_A	orf19.4192	CDC14	CAL0000180943	1.02424	0.613283	No	1.05702	0.235189	No	-1.04867	0.312675	No	-1.01615	0.733358	No	Protein involved in exit from mitosis and morphogenesis; ortholog of S. cerevisiae Cdc14p, which is a dual-specificity phosphatase and cell-cycle regulator; suppresses S. cerevisiae cdc15-lyt1, dbf2-2, and (partially) tem1 mutant phenotypes
CR_06530W_A	orf19.713		CAL0000190178	1.23202	0.00160563	Up	1.08278	0.227729	No	-1.06765	0.323604	No	-1.2148	0.00308701	Down	Ortholog(s) have role in hydrogen peroxide-mediated programmed cell death
C6_02430W_A	orf19.5510		CAL0000195592	1.32361	0.00385414	Up	1.38216	0.000843981	Up	-1.16539	0.115622	No	-1.11602	0.256324	No	Ortholog(s) have role in chromatin silencing at telomere, negative regulation of transcription from RNA polymerase II promoter by pheromones and CHRAC localization
C1_09520C_A	orf19.4816		CAL0000181027	-1.02609	0.65613	No	-1.08406	0.164207	No	-1.20514	0.00123154	Down	-1.27322	3.2362e-05	Down	Protein of unknown function; induced by nitric oxide
C4_01250W_A	orf19.4664	NAT4	CAL0000194507	-1.14801	0.138962	No	-1.07774	0.428026	No	-1.37975	0.000551437	Down	-1.29529	0.00620924	Down	Putative histone acetyltransferase; involved in regulation of white-opaque switch; early-stage flow model biofilm induced; Spider biofilm induced
C6_00280W_A	orf19.1187	CPH2	CAL0000181382	-1.33423	4.97865e-05	Down	-1.27445	0.000642866	Down	-1.17314	0.0245265	No	-1.12057	0.109502	No	Myc-bHLH transcription factor; promotes hyphal growth; directly regulates Tec1 to induce hypha-specific genes; probably homodimeric, phosphorylated; required for colonization of the mouse GI tract; rat catheter and Spider biofilm induced
CR_00290W_A	orf19.7504		CAL0000200149	1.40788	0.0106009	Up	1.20676	0.154241	No	1.96951	3.60397e-07	Up	1.68816	7.83312e-05	Up	Ortholog of S. cerevisiae Rts3; a component of the protein phosphatase type 2A complex; Plc1-regulated; induced in core caspofungin response; Spider biofilm induced
C3_00210C_A	orf19.5449		CAL0000178766	1.08955	0.551648	No	1.04561	0.733564	No	1.58176	0.000882507	Up	1.51796	0.0024061	Up	Predicted integral membrane protein; Spider biofilm induced
C1_02990C_A	orf19.2990	XOG1	CAL0000190583	1.25539	0.0242996	No	1.36459	0.00100759	Up	1.37197	0.00141967	Up	1.49131	3.43807e-05	Up	Exo-1,3-beta-glucanase; 5 glycosyl hydrolase family member; affects sensitivity to chitin and glucan synthesis inhibitors; not required for yeast-to-hypha transition or for virulence in mice; Hap43-induced; Spider biofilm induced
C1_13490C_A	orf19.4981		CAL0000200303	-1.00067	0.993049	No	-1.03786	0.614816	No	1.21106	0.0109259	Up	1.16766	0.0408706	No	Ortholog(s) have role in cellular calcium ion homeostasis, regulation of G0 to G1 transition
CR_07960C_A	orf19.600	TRK1	CAL0000190529	1.13241	0.0208495	No	1.0132	0.805913	No	1.01365	0.800488	No	-1.1026	0.0680941	No	Potassium transporter; mediates K+ and Cl- influx; role in sensitivity to cationic antimicrobial peptides, not by direct uptake, possibly related to membrane permeability; contains 5' UTR intron; Spider biofilm induced
C6_01630W_A	orf19.3423	TIF3	CAL0000196640	1.12181	0.0304498	No	1.21601	0.000234965	Up	-1.33113	7.57063e-08	Down	-1.22801	0.000109365	Down	Putative translation initiation factor; genes encoding ribosomal subunits, translation factors, and tRNA synthetases are downregulated upon phagocytosis by murine macrophage
C1_08650C_A	orf19.4723		CAL0000193566	-1.30577	0.00296699	Down	-1.34887	0.00049766	Down	1.39356	0.000127261	Up	1.34904	0.000785061	Up	Ortholog(s) have FMN adenylyltransferase activity, role in FAD biosynthetic process and cytoplasm localization
C1_12450C_A	orf19.5219	IRA2	CAL0000177461	-1.02198	0.781439	No	1.04977	0.53488	No	-1.10661	0.195751	No	-1.03148	0.692286	No	GTPase-activating protein; negatively regulates RAS by converting it from the GTP- to the GDP-bound inactive form; Spider biofilm induced; flow model biofilm repressed
C1_11050W_A	orf19.2310		CAL0000178569	1.2881	0.242512	No	1.03048	0.886789	No	1.08384	0.709468	No	-1.15331	0.499972	No	Predicted single-stranded nucleic acid binding protein; flow model biofilm induced
C6_03700W_A	orf19.5741	ALS1	CAL0000199010	-1.09159	0.279817	No	1.08333	0.323601	No	-1.02851	0.728844	No	1.14977	0.0852253	No	Cell-surface adhesin; adhesion, virulence, immunoprotective roles; band at hyphal base; Rfg1, Ssk1, Spider biofilm induced; flow model biofilm repressed; CAI-4 strain background effects; promoter bound Bcr1, Tec1, Efg1, Ndt80, and Brg1
CR_03310C_A	orf19.2393		CAL0000182324	1.14271	0.0762487	No	-1.11796	0.135344	No	1.05591	0.467758	No	-1.20986	0.0110777	Down	Putative transcription factor with zinc finger DNA-binding motif
C3_04440C_A	orf19.5894		CAL0000196372	-4.83751	0.34549	No	-2.2774	0.606169	No	1.27008	0.876517	No	2.69783	0.564927	No	Ortholog of S. cerevisiae : YEL023C, C. glabrata CBS138 : CAGL0I03168g, C. dubliniensis CD36 : Cd36_84380, C. auris B8441 : B9J08_005504 and Candida tenuis NRRL Y-1498 : CANTEDRAFT_101635
CR_07670W_A	orf19.6283		CAL0000194822	1.22851	0.0120564	Up	1.12164	0.163319	No	-1.21363	0.018984	Down	-1.32926	0.000501833	Down	Has domain(s) with predicted iron ion binding, iron-sulfur cluster binding activity and role in iron-sulfur cluster assembly
CR_03090C_A	orf19.2416.1	MLC1	CAL0000194357	1.13357	0.0885609	No	1.01648	0.823264	No	1.12533	0.107911	No	1.00909	0.901832	No	Microtubule-dependent localized protein; at Spitzenkorper and cytokinetic ring in hyphae; cell-cycle dependent localization to tip polarisome, bud neck in yeast and pseudohyphae; sumoylation target; rat catheter, Spider biofilm repressed
C7_00860W_A	orf19.7030	SSR1	CAL0000197579	-1.05798	0.415144	No	1.1191	0.10296	No	-1.00895	0.897343	No	1.17348	0.0205934	Up	Beta-glucan associated ser/thr rich cell-wall protein with a role in cell wall structure; GPI anchor; highly mutable due to internal Ser-Ala tandem repeats; detected at germ tube plasma membrane; repressed in cells treated with Congo Red;
C1_04860W_A	orf19.757		CAL0000177097	-1.06069	0.317239	No	-1.06172	0.299417	No	1.20116	0.00162007	Up	1.19999	0.00182601	Up	Ortholog of S. cerevisiae : YPR089W, C. glabrata CBS138 : CAGL0K08008g, C. dubliniensis CD36 : Cd36_04600, C. parapsilosis CDC317 : CPAR2_105630 and C. auris B8441 : B9J08_004487
CR_05440W_A	orf19.3515		CAL0000184857	-1.35949	4.04496e-06	Down	-1.38925	3.88865e-07	Down	1.12898	0.0604504	No	1.1048	0.135709	No	Putative 3-hydroxyanthranilic acid dioxygenase, involved in NAD biosynthesis; Hap43p-repressed gene
C2_04520C_A	orf19.4498		CAL0000175591	1.1412	0.33928	No	1.11152	0.430336	No	-1.01073	0.938097	No	-1.03771	0.78382	No	Ortholog of C. dubliniensis CD36 : Cd36_19120, C. parapsilosis CDC317 : CPAR2_103880, C. auris B8441 : B9J08_003718 and Candida tenuis NRRL Y-1498 : CANTEDRAFT_115581
C1_05660C_A	orf19.2485		CAL0000175577	1.08805	0.135787	No	1.13714	0.0232006	No	-1.27509	1.77176e-05	Down	-1.22005	0.000437345	Down	Ortholog(s) have chromatin binding, promoter-specific chromatin binding, protein-containing complex binding, structural constituent of nuclear pore activity
C3_06760W_A	orf19.6828		CAL0000174798	1.31712	0.0157144	Up	1.22865	0.0738489	No	-1.95278	5.66858e-09	Down	-2.09341	1.04584e-10	Down	Ortholog(s) have role in rRNA processing and preribosome, large subunit precursor localization
C1_04590W_A	orf19.6852.1		CAL0000174930	-1.38329	1.72117e-07	Down	-1.38445	1.51164e-07	Down	-1.06699	0.294412	No	-1.06788	0.290876	No	Protein of unknown function; Spider biofilm induced
C3_02870C_A	orf19.278		CAL0000182081	1.00098	0.994171	No	-1.18316	0.190837	No	1.3104	0.0379841	No	1.10646	0.442801	No	Protein of unknown function; required for adhesion to abiotic substrate; Spider biofilm induced
C4_06900W_A	orf19.3121	GST1	CAL0000182119	-33.5353	2.50293e-18	Down	-49.5249	3.99303e-07	Down	-5.73349	1.57416e-08	Down	-8.46719	0.00850313	No	Putative glutathione S-transferase; upregulated in the presence of human neutrophils; expression is regulated upon white-opaque switching; increased transcription is observed upon benomyl treatment
C5_05120W_A	orf19.4004	CCT3	CAL0000198447	1.12832	0.00233757	Up	1.06045	0.137559	No	-1.03893	0.335257	No	-1.10543	0.011281	Down	Putative cytosolic chaperonin Cct ring complex subunit; mutation confers hypersensitivity to cytochalasin D
C1_09660W_A	orf19.4829	DOA1	CAL0000180586	-1.14384	0.0126492	Down	-1.29168	1.45242e-06	Down	1.48706	1.01066e-13	Up	1.31685	2.94816e-07	Up	WD repeat protein; required for ubiquitin-mediated protein degradation; role in control of cellular ubiquitin levels; may promote efficient NHEJ in postdiauxic/stationary phase; Spider biofilm repressed
CR_00630W_A	orf19.7468		CAL0000178228	1.10867	0.286772	No	1.24518	0.0191082	No	1.0385	0.693804	No	1.16636	0.103421	No	Transcriptional activator of genes involved in biotin metabolism; required for survival and proliferation in macrophages; expression upregulated during growth in the mouse cecum; Spider biofilm induced
C1_05500W_A	orf19.414		CAL0000174389	1.65064	5.97889e-07	Up	1.67331	5.61267e-07	Up	-2.17482	3.81439e-14	Down	-2.14535	3.26965e-14	Down	Predicted mitochondrial small ribosomal subunit; rat catheter and Spider biofilm induced
C1_04800C_A	orf19.762		CAL0000194369	-2.17942	0.50625	No	1.37778	0.757033	No	-1.29584	0.805873	No	2.31722	0.466968	No	Ortholog of C. parapsilosis CDC317 : CPAR2_105580, C. dubliniensis CD36 : Cd36_04550, Lodderomyces elongisporus NRLL YB-4239 : LELG_03202 and Candida metapsilosis : CMET_5254
C5_01930W_A	orf19.3178		CAL0000180558	1.03111	0.657967	No	-1.04711	0.49727	No	-1.00321	0.962633	No	-1.08315	0.245053	No	Ortholog(s) have RNA binding activity, role in mRNA 5'-splice site recognition, mRNA splicing, via spliceosome and U2-type prespliceosome localization
C7_00100W_A	orf19.7112	FRP2	CAL0000197893	7.28599	2.11407e-28	Up	12.219	5.52454e-45	Up	1.77094	0.00157132	Up	2.96997	7.27457e-10	Up	Putative ferric reductase; alkaline induced by Rim101; fluconazole-downregulated; upregulated in the presence of human neutrophils; possibly adherence-induced; regulated by Sef1, Sfu1, and Hap43
CR_03250C_A	orf19.2398		CAL0000185164	-1.27802	1.74724e-05	Down	-1.12605	0.0358637	No	-1.02404	0.674603	No	1.10831	0.0717566	No	Protein of unknown function; Hap43-repressed; transcript increased in azole-resistant strain overexpressing CDR1 and CDR2; possibly regulated by Tac1; induced by Mnl1 in weak acid stress; flow model biofilm induced; Spider biofilm induced
C3_01850W_A	orf19.1662		CAL0000176126	1.11292	0.0266498	No	1.35306	6.25169e-10	Up	-1.61199	1.48935e-22	Down	-1.32589	5.21734e-09	Down	Ortholog(s) have structural constituent of ribosome activity and mitochondrial small ribosomal subunit localization
C4_02460W_A	orf19.2756		CAL0000188440	-1.20022	0.123439	No	1.04966	0.67924	No	1.25463	0.0538593	No	1.5806	0.000104842	Up	Ortholog(s) have HDEL sequence binding activity, role in endoplasmic reticulum to Golgi vesicle-mediated transport and integral component of endoplasmic reticulum membrane localization
C1_04360C_A	orf19.5201.1		CAL0000190017	1.04476	0.484511	No	1.01614	0.797868	No	-1.04583	0.474035	No	-1.07528	0.246169	No	Has domain(s) with predicted ATPase inhibitor activity, role in negative regulation of ATPase activity, negative regulation of nucleotide metabolic process and mitochondrion localization
C2_06630C_A	orf19.36.1		CAL0000199973	-1.85785	0.00338747	Down	-1.17584	0.419825	No	-1.13658	0.519851	No	1.39016	0.122225	No	Ortholog of C. parapsilosis CDC317 : CPAR2_104640, Candida orthopsilosis Co 90-125 : CORT_0B05695 and Candida orthopsilosis NEW ASSEMBLY : CORT1B05695
C6_03810W_A	orf19.5755		CAL0000183853	-1.12833	0.109251	No	-1.00405	0.955277	No	1.11476	0.137708	No	1.25275	0.0024211	Up	Ortholog(s) have cyclin-dependent protein serine/threonine kinase regulator activity
CR_07460C_A	orf19.6119		CAL0000196504	-1.13862	0.0213398	No	-1.14861	0.0124074	Down	1.17606	0.0035675	Up	1.16582	0.00629562	Up	Protein of unknown function; Spider biofilm repressed
C7_02570C_A	orf19.6452	RBP1	CAL0000188340	1.09735	0.153921	No	-1.06013	0.369258	No	1.03869	0.559756	No	-1.12	0.0817069	No	Peptidyl-prolyl cis-trans isomerase; rapamycin-binding protein; homozygous null mutation confers rapamycin resistance; regulated by Gcn4p; macrophage-induced protein; repressed in response to 3-AT; functional homolog of S. cerevisiae Rbp1p
C1_02710W_A	orf19.2960	FRS2	CAL0000201701	1.07109	0.061338	No	1.05805	0.123853	No	-1.13145	0.000765388	Down	-1.14539	0.000214189	Down	Putative tRNA-Phe synthetase; downregulated upon phagocytosis by murine macrophage; protein present in exponential and stationary growth phase yeast cultures; Spider biofilm repressed
C4_00340W_A	orf19.5661	PTC7	CAL0000199113	1.06889	0.283733	No	1.01911	0.760627	No	-1.15448	0.0208283	Down	-1.21088	0.00207233	Down	Protein phosphatase, type 2C; has S/T phosphatase activity, Mn2+/Mg2+ dependent; predicted membrane-spanning segment and mitochondrion-targeting signal
C5_02320C_A	orf19.4240		CAL0000199415	1.16065	0.0336922	No	1.26692	0.000707223	Up	-1.14014	0.0621505	No	-1.0445	0.532176	No	Ortholog(s) have role in GPI anchor biosynthetic process, cellular manganese ion homeostasis and endoplasmic reticulum, fungal-type vacuole membrane localization
C1_13110C_A	orf19.4937	CHS3	CAL0000195982	1.38025	2.00058e-06	Up	1.23838	0.00158347	Up	1.05013	0.470769	No	-1.06135	0.378788	No	Major chitin synthase of yeast and hyphae; synthesizes short-chitin fibrils; Chs4-activated; transcript induced at yeast-hyphal transition; Chs1 and Chs2, but not Chs3, are inhibited by the protoberberine HWY-289; Spider biofilm induced
CR_05740C_A	orf19.6638	PTC4	CAL0000194436	-1.66984	9.1484e-10	Down	-1.45455	4.38867e-06	Down	1.10836	0.205658	No	1.2724	0.00414455	Up	Type PP2C serine/threonine phosphatase; localized to mitochondria; mutation causes sensitivity to sodium, potassium and azole drugs; decreased expression in hyphae compared to yeast-form cells
C2_01340W_A	orf19.1991		CAL0000181534	-1.01166	0.836517	No	-1.04596	0.41855	No	1.12861	0.0301271	No	1.0916	0.117201	No	Has domain(s) with predicted integral component of membrane localization
C3_04060C_A	orf19.2803	HEM13	CAL0000191428	-2.91045	1.8437e-18	Down	-2.11044	8.76612e-10	Down	-1.34153	0.0158285	Down	1.02798	0.82093	No	Coproporphyrinogen III oxidase; antigenic; on yeast cell surface, not hyphae; iron-regulated expression; Hap43, macrophage-repressed; farnesol-induced; possibly essential; flow model biofilm induced; rat catheter, Spider biofilm repressed
C7_03420C_A	orf19.1333	SNG3	CAL0000183065	1.09645	0.214848	No	-1.06747	0.371781	No	1.04143	0.581372	No	-1.12388	0.11322	No	Putative membrane transporter; Hap43p-induced gene; mutation confers hypersensitivity to toxic ergosterol analog; shows colony morphology-related gene regulation by Ssn6p
CR_02740W_A	orf19.2832	INN1	CAL0000193660	-1.11776	0.0210811	No	-1.07436	0.121236	No	1.34562	2.65824e-10	Up	1.39997	1.53399e-12	Up	Protein with similarity to S. cerevisiae Inn1p, which is an essential protein of the contractile actomyosin ring required for ingression of the plasma membrane into the bud neck during cytokinesis; contains a C2 membrane targeting domain
C2_07760W_A	orf19.2204		CAL0000181552	1.34792	0.000362266	Up	1.13395	0.113499	No	1.36396	0.000171424	Up	1.14744	0.0879079	No	Predicted membrane protein of unknown function; Spider biofilm induced
C4_03820C_A	orf19.5037		CAL0000183083	1.28223	0.0620124	No	1.3319	0.0134337	Up	1.90488	3.9003e-07	Up	1.97867	2.67077e-08	Up	Protein of unknown function; mutants are viable; rat catheter and Spider biofilm induced
C5_04570C_A	orf19.3941	URA7	CAL0000193754	1.16073	0.00435276	Up	1.33846	2.8447e-08	Up	-1.86155	2.31524e-32	Down	-1.61437	5.51606e-20	Down	CTP synthase 1; flucytosine induced; protein present in exponential and stationary growth phase yeast cultures
CR_09240C_A	orf19.7322		CAL0000185958	1.14222	0.00914917	Up	-1.04067	0.439221	No	-1.27335	2.48774e-06	Down	-1.51361	6.03211e-16	Down	Protein of unknown function; S. cerevisae ortholog Ypl225w interacts with ribosomes; rat catheter biofilm induced
C6_02030C_A	orf19.3508		CAL0000185966	-1.29131	0.000472517	Down	-1.19923	0.00964023	Down	1.35991	1.44755e-05	Up	1.46433	1.40756e-07	Up	Putative protein of unknown function; stationary phase enriched protein
C2_08800C_A	orf19.3591	APE3	CAL0000192750	1.08315	0.0868712	No	1.01067	0.818132	No	1.00536	0.908325	No	-1.066	0.168308	No	Putative vacuolar aminopeptidase Y,; regulated by Gcn2 and Gcn4; rat catheter and Spider biofilm repressed
C2_01190C_A	orf19.2006		CAL0000186912	1.06441	0.573568	No	-1.13951	0.205927	No	1.42362	0.000922592	Up	1.17372	0.136924	No	Ortholog of S. cerevisiae : YPL162C, C. glabrata CBS138 : CAGL0M02057g, C. dubliniensis CD36 : Cd36_16070, C. parapsilosis CDC317 : CPAR2_213850 and C. auris B8441 : B9J08_003194
C4_07010C_A	orf19.3108		CAL0000196232	1.19771	0.0606145	No	-1.11864	0.228242	No	1.18422	0.0742225	No	-1.13138	0.191535	No	Putative DNA repair methyltransferase; induced by nitric oxide independent of Yhb1; Spider biofilm induced
C3_06950W_A	orf19.6805		CAL0000182573	1.88615	0.000106176	Up	2.43989	3.19758e-08	Up	1.33898	0.0751744	No	1.73208	0.000642005	Up	Protein of unknown function; Spider biofilm induced
C5_00320W_A	orf19.961.2		CAL0000186624	1.13554	0.0930811	No	1.1078	0.179557	No	-1.4043	8.22714e-06	Down	-1.43945	1.55631e-06	Down	Has domain(s) with predicted structural constituent of ribosome activity, role in translation and ribosome localization
C1_11600W_A	orf19.1160		CAL0000183918	-1.08966	0.182063	No	1.01305	0.837896	No	1.06735	0.306403	No	1.17823	0.010391	Up	Ortholog(s) have COPII receptor activity and role in endoplasmic reticulum to Golgi vesicle-mediated transport, fungal-type cell wall organization, protein retention in Golgi apparatus
C2_08740W_A	orf19.3601		CAL0000180286	-1.20752	0.017636	No	-1.11888	0.139049	No	1.05083	0.516612	No	1.13408	0.111037	No	Has domain(s) with predicted ATP binding, ATPase, nucleoside-triphosphatase activity, nucleotide binding activity
C2_05100C_A	orf19.3541	ERF1	CAL0000184893	1.1975	0.000144291	Up	1.19831	0.000138901	Up	-1.26189	9.84137e-07	Down	-1.26105	9.81326e-07	Down	Putative translation release factor 1, which interacts with stop codons and promotes release of nascent peptides from ribosomes; Hap43p-induced gene
C2_07650C_A	orf19.1860.1		CAL0000198330	-1.1154	0.0448419	No	-1.05352	0.328563	No	1.08054	0.148946	No	1.14401	0.0129542	Up	Ortholog(s) have extracellular region localization
C1_03940W_A	orf19.4468		CAL0000180102	1.17677	0.012149	Up	1.24443	0.000759924	Up	-1.289	9.35734e-05	Down	-1.21892	0.00227714	Down	Putative succinate dehydrogenase; localized to the mitochondrial membrane; Hap43p-repressed gene
C1_04200C_A	orf19.1054		CAL0000191426	-1.07245	0.306007	No	1.17253	0.0170813	No	1.0174	0.798297	No	1.27937	0.000266638	Up	Ortholog(s) have role in endoplasmic reticulum tubular network membrane organization, nuclear envelope organization, nuclear pore organization
C1_01650W_A	orf19.3355	ISN1	CAL0000179159	-1.51337	2.40767e-08	Down	-1.26747	0.00120372	Down	1.27764	0.000834786	Up	1.52551	1.21388e-08	Up	Putative inosine 5'-monophosphate 5'-nucleotidase; fungal-specific (no human or murine homolog)
C4_01880W_A	orf19.4605	TYR1	CAL0000201106	1.01081	0.829931	No	-1.06774	0.184336	No	1.04297	0.396407	No	-1.03482	0.492217	No	Putative prepephenate dehydrogenase; enzyme of tyrosine biosynthesis; fungal-specific (no human or murine homolog)
C1_02360C_A	orf19.3693	PGA5	CAL0000178583	1.58603	0.138635	No	1.07342	0.810589	No	1.26321	0.454422	No	-1.16968	0.594804	No	Putative GPI-anchored beta-1,3-glucanosyltransferase with similarity to the A. fumigatus GEL family; fungal-specific (no human or murine homolog)
C3_00570C_A	orf19.5406		CAL0000194272	1.09733	0.22657	No	1.21609	0.010489	Up	-1.09458	0.239207	No	1.01247	0.871261	No	Predicted plasma membrane associated protein phosphatase; required for normal filamentous growth; mRNA binds She3 and is localized to hyphal tips
C2_05390C_A	orf19.3571		CAL0000191410	-1.14955	0.391748	No	1.31006	0.0853964	No	-1.2469	0.168349	No	1.20778	0.236856	No	Ortholog of C. dubliniensis CD36 : Cd36_19870, C. parapsilosis CDC317 : CPAR2_209420, C. auris B8441 : B9J08_003636 and Candida tenuis NRRL Y-1498 : CANTEDRAFT_100922
C2_05490W_A	orf19.3578		CAL0000186271	1.25039	0.0533294	No	1.27759	0.0347202	No	-1.21262	0.101843	No	-1.1868	0.132295	No	Ortholog of C. dubliniensis CD36 : Cd36_19950, C. parapsilosis CDC317 : CPAR2_104135, Candida tenuis NRRL Y-1498 : cten_CGOB_00075 and Debaryomyces hansenii CBS767 : DEHA2F07964g
C4_05370W_A	orf19.1795	PUF3	CAL0000187550	1.17393	0.0876632	No	1.4349	0.000124712	Up	-1.39089	0.000470165	Down	-1.13793	0.167753	No	RNA-binding protein involved in regulation of mitochondrial biogenesis
CR_03220C_A	orf19.2401		CAL0000174445	-1.5349	0.00161143	Down	-1.44866	0.00298941	Down	1.26037	0.0640054	No	1.33541	0.0331391	No	Ortholog(s) have Atg8-specific protease activity
C2_07060W_A	orf19.2261		CAL0000197531	-1.42455	1.39488e-05	Down	-1.25692	0.00526195	Down	-1.38125	5.92232e-05	Down	-1.21872	0.0170886	Down	Ortholog(s) have RNA binding activity, role in mRNA splicing, via spliceosome and U2 snRNP, U2-type prespliceosome localization
C5_02930C_A	orf19.4317	GRE3	CAL0000192827	-1.42049	1.78532e-05	Down	-1.19421	0.0266774	No	1.5581	3.64251e-08	Up	1.85333	3.42733e-14	Up	Putative D-xylose reductase; antigenic in murine systemic infection; soluble protein in hyphae; induced by farnesol, macrophage interaction and by Mnl1 under weak acid stress; stationary-phase enriched protein; Spider biofilm induced
C4_05390W_A	orf19.1796		CAL0000175261	-1.32494	0.000759678	Down	-1.07022	0.412011	No	1.06262	0.463576	No	1.31554	0.00101061	Up	Putative glyoxylate reductase; acts on glyoxylate and hydroxypyruvate substrates; Spider biofilm repressed
C2_03410W_A	orf19.880		CAL0000198855	1.0459	0.275439	No	1.02228	0.593345	No	-1.26141	1.75719e-08	Down	-1.29056	5.97335e-10	Down	Ortholog(s) have role in COPII-coated vesicle cargo loading and COPII vesicle coat localization
C5_01220W_A	orf19.1948		CAL0000195370	-1.05869	0.507482	No	1.09356	0.292724	No	-1.07022	0.427093	No	1.08178	0.358492	No	Ortholog of C. dubliniensis CD36 : Cd36_51110, C. parapsilosis CDC317 : CPAR2_302560, C. auris B8441 : B9J08_005315 and Candida tenuis NRRL Y-1498 : CANTEDRAFT_135271
C4_00020W_A	orf19.364		CAL0000178095	-1.05395	0.230964	No	-1.10635	0.0199927	No	1.19787	3.42918e-05	Up	1.14113	0.0025333	Up	Putative vacuolar H+-ATPase subunit; required for proper vacuolar ATPase assembly and vacuolar functions; Spider biofilm repressed
C6_00400C_A	orf19.1202		CAL0000179379	-1.13182	0.0830543	No	-1.0356	0.608341	No	1.06927	0.333024	No	1.16861	0.0272095	No	Ortholog of C. dubliniensis CD36 : Cd36_60350, C. parapsilosis CDC317 : CPAR2_603550, C. auris B8441 : B9J08_000521 and Candida tenuis NRRL Y-1498 : CANTEDRAFT_114325
CR_05210W_A	orf19.557		CAL0000198539	-1.27705	0.000654121	Down	-1.1423	0.0579827	No	-1.09584	0.189887	No	1.02019	0.781629	No	Protein of unknown function; Hap43-repressed; Spider biofilm repressed
C6_03560W_A	orf19.5723	POX1	CAL0000201368	1.13222	0.0242291	No	1.04968	0.369277	No	-1.00093	0.986391	No	-1.07965	0.15831	No	Predicted acyl-CoA oxidase; regulated upon white-opaque switch; upregulated upon phagocytosis; Spider biofilm induced
C2_08090W_A	orf19.2177		CAL0000193853	2.4277	0.0043525	Up	1.93008	0.0387607	No	-1.21496	0.559612	No	-1.5282	0.149563	No	Sef1p-, Sfu1p-, and Hap43p-regulated gene; overlaps IFM3/orf19.2176
C7_02020W_A	orf19.6517	RAD14	CAL0000195624	-1.23514	0.0137312	Down	-1.26814	0.00352556	Down	1.66608	6.65607e-10	Up	1.62273	1.0017e-08	Up	Putative DNA repair protein; transcription is regulated upon yeast-hyphal switch; flucytosine repressed
CR_05910W_A	orf19.6623		CAL0000182458	1.06625	0.367568	No	-1.05037	0.488785	No	-1.07402	0.314908	No	-1.20285	0.00941986	Down	Ortholog(s) have RNA polymerase II complex binding activity and role in chromatin-mediated maintenance of transcription, transcription elongation from RNA polymerase II promoter
CR_06180W_A	orf19.3873	ARC40	CAL0000175984	1.00723	0.87258	No	-1.09057	0.0492926	No	1.35244	1.0761e-11	Up	1.23123	3.05278e-06	Up	Protein similar to S. cerevisiae Arc40; involved in actin filament organization in S. cerevisiae; transposon mutation affects filamentous growth; rat catheter and Spider biofilm repressed
C3_07710W_A	orf19.6716	ABD1	CAL0000182989	1.0352	0.504112	No	-1.049	0.346047	No	1.09403	0.0791274	No	1.00747	0.88475	No	SAM-dependent RNA methyltransferase; methylates mRNA 5' cap; binds phosphorylated RNA Pol II C-term domain peptide; does not bind mRNA TPase and mRNA GTase (Cet1,Cgt1); functional homolog of S. cerevisiae Abd1; rat catheter biofilm induced
C2_05060C_A	orf19.3537		CAL0000196707	-1.28668	0.179512	No	-1.44044	0.0424116	No	1.26516	0.191389	No	1.13011	0.514399	No	Putative sulfiredoxin; regulated by Tsa1, Tsa1B in minimal media at 37 degrees C; flow model biofilm induced; Spider biofilm induced
C6_03240W_A	orf19.5611		CAL0000179051	-4.40128	0.00785947	Down	-1.26892	0.583773	No	-1.14753	0.745956	No	3.02259	0.0503148	No	Predicted 3-methylbutanol:NAD(P) oxidoreductase and methylglyoxal reductase (NADPH-dependent); role in ergosterol metabolic process; early stage flow model biofilm induced; Spider biofilm induced
C2_08600W_A	orf19.3617		CAL0000174018	1.01089	0.91955	No	-1.10195	0.35695	No	1.0429	0.691661	No	-1.06813	0.537005	No	Putative GTP-binding protein; involved in activation of TOR1C during starvation response; transcript is upregulated in clinical isolates from HIV+ patients with oral candidiasis; (see Locus History Note for Assembly 19 correction)
C1_08760W_A	orf19.4734		CAL0000201126	-1.49183	1.08959e-06	Down	-1.25958	0.00479087	Down	-1.29794	0.00119616	Down	-1.09587	0.272068	No	Protein of unknown function; Hap43-repressed
C1_12740W_A	orf19.6348		CAL0000178218	-1.31711	0.00135915	Down	-1.06788	0.437297	No	1.04067	0.638195	No	1.28355	0.00360499	Up	Predicted cysteine proteinase domain; mutants are viable
C1_08340C_A	orf19.5114		CAL0000191797	-1.15274	0.0551674	No	-1.05959	0.406299	No	1.20374	0.00911156	Up	1.30956	0.000210958	Up	Sorting nexin; role in maintaining late-Golgi resident enzymes in their proper location by recycling molecules from the prevacuolar compartment; Spider biofilm induced
C5_05390C_A	orf19.4035	PGA4	CAL0000186924	-1.39485	2.85148e-07	Down	-1.15256	0.0283504	No	-1.10963	0.10813	No	1.09065	0.180865	No	GPI-anchored cell surface protein; beta-1,3-glucanosyltransferase with similarity to the A. fumigatus GEL family; transcript induced in RHE model of oral candidiasis; fluconazol-induced
C1_12090C_A	orf19.5256		CAL0000184437	6.22347	0.21209	No	3.82223	0.314998	No	3.31231	0.432074	No	2.0343	0.574952	No	Protein of unknown function; Hap43-repressed gene; induced by alpha pheromone in SpiderM medium
C6_00840W_A	orf19.85	GPX2	CAL0000195942	1.02325	0.770731	No	-1.09772	0.237807	No	-1.32233	0.00039868	Down	-1.48529	5.40673e-07	Down	Similar to glutathione peroxidase; induced in high iron; alkaline induced by Rim101; induced by alpha factor or interaction with macrophage; regulated by Efg1; caspofungin repressed; Spider biofilm induced
C7_04050W_A	orf19.7175	HLJ1	CAL0000175895	1.05123	0.358157	No	1.00499	0.924496	No	1.22124	0.000182225	Up	1.16752	0.00377119	Up	Putative HSP40 co-chaperone; repressed during the mating process
C1_04480C_A	orf19.6842	TUS1	CAL0000189010	-1.38316	0.000766599	Down	-1.33832	0.00238897	Down	1.28534	0.00892866	Up	1.32841	0.00320739	Up	Putative guanine nucleotide exchange factor; induced by Mnl1 under weak acid stress; Spider biofilm induced
C1_09180W_A	orf19.4776		CAL0000182884	-1.04456	0.673737	No	-1.02433	0.800608	No	1.30042	0.00775417	Up	1.32611	0.00486461	Up	Zn(II)2Cys6 transcription factor; ortholog of S. cerevisiae Lys14 involved in the regulation of lysine biosynthesis genes
C2_02030W_A	orf19.1517	ARO3	CAL0000176586	1.36109	8.04048e-10	Up	1.32486	2.2079e-08	Up	-1.30538	1.20296e-07	Down	-1.34108	4.71202e-09	Down	3-deoxy-D-arabinoheptulosonate-7-phosphate synthase; aromatic amino acid synthesis; GCN-regulated; feedback-inhibited by phe if expressed in S. cerevisiae; decreased in stationary phase; flow model biofilm repressed
C4_05220C_A	orf19.6861		CAL0000198495	-1.15025	0.134726	No	1.0588	0.525636	No	-1.08619	0.363816	No	1.12125	0.21651	No	Ortholog(s) have ubiquitin protein ligase activity, role in anaphase-promoting complex-dependent catabolic process, chromatin assembly, protein ubiquitination and anaphase-promoting complex localization
CR_06480C_A	orf19.718	RRN11	CAL0000185586	2.10487	2.954e-05	Up	1.73799	0.00234047	Up	-1.61771	0.00839931	Down	-1.9592	0.000148401	Down	Putative RNA polymerase I subunit; rat catheter biofilm induced; Spider biofilm induced
C1_08150C_A	orf19.5092		CAL0000178698	1.24427	0.126605	No	-1.03852	0.785883	No	1.11033	0.461039	No	-1.1638	0.279416	No	Has domain(s) with predicted kinetochore localization
C3_02920W_A	orf19.285		CAL0000186920	-1.5476	2.97644e-07	Down	-1.37079	0.000168735	Down	1.10975	0.213624	No	1.2529	0.00822625	Up	Ortholog of S. cerevisiae Igo2; role in mRNA stabilization of mRNA; Spider biofilm induced
C2_06950C_A	orf19.2249		CAL0000186668	1.13758	0.0256069	No	1.09715	0.110478	No	-1.23098	0.000355219	Down	-1.27634	2.31196e-05	Down	Putative metalloprotease of the mitochondrial inner membrane; expression downregulated in an ssr1 null mutant
C2_10240W_A	orf19.1756	GPD1	CAL0000200026	1.07975	0.394296	No	1.38722	0.000299111	Up	-1.76925	2.82554e-10	Down	-1.3771	0.000385057	Down	Glycerol-3-phosphate dehydrogenase; glycerol biosynthesis; regulated by Efg1; regulated by Tsa1, Tsa1B under H2O2 stress conditions; Sflow model and Spider biofilm induced
C7_03890C_A	orf19.7193		CAL0000180066	1.16132	0.0266906	No	1.11882	0.0962747	No	-1.17612	0.0163838	Down	-1.2208	0.00308139	Down	Specificity factor required for ubiquitination; role in protein targeting to vacuole; involved in ubiquitin-dependent protein catabolism via the multivesicular body sorting pathway; Spider biofilm induced
C5_04850W_A	orf19.3971		CAL0000199927	-1.04408	0.850131	No	1.08924	0.692793	No	1.05919	0.79544	No	1.20456	0.403883	No	Protein of unknown function; early-stage flow model biofilm induced
CR_08090W_A	orf19.6367	SSB1	CAL0000194973	1.1195	0.00585796	Up	1.21092	2.98678e-06	Up	-1.37504	7.58608e-15	Down	-1.27122	4.66956e-09	Down	HSP70 family heat shock protein; mRNA in yeast and germ tubes; at yeast cell surface, not hyphae; antigenic in human/mouse infection; macrophage, GCN-induced; possibly essential; sumoylation target; Hap43-induced; Spider biofilm repressed
C1_01820C_A	orf19.4542		CAL0000186980	1.10472	0.135176	No	-1.02326	0.724977	No	1.07011	0.304952	No	-1.05636	0.405985	No	Ortholog(s) have cyclin-dependent protein kinase activating kinase regulator activity, cyclin-dependent protein serine/threonine kinase activator activity, cyclin-dependent protein serine/threonine kinase regulator activity
CR_03160W_A	orf19.2408		CAL0000178068	1.13974	0.212993	No	-1.12729	0.259797	No	-1.17833	0.12004	No	-1.51394	8.87238e-05	Down	Ortholog(s) have tRNA methyltransferase activity and role in tRNA methylation, wybutosine biosynthetic process
C3_03100C_A	orf19.307		CAL0000198062	-1.117	0.0273964	No	-1.11733	0.0248527	No	1.01802	0.718542	No	1.01771	0.725812	No	Ortholog(s) have transcription coactivator activity, transcription coregulator activity and role in chromatin organization, histone acetylation, transcription by RNA polymerase II
C2_09910C_A	orf19.1360.1		CAL0000177487	1.0642	0.400431	No	-1.04499	0.539363	No	1.1091	0.154593	No	-1.00268	0.97073	No	Putative adhesin-like protein
CR_02420W_A	orf19.3724		CAL0000197728	1.41565	0.00519315	Up	1.32056	0.0263832	No	-1.45265	0.00288477	Down	-1.55726	0.000365379	Down	Ortholog(s) have small ribosomal subunit rRNA binding activity
C7_01370W_A	orf19.6918		CAL0000199202	1.58118	0.000175669	Up	1.44408	0.00293403	Up	-1.23129	0.0982766	No	-1.34818	0.012595	Down	Mitochondrial protein required for expression of respiratory chain complex III (coenzyme Q:cytochrome c oxidoreductase); Hap43-induced gene; Spider biofilm induced
C3_00460W_A	orf19.5419	ATP5	CAL0000190613	1.09964	0.0908117	No	1.02118	0.709115	No	-1.16642	0.00613631	Down	-1.25605	4.92838e-05	Down	Putative F0-ATP synthase FO subunit B; caspofungin repressed; protein level decreased in stationary phase yeast cultures; Spider biofilm repressed
C1_08560W_A	orf19.401	TCP1	CAL0000181702	1.14188	0.000109941	Up	1.07957	0.0259584	No	-1.24024	3.81307e-10	Down	-1.31183	2.51273e-15	Down	Chaperonin-containing T-complex subunit, induced by alpha pheromone in SpiderM medium; stationary phase enriched protein
C1_09310C_A	orf19.4791		CAL0000191456	-1.59672	0.00896199	Down	-1.62121	0.0038464	Down	1.23483	0.202157	No	1.21618	0.278759	No	Protein of unknown function; Spider biofilm induced
C6_02320C_A	orf19.3474	IPL1	CAL0000183313	-1.1344	0.199797	No	-1.16049	0.119707	No	1.05039	0.608374	No	1.02678	0.787601	No	Putative Aurora kinase; Hap43-induced; induced during planktonic growth; possibly an essential gene, disruptants not obtained by UAU1 method
C6_03440W_A	orf19.5704		CAL0000174731	1.55551	1.85974e-07	Up	1.83462	6.84633e-12	Up	-2.30675	2.75214e-21	Down	-1.9558	2.90259e-15	Down	Ortholog(s) have rRNA binding activity, role in RNA splicing, mitochondrial RNA processing, mitochondrial genome maintenance, positive regulation of rRNA processing, rRNA metabolic process and mitochondrion localization
C1_05390C_A	orf19.426		CAL0000174918	-1.0338	0.534826	No	1.01832	0.731915	No	-1.06027	0.271242	No	-1.00715	0.893723	No	Ortholog of C. dubliniensis CD36 : Cd36_05120, C. parapsilosis CDC317 : CPAR2_107740, C. auris B8441 : B9J08_004520 and Candida tenuis NRRL Y-1498 : CANTEDRAFT_136277
C2_06760C_A	orf19.2227		CAL0000189499	-1.23	0.103982	No	-1.14621	0.257656	No	1.12953	0.317294	No	1.21209	0.127283	No	Protein of unknown function; flow model biofilm induced; nitric oxide-repressed
C1_13780W_A	orf19.5015	MYO2	CAL0000190717	1.14173	0.163681	No	1.2458	0.0207872	No	-1.00527	0.955914	No	1.08543	0.388608	No	Class V myosin; nonessential; sole class V myosin in C. albicans; required for WT actin cytoskeletal polarity, nuclear organization, migration, hyphal growth; conserved myosin ATPase/tail domains; Hap43-induced; flow model biofilm repressed
CR_04040C_A	orf19.487	SPT14	CAL0000182058	-1.14096	0.0397461	No	-1.21219	0.00173758	Down	1.1674	0.0124281	Up	1.09881	0.138908	No	Putative DNA-binding transcription factor; predicted role in regulation of biogenesis of the cell wall; upregulated in biofilm; protein newly produced during adaptation to the serum
CR_01670W_A	orf19.2558		CAL0000178414	1.08422	0.275425	No	1.19261	0.0158706	No	-1.09853	0.204194	No	1.00131	0.985685	No	Has domain(s) with predicted zinc ion binding activity and nucleus localization
C4_03310C_A	orf19.1440.1		CAL0000193990	1.95048	0.421533	No	1.73399	0.428483	No	1.88091	0.439811	No	1.67214	0.469552	No	Protein of unknown function
C3_02220W_A	orf19.1623	CAP1	CAL0000176112	-1.01673	0.804505	No	-1.03522	0.600868	No	1.15631	0.0289795	No	1.13565	0.0564489	No	AP-1 bZIP transcription factor; apoptotic, oxidative stress response/resistance, multidrug resistance; nuclear in oxidative stress; complements S. cerevisiae yap1 mutant; oralpharyngeal candidasis-, human neutrophil, Spider biofilm induced
C2_02060C_A	orf19.1523	FMO1	CAL0000174409	-1.51938	0.0152828	Down	-1.40678	0.0139976	Down	2.54929	3.38881e-10	Up	2.75335	6.25201e-10	Up	Putative oxidoreductase; mutation confers hypersensitivity to toxic ergosterol analog, and to amphotericin B
C2_10080W_A	orf19.1773	RAP1	CAL0000192416	-1.03139	0.58511	No	-1.01822	0.746949	No	-1.07556	0.194308	No	-1.06182	0.287963	No	Transcription factor; binds telomeres and regulatory sequences in DNA; involved in telomere maintenance; represses hyphal growth under yeast-favoring conditions; similar to (but shorter than) S. cerevisiae Rap1
C2_09660W_A	orf19.1388		CAL0000180616	1.43906	0.000938391	Up	1.28885	0.022532	No	-1.74964	4.69144e-07	Down	-1.95356	1.23839e-09	Down	Putative 66S pre-ribosomal particle component; Hap43-induced; F-12/CO2 early biofilm induced
C2_08640C_A	orf19.3612	PST2	CAL0000176544	-1.62937	7.75888e-07	Down	-1.18119	0.0999356	No	-1.86796	2.19036e-10	Down	-1.35415	0.00283511	Down	Flavodoxin-like protein involved in oxidative stress protection and virulence; putative NADH:quinone oxidoreductase; similar to 1,4-benzoquinone reductase; induced by benomyl, oxidative stress via Cap1; fungal-specific
C1_09710C_A	orf19.4835		CAL0000181309	1.3826	0.00185739	Up	1.37145	0.00256796	Up	-1.71439	2.6238e-07	Down	-1.72832	1.49592e-07	Down	Ortholog(s) have role in endonucleolytic cleavage in 5'-ETS of tricistronic rRNA transcript (SSU-rRNA, 5.8S rRNA and LSU-rRNA), more
C4_06640C_A	orf19.2868		CAL0000197766	-3.02767	0.573494	No	-1.5346	0.812541	No	2.03858	0.70125	No	4.02201	0.468572	No	Protein of unknown function; induced by alpha pheromone in SpiderM medium
C3_03850C_A	orf19.6930	SOL1	CAL0000186539	1.07934	0.393437	No	-1.08113	0.373302	No	1.29126	0.00385724	Up	1.10658	0.253162	No	Cell cycle regulator; partial functional homolog of S. cerevisiae Sic1p; protein degradation regulated by SCF(CDC4) pathway; CDK phosphorylation predicted
C2_05780C_A	orf19.6889	MKK2	CAL0000192384	-1.19532	0.00110179	Down	-1.10942	0.0493805	No	1.26003	1.47799e-05	Up	1.35761	1.65927e-08	Up	Ortholog of S. cerevisiae Mkk2; MAP kinase kinase involved in signal transduction; macrophage-downregulated; mutants are viable and hypersensitive to caspofungin
C2_01960C_A	orf19.1508		CAL0000201302	-1.16715	0.577042	No	1.4901	0.139977	No	-1.22732	0.455525	No	1.41705	0.201565	No	Protein of unknown function; transcript detected on high-resolution tiling arrays
C4_02340W_A	orf19.2769		CAL0000188954	-1.12992	0.139775	No	-1.34332	0.000262021	Down	1.21576	0.0158848	Up	1.02262	0.786458	No	Putative protease B inhibitor; hyphal-induced expression; Cyr1p- and Ras1p-repressed
C5_04650C_A	orf19.3950	MSM1	CAL0000183257	1.06826	0.292241	No	1.05681	0.381941	No	-1.27563	0.000113436	Down	-1.28945	5.19252e-05	Down	Mitochondrial methionyl-tRNA synthetase (MetRS); functionally complements methionine auxotrophy of an E. coli MetRS mutant; transcript regulated by Nrg1; flow model biofilm induced
C1_07220W_A	orf19.4445		CAL0000192240	1.14407	0.111531	No	1.05299	0.54063	No	-1.0677	0.438581	No	-1.16006	0.0785011	No	Protein of unknown function; Plc1p-regulated; expression induced early upon infection of reconstituted human epithelium (RHE), while expression of the C. dubliniensis ortholog is not; mutant is viable; Spider biofilm induced
C3_06670C_A	orf19.7456		CAL0000195707	-1.51616	3.3016e-06	Down	-1.3589	5.24677e-06	Down	3.14292	7.04604e-53	Up	3.50666	3.03744e-51	Up	Protein of unknown function; flow model biofilm repressed
CR_06540W_A	orf19.712	KIP1	CAL0000181692	1.01333	0.869673	No	1.22143	0.0124654	Up	-1.20861	0.0189182	Down	-1.00269	0.973205	No	Non-essential kinesin from the bipolar (Kinesis-5) family; involved in formation of the mitotic spindle
C5_04590C_A	orf19.3942.1	RPL43A	CAL0000185522	1.19173	0.0164836	Up	1.0769	0.311223	No	-1.22088	0.00637202	Down	-1.35107	3.8934e-05	Down	Putative ribosomal protein, large subunit; repressed by human whole blood or PMNs; colony morphology-related gene regulation by Ssn6; Spider biofilm repressed
C3_05990C_A	orf19.7380		CAL0000186790	-1.21595	0.0875222	No	-1.11118	0.338448	No	1.24816	0.0464119	No	1.36585	0.00592593	Up	Has domain(s) with predicted nucleic acid binding, nucleotide binding activity
C7_02140W_A	orf19.6501		CAL0000198851	-1.32186	0.540911	No	1.1487	0.750082	No	-1.14156	0.763761	No	1.33013	0.52727	No	Ortholog of C. dubliniensis CD36 : Cd36_71960, Pichia stipitis Pignal : psti_CGOB_00136, Candida tropicalis NEW ASSEMBLY : CTRG1_05049 and Spathaspora passalidarum NRRL Y-27907 : SPAPADRAFT_63786
C1_06660W_A	orf19.6245		CAL0000196966	1.04816	0.360585	No	-1.05809	0.255831	No	1.39317	5.17214e-11	Up	1.25618	6.736e-06	Up	Protein of unknown function; regulated by osmotic stress via Hog1 and oxidative stress (Hog1- and Cap1-independent); induced by alpha pheromone in SpiderM medium; Spider biofilm induced
C1_00880W_A	orf19.6017		CAL0000193159	1.25125	0.219153	No	-1.00799	0.958554	No	2.55447	3.36189e-08	Up	2.02534	2.37438e-05	Up	Protein of unknown function; Spider biofilm induced
C5_05080W_A	orf19.4000		CAL0000184581	1.42914	0.000208285	Up	1.45148	0.000106272	Up	-1.1264	0.218547	No	-1.10906	0.279261	No	Putative homeodomain transcription factor, involved in control of filamentous growth; null mutant is an adenine auxotroph; Spider biofilm induced; promoter bound by Bcr1, Tec1, Efg1, Ndt80 and Brg1
C6_02640C_A	orf19.5534		CAL0000193676	-1.09346	0.127724	No	-1.12715	0.0336862	No	1.30685	2.79479e-06	Up	1.26779	4.18892e-05	Up	Protein with a predicted role in mitotic spindle elongation, vesicle-mediated transport; flow model biofilm induced
C3_01320C_A	orf19.1719	SGA1	CAL0000178932	1.12157	0.210385	No	1.11549	0.194147	No	1.38505	0.000230797	Up	1.37754	0.000251005	Up	Putative glucoamylase; induced in oralpharyngeal candidasis; rat catheter and Spider biofilm induced
C3_01150C_A	orf19.158		CAL0000183223	1.1784	0.0902522	No	1.18148	0.0872446	No	-1.35307	0.00193579	Down	-1.34955	0.0019714	Down	Ortholog of S. cerevisiae Apd1; required for normal localization of actin patches and normal tolerance of sodium ions and hydrogen peroxide; Hap43-induced; Spider biofilm induced
CR_04630C_A	orf19.554	DIT2	CAL0000182857	-1.01325	0.90315	No	-1.19447	0.0850425	No	1.23876	0.0408216	No	1.05082	0.642211	No	Monooxygenase of the cytochrome P450 family; produces N,N'-bisformyl dityrosine from N-formyltyrosine; regulated by Nrg1, Mig1, and Tup1; role in chlamydospore formation; Spider biofilm induced
C1_11240C_A	orf19.677	CHO1	CAL0000195699	1.2154	0.00205497	Up	1.0998	0.130697	No	1.09726	0.141989	No	-1.00715	0.910002	No	Putative phosphatidylserine synthase; ortholog of S. cerevisiae CHO1; transposon mutation affects filamentous growth; regulated by Nrg1, Tup1
C5_03680W_A	orf19.6680	FGR27	CAL0000198392	1.04629	0.407277	No	-1.1486	0.0101286	Down	1.05674	0.307244	No	-1.13724	0.0181506	Down	Zn(II)2Cys6 transcription factor; transposon mutation affects filamentous growth; required for yeast cell adherence to silicone substrate; Spider biofilm induced
C4_06150C_A	orf19.2922		CAL0000187362	1.40022	0.682993	No	-1.03548	0.962813	No	1.91692	0.413799	No	1.3221	0.719552	No	Ortholog(s) have double-stranded DNA binding activity, role in homologous chromosome pairing at meiosis, reciprocal meiotic recombination and condensed nuclear chromosome localization
C3_00860W_A	orf19.6163	CSE4	CAL0000183421	1.0089	0.867781	No	-1.03414	0.52268	No	-1.01048	0.843307	No	-1.05429	0.318426	No	Centromeric histone H3 variant; role in structural changes of centromeric nucleosomes during cell cycle; 4 nucleosomes bind 1 centromere, each has 1 Cse4 molecule during most of cell cycle, 2 molecules in anaphase; Spider biofilm repressed
CR_07090W_A	orf19.1814		CAL0000198621	-1.04803	0.541456	No	-1.0333	0.668551	No	1.14598	0.0753816	No	1.16231	0.0499076	No	Putative phosphatidylinositol-4-kinase
C2_00790C_A	orf19.2045		CAL0000175243	1.37336	7.34075e-05	Up	1.43662	6.37735e-06	Up	-1.41146	1.81064e-05	Down	-1.3493	0.000177078	Down	Ortholog(s) have diacylglycerol kinase activity and role in phosphatidic acid biosynthetic process, regulation of isopentenyl diphosphate biosynthetic process, mevalonate pathway
CR_10380C_A	orf19.7614		CAL0000184496	-8.15487	0.0537746	No	1.08724	0.921795	No	-1.78393	0.484022	No	4.97012	0.147569	No	Protein of unknown function; Hap43-induced gene; mutant is viable
C1_13600W_A	orf19.4996		CAL0000186351	1.19783	0.55081	No	-1.33338	0.286503	No	1.70914	0.0600595	No	1.07011	0.814251	No	Ortholog of S. cerevisiae : YBL029W, C. glabrata CBS138 : CAGL0F04125g, C. parapsilosis CDC317 : CPAR2_201430, C. auris B8441 : B9J08_000642 and Candida tenuis NRRL Y-1498 : CANTEDRAFT_136724
C2_00440W_A	orf19.2087	SAS2	CAL0000189453	1.2812	0.00181574	Up	1.12984	0.122057	No	-1.04452	0.585205	No	-1.18445	0.0312549	No	Predicted histone acetyltransferase involved in histone H4 acetylation; member of MYST family
CR_08270W_A	orf19.6391		CAL0000180474	-5.79485	0.106013	No	1.03959	0.960219	No	1.0697	0.932767	No	6.44415	0.0822732	No	Protein of unknown function; transcript upregulated in azole-resistant strain overexpressing MDR1; Spider biofilm induced
C1_12040W_A	orf19.5262		CAL0000195837	1.73828	0.662961	No	7.88777	0.0952077	No	-1.94249	0.633523	No	2.33602	0.439021	No	Ortholog of C. dubliniensis CD36 : Cd36_11270 and Candida albicans WO-1 : CAWG_00238
CR_07600W_A	orf19.6291		CAL0000192125	1.26613	0.00286079	Up	1.21247	0.0152828	No	-1.31586	0.000555083	Down	-1.3741	5.80897e-05	Down	Ortholog(s) have ATP-dependent activity, acting on DNA, DNA binding, chromatin binding activity
C3_02480C_A	orf19.238	CCP1	CAL0000199533	-1.04751	0.442979	No	-1.09402	0.134538	No	1.259	0.000130694	Up	1.20548	0.00195488	Up	Cytochrome-c peroxidase N terminus; Rim101, alkaline pH repressed; induced in low iron or by macrophage interaction; oxygen-induced activity; regulated by Sef1, Sfu1, and Hap43; Spider biofilm induced; rat catheter biofilm repressed
C5_01920C_A	orf19.3180		CAL0000199572	-1.28261	0.00237627	Down	-1.28911	0.000847342	Down	1.576	4.62298e-09	Up	1.56805	2.2718e-08	Up	Ortholog(s) have phosphatidylinositol-4,5-bisphosphate 5-phosphatase activity, role in phosphatidylinositol dephosphorylation and endoplasmic reticulum localization
C2_02690W_A	orf19.5838		CAL0000193772	1.12566	0.0236643	No	1.02861	0.589237	No	-1.09011	0.0991648	No	-1.19297	0.000729832	Down	Ortholog(s) have phosphoserine phosphatase activity and role in L-serine biosynthetic process
CR_08180C_A	orf19.6378	TRM9	CAL0000179971	1.1606	0.00746917	Up	1.10724	0.0733635	No	-1.48115	3.77174e-12	Down	-1.55252	4.07863e-15	Down	Putative tRNA methyltransferase; repressed during the mating process
C4_00010W_A	orf19.362	TLO9	CAL0000191727	-1.15964	0.071976	No	-1.07434	0.377899	No	1.07864	0.353299	No	1.16429	0.06386	No	Member of a family of telomere-proximal genes of unknown function; Hap43p-repressed gene
C4_05210W_A	orf19.6860		CAL0000175849	1.04973	0.474219	No	1.26936	0.000392143	Up	-1.08824	0.211662	No	1.11117	0.117789	No	Ortholog(s) have CDP-diacylglycerol-inositol 3-phosphatidyltransferase activity, role in phosphatidylinositol biosynthetic process and Golgi apparatus, integral component of membrane, mitochondrial outer membrane localization
C7_01780W_A	orf19.6544	LPI9	CAL0000189406	-1.27187	0.00109887	Down	-1.2306	0.00458146	Down	1.1143	0.139401	No	1.15167	0.0551693	No	Protein phosphatase type 1 regulator; role in chromosome segregation, regulation of phosphoprotein phosphatase activity; rat catheter and Spider biofilm induced
C1_09000W_A	orf19.4756		CAL0000194856	-1.42536	0.00126762	Down	-1.31084	0.00742845	Down	1.24213	0.0334718	No	1.35066	0.00589334	Up	Ortholog of S. cerevisiae : YTP1, C. dubliniensis CD36 : Cd36_08490, C. parapsilosis CDC317 : CPAR2_801590, C. auris B8441 : B9J08_004547 and Candida tenuis NRRL Y-1498 : CANTEDRAFT_109732
C5_01090C_A	orf19.1961		CAL0000174699	-1.01724	0.762793	No	1.19481	0.00187239	Up	-1.48272	5.249e-12	Down	-1.21993	0.000464412	Down	Planktonic growth-induced gene
C2_06490W_A	orf19.26		CAL0000182135	-1.03458	0.569487	No	-1.08563	0.155452	No	1.14071	0.0243825	No	1.08707	0.157962	No	Putative peptide N-glycanase; induced by nitric oxide independent of Yhb1p
CR_05500C_A	orf19.5852		CAL0000195695	-1.10632	0.115934	No	-1.12799	0.0547264	No	1.18008	0.00871734	Up	1.15741	0.0220371	Up	Protein of unknown function; rat catheter biofilm repressed
C5_04280C_A	orf19.3912	GLN3	CAL0000189426	1.25685	0.0196028	No	1.19727	0.0654093	No	-1.07126	0.482881	No	-1.12458	0.228835	No	GATA transcription factor, involved in regulation of nitrogen starvation-induced filamentous growth; regulates transcription of Mep2 ammonium permease; regulated by Gcn2 and Gcn4; mRNA binds She3; Spider biofilm induced
C5_04060C_A	orf19.1283	MEC1	CAL0000200852	1.04244	0.592254	No	1.05403	0.49474	No	-1.00162	0.983311	No	1.00948	0.902855	No	Cell cycle checkpoint protein with a role in genome integrity; RNA abundance regulated by tyrosol and cell density
C1_04540C_A	orf19.6848	VPS16	CAL0000185387	-1.13454	0.0383362	No	-1.08209	0.188477	No	1.01286	0.831829	No	1.06195	0.322702	No	Protein similar to S. cerevisiae Vps16p, which is involved in protein-vacuolar targeting; likely to be essential for growth, based on insertional mutagenesis; downregulated in biofilm or in azole-resistant strain that overexpresses MDR1
C4_06210C_A	orf19.2917		CAL0000184634	1.13511	0.060535	No	1.21053	0.00491855	Up	-1.9151	9.41839e-22	Down	-1.79578	4.99405e-18	Down	Putative GTPase; heterozygous null mutant exhibits resistance to parnafungin in the C. albicans fitness test; Hap43p-induced gene
C2_04240C_A	orf19.796	HYM1	CAL0000174685	-1.30967	1.91822e-05	Down	-1.17887	0.00895604	Down	-1.21225	0.00213146	Down	-1.09118	0.168766	No	Protein of RAM cell wall integrity signaling network; involved in regulation of Ace2 activity and cellular morphogenesis; role in cell separation, azole sensitivity; required for hyphal growth
C2_09630C_A	orf19.1391		CAL0000191484	1.11883	0.281089	No	1.0334	0.743193	No	1.07906	0.458453	No	-1.00335	0.973848	No	Protein with similarity to trimeric LpxA-like enzymes; Hap43-repressed gene
C7_03880C_A	orf19.7194		CAL0000185793	1.56287	3.04929e-05	Up	1.5736	3.64932e-05	Up	-1.56736	4.7315e-05	Down	-1.55668	3.20249e-05	Down	Protein required for virulence in reconstituted human epithelium (RHE) model of ex vivo infection; decreased transcription is observed upon fluphenazine treatment; induced upon adherence to polystyrene
C3_04720C_A	orf19.5932		CAL0000197794	-1.32129	0.00025811	Down	-1.15826	0.043696	No	1.18166	0.0230736	No	1.34798	7.90443e-05	Up	Protein of unknown function; Spider biofilm induced
C7_02000C_A	orf19.6520		CAL0000201100	1.37038	0.623255	No	-4.77528	0.0874246	No	-1.19489	0.788333	No	-7.81928	0.0221726	No	Putative allantoate permease; fungal-specific (no human or murine homolog)
C1_09100W_A	orf19.4767		CAL0000189226	-1.28537	0.0907003	No	1.03434	0.806048	No	1.0097	0.945097	No	1.34241	0.0434248	No	Zn(II)2Cys6 transcription factor; required for yeast cell adherence to silicone substrate; Spider biofilm induced
C3_00550C_A	orf19.5408	HRK1	CAL0000192730	-1.31236	2.36329e-05	Down	-1.05613	0.394488	No	-1.16848	0.0151505	Down	1.06343	0.339039	No	Putative serine/threonine kinase; predicted role in cellular ion homeostasis; Spider biofilm repressed
C1_09090C_A	orf19.4766	ARG81	CAL0000185550	-1.07754	0.382116	No	-1.00301	0.971617	No	-1.04674	0.589766	No	1.02634	0.760173	No	Zn(II)2Cys6 transcription factor; required for utilization of ornithine as a nitrogen source and for wild-type resistance to caffeine; required for yeast cell adherence to silicone substrate
C3_00980W_A	orf19.2501	FLC1	CAL0000185272	-1.0439	0.617777	No	1.3794	0.00017096	Up	-1.0991	0.271464	No	1.31013	0.0016343	Up	Protein involved in heme uptake; putative FAD transporter, similar to S. cerevisiae Flc1; regulated by iron; macrophage-induced; mutant defective in filamentous growth; Spider biofilm induced
C5_00290W_A	orf19.966		CAL0000191650	1.15897	0.136005	No	1.14275	0.180054	No	-1.33083	0.00408464	Down	-1.34972	0.00244391	Down	Ortholog(s) have tRNA dihydrouridine synthase activity and role in tRNA modification
C6_01880W_A	orf19.3394		CAL0000197220	-1.01771	0.748203	No	1.36228	1.91677e-09	Up	1.18976	0.00111233	Up	1.64949	3.22182e-21	Up	Predicted membrane protein; induced by alpha pheromone in SpiderM medium
C7_00690W_A	orf19.7050	NOP15	CAL0000196813	1.34026	0.00795105	Up	1.34774	0.00743549	Up	-1.86579	2.08992e-08	Down	-1.85544	2.25265e-08	Down	Nucleolar ribosome biogenesis factor; hyphal-induced expression; Hap43-induced; rat catheter biofilm induced
C5_02070C_A	orf19.3161		CAL0000181506	1.24991	0.00489624	Up	-1.00748	0.925807	No	-1.3184	0.000530398	Down	-1.6602	1.81808e-10	Down	Ortholog(s) have ATPase activator activity, RNA binding activity
C1_04990C_A	orf19.53		CAL0000188024	1.00494	0.940364	No	1.08535	0.20818	No	-1.11498	0.096492	No	-1.03237	0.626222	No	Ortholog(s) have role in mRNA cis splicing, via spliceosome and U2-type prespliceosome, U2AF complex, commitment complex localization
C2_09970C_A	orf19.1355		CAL0000180100	1.01497	0.749898	No	1.07031	0.141849	No	-1.04772	0.315514	No	1.00649	0.889274	No	Putative protein of unknown function; stationary phase enriched protein
C1_14120C_A	orf19.7218	RBE1	CAL0000190649	1.08333	0.214806	No	-1.28741	0.000106241	Down	-1.16266	0.0196302	Down	-1.62154	1.14257e-13	Down	Pry family cell wall protein; Rim101, Efg1, Ssn6, alkaline repressed; O-glycosylation; no GPI anchor predicted; ketoconazol induced; regulated by Sef1, Sfu1, Hap4; flow model biofilm induced; rat catheter and Spider biofilm repressed
C3_01550C_A	orf19.1690	TOS1	CAL0000174850	1.18025	2.92356e-06	Up	1.19453	5.00641e-07	Up	-1.00373	0.916327	No	1.00834	0.814389	No	Protein similar to alpha agglutinin anchor subunit; secreted; exogenously expressed protein is a substrate for Kex2 processing in vitro; fluconazole-induced; induced by alpha pheromone in SpiderM medium; Hap43-induced
C5_04450C_A	orf19.3931.1		CAL0000195966			No			No			No			No	Pseudogene; added to Assembly 21 based on comparative genome analysis
CR_00490W_A	orf19.7485		CAL0000195020	1.13205	0.0215879	No	1.12122	0.0345971	No	-1.33823	7.35699e-08	Down	-1.35115	2.50174e-08	Down	Putative mitochondrial ribosomal protein of the large subunit; Hap43p-repressed gene; ortholog of S. cerevisiae MRPL9
C3_02710W_A	orf19.263.1		CAL0000192736	1.19648	0.035207	No	-1.16065	0.0771983	No	2.83407	1.00754e-34	Up	2.04082	3.80157e-17	Up	Protein of unknown function; gene has intron; Spider biofilm induced
C7_01900W_A	orf19.6531	NUC2	CAL0000194924	1.10769	0.0105607	Up	1.18795	1.66953e-05	Up	-1.2387	8.92023e-08	Down	-1.15501	0.000312194	Down	Putative NADH-ubiquinone oxidoreductase; identified in detergent-resistant membrane fraction (possible lipid raft component); alkaline repressed; Hap43-repressed; Spider biofilm repressed
C6_04190C_A	orf19.1075		CAL0000190667	1.17476	0.55434	No	1.59844	0.0931159	No	-1.60873	0.091341	No	-1.18232	0.535137	No	Protein of unknown function; Spider biofilm induced
CR_01620C_A	orf19.2551	MET6	CAL0000186137	1.00784	0.899693	No	1.01229	0.843605	No	1.17565	0.00897003	Up	1.18084	0.00726974	Up	Essential 5-methyltetrahydropteroyltriglutamate-homocysteine methyltransferase (cobalamin-independent methionine synthase); antigenic in murine/human systemic infection; heat shock, estrogen, GCN-induced; Spider biofilm repressed
C1_09400C_A	orf19.4802	FTH1	CAL0000186938	-1.59187	0.00719389	Down	1.08285	0.592669	No	2.11612	1.74528e-06	Up	3.64768	5.85339e-15	Up	Protein similar to S. cerevisiae Fth1p, a high affinity iron transporter for intravacuolar stores of iron; repressed by Sfu1p, amphotericin B, caspofungin; induced by alkaline pH, ciclopirox olamine; regulated by Sef1p, Sfu1p, and Hap43p
CR_05660W_A	orf19.6648	SDA1	CAL0000201072	1.21098	0.0293884	No	1.17294	0.0713716	No	-2.00097	3.89395e-15	Down	-2.06586	1.75982e-16	Down	Predicted nuclear protein involved in actin cytoskeleton organization, passage through Start, 60S ribosome biogenesis; rat catheter biofilm induced; Hap43-induced
C2_05720C_A	orf19.6883		CAL0000191217	1.06572	0.108446	No	-1.00654	0.867554	No	1.21926	4.71511e-07	Up	1.13664	0.0011408	Up	Putative oxysterol binding protein family; probable peripheral membrane protein of the Golgi complex; flow model and Spider biofilm repressed
C3_06320W_A	orf19.7400	ALS7	CAL0000197652	-1.2444	0.0851179	No	-1.16032	0.235885	No	1.11648	0.380684	No	1.19737	0.155305	No	ALS family protein; hypermutable contingency gene; growth-regulated, downregulated in biofilm; two variable repeat regions; expression in S. cerevisiae does not confer adhesiveness; ALS family includes adhesins, cell-surface glycoproteins
C2_04210W_A	orf19.799	STE4	CAL0000180995	-1.78121	0.35142	No	1.5951	0.435457	No	-1.59909	0.436269	No	1.77677	0.350267	No	Beta subunit of heterotrimeric G protein of mating signal transduction pathway; required for mating; transcript is specific to cells homozygous at MTL; induced by alpha pheromone; ortholog of S. cerevisiae Ste4
C5_00840W_A	orf19.587		CAL0000197125	1.0546	0.38688	No	1.03722	0.540706	No	1.01945	0.750744	No	1.00264	0.965209	No	Ortholog(s) have transcription export complex localization
C2_05750W_A	orf19.6886		CAL0000191069	1.36499	0.00472074	Up	1.2468	0.0471117	No	-1.83472	4.40837e-08	Down	-2.00864	2.61282e-10	Down	Ortholog(s) have rRNA binding activity and role in maturation of LSU-rRNA from tricistronic rRNA transcript (SSU-rRNA, 5.8S rRNA, LSU-rRNA), rRNA processing, ribosomal large subunit export from nucleus
C1_07350C_A	orf19.4436		CAL0000190813	-1.74275	5.94148e-09	Down	-1.34327	0.00164365	Down	-1.14099	0.155227	No	1.13708	0.182607	No	Putative glutathione peroxidase involved in Cap1p-dependent oxidative stress response, required for Cap1p oxidation in response to H2O2; planktonic growth-induced
C4_03180W_A	orf19.2672	NCP1	CAL0000197218	-1.07395	0.239834	No	-1.0199	0.744806	No	-1.01231	0.839928	No	1.0402	0.515819	No	NADPH-cytochrome P450 reductase, acts with Erg11p in sterol 14 alpha-demethylation in ergosterol biosynthesis; subject to hypoxic regulation; ketoconazole-induced; caspofungin repressed
C4_01100C_A	orf19.4679	AGP2	CAL0000191370	-1.27337	0.00244885	Down	-1.06186	0.441681	No	1.4405	3.39729e-06	Up	1.72742	5.21158e-12	Up	Amino acid permease; hyphal repressed; white-opaque switch regulated; induced in core caspofungin response, during cell wall regeneration, by flucytosine; regulated by Sef1, Sfu1, and Hap43; rat catheter and Spider biofilm induced
C2_03820C_A	orf19.838.1	RPS9B	CAL0000197665	1.23748	4.88203e-05	Up	1.17718	0.00188007	Up	-1.21933	0.000157879	Down	-1.28179	2.21827e-06	Down	Predicted ribosomal protein; repressed upon phagocytosis by murine macrophage; transcript possibly regulated upon hyphal formation; Spider biofilm repressed
CR_00260W_A	orf19.7510	KIN2	CAL0000177153	-1.08386	0.195889	No	-1.02598	0.678332	No	1.17757	0.00837072	Up	1.244	0.000439194	Up	Protein with similarity to S. cerevisiae Kin2p, transcription is positively regulated by Tbf1
C2_09820W_A	orf19.1368		CAL0000190631	-1.81992	3.618e-07	Down	-1.51263	0.000176922	Down	1.60618	2.03677e-05	Up	1.93246	1.73766e-08	Up	Protein of unknown function; flow model biofilm induced; Spider biofilm induced
C1_06030C_A	orf19.2442		CAL0000187315	-1.35052	0.0115614	Down	-1.0659	0.560487	No	1.08039	0.487625	No	1.36887	0.0074569	Up	Ortholog of S. cerevisiae Shg1; a COMPASS (Set1C) complex subunit that methylates histone H3 on lysine 4 and is required in transcriptional silencing near telomeres; repressed in an azole-resistant strain overexpressing MDR1
C3_02910W_A	orf19.284		CAL0000188549	2.03569	0.0765475	No	1.09583	0.823461	No	-1.00094	0.998218	No	-1.85941	0.111051	No	Ortholog of C. dubliniensis CD36 : Cd36_82890, Debaryomyces hansenii CBS767 : DEHA2G01034g, Pichia stipitis Pignal : PICST_32242 and Candida tropicalis NEW ASSEMBLY : CTRG1_02580
C7_03320C_A	orf19.1343		CAL0000174522	-1.11766	0.105825	No	1.05247	0.447583	No	1.12562	0.0813429	No	1.32407	3.8914e-05	Up	Putative RNA polymerase II mediator complex subunit; induced by nitric oxide
CR_07920W_A	orf19.606		CAL0000189052	1.222	0.0194673	No	1.10354	0.248976	No	1.02104	0.808249	No	-1.08454	0.342465	No	Protein of unknown function; Hap43-induced; Spider biofilm induced
C3_07380W_A	orf19.6753		CAL0000198475	-1.01227	0.884887	No	-1.39278	5.28993e-05	Down	1.5789	3.27746e-08	Up	1.14755	0.0995995	No	Protein with a predicted RING-type zinc finger; possibly an essential gene, disruptants not obtained by UAU1 method
C2_05950C_A	orf19.5215	TES15	CAL0000186022	-1.20897	0.214302	No	-1.32243	0.042026	No	1.95087	2.74108e-06	Up	1.78349	9.36825e-05	Up	Putative acyl-CoA thioesterase; Hap43-repressed; Spider biofilm induced
C3_00700W_A	orf19.5387	VPS8	CAL0000195588	-1.11011	0.19899	No	1.10351	0.215783	No	-1.00447	0.955692	No	1.21956	0.0138286	Up	Putative vacuolar sorting protein; downregulated upon adherence to polystyrene
CR_04580W_A	orf19.549		CAL0000177639	1.21522	0.000496201	Up	1.1861	0.00240574	Up	-1.38502	6.93335e-09	Down	-1.41902	4.04091e-10	Down	Ortholog(s) have structural constituent of ribosome activity and mitochondrial large ribosomal subunit localization
C1_01780C_A	orf19.4546	HOL4	CAL0000187281	-1.17266	0.0195183	No	-1.24977	0.000975463	Down	1.14852	0.0407447	No	1.07766	0.272357	No	Putative ion transporter; alkaline induced by Rim101; Plc1-regulated; caspofungin repressed; rat catheter and Spider biofilm induced
CR_02600W_A	orf19.2819		CAL0000200377	1.13134	0.491031	No	-1.05122	0.773612	No	1.08874	0.630214	No	-1.09236	0.616308	No	Mitochondrial protein required for expression of mitochondrial respiratory chain complex I (NADH:ubiquinone oxidoreductase)
C3_07540C_A	orf19.6737		CAL0000197093	1.12275	0.123358	No	1.07101	0.351342	No	1.13082	0.0990625	No	1.0787	0.307363	No	Protein of unknown function; mutants are viable; induced in a cyr1, ras1, or efg1 homozygous null
C4_00810C_A	orf19.4160		CAL0000174004	1.62611	1.30095e-07	Up	2.06041	3.65006e-13	Up	-2.43631	3.22609e-19	Down	-1.92277	1.33303e-12	Down	Ortholog(s) have N(6)-L-threonylcarbamoyladenine synthase activity and role in mitochondrial tRNA threonylcarbamoyladenosine modification, tRNA threonylcarbamoyladenosine modification
C2_07320W_A	orf19.2289	ARP3	CAL0000184019	-1.11077	0.0297954	No	-1.13537	0.00809366	Down	1.17675	0.000705878	Up	1.15126	0.00350335	Up	Protein with Myo5p-dependent localization to cortical actin patches at hyphal tip; mutation confers hypersensitivity to cytochalasin D; Spider biofilm repressed
C2_07360W_A	orf19.1900		CAL0000179420	1.47531	7.38396e-06	Up	1.13085	0.159518	No	-1.16977	0.0739783	No	-1.52608	9.9924e-07	Down	Ortholog(s) have RNA methyltransferase activity and role in 7-methylguanosine cap hypermethylation, RNA methylation, meiotic cell cycle, nucleologenesis, regulation of telomere maintenance via telomerase, tRNA processing
C1_02240W_A	orf19.3681		CAL0000186968	1.19691	0.0113333	Up	1.30559	0.000169547	Up	-1.14967	0.0496535	No	-1.05398	0.45798	No	Ortholog(s) have protein-containing complex binding activity
C2_02610C_A	orf19.1587	HGT20	CAL0000200088	-1.03038	0.748318	No	-1.09919	0.295113	No	1.74921	1.01987e-09	Up	1.63971	7.77833e-08	Up	Putative glucose transporter of the major facilitator superfamily; the C. albicans glucose transporter family comprises 20 members; 12 probable membrane-spanning segments; regulated by Nrg1
C2_08680W_A	orf19.3608		CAL0000179035	1.06913	0.40743	No	1.34611	0.000192696	Up	-1.16801	0.0545482	No	1.07797	0.345709	No	Mismatch repair protein; predicted role in repair of insertion or deletion mutations and removal of nonhomologous DNA ends; rat catheter biofilm repressed
CR_07380C_A	orf19.6131	KSR1	CAL0000189000	-1.06117	0.227787	No	-1.04671	0.340948	No	-1.0075	0.876939	No	1.00626	0.898468	No	3-ketosphinganine reductase, catalyzes the second step in phytosphingosine synthesis
C3_05530W_A	orf19.6988		CAL0000177262	-1.03911	0.470517	No	-1.03608	0.501721	No	1.1357	0.0161732	Up	1.13903	0.0140727	Up	Alpha subunit of the oligosaccharyltransferase complex of the ER lumen; catalyzes asparagine-linked glycosylation of newly synthesized proteins; Spider biofilm repressed
C4_02270C_A	orf19.4560	BFR1	CAL0000184526	1.1536	7.15985e-06	Up	1.07803	0.0175955	No	1.06149	0.0603768	No	-1.00811	0.798937	No	Protein involved in the maintenance of normal ploidy; S. cerevisiae ortholog cofers Brefeldin A resistance; stationary phase enriched protein; Spider biofilm repressed
C3_02190C_A	orf19.1625		CAL0000200373	1.17733	0.00123367	Up	1.10588	0.046075	No	-1.12412	0.0209047	Down	-1.19675	0.000357794	Down	Putative ubiquinone oxidoreductase; repressed by nitric oxide; Hap43p-repressed
C5_04300C_A	orf19.3915		CAL0000193256	1.04835	0.215529	No	1.07895	0.0469264	No	-1.38762	9.91426e-18	Down	-1.34826	4.9026e-15	Down	Putative metallodipeptidase; protein present in exponential and stationary growth phase yeast; Hog1-induced; Hap43-repressed; sumoylation target; Spider biofilm repressed
C5_01180W_A	orf19.1954	PUS4	CAL0000191725	1.08149	0.0936558	No	1.03942	0.420825	No	-1.56591	3.55907e-21	Down	-1.62929	5.58094e-25	Down	Putative pseudouridine synthase; transcript regulated by Nrg1, Mig1, and Tup1
C3_06210C_A	orf19.7412	MUB1	CAL0000175626	1.42143	5.41383e-05	Up	1.18153	0.0524622	No	1.18891	0.0468669	No	-1.01188	0.89084	No	Predicted protein required for ubiquitination; role in meiosis, regulation of cell budding in S. cereviae; Spider biofilm induced
C1_13550C_A	orf19.4987	NUP49	CAL0000193504	1.05977	0.261076	No	1.04619	0.379074	No	-1.09882	0.0675003	No	-1.11309	0.0372987	No	Nuclear pore protein
C1_10700C_A	orf19.2351	NIT3	CAL0000182701	-1.02031	0.786374	No	-1.12762	0.0989671	No	1.32027	0.000150889	Up	1.19463	0.0158022	Up	Putative nitrilase; regulated by Gcn2p and Gcn4p; protein present in exponential and stationary growth phase yeast cultures
C3_06380W_A	orf19.7424	NSA2	CAL0000197650	-1.7225	0.858721	No	-1.07284	0.981639	No	-2.10398	0.807628	No	-1.31043	0.929481	No	Putative protein constituent of 66S pre-ribosomal particles; Hap43-induced; repressed by prostaglandins
CR_01800C_A	orf19.2580	HST2	CAL0000178194	1.00473	0.962134	No	-1.18476	0.0690531	No	1.20606	0.0488249	No	1.01319	0.893095	No	Putative histone deacetylase; role in regulation of white-opaque switch; Spider biofilm induced
C5_01320W_A	orf19.1936	SNF1	CAL0000201729	-1.20757	0.000229777	Down	-1.1341	0.0129518	Down	1.16867	0.00213778	Up	1.24437	1.86456e-05	Up	Functional homolog of S. cerevisiae Snf1p, which regulates sugar metabolism; constitutively expressed; Thr208 phosphorylation may have regulatory role; up-regulation associated with azole resistance; essential gene in some experiments
C5_03390C_A	orf19.2640	FUR1	CAL0000201707	1.16667	0.00548396	Up	1.12637	0.0342886	No	-1.43321	1.3681e-10	Down	-1.48449	1.2658e-12	Down	Uracil phosphoribosyltransferase; predicted tetrameric enzyme of pyrimidine salvage; mutations associated with flucytosine resistance in clade I clinical isolates; flucytosine, macrophage-induced protein; levels decrease in stationary phase
C6_04590C_A	orf19.2156	NAG1	CAL0000199480	1.03685	0.646048	No	-1.22146	0.0101883	Down	1.03389	0.66817	No	-1.22495	0.0101163	Down	Glucosamine-6-phosphate deaminase; required for normal hyphal growth and mouse virulence; converts glucosamine 6-P to fructose 6-P; reversible reaction in vitro; gene and protein is GlcNAc-induced; Spider biofilm induced
C3_04730C_A	orf19.5933		CAL0000194282	2.52059	0.081357	No	1.03599	0.945205	No	1.42647	0.514504	No	-1.70564	0.284623	No	Protein of unknown function; transcript induced by benomyl treatment
C2_07190C_A	orf19.2275		CAL0000177740	1.15621	0.000427959	Up	1.24258	1.63193e-07	Up	-1.4208	2.5334e-17	Down	-1.32203	1.23141e-11	Down	Putative mitochondrial ribosomal protein; predicted role in aerobic respiration; Spider biofilm repressed
C3_04960W_A	orf19.5964.2	RPL35	CAL0000191177	1.13016	0.0700944	No	1.06889	0.324053	No	-1.18294	0.0128965	Down	-1.25074	0.000925555	Down	Ribosomal protein; downregulation correlates with clinical development of fluconazole resistance; colony morphology-related gene regulation by Ssn6; Hap43-induced; Spider biofilm repressed
C1_08910C_A	orf19.4750		CAL0000190673	1.23293	0.00822764	Up	1.28133	0.00183329	Up	-1.2261	0.0116858	Down	-1.17978	0.0338718	No	Ortholog of C. dubliniensis CD36 : Cd36_08410, C. parapsilosis CDC317 : CPAR2_301700, C. auris B8441 : B9J08_004186 and Candida tenuis NRRL Y-1498 : cten_CGOB_00267
C1_00290W_A	orf19.6078	POL93	CAL0000175689	-1.91751	1.94197e-13	Down	-1.36146	0.000397495	Down	5.13516	5.50572e-78	Up	7.23248	1.3874e-111	Up	Predicted ORF in retrotransposon Tca8 with similarity to the Pol region of retrotransposons encoding reverse transcriptase, protease and integrase; downregulated in response to ciclopirox olamine; F-12/CO2 early biofilm induced
C6_01010W_A	orf19.103	KAR5	CAL0000183563	-1.12278	0.652826	No	1.16048	0.561601	No	-1.3315	0.264582	No	-1.0219	0.932883	No	Ortholog of S. cerevisiae Kar5; involved in nuclear membrane fusion during karyogamy; induced by alpha factor
C1_01920W_A	orf19.4531		CAL0000197958	1.53822	3.24601e-10	Up	1.33473	2.16231e-05	Up	1.10689	0.139142	No	-1.04116	0.55194	No	Putative PDR-subfamily ABC transporter involved in sensitivity to azoles; Spider biofilm induced
C3_06560W_A	orf19.7445		CAL0000173988	1.50907	0.0312261	No	2.82837	5.09093e-08	Up	-1.21058	0.317768	No	1.54822	0.0218127	Up	Ortholog of S.c. Vid24; a peripheral membrane protein located at Vid (vacuole import and degradation) vesicles; regulated by Sef1, Sfu1, and Hap43; Spider biofilm induced
C5_04250W_A	orf19.3908		CAL0000178553	1.70944	0.467552	No	1.20204	0.767992	No	2.20954	0.263922	No	1.55371	0.501716	No	Membrane protein involved in mycelial growth, biofilm formation and epithelial damage; Spider biofilm induced
C1_06900C_A	orf19.6220.3	MMD1	CAL0000190397	1.03944	0.682409	No	1.11923	0.232691	No	1.12353	0.217546	No	1.20978	0.0437635	No	Mitochondrial protein; possibly required for transamination of isoleucine; macrophage-downregulated protein abundance; rat catheter and Spider biofilm repressed
C4_04180C_A	orf19.5291		CAL0000179539	1.15196	0.0576326	No	1.00405	0.955216	No	1.18971	0.0179865	Up	1.03694	0.619313	No	Ortholog(s) have role in phospholipid biosynthetic process, phospholipid metabolic process, postreplication repair and endoplasmic reticulum localization
C5_03620W_A	orf19.6674	BTS1	CAL0000181440	-1.21326	0.00303544	Down	-1.25216	0.000271696	Down	1.26212	0.000191601	Up	1.22291	0.00183708	Up	Putative geranylgeranyl diphosphate synthase; repressed by benomyl treatment; Spider biofilm induced
C5_03510C_A	orf19.6660		CAL0000201213	-1.45059	0.0105114	Down	-1.27568	0.0958529	No	-1.81148	4.38973e-05	Down	-1.59306	0.00144505	Down	Protein of unknown function; mRNA binds to She3; Hap43-repressed; rat catheter and flow model biofilm induced
CR_04410W_A	orf19.530		CAL0000192971	1.00423	0.975485	No	-1.04059	0.75691	No	1.29839	0.0485801	No	1.24249	0.104341	No	Protein with a UV radiation resistance protein/autophagy-related protein 14 domain; Hap43p-induced gene; mutants are viable
C3_06190C_A	orf19.7414	ALS6	CAL0000174287	-1.03006	0.657582	No	-1.01961	0.765994	No	1.01873	0.777938	No	1.02917	0.664456	No	ALS family protein; expression in S. cerevisiae confers adhesion to gelatin; macrophage-induced gene; N-terminal adhesion domain; ALS family includes cell-surface glycoproteins, some with adhesin function
C2_06420C_A	orf19.20	RTS1	CAL0000194680	-1.29652	1.9999e-05	Down	-1.11754	0.0660466	No	1.17532	0.00763173	Up	1.36356	3.3897e-07	Up	Putative serine/threonine-protein phosphatase B-type regulatory subunit; transcription is regulated upon yeast-hyphal switch
C7_03820C_A	orf19.7200		CAL0000185769	-1.02276	0.827555	No	-1.04143	0.687684	No	-1.02835	0.783212	No	-1.04713	0.653782	No	Ortholog of C. dubliniensis CD36 : Cd36_73480, Pichia stipitis Pignal : PICST_30727, Candida tropicalis NEW ASSEMBLY : CTRG1_05165 and Candida tropicalis MYA-3404 : CTRG_05165
C2_01480W_A	orf19.1453	SPT5	CAL0000192268	-1.05779	0.259632	No	-1.05443	0.28567	No	1.03159	0.531433	No	1.03488	0.491056	No	Protein similar to S. cerevisiae Spt5p transcription elongation factor; transposon mutation affects filamentous growth
C2_02550C_A	orf19.1580		CAL0000186103	-1.5397	0.109201	No	-1.88903	0.00364588	Down	2.71226	1.56346e-05	Up	2.21068	0.00219601	Up	Protein of unknown function; Spider biofilm induced
CR_03790C_A	orf19.4377	KRE1	CAL0000185859	2.1148	0.00134207	Up	3.47523	8.89445e-08	Up	1.08622	0.723742	No	1.78497	0.0126931	Up	Cell wall glycoprotein; beta glucan synthesis; increases glucan content in S. cerevisiae kre1, complements killer toxin sensitivity; caspofungin induced; Spider/rat catheter/flow model biofilm induced; Bcr1-repressed in RPMI a/a biofilms
C6_02440C_A	orf19.5513		CAL0000177849	1.48353	0.0114579	Up	1.1224	0.455106	No	1.03313	0.836071	No	-1.27937	0.107444	No	Protein required for pre-mRNA splicing; Spider biofilm induced
C5_01650C_A	orf19.6294	MYO1	CAL0000200546	1.07064	0.410098	No	1.07584	0.373321	No	1.11421	0.190057	No	1.11963	0.170523	No	Component of actomyosin ring at neck of newly-emerged bud
C1_10180C_A	orf19.4887	ECM21	CAL0000196288	-1.62351	4.24735e-08	Down	-1.41674	7.13342e-05	Down	1.14899	0.113127	No	1.31668	0.00187313	Up	Predicted regulator of endcytosis of plasma membrane proteins; fluconazole induced, alkaline induced by Rim101; repressed by caspofungin and in azole-resistant strain overexpressing MDR1; flow model, rat catheter and Spider biofilm induced
C4_02330C_A	orf19.2770		CAL0000189101	-1.77136	0.014124	Down	-1.29414	0.347912	No	-2.73826	3.17916e-05	Down	-2.00054	0.00931322	Down	Ortholog of C. dubliniensis CD36 : Cd36_42220, C. parapsilosis CDC317 : CPAR2_500340, Debaryomyces hansenii CBS767 : DEHA2G17754g and Pichia stipitis Pignal : PICST_31424
C2_08340C_A	orf19.1349		CAL0000176606	-1.48971	0.204249	No	-1.62175	0.101573	No	1.20698	0.518337	No	1.10871	0.745343	No	Ortholog of C. dubliniensis CD36 : Cd36_22470, Candida tropicalis NEW ASSEMBLY : CTRG1_01829, Candida tropicalis MYA-3404 : CTRG_01829 and Candida albicans WO-1 : CAWG_05920
C5_02970W_A	orf19.4322	DAP2	CAL0000190899	-1.0561	0.499194	No	1.02743	0.735436	No	1.00884	0.912739	No	1.09466	0.261273	No	Putative dipeptidyl aminopeptidase; transcriptionally regulated during macrophage response
C1_03780C_A	orf19.1031	HMG1	CAL0000177752	1.09979	0.0607607	No	1.20395	0.000251661	Up	-1.18705	0.000727285	Down	-1.08436	0.110056	No	HMG-CoA reductase; enzyme of sterol pathway; inhibited by lovastatin; gene not transcriptionally regulated in response to lovastatin and fluconazole
C4_03230C_A	orf19.2669		CAL0000185137	1.06821	0.566222	No	1.14165	0.25073	No	-1.46079	0.00100905	Down	-1.36682	0.00663654	Down	ORF in retrotransposon Tca4; similar to Pol region of retrotransposons encoding reverse transcriptase, protease, integrase; downstream of RHD2, similar to the Gag region encoding nucleocapsid-like protein; rat catheter biofilm induced
C1_09960W_A	orf19.4862.2		CAL0000185665	-1.03406	0.607622	No	-1.03348	0.61179	No	-1.1464	0.0349628	No	-1.14575	0.037258	No	Chaperone that facilitates the assembly of cytochrome c oxidase; plasma membrane protein
C1_08870C_A	orf19.4746	JIP5	CAL0000174164	1.35787	0.00152317	Up	1.24623	0.0240281	No	-1.78869	2.29305e-09	Down	-1.94892	5.26788e-12	Down	Ortholog of S. cerevisiae Jip5; predicted role in biogenesis of the large ribosomal subunit; repressed in core stress response; Hap43-induced gene
C1_11570W_A	orf19.1162.1		CAL0000183496	-1.29852	0.243764	No	-1.2799	0.242098	No	1.05236	0.807745	No	1.06767	0.771316	No	Ortholog of S. cerevisiae : YJR112W-A, C. glabrata CBS138 : CAGL0C04829g, C. dubliniensis CD36 : Cd36_10860, C. parapsilosis CDC317 : CPAR2_203700 and C. auris B8441 : B9J08_001575
CR_03300C_A	orf19.2394		CAL0000183745	-1.52185	0.55863	No	-1.96327	0.312931	No	1.38396	0.619567	No	1.07279	0.923401	No	Ortholog(s) have aldehyde dehydrogenase (NAD+) activity, role in response to furfural and intracellular anatomical structure localization
CR_01530C_A	orf19.2539		CAL0000194669	2.20227	0.796072	No	-1.0728	0.981647	No	-1.08028	0.979833	No	-2.55228	0.759065	No	Protein of unknown function; transcript detected on high-resolution tiling arrays
C4_07090C_A	orf19.3099	TRP4	CAL0000182715	1.3179	9.06729e-09	Up	1.13338	0.00889784	Up	-1.02684	0.582214	No	-1.19402	0.000203763	Down	Predicted enzyme of amino acid biosynthesis; upregulated in biofilm; regulated by Gcn2p and Gcn4p; S. cerevisiae ortholog is Gcn4p regulated
C7_02360W_A	orf19.6475		CAL0000182762	1.83707	0.295777	No	-1.06806	0.897281	No	1.85954	0.275473	No	-1.05515	0.918448	No	Protein of unknown function; flow model biofilm induced
C3_05960W_A	orf19.7377	ASE1	CAL0000187724	-1.19078	0.0443912	No	1.05262	0.548344	No	-1.09269	0.301386	No	1.14711	0.11266	No	Putative microtubule-associated protein; member of conserved Mcm1p regulon; periodic mRNA expression, peak at cell-cycle G2/M phase
CR_04440C_A	orf19.535	RBR1	CAL0000198834	-1.79876	0.261967	No	1.1607	0.720006	No	1.64775	0.264499	No	3.44021	0.0128163	Up	Glycosylphosphatidylinositol (GPI)-anchored cell wall protein; required for filamentous growth at acidic pH; expression repressed by Rim101 and activated by Nrg1; Hap43-induced
C1_02860C_A	orf19.2974	YKT6	CAL0000191319	-1.04284	0.512238	No	-1.08571	0.186965	No	1.27958	8.99335e-05	Up	1.22905	0.00113954	Up	Putative protein of the vacuolar SNARE complex; predicted role in vacuolar fusion; rat catheter biofilm repressed
C2_08840W_A	orf19.3585		CAL0000194338	1.21149	0.00291626	Up	1.23028	0.00208569	Up	-1.77	1.02064e-17	Down	-1.74297	1.57877e-17	Down	Putative tRNA methyltransferase complex subunit; regulated by Gcn4; repressed in response to amino acid starvation (3-aminotriazole treatment); Spider biofilm induced
C4_03900C_A	orf19.5046	RAM1	CAL0000199757	1.00347	0.967958	No	1.07695	0.377994	No	1.00102	0.990476	No	1.07432	0.399987	No	Protein that acts in prenylation; transcription is alpha-factor induced; regulated in response to lovastatin and fluconazole; Hap43p-repressed gene
C1_00790W_A	orf19.6027		CAL0000193312	-1.21437	0.0985592	No	-1.15022	0.212377	No	1.04667	0.685826	No	1.10504	0.393573	No	Ortholog of C. dubliniensis CD36 : Cd36_00740, C. parapsilosis CDC317 : CPAR2_110170, C. auris B8441 : B9J08_004945 and Candida tenuis NRRL Y-1498 : CANTEDRAFT_133175
C6_01520W_A	orf19.3432		CAL0000186321	1.18342	0.681637	No	1.04803	0.894799	No	1.6461	0.197755	No	1.45777	0.321649	No	Predicted membrane transporter, member of the drug:proton antiporter (12 spanner) (DHA1) family, major facilitator superfamily (MFS); induced by nitric oxide
CR_05330W_A	orf19.5288.1		CAL0000184540	1.31485	0.0274885	No	1.28945	0.0434475	No	-1.48115	0.00181142	Down	-1.51032	0.000894808	Down	Protein of unknown function; Spider biofilm repressed
C4_02250C_A	orf19.4565	BGL2	CAL0000186956	-1.01156	0.834298	No	1.03971	0.477457	No	1.18479	0.00199895	Up	1.24607	6.10713e-05	Up	Cell wall 1,3-beta-glucosyltransferase; mutant has cell-wall and growth defects, but wild-type 1,3- or 1,6-beta-glucan content; antigenic; virulence role in mouse systemic infection; rat catheter biofilm induced
C1_04430C_A	orf19.5194.1		CAL0000178260	1.02488	0.721531	No	-1.08344	0.237725	No	1.08388	0.237996	No	-1.02446	0.724512	No	Putative protein of unknown function; clade-associated gene expression
C4_04460C_A	orf19.3840		CAL0000198568	1.17748	0.185331	No	1.22127	0.104058	No	1.04528	0.71943	No	1.08415	0.511401	No	Serine/threonine protein kinase, acts as an upstream activating factor for the SNF1 complex that regulates responses to nutrient stress; Spider biofilm induced
C3_02200W_A	orf19.1624.1		CAL0000193900	1.11703	0.644593	No	-1.22795	0.370336	No	1.19874	0.436103	No	-1.14424	0.568828	No	Ortholog of C. parapsilosis CDC317 : CPAR2_405060, Candida tropicalis NEW ASSEMBLY : CTRG1_CGOB_00188, Candida orthopsilosis Co 90-125 : CORT_0C04470 and Candida orthopsilosis NEW ASSEMBLY : CORT1C04470
C3_03740W_A	orf19.6943		CAL0000184435	1.01686	0.875357	No	-1.38521	0.000887127	Down	1.53494	2.09307e-05	Up	1.08971	0.40913	No	Predicted ORF from Assembly 19; removed from Assembly 20; subsequently reinstated in Assembly 21 based on comparative genome analysis
C4_05440C_A	orf19.1800		CAL0000174733	-1.5709	1.79413e-10	Down	-1.50001	3.04212e-09	Down	1.14958	0.0404278	No	1.2039	0.00911928	Up	Protein of unknown function; Spider biofilm induced
C3_02960C_A	orf19.290	KRE5	CAL0000179466	-1.02096	0.77333	No	-1.14256	0.0597746	No	1.38043	6.048e-06	Up	1.23351	0.00336263	Up	UDP-glucose:glycoprotein glucosyltransferase; 1,6-beta-D-glucan biosynthesis, hyphal growth, virulence in mouse IV model; partially complements S. cerevisiae kre5 mutant defects; flow biofilm repressed, Bcr1-repressed in RPMI a/a biofilms
C6_03000C_A	orf19.5579		CAL0000178848	1.31946	0.0619715	No	1.0776	0.610216	No	-1.00462	0.975422	No	-1.23009	0.154575	No	Protein with a predicted double-strand break repair domain; Hap43-repressed gene
C7_00380W_A	orf19.7082		CAL0000184302	1.08328	0.1786	No	1.07647	0.210489	No	1.01156	0.846199	No	1.00519	0.930122	No	S-adenosylmethionine transporter of the mitochondrial inner membrane; mitochondrial carrier family; predicted role in biotin biosynthesis and respiratory growth; Spider biofilm repressed
CR_01270C_A	orf19.3227	FTH2	CAL0000181829	1.37155	0.000739879	Up	1.24373	0.019429	No	-1.07082	0.467509	No	-1.18087	0.0731057	No	Putative iron transporter; similar to S. cerevisiae Fth1p
C2_02860W_A	orf19.5818	SUR2	CAL0000174192	-2.82197	9.73742e-20	Down	-1.82426	1.43212e-07	Down	-1.97755	2.08212e-09	Down	-1.27839	0.0320512	No	Putative ceramide hydroxylase; predicted enzyme of sphingolipid biosynthesis; regulated by Tsa1, Tsa1B under H2O2 stress conditions; Spider and flow model biofilm induced
C5_02200W_A	orf19.4227		CAL0000197212	-1.32857	0.558097	No	-1.07977	0.869464	No	-1.05737	0.905029	No	1.16366	0.754453	No	Ortholog of C. dubliniensis CD36 : Cd36_52020, C. parapsilosis CDC317 : CPAR2_100400, C. auris B8441 : B9J08_002552 and Debaryomyces hansenii CBS767 : DEHA2F14278g
C3_03660W_A	orf19.6953	IRS4	CAL0000177117	1.10812	0.144202	No	1.03651	0.593421	No	1.48588	8.76856e-09	Up	1.38985	1.63965e-06	Up	Protein with roles in cell wall integrity, systemic (but not oral) murine infection, adherence, hyphal growth, and agar-embedded filamentous growth; antigenic in human infection; similar to S. cerevisiae Irs4p
C3_03340C_A	orf19.332.1		CAL0000182091	1.01344	0.820105	No	1.01176	0.841704	No	-1.11337	0.0668681	No	-1.11522	0.062975	No	Ortholog of C. dubliniensis CD36 : Cd36_83290, C. parapsilosis CDC317 : CPAR2_102640, Candida tenuis NRRL Y-1498 : CANTEDRAFT_98613 and Debaryomyces hansenii CBS767 : DEHA2D07282g
CR_00410W_A	orf19.7491	RTT109	CAL0000176178	-1.00804	0.898072	No	-1.00746	0.903978	No	-1.0701	0.273666	No	-1.06948	0.280336	No	Histone acetyltransferase, mutants are sensitive to DNA damage, show decreased virulence in mice, decreased white-to-opaque switching and increased susceptibility to killing by macrophages
C2_07750W_A	orf19.2204.2		CAL0000176530	1.42091	0.00031955	Up	1.13769	0.18108	No	1.14666	0.161085	No	-1.08921	0.375468	No	Ortholog(s) have GTPase activity and role in establishment or maintenance of actin cytoskeleton polarity, regulation of fungal-type cell wall (1->3)-alpha-glucan biosynthetic process
CR_03010C_A	orf19.2863.1		CAL0000196494	1.0049	0.943487	No	-1.0975	0.167134	No	1.04233	0.540864	No	-1.05809	0.409753	No	Predicted component of the mitochondrial intermembrane space (IMS), involved in protein import into mitochondrial intermembrane space
C7_03250C_A	orf19.5130	PDI1	CAL0000178400	-1.00931	0.807221	No	-1.1053	0.00776302	Down	1.58637	2.47053e-34	Up	1.44861	1.16322e-22	Up	Putative protein disulfide-isomerase; antigenic in human infection; soluble protein in hyphae; induced by filamentous growth; protein present in exponential and stationary growth phase yeast cultures; flow model biofilm repressed
CR_10490W_A	orf19.7626	EIF4E	CAL0000195194	1.0734	0.241262	No	1.07165	0.252085	No	-1.14693	0.0233391	No	-1.14881	0.0216706	Down	Translation initiation factor eIF4E; genes encoding ribosomal subunits, translation factors, tRNA synthetases downregulated by phagocytosis by macrophage; alternatively spliced intron in 5' UTR; protein levels decrease in stationary phase
CR_07220C_A	orf19.6148		CAL0000181566	-1.18792	0.188352	No	-1.2556	0.0518327	No	1.50421	0.000745243	Up	1.42313	0.00554	Up	Homolog of nuclear distribution factor NudE, NUDEL; regulates dynein targeting to microtubule plus ends; flow model biofilm repressed
C1_05880W_A	orf19.2461	PRN4	CAL0000194143	1.2046	0.0168503	Up	1.03906	0.615026	No	1.45131	1.39748e-06	Up	1.25186	0.00348533	Up	Protein with similarity to pirins; induced by benomyl treatment; flow model biofilm repressed
C2_01060C_A	orf19.2018		CAL0000175524	2.80132	4.64111e-08	Up	1.32988	0.128257	No	1.17586	0.405375	No	-1.79141	0.00127675	Down	Protein with a predicted DnaJ chaperone domain and a CSL-type zinc finger; Spider biofilm induced
C1_01860W_A	orf19.4537		CAL0000174383	1.19415	0.00220748	Up	1.18047	0.00421448	Up	-1.17953	0.00453654	Down	-1.1932	0.00223197	Down	Ortholog(s) have RNA polymerase II complex binding, RNA polymerase II complex recruiting activity
C1_00640C_A	orf19.6041	RPO41	CAL0000185076	1.24159	0.00539759	Up	1.43123	4.43684e-06	Up	-1.84239	5.00678e-15	Down	-1.59827	1.68006e-09	Down	Putative mitochondrial RNA polymerase; repressed in core stress response; Spider biofilm induced
C1_08880W_A	orf19.4747	HEM14	CAL0000182679	-1.81496	5.37964e-12	Down	-1.3253	0.000989805	Down	-1.17021	0.0644813	No	1.17029	0.0704909	No	Putative protoporphyrinogen oxidase; involved in heme biosynthesis; predicted Kex2p substrate; iron regulated transcript; Yfh1-induced; Hap43-repressed; rat catheter biofilm repressed
CR_10690W_A	orf19.7657	POP3	CAL0000192915	1.57661	0.00375784	Up	1.3068	0.0966945	No	-1.93188	3.98519e-05	Down	-2.33076	8.41391e-08	Down	Putative RNase MRP and nuclear RNase P component; decreased repressed by prostaglandins; Spider biofilm induced
C5_01200W_A	orf19.1950		CAL0000194527	-1.15475	0.253096	No	-1.31101	0.0202643	No	1.69838	9.39791e-06	Up	1.49595	0.00107352	Up	Ortholog(s) have ADP-ribosyl-[dinitrogen reductase] hydrolase activity, phosphatase activity
CR_06740W_A	orf19.708		CAL0000201571	1.208	0.0300766	No	1.32125	0.00132746	Up	-1.17557	0.0652197	No	-1.0748	0.402513	No	Ortholog(s) have gamma-tubulin binding activity
C5_05050W_A	orf19.3997	ADH1	CAL0000187038	-1.58823	3.37009e-06	Down	-1.51642	2.8869e-05	Down	-1.03895	0.701082	No	1.00809	0.935493	No	Alcohol dehydrogenase; oxidizes ethanol to acetaldehyde; at yeast cell surface; immunogenic in humans/mice; complements S. cerevisiae adh1 adh2 adh3 mutant; fluconazole, farnesol-induced; flow model biofilm induced; Spider biofilm repressed
C2_04650C_A	orf19.145	RPB4	CAL0000176099	1.03584	0.587383	No	1.1019	0.129773	No	-1.02688	0.681086	No	1.03593	0.583628	No	Protein similar to S. cerevisiae Rpb4p, which is a component of RNA polymerase II; transposon mutation affects filamentous growth
C4_04030W_A	orf19.5307	JEN2	CAL0000198669	-1.83049	0.166568	No	1.08283	0.854418	No	-1.71921	0.199117	No	1.15291	0.75097	No	Dicarboxylic acid transporter; regulated by glucose repression; induced by Rgt1; disruptants not obtained by UAU1 method; rat catheter and Spider biofilm induced
C1_05990C_A	orf19.2446		CAL0000195493	-1.05261	0.551391	No	1.04019	0.636291	No	1.0691	0.42885	No	1.17058	0.0637762	No	Has domain(s) with predicted 2-dehydropantoate 2-reductase activity, NADP binding, oxidoreductase activity, oxidoreductase activity, acting on the CH-OH group of donors, NAD or NADP as acceptor activity
C1_07670W_A	orf19.1227		CAL0000189382	-3.10746	0.455776	No	1.97602	0.642583	No	-2.14587	0.604274	No	2.8615	0.487618	No	Putative Zn(II)2Cys6 transcription factor
CR_07820W_A	orf19.3711		CAL0000181402	-1.13547	0.786917	No	-2.10103	0.10158	No	1.40487	0.438314	No	-1.31711	0.569189	No	Protein with monooxygenase domains; flow model biofilm induced
C4_02900C_A	orf19.2706	CRH11	CAL0000181029	-1.03296	0.654323	No	-1.06282	0.39872	No	1.61148	4.09207e-11	Up	1.56621	5.52583e-10	Up	GPI-anchored cell wall transglycosylase, putative ortholog of S. cerevisiae Crh1p; predicted glycosyl hydrolase domain; similar to Csf4p and to antigenic A. fumigatus Aspf9; predicted Kex2p substrate; caspofungin-induced
C1_02730W_A	orf19.2962		CAL0000200219	1.28323	0.0920383	No	-1.13316	0.364047	No	1.85418	1.68985e-05	Up	1.27513	0.0879063	No	Protein of unknown function; Spider biofilm induced
C4_04620C_A	orf19.3820		CAL0000199342	-1.85956	0.0101217	Down	-1.61095	0.0465984	No	-1.28062	0.282926	No	-1.10941	0.678005	No	Protein with DNA binding domain, an endonuclease domain; adjacent to CEN4, the centromere region of Chr 4; clade-associated gene expression
C7_00400W_A	orf19.7080	LEU2	CAL0000185901			No			No			No			No	Isopropyl malate dehydrogenase; leucine biosynthesis; induced by human whole blood or PMNs; protein level decreases in stationary phase; GlcNAc-induced protein; flow model biofilm repressed
C3_06830C_A	orf19.6818		CAL0000175865	1.21747	0.0159952	Up	1.34428	0.000305116	Up	-1.43003	1.28847e-05	Down	-1.29513	0.00153146	Down	Has domain(s) with predicted ATP binding, helicase activity, nucleic acid binding activity
C1_06360W_A	orf19.6275		CAL0000193910	-1.20609	0.0275842	No	1.04003	0.627198	No	1.12314	0.157867	No	1.40883	4.21395e-05	Up	Ortholog(s) have protein serine/threonine kinase activity, ribosomal protein S6 kinase activity, role in TORC1 signaling, peptidyl-serine phosphorylation, protein autophosphorylation and cytoplasm localization
C7_01920W_A	orf19.6529	CDC34	CAL0000191325	-1.39847	6.21168e-06	Down	-1.1921	0.0177082	No	-1.19631	0.0153955	Down	-1.01978	0.792149	No	Putative ubiquitin-protein ligase; transcript regulated by Nrg1 and Tup1, and by Gcn2 and Gcn4; rat catheter biofilm induced
C3_02830W_A	orf19.274	TFC4	CAL0000175667	-1.0149	0.76848	No	1.09385	0.0667021	No	-1.04086	0.419145	No	1.06656	0.193797	No	Putative RNA polymerase III transcription initiation factor complex (TFIIIC) subunit; induced by Mnl1 under weak acid stress; possibly essential gene, disruptants not obtained by UAU1 method
C5_05160C_A	orf19.4009	CNB1	CAL0000193366	1.06429	0.406443	No	-1.0038	0.959283	No	1.05537	0.470664	No	-1.01229	0.870159	No	Regulatory subunit of calcineurin B (Ca[2+]-calmodulin-regulated S/T protein phosphatase); required for wild-type resistance to fluconazole or to SDS; micafungin is fungicidal to null mutant
C6_00820W_A	orf19.3642	SUN41	CAL0000175157	1.07026	0.0809513	No	1.15254	0.000259079	Up	-1.09557	0.0189509	Down	-1.01736	0.657888	No	Cell wall glycosidase; role in biofilm formation and cell separation; possibly secreted; hypoxia, hyphal induced; caspofungin repressed; Efg1, Cph1 regulated; O-glycosylated, possible Kex2 substrate; 5'-UTR intron; Spider biofilm induced
C5_01460W_A	orf19.4136	YBL053	CAL0000201417	1.0083	0.896384	No	1.11559	0.0794673	No	1.00869	0.890747	No	1.11602	0.0809789	No	Putative subunit of a replication fork-pausing checkpoint complex
CR_10350C_A	orf19.7611	TRX1	CAL0000180451	-1.04947	0.517368	No	-1.01781	0.812721	No	1.01866	0.804102	No	1.05034	0.510058	No	Thioredoxin; involved in response to reactive oxygen species; biofilm, benomyl, flucytosine, peroxide, Hap43 induced; amphotericin B, caspofungin repressed; induced by human neutrophils; macrophage-repressed gene
C1_02180W_A	orf19.3675	GAL7	CAL0000182951	-1.12662	0.246177	No	-1.34471	0.00393389	Down	1.09235	0.389761	No	-1.09267	0.388746	No	Putative galactose-1-phoshphate uridyl transferase; downregulated by hypoxia, upregulated by ketoconazole; macrophage/pseudohyphal-repressed
C1_14480W_A	orf19.7266		CAL0000177274	1.05395	0.381693	No	-1.22944	0.000521084	Down	1.05903	0.335295	No	-1.22353	0.000783457	Down	Ortholog of Candida albicans WO-1 : CAWG_00007
C1_11200W_A	orf19.2296		CAL0000191057	-1.43626	0.000620856	Down	-1.5512	2.6987e-05	Down	2.30235	1.86801e-15	Up	2.13174	7.18563e-13	Up	Predicted mucin-like protein; ketoconazole-induced; fluconazole-repressed; induced in cyr1 mutant; colony morphology-related gene regulation by Ssn6; flow model biofilm induced; Spider biofilm induced
C6_02990W_A	orf19.5578		CAL0000185102	-1.3256	0.00133942	Down	-1.12044	0.195466	No	-1.31701	0.0014622	Down	-1.11318	0.22921	No	Ortholog of C. dubliniensis CD36 : Cd36_63050 and Candida albicans WO-1 : CAWG_05094
CR_05720W_A	orf19.6640	TPS1	CAL0000182821	-2.02211	2.35706e-14	Down	-1.47244	2.58166e-05	Down	-1.20753	0.0396998	No	1.13729	0.164614	No	Trehalose-6-phosphate synthase; role in hyphal growth and virulence in mouse systemic infection; induced in presence of human neutrophils; macrophage/pseudohyphal-repressed after 16h; stationary phase enriched protein; Hap43-repressed
C7_02780W_A	orf19.5184		CAL0000200421	-1.01656	0.728895	No	-1.0868	0.0775538	No	1.10705	0.0313296	No	1.0355	0.461019	No	Putative Ran guanyl-nucleotide exchange factor; probable signal transducer; Spider biofilm repressed
C7_02950C_A	orf19.5166	DBF4	CAL0000174858	1.40345	0.00237243	Up	1.25024	0.0451354	No	-1.1052	0.371602	No	-1.24063	0.0521815	No	Regulatory subunit of Cdc7p-Dbf4p protein kinase complex that acts as negative regulator of hyphal development; cell-cycle regulated periodic mRNA expression; S. cerevisiae ortholog is not cell-cycle regulated
C3_06890W_A	orf19.6812	PMT2	CAL0000187219	-1.01927	0.664838	No	1.05616	0.211664	No	1.39352	3.99174e-14	Up	1.50014	2.56139e-20	Up	Protein mannosyltransferase (PMT) with roles in hyphal growth and drug sensitivity; member of the PMT family which includes Pmt1p, Pmt2p, Pmt4p, Pmt5p, and Pmt6p; induced during cell wall regeneration; essential
C4_00170W_A	orf19.5642		CAL0000201863	-1.09854	0.224483	No	-1.15799	0.0564788	No	1.17933	0.0322311	No	1.11878	0.146251	No	Ortholog of S. cerevisiae Dif1; which regulates nuclear localization of Rnr2 and Rnr4; colony morphology-related gene regulation by Ssn6; induced in cyr1 mutant; Spider biofilm induced
C2_00050C_A	orf19.1920		CAL0000187885	-1.62807	0.488413	No	1.03205	0.96086	No	-1.10323	0.879568	No	1.52303	0.546937	No	Ortholog of C. dubliniensis CD36 : Cd36_15040
CR_03750C_A	orf19.4374	PRP42	CAL0000176091	1.11262	0.205951	No	1.091	0.298159	No	-1.08246	0.347348	No	-1.10391	0.237981	No	Putative component of the U1 snRNP, involved in splicing; ortholog of S. cerevisiae PRP42
C2_08850C_A	orf19.225		CAL0000175900	1.00831	0.881064	No	-1.04692	0.384565	No	1.27865	5.01235e-06	Up	1.21127	0.000410081	Up	Predicted 2-hydroxyacid dehydrogenase; Hap43-repressed gene
C4_06090C_A	orf19.4420		CAL0000188228	1.54993	0.00040167	Up	1.2275	0.100896	No	-1.21495	0.121123	No	-1.53408	0.000511203	Down	Predicted component of the core factor rDNA transcription factor complex; required for transcription of 35S rRNA genes by RNA polymerase I in S. cerevisiae; possibly an essential gene, disruptants not obtained by UAU1 method
C6_01410C_A	orf19.3443	OYE2	CAL0000196620	-1.36359	4.20489e-06	Down	-1.38402	1.24629e-06	Down	-1.15407	0.0288617	No	-1.17136	0.0215699	Down	Putative NAPDH dehydrogenase; induced by nitric oxide; Spider biofilm induced
C4_05280W_A	orf19.2629		CAL0000178278	-1.00638	0.954878	No	-1.06206	0.590769	No	1.26665	0.0350948	No	1.20025	0.103979	No	Ortholog(s) have role in Golgi vesicle docking, SNARE complex assembly, endoplasmic reticulum to Golgi vesicle-mediated transport and ER to Golgi transport vesicle membrane, Golgi membrane localization
C6_00100C_A	orf19.6327	HET1	CAL0000186002	1.09164	0.21652	No	-1.0716	0.32822	No	1.60193	2.89034e-11	Up	1.3694	9.10387e-06	Up	Putative sphingolipid transfer protein; involved in localization of glucosylceramide which is important for virulence; Spider biofilm repressed
C7_00120W_A	orf19.7111		CAL0000185855	-1.02378	0.716144	No	-1.12634	0.0473306	No	1.32287	5.82538e-06	Up	1.20241	0.00341651	Up	Putative mitochondrial outer membrane protein membrane fission effector; possibly an essential gene, disruptants not obtained by UAU1 method
CR_00090C_A	orf19.7531		CAL0000190190	-1.70626	3.63038e-10	Down	-1.58383	1.68628e-08	Down	1.4616	3.38879e-06	Up	1.57458	9.40795e-08	Up	Protein of unknown function; stationary phase enriched protein; induced upon yeast-hypha transition; benomyl or caspofungin induced; Hap43-repressed; Spider biofilm induced
C1_06070W_A	orf19.2438		CAL0000176693	1.13145	0.0704799	No	1.30858	9.59845e-05	Up	-1.54424	2.88956e-10	Down	-1.33521	2.31021e-05	Down	Ortholog(s) have structural constituent of ribosome activity and mitochondrial small ribosomal subunit localization
C2_03940C_A	orf19.829	SCH9	CAL0000175489	1.3198	0.00921501	Up	1.44761	0.000507371	Up	-1.15345	0.181721	No	-1.05161	0.635117	No	Protein kinase; involved in growth control, ribosomal protein synthesis, cell size, resistance to rapamycin,, chlamydospore formation, filamentous growth, and virulence; prevents hyphal growth in hypoxia at high CO2
C7_03560W_A	orf19.6688		CAL0000191640	-2.28275	0.456045	No	-1.43473	0.687176	No	1.48575	0.665151	No	2.36393	0.430886	No	Protein of unknown function; expression decreases by benomyl treatment or in an azole-resistant strain overexpressing MDR1; Spider biofilm induced
CR_06710C_A	orf19.705	GCN5	CAL0000180088	1.01158	0.847879	No	-1.09661	0.113554	No	1.21143	0.0011394	Up	1.09206	0.137906	No	Histone acetyltransferase; required for hyphen elongation and cell wall organization; mutation confers hypersensitivity to 5-fluorouracil (5-FU)
CR_04270C_A	orf19.515		CAL0000179760	1.22223	0.109333	No	-1.1201	0.386211	No	-1.2446	0.0880938	No	-1.70389	3.12941e-05	Down	Has domain(s) with predicted nucleic acid binding, zinc ion binding activity
CR_05260C_A	orf19.1007		CAL0000185409	1.16082	0.0372321	No	1.16405	0.0313499	No	-1.09135	0.223519	No	-1.08832	0.228801	No	Predicted inositol polyphosphate kinase; Spider biofilm induced
C7_02390W_A	orf19.6470	AHP2	CAL0000182888	1.07534	0.331381	No	-1.12217	0.118226	No	1.30052	0.000398865	Up	1.07774	0.313967	No	Putative thiol-specific peroxiredoxin; macrophage-downregulated gene
C2_07040W_A	orf19.2260		CAL0000191866	1.29767	0.00335884	Up	1.18028	0.0615396	No	-1.10389	0.269448	No	-1.21368	0.0277488	No	Putative transcription factor with zinc finger DNA-binding motif
C2_07440C_A	orf19.1887		CAL0000190001	1.18519	0.016594	Up	-1.08954	0.197704	No	1.34861	1.42773e-05	Up	1.04437	0.527115	No	Ortholog(s) have sterol esterase activity, role in sterol metabolic process and integral component of membrane, lipid droplet localization
CR_10630W_A	orf19.7646		CAL0000189070	1.20917	0.091738	No	1.06363	0.571566	No	1.1379	0.246936	No	1.00093	0.993266	No	Ortholog(s) have role in box C/D snoRNP assembly, protein folding, rRNA processing and R2TP complex localization
C2_00210W_A	orf19.2111.2	RPL38	CAL0000195876	1.15822	0.0411334	No	1.07468	0.316822	No	-1.27764	0.000660436	Down	-1.37696	8.70287e-06	Down	60S ribosomal ribosomal protein subunit; genes encoding cytoplasmic ribosomal subunits, translation factors, tRNA synthetases are downregulated upon phagocytosis by murine macrophage
C7_03450C_A	orf19.1331	HSM3	CAL0000181303	-1.4027	9.48483e-05	Down	-1.3688	0.000216843	Down	1.3409	0.000566444	Up	1.37411	0.000237969	Up	Ortholog(s) have role in mismatch repair, proteasome regulatory particle assembly and cytosol, nucleus localization
C5_01170W_A	orf19.1955		CAL0000178317	-1.05539	0.664487	No	-1.14918	0.243281	No	1.12081	0.343538	No	1.02934	0.814238	No	Ortholog(s) have palmitoyltransferase activity, role in protein palmitoylation, protein targeting to membrane and endoplasmic reticulum palmitoyltransferase complex, extrinsic component of endoplasmic reticulum membrane localization
C6_03170C_A	orf19.5604	MDR1	CAL0000173998	3.15545	4.59762e-14	Up	1.89413	0.000107101	Up	-1.69487	0.00165117	Down	-2.8235	3.57148e-12	Down	Plasma membrane MDR/MFS multidrug efflux pump; methotrexate is preferred substrate; overexpression in drug-resistant clinical isolates confers fluconazole resistance; repressed in young biofilms; rat catheter biofilm induced
C2_05160C_A	orf19.3547		CAL0000178700	1.13126	0.0401153	No	1.25548	0.000182833	Up	-2.11402	4.42649e-35	Down	-1.90486	1.21807e-26	Down	Ortholog(s) have mRNA 3'-UTR binding, mRNA 5'-UTR binding, translation repressor activity, mRNA regulatory element binding activity and role in negative regulation of translation, protein stabilization, ribosomal large subunit biogenesis
C1_13280C_A	orf19.4954		CAL0000187987	1.07089	0.401176	No	1.15553	0.0751941	No	-1.02983	0.7183	No	1.04779	0.566067	No	Ortholog(s) have role in vacuolar acidification and integral component of membrane localization
CR_01540W_A	orf19.2540	SAS3	CAL0000182993	-1.08811	0.260304	No	-1.02992	0.688363	No	-1.00573	0.938425	No	1.05048	0.509287	No	Similar to silencing proteins; increased transcription is observed upon fluphenazine treatment; rat catheter biofilm repressed
C2_06010W_A	orf19.4119	SPO72	CAL0000178327	-1.20335	0.0528889	No	-1.15293	0.124866	No	1.38602	0.000485942	Up	1.44663	9.81562e-05	Up	Protein described as similar to S. cerevisiae sporulation protein; ortholog of S. cerevisiae Atg2, an autophagic vesicle formation protein; up-regulation associated with azole resistance; Spider biofilm induced
C1_02130C_A	orf19.3670	GAL1	CAL0000190186	-1.54126	0.000227775	Down	-1.65263	1.79458e-05	Down	1.11907	0.336416	No	1.04365	0.716046	No	Galactokinase; galactose, Mig1, Tup1, Hap43 regulated; fluconazole, ketoconazole-induced; stationary phase enriched protein; GlcNAc-induced protein; farnesol, hypoxia-repressed in biofilm; rat catheter and Spider biofilm induced
CR_05200C_A	orf19.556		CAL0000193119	1.10103	0.090613	No	1.29442	4.61806e-06	Up	1.0094	0.868966	No	1.18671	0.00243178	Up	Protein of unknown function; regulated by Ssn6
C4_04200C_A	orf19.5290		CAL0000194236			No			No			No			No	Protein of unknown function; repressed by Sfu1; Hap43-induced gene
C6_02930W_A	orf19.5569		CAL0000183615	-1.07662	0.0655928	No	-1.09937	0.0162025	No	1.06998	0.0873858	No	1.04785	0.241795	No	Ortholog(s) have role in establishment of mitotic sister chromatid cohesion, maintenance of rDNA, mitotic sister chromatid segregation and chromosome, telomeric region, nuclear envelope localization
CR_06780W_A	orf19.1856		CAL0000189740	1.00763	0.910328	No	-1.02672	0.692632	No	1.01929	0.775502	No	-1.01497	0.824981	No	Ortholog(s) have histone deacetylase activity
C4_04650W_A	orf19.3817		CAL0000175469	1.10619	0.239802	No	1.02417	0.778614	No	-1.01654	0.847863	No	-1.09796	0.2731	No	Has domain(s) with predicted nucleic acid binding, zinc ion binding activity
C4_01050C_A	orf19.4684.2	RPL40B	CAL0000176824	1.08295	0.362191	No	1.05149	0.565946	No	-1.24981	0.0107852	Down	-1.2872	0.00389066	Down	Protein with similarity to the ribosomal protein portion of S. cerevisiae Rpl40Bp; colony morphology-related gene regulation by Ssn6; positively regulated by Tbf1; Spider biofilm repressed
C1_06630W_A	orf19.6247		CAL0000200747	1.06229	0.355056	No	1.15745	0.0250002	No	-1.21466	0.0029901	Down	-1.11479	0.0949143	No	Ortholog(s) have chromatin binding activity
C2_04930C_A	orf19.3523	CRK1	CAL0000191033	-1.10448	0.12614	No	1.03757	0.564759	No	-1.06208	0.349232	No	1.079	0.239883	No	Protein kinase of the Cdc2 subfamily involved in hyphal development, virulence; promotes hyphal development independently of Cph1 and Efg1; functionally complements pheromone hypersensitivity of S. cerevisiae sgv1 mutant; Hap43p-repressed
CR_08880C_A	orf19.7283		CAL0000175336	-6.70589	0.0850158	No	-1.44369	0.665162	No	-1.08226	0.923471	No	4.29191	0.194992	No	Protein of unknown function; rat catheter and Spider biofilm induced
C2_03260W_A	orf19.904		CAL0000191283	-1.51472	1.729e-09	Down	-1.30848	5.99713e-05	Down	-1.01992	0.76684	No	1.13501	0.0681368	No	Ortholog(s) have cytoplasm, nucleus localization
C1_04400C_A	orf19.5197	APE2	CAL0000186164	-1.01261	0.78335	No	-1.01891	0.68147	No	-1.41523	2.61669e-14	Down	-1.42402	9.16891e-15	Down	Neutral arginine, alanine, leucine specific metallo-aminopeptidase; purified from cell wall/intracellular fractions; protein repressed during mating; Hog1, farnesol-induced; may be essential (UAU1 method); rat catheter biofilm repressed
C1_10770W_A	orf19.2342	SFT2	CAL0000197615	-1.20137	0.012223	Down	-1.20029	0.00961347	Down	1.37079	9.52374e-06	Up	1.37203	1.29017e-05	Up	Putative membrane protein; transcript regulated by Mig1; Spider biofilm induced
C3_07500W_A	orf19.6738	VAN1	CAL0000185280	1.21041	0.000551218	Up	1.07886	0.166784	No	1.04537	0.421636	No	-1.07325	0.1984	No	Member of Mnn9 family of mannosyltransferases; ortholog of S. cerevisiae Van1p; fungal-specific (no human or murine homolog)
C3_00200C_A	orf19.5450		CAL0000200874	-1.01129	0.835379	No	-1.05236	0.339613	No	1.26518	1.17494e-05	Up	1.2158	0.000279794	Up	Putative 2-enoyl thioester reductase; protein present in exponential and stationary growth phase yeast cultures; rat catheter biofilm repressed
C1_04370C_A	orf19.5201		CAL0000192931	1.1334	0.021975	No	1.2224	0.000273934	Up	-1.46759	3.47367e-12	Down	-1.36074	1.79954e-08	Down	Ortholog(s) have structural constituent of ribosome activity and mitochondrial small ribosomal subunit localization
CR_07450C_A	orf19.6121	MNL1	CAL0000183599	-1.25577	3.6201e-05	Down	-1.16835	0.00423207	Down	1.07907	0.162407	No	1.15982	0.00708825	Up	Transcription factor; induces transcripts of stress response genes via SLE (STRE-like) elements; required for adaptation to weak acid stress; activates a subset of the genes that are repressed by Nrg1
CR_04160C_A	orf19.500		CAL0000185106	1.23504	0.004065	Up	1.15246	0.0568754	No	-1.72038	2.6478e-13	Down	-1.84365	1.12556e-16	Down	Ortholog(s) have tRNA (adenine-N1-)-methyltransferase activity, role in tRNA methylation and nucleus, tRNA (m1A) methyltransferase complex localization
C4_04270W_A	orf19.1421		CAL0000197738	-1.03065	0.893271	No	-1.90305	0.00113273	Down	2.06934	0.000366168	Up	1.12071	0.603104	No	Ortholog(s) have ureidoglycolate lyase activity
C2_05190W_A	orf19.3549	CDC21	CAL0000189182	1.043	0.52058	No	1.00733	0.909491	No	1.05643	0.397251	No	1.02029	0.756901	No	Putative thymidylate synthase; flucytosine induced; rat catheter biofilm repressed; Spider biofilm repressed
C2_07940C_A	orf19.2187	ALG7	CAL0000195644	-1.13754	0.01499	Down	-1.02219	0.6754	No	1.04027	0.452694	No	1.15765	0.00557749	Up	Protein involved in cell wall mannan biosynthesis; mutation confers hypersensitivity to tunicamycin; transcript elevated in chk1, nik1, and sln1 homozygous null mutants; possibly essential gene, disruptants not obtained by UAU1 method
C1_07200W_A	orf19.4447	YMC1	CAL0000175477	1.22235	0.00033951	Up	1.19118	0.00196395	Up	-1.52	1.1714e-13	Down	-1.55977	2.33939e-15	Down	Putative inner mitochondrial membrane transporter; flucytosine induced; Spider biofilm repressed
C1_13120C_A	orf19.4939		CAL0000183345	-1.19993	0.0188149	No	-1.02317	0.764506	No	1.228	0.00750774	Up	1.44015	2.32747e-06	Up	Peripheral membrane protein; role in endocytosis and vacuole integrity; flow model and rat catheter biofilm repressed
C3_02490C_A	orf19.239		CAL0000193582	1.00418	0.952347	No	1.09895	0.176051	No	-1.12609	0.0888797	No	-1.02899	0.682202	No	Putative ATP-dependent helicase, component of the RSC chromatin remodeling complex; essential gene; induced by nitric oxide
CR_09910W_A	orf19.7565	GNP3	CAL0000198749	1.166	0.0977236	No	1.26018	0.0117218	Up	-1.10895	0.266351	No	-1.02608	0.778325	No	Putative high-affinity glutamine permease; fungal-specific (no human or murine homolog)
C6_01730W_A	orf19.3413		CAL0000184714	-1.41597	0.856725	No	-2.08957	0.718589	No	-3.03643	0.571217	No	-4.48093	0.45592	No	Protein lacking an ortholog in S. cerevisiae; transposon mutation affects filamentous growth
C1_08490W_A	orf19.394		CAL0000197943	-1.016	0.784621	No	-1.0182	0.754324	No	-1.00588	0.919185	No	-1.00806	0.889769	No	Putative kynureninase; predicted role in NAD biosynthesis; Hap43-repressed gene; flow model biofilm induced
C3_05790C_A	orf19.7360		CAL0000189519	-1.03532	0.748747	No	1.04892	0.649143	No	-1.0262	0.807954	No	1.05824	0.596703	No	Ortholog(s) have enzyme activator activity, role in histone deubiquitination, regulation of transcription by RNA polymerase II and DUBm complex, SAGA complex localization
C7_03390C_A	orf19.1336	PUP3	CAL0000180706	1.03555	0.575769	No	-1.14555	0.0285856	No	1.14547	0.0289697	No	-1.03563	0.574281	No	Putative beta 3 subunit of the 20S proteasome; macrophage/pseudohyphal-repressed
C2_05000C_A	orf19.3532	MRPL10	CAL0000178174	1.13151	0.0375989	No	1.19241	0.00325339	Up	-1.43071	2.05883e-09	Down	-1.35763	2.71536e-07	Down	Putative mitochondrial large subunit ribosomal protein; colony morphology-related gene regulation by Ssn6
C6_02590C_A	orf19.5528	MOB1	CAL0000180685	-1.01906	0.678742	No	1.00423	0.924876	No	-1.02793	0.541162	No	-1.00445	0.921832	No	Putative mitotic exit network component; periodic mRNA expression, peak at cell-cycle G2/M phase
C3_07780C_A	orf19.6171		CAL0000199263	1.004	0.938481	No	-1.03906	0.45745	No	-1.03247	0.535834	No	-1.0771	0.150712	No	FG-nucleoporin component of central core of the nuclear pore complex (NPC); contributes to nucleocytoplasmic transport; rat catheter biofilm repressed
C1_01870C_A	orf19.4536	CYS4	CAL0000179764	1.10708	0.0151105	Up	1.11377	0.010457	Up	-1.5505	1.64992e-25	Down	-1.54119	6.09932e-25	Down	Cystathionine beta-synthase; sulfur amino acid biosynthesis; antigenic in mouse; flow model biofilm induced; alkaline induced; macrophage/pseudohyphal-induced; present in exponential and stationary growth phase yeast cultures
C3_02090C_A	orf19.1637		CAL0000189119	1.02486	0.669343	No	-1.14904	0.0126036	Down	1.38621	7.07836e-09	Up	1.17715	0.00408254	Up	Ortholog of C. dubliniensis CD36 : Cd36_82070, C. parapsilosis CDC317 : CPAR2_202790, C. auris B8441 : B9J08_000205 and Candida tenuis NRRL Y-1498 : CANTEDRAFT_114065
C4_05580C_A	orf19.1239		CAL0000176097	-4.22807	0.381525	No	-1.07284	0.968582	No	-5.16445	0.319	No	-1.31043	0.879613	No	Secreted protein; exogenously expressed protein is a substrate for Kex2 processing in vitro; fluconazole-regulated; Spider biofilm induced
C3_04000C_A	orf19.2809	CTN3	CAL0000181635	1.05946	0.830868	No	1.13233	0.627169	No	1.15151	0.593269	No	1.23072	0.428727	No	Peroxisomal carnitine acetyl transferase; no obvious metabolic, hyphal, virulence defects in Ura+ strain; induced by macrophage engulfment, hyphal growth, starvation, nonfermentable carbon sources; rat catheter, Spider biofilm induced
C3_06520C_A	orf19.7441		CAL0000186381	1.4891	0.000930123	Up	1.25784	0.0484004	No	1.07719	0.541408	No	-1.09902	0.410199	No	Ortholog(s) have role in lipid homeostasis, nuclear envelope organization and nuclear envelope localization
CR_08740W_A	orf19.6450		CAL0000178103	1.70637	0.6746	No	-5.05874	0.209288	No	2.30516	0.494113	No	-3.74468	0.324436	No	Protein of unknown function
CR_09970W_A	orf19.7571	UBC4	CAL0000178162	1.11505	0.00856409	Up	1.02823	0.499987	No	1.03533	0.401305	No	-1.04744	0.262104	No	Ortholog(s) have proteasome binding, protein-macromolecule adaptor activity, ubiquitin binding, ubiquitin conjugating enzyme activity, ubiquitin-protein transferase activity
C1_08690W_A	orf19.4727		CAL0000186694	1.17327	0.0368748	No	-1.03811	0.623796	No	1.01351	0.860671	No	-1.20175	0.0160881	Down	Ortholog(s) have role in mitochondrial respiratory chain complex II assembly, tricarboxylic acid cycle and mitochondrial matrix localization
C1_12490W_A	orf19.3767		CAL0000201763	-1.09255	0.150436	No	-1.09486	0.137358	No	1.31552	7.40968e-06	Up	1.31275	9.2198e-06	Up	Type I transmembrane sorting receptor for multiple vacuolar hydrolases; cycles between late-Golgi and prevacuolar endosome-like compartments; rat catheter biofilm repressed
CR_08360C_A	orf19.6403.1	RPP2A	CAL0000175968	1.22614	0.00299084	Up	1.02132	0.758724	No	-1.1755	0.0185668	Down	-1.41124	5.27509e-07	Down	Acidic ribosomal protein; likely role in translation elongation regulation; interacts with Rpp1B; 1 of 4 similar ribosomal proteins (Rpp1A, Rpp1B, Rpp2A, Rpp2B); CUG start codon; upstream uORFs; Tbf1-induced; Spider biofilm repressed
C1_11020W_A	orf19.2312		CAL0000186071	2.23785	0.0544242	No	1.46398	0.318381	No	1.55762	0.296643	No	1.01898	0.960073	No	Protein similar to ferric reductase Fre10p; possibly an essential gene, disruptants not obtained by UAU1 method
C7_00470C_A	orf19.7072	PEL1	CAL0000190252	1.34465	0.000139034	Up	1.18759	0.0273504	No	-1.19485	0.0226593	No	-1.35288	9.70184e-05	Down	Predicted enzyme of mitochondrial phospholipid biosynthesis; rat catheter and flow model biofilm induced
C1_00990C_A	orf19.3288	NMA111	CAL0000176472	1.2266	0.00132177	Up	1.20433	0.00377317	Up	-1.8248	5.74569e-21	Down	-1.85853	2.50567e-22	Down	Putative serine protease and general molecular chaperone; macrophage-induced gene; repressed in core stress response; merged with orf19.3288.1 in Assembly 21
C1_07480C_A	orf19.2797		CAL0000179105	1.47877	0.238181	No	-1.47339	0.166109	No	2.59506	0.00207751	Up	1.19104	0.565189	No	Has domain(s) with predicted ATP binding, DNA binding, helicase activity, hydrolase activity, nucleic acid binding activity
CR_03940W_A	orf19.475		CAL0000179551	1.29162	0.00810575	Up	1.27394	0.0137904	Up	-1.79102	2.69659e-09	Down	-1.81587	7.76769e-10	Down	Putative rRNA processing protein; rat catheter biofilm induced
CR_08520C_A	orf19.6419.1		CAL0000175685	1.38399	0.00187221	Up	1.08526	0.432382	No	-1.03109	0.771424	No	-1.31491	0.00805507	Down	Ortholog of C. parapsilosis CDC317 : CPAR2_205710, C. auris B8441 : B9J08_000119, Candida tenuis NRRL Y-1498 : CANTEDRAFT_117073 and Debaryomyces hansenii CBS767 : DEHA2A11462g
C1_11670W_A	orf19.1152		CAL0000189541	-1.59987	4.12342e-09	Down	-1.39603	2.80749e-05	Down	1.2263	0.0104389	Up	1.40535	2.06631e-05	Up	Protein of unknown function; induced in core stress response; Gcn2 and Gcn4 regulated; flow model biofilm induced; Spider biofilm induced
C2_00460W_A	orf19.2082	SAP30	CAL0000197549	1.13075	0.956481	No	3.38079	0.582269	No	-2.10399	0.741149	No	1.42105	0.873919	No	Aspartic-type endopeptidase; involved in degradation of alpha pheromone; functional equivalent of S. cerevisiae Bar1; a-cell specific; induced by alpha pheromone
C4_04530C_A	orf19.3829	PHR1	CAL0000177455	-1.10584	0.00630062	Down	1.07184	0.0585371	No	1.742	1.45662e-51	Up	2.06475	1.4075e-86	Up	Cell surface glycosidase; may act on cell-wall beta-1,3-glucan prior to beta-1,6-glucan linkage; role in systemic, not vaginal virulence (neutral, not low pH); high pH or filamentation induced; Bcr1-repressed in RPMI a/a biofilm
C1_14280C_A	orf19.7238	NPL3	CAL0000201005	1.08781	0.0691522	No	-1.06872	0.151573	No	-1.17075	0.000666492	Down	-1.36107	2.86554e-11	Down	Putative RNA-binding protein; required for normal flow model biofilm growth; nuclear export is facilitated by Hmt1p; transcript upregulated in RHE model of oralcandidiasis; Spider biofilm repressed
C7_01480W_A	orf19.6581		CAL0000201029	-1.11186	0.0632295	No	-1.06493	0.238429	No	1.3169	4.85387e-07	Up	1.37493	1.15433e-08	Up	Ortholog(s) have palmitoyltransferase activity, role in protein palmitoylation and endoplasmic reticulum localization
C1_02370C_A	orf19.3694		CAL0000194228	1.08322	0.434971	No	1.1183	0.268986	No	1.21449	0.0564047	No	1.25381	0.0261328	No	Ortholog of C. dubliniensis CD36 : Cd36_02210, C. parapsilosis CDC317 : CPAR2_106350, C. auris B8441 : B9J08_000959 and Candida tenuis NRRL Y-1498 : CANTEDRAFT_116785
C3_00540C_A	orf19.5409		CAL0000189621	-1.22574	0.029411	No	-1.24866	0.0127055	Down	1.31141	0.00260375	Up	1.28734	0.00636231	Up	Protein with a positive role in the multivesicular body sorting pathway; rat catheter biofilm repressed
C2_10220C_A	orf19.1759	PHO23	CAL0000188113	1.11949	0.0954369	No	1.0137	0.837109	No	1.14717	0.0405686	No	1.03876	0.569502	No	Ortholog(s) have methylated histone binding activity
C1_03930W_A	orf19.4467		CAL0000192464	1.07473	0.376076	No	1.08772	0.305155	No	-1.28763	0.00202972	Down	-1.27226	0.00313135	Down	Mitochondrial protein required for expression of mitochondrial respiratory chain complex I (NADH:ubiquinone oxidoreductase)
C1_08660C_A	orf19.4724		CAL0000185007	1.00948	0.898142	No	-1.04435	0.553007	No	-1.10723	0.163815	No	-1.16729	0.0357565	No	Ortholog(s) have RNA binding activity, role in spliceosomal complex assembly and U2-type prespliceosome localization
C5_05060C_A	orf19.3998		CAL0000178254	1.14904	0.514539	No	1.26113	0.254838	No	1.19406	0.398588	No	1.31054	0.19115	No	Ortholog(s) have Atg8 ligase activity, protein-macromolecule adaptor activity
C1_07510W_A	orf19.2794		CAL0000185809	1.12024	0.15856	No	1.06545	0.430119	No	-1.11919	0.162427	No	-1.17675	0.0426177	No	Putative non-specific single-domain racemase; regulated by Gcn4p; repressed in response to amino acid starvation (3-AT treatment); alkaline upregulated; macrophage-induced protein
C2_02850W_A	orf19.5820	UGA6	CAL0000175241	-1.70774	0.271181	No	-1.30881	0.532766	No	1.22203	0.644815	No	1.5945	0.334258	No	Putative GABA-specific permease; decreased transcription is observed upon benomyl treatment or in an azole-resistant strain that overexpresses MDR1
C2_05530C_A	orf19.3583		CAL0000194505	-1.0161	0.782631	No	-1.00531	0.926129	No	1.04016	0.493121	No	1.05131	0.385007	No	Ortholog(s) have role in protein export from nucleus, regulation of chromatin silencing at telomere, ribosomal small subunit export from nucleus and cytosol, nucleus localization
C1_02720W_A	orf19.2961		CAL0000187437	-1.02263	0.719434	No	1.0487	0.430015	No	1.0341	0.583467	No	1.10901	0.0920093	No	Putative transcription factor with zinc finger DNA-binding motif
C2_01930C_A	orf19.1505		CAL0000180530	1.04852	0.584602	No	-1.02214	0.798182	No	1.00906	0.916526	No	-1.06211	0.484633	No	Ortholog of S. cerevisiae : YBR138C, C. dubliniensis CD36 : Cd36_16750, C. parapsilosis CDC317 : CPAR2_212450, C. auris B8441 : B9J08_002176 and Candida tenuis NRRL Y-1498 : CANTEDRAFT_92365
C1_06940C_A	orf19.6214	ATC1	CAL0000186706	-1.50481	1.72762e-07	Down	-1.33998	0.000115595	Down	1.14578	0.0729315	No	1.28673	0.00126734	Up	Cell wall acid trehalase; catalyzes hydrolysis of the disaccharide trehalose; similar to S. cerevisiae vacuolar acid trehalase (Ath1p); Hap43p-repressed gene
C1_06470W_A	orf19.6264.4		CAL0000189989	1.11955	0.231646	No	1.05826	0.548672	No	-1.14667	0.147194	No	-1.21308	0.0407353	No	Ortholog of S. cerevisiae Rpl39; a component of the 60S ribosomal subunit; Hap43-induced; Spider biofilm repressed
CR_05390W_A	orf19.5285	PST3	CAL0000180388	-1.03423	0.647541	No	-1.25012	0.00238278	Down	2.03772	3.69131e-22	Up	1.68582	1.25941e-12	Up	Flavodoxin-like protein involved in oxidative stress protection and virulence; YNB biofilm induced; stationary phase enriched protein; rat catheter and Spider biofilm repressed
C2_08520C_A	orf19.3626.1		CAL0000175851	2.28083	0.376307	No	1.52693	0.612919	No	1.83684	0.514607	No	1.2297	0.804526	No	Ortholog of C. parapsilosis CDC317 : CPAR2_406905, Candida tropicalis NEW ASSEMBLY : CTRG1_CGOB_00044, Candida orthopsilosis Co 90-125 : CORT_0C06265 and Candida tropicalis MYA-3404 : CTRG_05051
C3_03760W_A	orf19.6941		CAL0000178276	-1.37797	6.09087e-06	Down	-1.23845	0.00150992	Down	1.15122	0.0375636	No	1.28091	0.000452355	Up	Putative diacylglycerol acyltransferase; catalyzes the terminal step of triacylglycerol formation; flow model biofilm induced; Spider biofilm induced
C5_01750C_A	orf19.3200	MTLA2	CAL0000185389	-1.04799	0.947466	No	1.18146	0.810064	No	-1.08414	0.908547	No	1.14207	0.849923	No	Master regulator (activator) of a-type mating; has HMG domain, which is predicted to bind DNA; gene has intron; not related to S. cerevisiae MATa2; a/alpha mating type may increase virulence, provides competitive advantage
C5_02030W_A	orf19.3168	RPN8	CAL0000190180	-1.07194	0.169073	No	-1.2422	1.40914e-05	Down	1.26538	2.60788e-06	Up	1.09195	0.0808174	No	Putative regulatory subunit of the 26S proteasome; mutation confers hypersensitivity to amphotericin B; regulated by Mig1, Gcn2 and Gcn4; Spider biofilm repressed
C1_08350C_A	orf19.5114.1		CAL0000196079	-1.94325	1.64451e-09	Down	-1.87198	1.26766e-08	Down	-1.27434	0.0277522	No	-1.22761	0.0627947	No	Ortholog of C. dubliniensis CD36 : Cd36_02630, C. parapsilosis CDC317 : CPAR2_206910, Candida tenuis NRRL Y-1498 : cten_CGOB_00051 and Pichia stipitis Pignal : psti_CGOB_00173
C5_04950C_A	orf19.3983		CAL0000184720	1.10802	0.0736329	No	1.10438	0.0768279	No	1.13951	0.0216166	No	1.13576	0.0245146	No	Protein with a predicted transcription factor BTF3 domain; flow model biofilm induced
C2_00620C_A	orf19.2066		CAL0000183455	1.36588	0.00195385	Up	1.47452	0.00018509	Up	-1.54619	3.02414e-05	Down	-1.43227	0.000329993	Down	Ortholog(s) have protein-lysine N-methyltransferase activity and role in peptidyl-lysine trimethylation
C2_05730C_A	orf19.6884		CAL0000196562	1.11889	0.0764128	No	1.13218	0.0487781	No	-1.03571	0.579474	No	-1.02356	0.712041	No	Inositol acyltransferase with role in early steps of GPI anchor biosynthetic process; antifungal drug target
C1_12730W_A	orf19.6349	RVS162	CAL0000191779	-1.58792	0.000178734	Down	-1.18113	0.149227	No	1.15277	0.22149	No	1.5498	0.000351642	Up	Protein containing a BAR domain, which is found in proteins involved in membrane curvature; null mutant does not display the endocytic, hyphal growth, virulence, or cell wall defects exhibited by mutants in related genes RVS161 and RVS167
C5_00270W_A	orf19.968	PGA14	CAL0000177457	1.14191	0.00323181	Up	1.09277	0.0490696	No	-1.20509	3.51016e-05	Down	-1.25928	3.10235e-07	Down	Putative GPI-anchored protein; induced during cell wall regeneration; regulated by Ssn6p
C2_02000W_A	orf19.1514		CAL0000177575	1.05827	0.105136	No	1.10104	0.00530333	Up	-1.04179	0.23939	No	-1.00132	0.969714	No	Ortholog(s) have enzyme binding, phosphatidylinositol-4-phosphate binding activity
C2_08150W_A	orf19.2169		CAL0000199705	2.20227	0.781513	No	-1.0728	0.980305	No	1.80298	0.835955	No	-1.31039	0.924345	No	Ortholog of C. dubliniensis CD36 : Cd36_22330, C. parapsilosis CDC317 : CPAR2_805720, Candida tropicalis MYA-3404 : CTRG_01814 and Candida albicans WO-1 : CAWG_05906
C7_03370C_A	orf19.1338		CAL0000179385	-1.23935	0.000423267	Down	-1.08756	0.151717	No	1.24791	0.000183045	Up	1.42209	5.07615e-09	Up	Protein of unknown function; possible COPI-coated vesicle, Golgi apparatus, ribosome localization; rat catheter biofilm repressed
C3_00510W_A	orf19.5412		CAL0000186099	1.08272	0.451732	No	-1.003	0.977153	No	-1.07087	0.51517	No	-1.16293	0.150765	No	Ortholog of S. cerevisiae : ECM9, C. glabrata CBS138 : CAGL0L02255g, C. dubliniensis CD36 : Cd36_80470, C. parapsilosis CDC317 : CPAR2_503390 and C. auris B8441 : B9J08_003812
C2_00770W_A	orf19.2047		CAL0000200626	-2.75713	1.6823e-11	Down	-2.38	4.34001e-09	Down	1.15064	0.33705	No	1.33296	0.0589232	No	Putative protein of unknown function; Hap43p-repressed gene; mutation confers hypersensitivity to toxic ergosterol analog, and to amphotericin B
C5_02890W_A	orf19.4311	YNK1	CAL0000191707	1.19832	0.00137009	Up	1.16424	0.00714507	Up	-1.2358	0.000180654	Down	-1.27197	2.07334e-05	Down	Nucleoside diphosphate kinase (NDP kinase); homo-hexameric; soluble protein in hyphae; flucytosine induced; biofilm induced; macrophage-induced protein; stationary phase enriched protein; Spider biofilm repressed
C7_01170C_A	orf19.6899		CAL0000175549	1.68203	0.00156276	Up	-1.14821	0.431219	No	-1.30517	0.120908	No	-2.52071	4.05031e-08	Down	Putative oxidoreductase; mutation confers hypersensitivity to toxic ergosterol analog; rat catheter and Spider biofilm induced
C1_07280C_A	orf19.4439.1		CAL0000181098	-1.03596	0.706346	No	1.14202	0.151936	No	-1.19455	0.056803	No	-1.0097	0.91744	No	Ortholog(s) have role in nucleotide-excision repair, phosphorylation of RNA polymerase II C-terminal domain, transcription by RNA polymerase II, transcription initiation from RNA polymerase II promoter
CR_10520C_A	orf19.7631	SLD5	CAL0000200542	1.10396	0.257426	No	1.10212	0.254988	No	-1.05511	0.537119	No	-1.05688	0.519289	No	Putative GINS complex subunit; cell-cycle regulated periodic mRNA expression
C1_03990W_A	orf19.4474		CAL0000194949	-1.03083	0.731413	No	-1.24974	0.00889016	Down	1.46703	8.97885e-06	Up	1.21006	0.0291516	No	Ortholog(s) have proteasome binding activity and role in cellular response to arsenic-containing substance, proteasome-mediated ubiquitin-dependent protein catabolic process
C4_02520C_A	orf19.2749		CAL0000182693	-1.17641	0.0543648	No	-1.14222	0.102508	No	1.1354	0.121757	No	1.16939	0.0619814	No	BTB/POZ domain protein; induced by Mnl1 under weak acid stress; flow model biofilm induced; Spider biofilm induced
CR_00200W_A	orf19.7514	PCK1	CAL0000178446	-1.58184	0.000249298	Down	-1.78975	3.31691e-06	Down	1.10091	0.442417	No	-1.02773	0.827067	No	Phosphoenolpyruvate carboxykinase; glucose, C-source, yeast-hypha, Hap43 regulated; fluconazole, phagocytosis, H2O2, oral candidasis, Spider/rat catheter/flow model biofilm induced; repressed in biofilm by Bcr1, Tec1, Ndt80, Rob1, Brg1
CR_08670C_A	orf19.6443		CAL0000200153	-1.17608	0.221162	No	-1.17057	0.155496	No	1.91954	4.38927e-08	Up	1.92857	1.56198e-07	Up	Protein with an enoyl-CoA hydratase related domain; Spider biofilm induced
C1_14050C_A	orf19.7213		CAL0000197857	1.02938	0.622413	No	-1.09299	0.122218	No	1.13629	0.0276391	No	1.00994	0.86534	No	Putative ATP-dependent RNA helicase; fungal-specific (no human or murine homolog)
C4_00820W_A	orf19.4159		CAL0000186281	1.2787	1.94436e-06	Up	1.42734	8.43415e-12	Up	-1.37761	9.82426e-10	Down	-1.23415	4.15622e-05	Down	Ortholog(s) have magnesium ion transmembrane transporter activity, role in magnesium ion export from mitochondrion, magnesium ion transport and mitochondrial inner membrane localization
C3_07700W_A	orf19.6717		CAL0000199614	1.09382	0.098913	No	1.09881	0.0846991	No	-1.36789	9.48983e-09	Down	-1.36167	1.4028e-08	Down	Putative serine hydrolase; Spider biofilm repressed
C6_00410C_A	orf19.1203	SRO77	CAL0000180340	-1.17242	0.0267836	No	-1.15007	0.0488786	No	1.27015	0.000785284	Up	1.29483	0.000307918	Up	Protein with a predicted role in docking and fusion of post-Golgi vesicles with the plasma membrane; filament induced; fungal-specific (no human or murine homolog)
CR_10120C_A	orf19.7588		CAL0000182141	1.20772	0.0775436	No	1.16908	0.145422	No	-1.2	0.0914744	No	-1.23965	0.0430599	No	Ortholog of S. cerevisiae : RRG7, C. glabrata CBS138 : CAGL0I09680g, C. dubliniensis CD36 : Cd36_35140, C. parapsilosis CDC317 : CPAR2_200670 and Candida tenuis NRRL Y-1498 : CANTEDRAFT_117734
C4_03110W_A	orf19.2680		CAL0000200114	-1.12826	0.131979	No	-1.01045	0.896172	No	1.14171	0.0968546	No	1.27482	0.00239398	Up	Ortholog(s) have phosphatidylcholine flippase activity, phosphatidylethanolamine flippase activity, phosphatidylserine flippase activity
C3_06290W_A	orf19.7403		CAL0000183453	-1.30126	2.59362e-05	Down	-1.29293	1.75257e-05	Down	1.29361	1.93845e-05	Up	1.30195	2.20134e-05	Up	Ortholog of S. cerevisiae : YML020W, C. glabrata CBS138 : CAGL0G07062g, C. dubliniensis CD36 : Cd36_86190, C. parapsilosis CDC317 : CPAR2_404740 and C. auris B8441 : B9J08_000043
C1_08630W_A	orf19.4721		CAL0000189535	1.13222	0.0566808	No	1.30014	8.99839e-05	Up	-1.77877	5.40347e-18	Down	-1.54904	2.4846e-11	Down	Ortholog(s) have RNA binding activity, role in mRNA processing, mitochondrial translation and mitochondrion localization
C1_00480C_A	orf19.6060	GCN20	CAL0000181616	1.08402	0.0893881	No	1.09063	0.0676862	No	-1.17823	0.000558581	Down	-1.1711	0.00087323	Down	YEF3-subfamily ABC family protein, predicted not to be a transporter
CR_10240W_A	orf19.7599	UTP5	CAL0000191285	1.18483	0.0466753	No	1.21425	0.0236108	No	-1.97162	2.19417e-15	Down	-1.92386	1.85644e-14	Down	Putative U3 snoRNA-associated protein; Hap43p-induced gene; mutation confers resistance to 5-fluorocytosine (5-FC), 5-fluorouracil (5-FU), and tubercidin (7-deazaadenosine); physically interacts with TAP-tagged Nop1p
C1_05380C_A	orf19.427		CAL0000184448	1.34816	1.62899e-05	Up	1.23209	0.00262802	Up	-1.1517	0.0431091	No	-1.26019	0.000783349	Down	Ortholog(s) have telomeric DNA binding activity
C5_00740W_A	orf19.576	CTF8	CAL0000178874	1.14508	0.176742	No	1.00249	0.980629	No	-1.28691	0.0131637	Down	-1.46996	0.000137822	Down	Putative kinetochore protein with a predicted role in sister chromatid cohesion; repressed during the mating process; flow model biofilm induced
C3_07300W_A	orf19.6766		CAL0000196304	1.16465	0.061748	No	1.12247	0.16636	No	-2.07953	8.9776e-19	Down	-2.15768	9.47101e-21	Down	Ortholog of S. cerevisiae Nop13; a nucleolar protein found in preribosomal complexes; Hap43-induced gene; rat catheter biofilm induced
C4_03410W_A	orf19.3367		CAL0000174039	1.14366	0.0423214	No	1.30134	7.42723e-05	Up	-1.47785	4.26547e-09	Down	-1.29878	7.63874e-05	Down	Ortholog(s) have structural constituent of ribosome activity and mitochondrial large ribosomal subunit localization
CR_06490C_A	orf19.717	HSP60	CAL0000174464	1.25601	8.29176e-07	Up	1.22564	1.09999e-05	Up	-1.30423	9.56925e-09	Down	-1.33655	3.52803e-10	Down	Heat shock protein; soluble in hyphae; regulated by Nrg1 and by iron; induced in high iron; heavy metal (cadmium) stress-induced; sumoylation target; protein present in exponential and stationary phase cells; Hap43-repressed
C1_07880C_A	orf19.5059	GCS1	CAL0000193135	1.11594	0.107544	No	1.15936	0.0323141	No	-1.59164	1.44521e-11	Down	-1.53203	4.53695e-10	Down	Gamma-glutamylcysteine synthetase; glutathione synthesis, required for virulence;induced in low iron, H2O2, Cd, or presence of human neutrophils; possibly adherence-induced; Spider and F-12/CO2 biofilm induced
C2_09320C_A	orf19.4093	PES1	CAL0000200824	1.14568	0.0718006	No	1.13841	0.0875305	No	-1.94275	1.83182e-18	Down	-1.95516	7.89176e-19	Down	Pescadillo homolog required for dispersal of biofilm cells into planktonic yeast cells; essential in yeast cells, not in hyphal cells; mutation confers hypersensitivity to 5-fluorocytosine, 5-fluorouracil, tubercidin
C6_00850W_A	orf19.86		CAL0000196844	-1.12335	0.0826806	No	-1.15896	0.0237452	No	1.44863	1.80539e-08	Up	1.40413	3.25088e-07	Up	Putative glutathione peroxidase; induced by peroxide, exposure to neutrophils and macrophage blood fractions; repressed during infection of macrophages; Spider biofilm induced; flow model biofilm repressed
C2_05510C_A	orf19.3581		CAL0000187423	1.11612	0.101279	No	1.11479	0.09727	No	1.00736	0.912355	No	1.00616	0.925807	No	Ortholog(s) have histone binding activity, role in DNA replication-dependent nucleosome assembly and CAF-1 complex, cytoplasm, nucleus localization
C1_04500W_A	orf19.6844	ICL1	CAL0000178151	-2.33574	3.84777e-08	Down	-1.11149	0.488346	No	-1.72735	0.000255974	Down	1.21658	0.21253	No	Isocitrate lyase; glyoxylate cycle enzyme; required for virulence in mice; induced upon phagocytosis by macrophage; farnesol regulated; Pex5-dependent peroxisomal localization; stationary phase enriched; rat catheter, Spider biofilm induced
C2_02910W_A	orf19.5814.1		CAL0000180820	1.2034	0.54573	No	-1.43225	0.0850181	No	10.0274	1.83505e-18	Up	5.81783	1.59248e-11	Up	Protein of unknown function
C6_00780W_A	orf19.3647		CAL0000180162	-1.1147	0.114565	No	-1.03674	0.596204	No	1.05284	0.45088	No	1.13201	0.0707111	No	Predicted subunit of the exocyst complex, involved in exocytosis; localizes to a crescent on the surface of the hyphal tip
C7_02870C_A	orf19.5174	TAF19	CAL0000183625	-1.02876	0.727086	No	-1.02404	0.762592	No	1.00178	0.982202	No	1.0064	0.936774	No	Putative TFIID subunit; mutation confers hypersensitivity to amphotericin B; rat catheter biofilm induced
CR_03170W_A	orf19.2407	DPS1-1	CAL0000190946	1.03739	0.263163	No	1.06955	0.0402356	No	-1.14743	2.75431e-05	Down	-1.11293	0.00109955	Down	Putative tRNA-Asp synthetase; genes encoding ribosomal subunits, translation factors, tRNA synthetases are downregulated upon phagocytosis by murine macrophage; protein enriched in stationary phase yeast cultures
C1_09500W_A	orf19.4814		CAL0000193948	1.32342	0.404425	No	1.33464	0.504496	No	-3.01277	0.00624998	Down	-2.98743	0.00314566	Down	Ortholog of C. dubliniensis CD36 : Cd36_08960, C. parapsilosis CDC317 : CPAR2_301680, Candida tenuis NRRL Y-1498 : cten_CGOB_00021 and Debaryomyces hansenii CBS767 : DEHA2F11088g
C1_07230W_A	orf19.4444	PHO15	CAL0000178325	-1.65692	1.72363e-07	Down	-1.38027	0.000818	Down	1.04863	0.621745	No	1.25881	0.0172503	Up	HAD-family 2-phosphoglycolate phosphatase, likely involved in a metabolic repair system, not in protein dephosphorylation; involved in regulation of white-opaque switch; hyphal repressed; induced in core stress response
C7_00660W_A	orf19.7053	GAC1	CAL0000181604	-1.16218	0.0840911	No	-1.19736	0.0374516	No	1.12931	0.160392	No	1.09613	0.291115	No	Putative regulatory subunit of ser/thr phosphoprotein phosphatase 1; fluconazole-induced; caspofungin repressed; transcript induced by Mnl1 under weak acid stress; regulated by Nrg1, Tup1; Spider and flow model biofilm induced
C4_01360W_A	orf19.4651	PGA53	CAL0000200268	1.13872	0.0310632	No	1.16393	0.0119395	Up	-1.51431	6.18116e-12	Down	-1.48151	6.99711e-11	Down	GPI-anchored cell surface protein of unknown function; greater mRNA abundance observed in a cyr1 homozygous null mutant than in wild type
C4_07020C_A	orf19.3107		CAL0000185847	11.9635	0.0242474	No	-1.30199	0.72427	No	20.1566	0.00463423	No	1.29405	0.74873	No	Ortholog of C. dubliniensis CD36 : Cd36_46490, Pichia stipitis Pignal : PICST_33598, Candida tropicalis NEW ASSEMBLY : CTRG1_03758 and Spathaspora passalidarum NRRL Y-27907 : spas_CGOB_00037
C1_11680C_A	orf19.1150.1		CAL0000175803	1.34231	0.196666	No	-1.09137	0.708966	No	-1.24434	0.346168	No	-1.82293	0.00911718	Down	Ortholog of C. dubliniensis CD36 : Cd36_10990, C. parapsilosis CDC317 : CPAR2_804585, C. auris B8441 : B9J08_000968 and Candida tenuis NRRL Y-1498 : cten_CGOB_00256
C1_10940C_A	orf19.2322.3		CAL0000201082	1.05348	0.307402	No	1.01328	0.793473	No	1.16403	0.00274548	Up	1.11962	0.0259197	No	Protein involved in ER to Golgi transport; rat catheter and Spider biofilm repressed
C1_06650W_A	orf19.6246		CAL0000187951	-1.09951	0.189409	No	-1.28633	0.000448348	Down	1.01792	0.803923	No	-1.14932	0.0548632	No	Ortholog(s) have peptide alpha-N-acetyltransferase activity and role in N-terminal peptidyl-methionine acetylation, mitochondrion inheritance, regulation of actin cytoskeleton organization, ubiquitin-dependent ERAD pathway
C1_08750W_A	orf19.4733	YMC2	CAL0000178309	1.28753	0.00232109	Up	1.11973	0.158998	No	1.32607	0.000594112	Up	1.15324	0.0787676	No	Putative mitochondrial carrier protein; Gcn4-regulated; F-12/ CO2 early biofilm induced; Spider biofilm induced
C1_11910W_A	orf19.5276		CAL0000198679	1.08716	0.405975	No	1.11861	0.262411	No	-1.15787	0.145851	No	-1.12531	0.236751	No	Putative nuclear pore-associated protein; Hap43p-induced gene; induced upon low-level peroxide stress; possibly an essential gene, disruptants not obtained by UAU1 method
C2_05400W_A	orf19.3572		CAL0000174573	1.00243	0.984471	No	1.2214	0.0939431	No	-1.00646	0.958078	No	1.21062	0.115868	No	Ortholog of C. dubliniensis CD36 : Cd36_19880, C. auris B8441 : B9J08_003635, Candida tenuis NRRL Y-1498 : CANTEDRAFT_117672 and Debaryomyces hansenii CBS767 : DEHA2D11154g
CR_07940W_A	orf19.604		CAL0000188634	1.17038	0.708776	No	1.33635	0.476753	No	-1.08449	0.848	No	1.05285	0.898929	No	Has domain(s) with predicted FAD binding, oxidoreductase activity and role in metabolic process
C4_03670W_A	orf19.1311	SPO75	CAL0000185468	1.80316	0.0558913	No	1.10857	0.719136	No	1.50433	0.184692	No	-1.08125	0.785582	No	Ortholog(s) have role in ascospore formation, ascospore wall assembly
C2_10270W_A	orf19.1753	PUS7	CAL0000177714	1.1025	0.21764	No	1.16497	0.056633	No	-1.84168	1.93098e-14	Down	-1.74292	2.75582e-12	Down	Pseudouridine synthase; catalyzes pseudouridylation in U2 snRNA, 5S rRNA, cytoplasmic tRNAs and in pre-tRNA(Tyr); F-12/CO2 early biofilm induced
C1_06710W_A	orf19.6239		CAL0000201956	-1.05133	0.449712	No	-1.08791	0.197745	No	-1.02	0.762504	No	-1.05549	0.413877	No	Putative serine/threonine protein kinase, involved in control of filamentous growth; possibly an essential gene, disruptants not obtained by UAU1 method
C2_06750C_A	orf19.3147		CAL0000184280	-1.10357	0.304184	No	1.10908	0.27521	No	-1.19515	0.0612007	No	1.0241	0.803233	No	Ortholog of C. dubliniensis CD36 : Cd36_21050, C. parapsilosis CDC317 : CPAR2_104310, C. auris B8441 : B9J08_000069 and Candida tenuis NRRL Y-1498 : CANTEDRAFT_104515
C2_00220C_A	orf19.2111		CAL0000197597	1.15453	0.0873497	No	-1.09027	0.297875	No	1.25102	0.00734731	Up	-1.00617	0.941266	No	Ortholog(s) have RNA polymerase II complex binding activity
CR_02710W_A	orf19.2830	RRP9	CAL0000183718	1.6345	0.000143982	Up	1.56933	0.000540324	Up	-1.64939	0.000123907	Down	-1.71789	2.78625e-05	Down	Ribosomal protein; mutation confers resistance to 5-fluorocytosine (5-FC), 5-fluorouracil (5-FU), and tubercidin (7-deazaadenosine); physically interacts with TAP-tagged Nop1; Hap43-induced; Spider biofilm induced
C1_00600W_A	orf19.6046	APC1	CAL0000196687	1.00915	0.901491	No	1.01201	0.870239	No	-1.00451	0.951064	No	-1.00167	0.981873	No	Putative Anaphase-Promoting Complex/Cyclosome subunit; essential for growth; periodic mRNA expression, peak at cell-cycle S/G2 phase
C3_03130C_A	orf19.310		CAL0000180622	-2.4204	0.47874	No	7.22063	0.0632998	No	-1.64019	0.676512	No	10.6553	0.0367952	No	Putative mitochondrial protein with a predicted role in cell wall biogenesis; possibly an essential gene, disruptants not obtained by UAU1 method
C5_02860C_A	orf19.4309	GRP2	CAL0000189861	-1.25557	0.00139075	Down	-1.67271	2.3033e-13	Down	2.73271	3.84591e-46	Up	2.05122	3.89194e-24	Up	NAD(H)-linked methylglyoxal oxidoreductase involved in regulation of methylglyoxal and pyruvate levels; regulation associated with azole resistance; induced in core stress response or by oxidative stress via Cap1, fluphenazine, benomyl
C7_01580W_A	orf19.6568	SMC6	CAL0000185544	1.10725	0.168564	No	1.18758	0.0193251	No	-1.02965	0.692495	No	1.04167	0.579136	No	Putative structural maintenance of chromosomes (SMC) protein; Hap43-induced; cell-cycle regulated periodic mRNA expression; S. cerevisiae ortholog not cell-cycle regulated; Spider biofilm induced
C3_02930W_A	orf19.286		CAL0000193637	-1.30113	0.339214	No	-1.19575	0.489906	No	1.09618	0.724344	No	1.19278	0.520052	No	Has a predicted autophagy-related protein domain; transcription repressed by fluphenazine treatment
C1_14080W_A	orf19.7215		CAL0000180258	1.15357	0.0557263	No	1.27088	0.0013684	Up	-2.0249	4.11035e-21	Down	-1.83798	3.80413e-16	Down	Nucleolar protein; component of the small subunit processome containing the U3 snoRNA; involved in pre-18S rRNA processing; flow model biofilm repressed
C2_09260C_A	orf19.4088		CAL0000189186	1.01951	0.708083	No	-1.12632	0.0182287	No	1.2499	1.15015e-05	Up	1.08848	0.0974079	No	Ortholog(s) have hydroxyacylglutathione hydrolase activity, role in methylglyoxal catabolic process to D-lactate via S-lactoyl-glutathione and cytoplasm localization
C2_08950W_A	orf19.211		CAL0000193379	-1.83044	1.39821e-11	Down	-1.38977	0.000166756	Down	-1.04524	0.610266	No	1.26008	0.010254	Up	Predicted homeodomain-like transcription factor; also has a metal-binding Ada DNA repair protein domain; Spider biofilm induced
C1_03530W_A	orf19.3055		CAL0000197516	-1.06193	0.268225	No	-1.03799	0.48257	No	1.03142	0.562814	No	1.05521	0.318956	No	Putative RNA polymerase II mediator complex subunit; possibly an essential gene, disruptants not obtained by UAU1 method
C5_04640C_A	orf19.3949		CAL0000181847	1.03098	0.666668	No	-1.01986	0.780271	No	1.07195	0.325341	No	1.01949	0.784799	No	Ortholog(s) have ATPase, chromatin binding, histone binding activity
C3_06470W_A	orf19.7436	AAF1	CAL0000196141	-1.78504	1.16086e-10	Down	-1.3278	0.00148171	Down	-1.03124	0.729771	No	1.30363	0.00323743	Up	Possible regulatory protein; possible adhesin-like; Glu-rich domain; production in S. cerevisiae increases endothelial cell adherence and flocculence; flow model biofilm, alkaline or caspofungin induced
C2_00370W_A	orf19.2094	PDR6	CAL0000183439	-1.08225	0.185862	No	-1.03571	0.556478	No	-1.19736	0.00248714	Down	-1.14587	0.0229329	Down	Putative pleiotropic drug resistance regulatory protein 6; transcript regulated by Nrg1; induced by alpha pheromone in SpiderM medium
C2_01430W_A	orf19.1448	APT1	CAL0000192887	1.10828	0.114681	No	1.03265	0.624354	No	-1.51375	2.35224e-10	Down	-1.62463	1.12284e-13	Down	Adenine phosphoribosyltransferase; flucytosine induced; repressed by nitric oxide; protein level decreased in stationary phase yeast cultures
C1_12050W_A	orf19.5260	RPN2	CAL0000182505	-1.01734	0.70522	No	-1.14403	0.00294406	Down	1.22988	4.95936e-06	Up	1.09368	0.0484266	No	Putative 26S proteasome subunit; transcript regulated by Mig1; caspofungin repressed; regulated by Gcn2 and Gcn4; gene used for strain identification by multilocus sequence typing
C3_06920W_A	orf19.6809		CAL0000189973	-1.35408	2.53146e-06	Down	-1.18766	0.00650086	Down	1.11839	0.0772559	No	1.27511	0.000156628	Up	Putative phosphomutase-like protein; protein present in exponential and stationary growth phase yeast; Hap43-repressed; Spider biofilm repressed
CR_02100C_A	orf19.2610		CAL0000183543	1.0865	0.326759	No	-1.14123	0.117233	No	-1.03098	0.717304	No	-1.27836	0.00371984	Down	Putative tRNA binding protein; intron-containing gene; Spider biofilm induced
C2_09650W_A	orf19.1389		CAL0000183410	1.01485	0.735531	No	-1.09123	0.0402165	No	1.53148	3.96494e-23	Up	1.38289	6.06331e-14	Up	Ortholog(s) have poly(A) binding activity, role in mRNA metabolic process and cytoplasm localization
C4_00050W_A	orf19.371		CAL0000177643	-1.15404	0.0119469	Down	-1.21902	0.000253207	Down	1.27419	9.81213e-06	Up	1.20627	0.000873391	Up	Ortholog of C. dubliniensis CD36 : Cd36_40110, C. parapsilosis CDC317 : CPAR2_402300, C. auris B8441 : B9J08_003539 and Candida tenuis NRRL Y-1498 : CANTEDRAFT_94507
C1_12350W_A	orf19.5229		CAL0000184500	1.21839	0.00543023	Up	1.27181	0.000777522	Up	-1.52009	4.75523e-09	Down	-1.45623	1.23601e-07	Down	Ortholog(s) have 3'-5'-exoribonuclease activity, endoribonuclease activity, exoribonuclease activity, ribonuclease activity, tRNA binding activity
C5_01080C_A	orf19.1963	GDS1	CAL0000180979	1.01496	0.853023	No	1.04537	0.578539	No	-1.07032	0.395703	No	-1.03919	0.63099	No	Putative mitochondrial protein; Hap43-repressed gene; Spider biofilm induced
C4_01470W_A	orf19.4637		CAL0000177479	1.03919	0.618269	No	-1.02487	0.734234	No	1.20874	0.0110114	Up	1.13493	0.091503	No	Ortholog(s) have role in SCF-dependent proteasomal ubiquitin-dependent protein catabolic process, cellular response to methylmercury and SCF ubiquitin ligase complex localization
C7_01270C_A	orf19.6907		CAL0000176214	1.26581	0.000106702	Up	1.17399	0.00867572	Up	-1.18744	0.0052796	Down	-1.2803	4.23965e-05	Down	Ortholog(s) have DNA binding activity, role in regulation of DNA damage checkpoint and cytoplasm, nuclear periphery localization
C6_00990W_A	orf19.101	RIM9	CAL0000199348	-1.59838	1.76791e-06	Down	-1.3187	0.00364547	Down	-1.0572	0.554724	No	1.14651	0.167689	No	Protein required for alkaline pH response via the Rim101 signaling pathway; ortholog of S. cerevisiae Rim9 and A. nidulans palI; Spider biofilm induced
C7_03670W_A	orf19.6702	DED81	CAL0000197236	1.14979	0.00100516	Up	1.1629	0.000381239	Up	-1.29438	1.2564e-09	Down	-1.27979	6.08639e-09	Down	Putative tRNA-Asn synthetase; genes encoding ribosomal subunits, translation factors, tRNA synthetases are downregulated upon phagocytosis by murine macrophage; protein enriched in stationary phase yeast cultures
C4_05530W_A	orf19.1234	FGR6-10	CAL0000181584	-1.37558	0.00425733	Down	-1.11831	0.264317	No	1.31029	0.00868653	Up	1.61173	1.18436e-05	Up	Protein lacking an ortholog in S. cerevisiae; member of a family encoded by FGR6-related genes in the RB2 repeat sequence; transposon mutation affects filamentous growth
C1_02070W_A	orf19.3664	HSP31	CAL0000180035	-1.26388	0.149119	No	-1.13306	0.433331	No	-1.1237	0.461688	No	-1.00739	0.964031	No	Putative 30 kda heat shock protein; repressed during the mating process; rat catheter biofilm induced
C1_14360C_A	orf19.7251	WSC4	CAL0000175455	-1.31578	1.07527e-05	Down	1.00737	0.904937	No	-1.19185	0.00429494	Down	1.11211	0.0885567	No	Putative cell wall integrity and stress response subunit 4 precursor; transcription is specific to white cell type
C4_07070W_A	orf19.3102	CTA6	CAL0000182389	-1.09731	0.19121	No	-1.04539	0.511687	No	1.08781	0.220506	No	1.14184	0.0582042	No	Protein that activates transcription in 1-hybrid assay in S. cerevisiae
C5_00240W_A	orf19.971	SKN7	CAL0000174257	-1.03047	0.68871	No	-1.09144	0.232181	No	1.21102	0.0095146	Up	1.14337	0.0714329	No	Putative homolog of S. cerevisiae Skn7p, which is predicted to be a response regulator protein in a phosphorelay signal transduction pathway; required for normal hydrogen peroxide resistance
C1_00190C_A	orf19.6084		CAL0000186780	-1.63853	0.464937	No	-1.30167	0.684877	No	-1.17105	0.80237	No	1.07492	0.917005	No	Protein of unknown function; flow model biofilm induced; Spider biofilm induced
C2_03890W_A	orf19.836		CAL0000192448	-1.09465	0.39879	No	-1.05951	0.575133	No	1.09643	0.377643	No	1.1328	0.239413	No	Protein likely to be essential for growth, based on an insertional mutagenesis strategy
C7_00680W_A	orf19.7051		CAL0000192590	1.19385	0.0850107	No	-1.23798	0.0293387	No	1.32998	0.00441214	Up	-1.11127	0.295019	No	Maf-like protein; rat catheter biofilm induced
CR_04980C_A	orf19.635		CAL0000197692			No			No			No			No	Protein of unknown function; induced by alpha pheromone in SpiderM medium
C2_03290W_A	orf19.899		CAL0000186796	-1.41331	0.00140194	Down	-1.30591	0.00583818	Down	1.52643	2.06326e-05	Up	1.65197	2.18527e-06	Up	Ortholog of C. dubliniensis CD36 : Cd36_18040, C. parapsilosis CDC317 : CPAR2_211790, C. auris B8441 : B9J08_004373 and Candida tenuis NRRL Y-1498 : CANTEDRAFT_109928
C2_01270W_A	orf19.1996	CHA1	CAL0000177673	1.2942	0.00548765	Up	-1.14839	0.136148	No	1.04612	0.62737	No	-1.42073	0.000155137	Down	Similar to catabolic ser/thr dehydratases; repressed by Rim101; induced in low iron; regulated on white-opaque switch; filament induced; Tn mutation affects filamentation; flow model biofilm induced; Spider biofilm repressed
C7_01430C_A	orf19.6586		CAL0000185286	2.02034	1.50557e-07	Up	1.48851	0.00233065	Up	1.494	0.00278703	Up	1.10072	0.461424	No	Protein of unknown function; transcript induced by benomyl or in azole-resistant strain overexpressing MDR1; Ssn6 colony morphology-related regulation; induced by NO; Hap43-repressed; rat catheter and flow model biofilm induced
C4_03720C_A	orf19.1306		CAL0000200656	1.11768	0.0428385	No	1.1231	0.0345034	No	-1.17788	0.0029298	Down	-1.17219	0.00375236	Down	Has domain(s) with predicted 2-oxoglutarate-dependent dioxygenase activity
C4_02800W_A	orf19.2715	RPC53	CAL0000175841	1.5228	0.000152386	Up	1.32484	0.0118778	Up	-1.38409	0.00370186	Down	-1.5909	2.81828e-05	Down	Ortholog(s) have RNA polymerase III activity, role in tRNA transcription by RNA polymerase III and RNA polymerase III complex localization
C1_08520C_A	orf19.397		CAL0000197867	1.12969	0.100994	No	1.23415	0.00498135	Up	-1.50795	4.07066e-08	Down	-1.38031	1.48401e-05	Down	Ortholog(s) have structural constituent of ribosome activity and mitochondrial large ribosomal subunit localization
C6_02650C_A	orf19.5535		CAL0000174828	1.12496	0.0525886	No	-1.01548	0.797289	No	1.03017	0.622443	No	-1.10893	0.0859395	No	Predicted membrane transporter, member of the anion:cation symporter (ACS) family, major facilitator superfamily (MFS)
C2_02130C_A	orf19.1529		CAL0000184790	-1.77343	0.504345	No	-1.67498	0.415135	No	2.40587	0.198938	No	2.54728	0.253287	No	Protein of unknown function; macrophage-induced gene
C3_07140C_A	orf19.6786		CAL0000179694	1.24373	0.0832166	No	1.44257	0.00383147	Up	-1.32194	0.0296247	No	-1.13974	0.292588	No	Protein of unknown function; flow model biofilm induced
C1_13960W_A	orf19.5034		CAL0000191408	1.03967	0.353373	No	1.1206	0.00597344	Up	-1.09655	0.0273122	No	-1.01736	0.678935	No	Protein involved in response to oxidative stress, binds and stabilizes Cap1p transcription factor in response to H2O2; essential for macrophage killing
C3_06360C_A	orf19.7421	CYP5	CAL0000198409	1.10837	0.124088	No	-1.13762	0.0534108	No	1.18442	0.0113074	Up	-1.06458	0.34916	No	Putative peptidyl-prolyl cis-trans isomerase; macrophage-downregulated protein level; protein level decrease in stationary phase cultures; predicted endoplasmic reticulum (ER) localization
CR_05950C_A	orf19.459	ADP1	CAL0000184107	-1.05662	0.344686	No	-1.09837	0.101823	No	1.35327	1.57524e-07	Up	1.30183	5.29692e-06	Up	Putative PDR-subfamily ABC transporter; similar to WHITE subfamily proteins; gene used for strain identification by multilocus sequence typing
C1_10670C_A	orf19.1839	RPA190	CAL0000187313	1.14854	0.081721	No	1.34484	0.000202511	Up	-1.92403	2.17828e-16	Down	-1.6432	4.39218e-10	Down	Putative RNA polymerase I subunit A190; Hap43p-induced gene; flucytosine induced
C4_03190W_A	orf19.2671		CAL0000199070	1.17557	0.00349129	Up	1.0227	0.683265	No	-1.02103	0.706902	No	-1.17365	0.00363523	Down	Protein with a predicted FAD-dependent pyridine nucleotide reductase domains; putative oxidoreductase; Plc1-regulated; possibly an essential gene, disruptants not obtained by UAU1 method
C4_02140C_A	orf19.4577.3		CAL0000174336	1.06674	0.274341	No	1.10008	0.107513	No	-1.31152	4.69992e-06	Down	-1.27178	4.7861e-05	Down	Predicted protein of the mitochondrial intermembrane space with role in protein import into mitochondrial inner membrane
C2_06770W_A	orf19.2228		CAL0000192977	-1.25494	0.00122293	Down	1.06737	0.331741	No	-1.01056	0.877271	No	1.32549	4.90531e-05	Up	Ortholog(s) have actin filament binding, actin monomer binding activity
C1_01760W_A	orf19.4549	FGR38	CAL0000188150	-1.00624	0.916195	No	-1.01319	0.817216	No	1.21943	0.000590502	Up	1.21107	0.000978183	Up	Protein lacking an ortholog in S. cerevisiae; member of a family of related proteins; transposon mutation affects filamentous growth; macrophage-induced gene; Hap43p-repressed gene
C1_14020W_A	orf19.7209		CAL0000192042	-7.52415	0.00116839	Down	-3.03713	0.115454	No	-4.58012	0.00677047	Down	-1.84877	0.415132	No	Putative Rho GDP dissociation inhibitor; induced by nitric oxide independent of Yhb1p
C5_00140C_A	orf19.5683		CAL0000186186	1.04313	0.622682	No	-1.18083	0.0490423	No	1.11712	0.191566	No	-1.10263	0.252997	No	Putative integral membrane protein of unknown function; clade-associated gene expression; Spider biofilm induced
C1_12540W_A	orf19.3762		CAL0000190411	-1.13544	0.203696	No	-1.49143	5.0629e-05	Down	1.06483	0.518606	No	-1.23355	0.0380979	No	Ortholog of C. dubliniensis CD36 : Cd36_11720, C. parapsilosis CDC317 : CPAR2_201890, C. auris B8441 : B9J08_003468 and Candida tenuis NRRL Y-1498 : CANTEDRAFT_91948
CR_10280W_A	orf19.7603		CAL0000192669	1.12267	0.15038	No	1.01502	0.853476	No	-1.1793	0.0410297	No	-1.30437	0.000958002	Down	Protein with a predicted role in cytochrome c oxidase assembly; rat catheter biofilm induced
C4_04860W_A	orf19.3793		CAL0000188448	1.43043	0.00193203	Up	1.15343	0.207879	No	1.20192	0.110825	No	-1.03181	0.782546	No	Protein of unknown function; mRNA binds She3; regulated by Nrg1; upregulated in a cyr1 or ras1 mutant
C1_06270W_A	orf19.1823		CAL0000193197	-1.06988	0.470822	No	-1.00395	0.965871	No	1.08179	0.39666	No	1.15283	0.126833	No	Predicted membrane protein; transcript repressed by ciclopirox olamine
CR_04030W_A	orf19.486	NIP100	CAL0000194365	-1.24137	0.0279461	No	-1.05077	0.60748	No	1.12291	0.231594	No	1.32659	0.00388584	Up	p150 subunit of dynactin; required for normal spindle formation and position
C2_02050C_A	orf19.1522		CAL0000191145	-1.1178	0.153632	No	1.06636	0.403321	No	1.10714	0.188124	No	1.31968	0.000350667	Up	Ortholog of C. dubliniensis CD36 : Cd36_16850, C. parapsilosis CDC317 : CPAR2_211990, C. auris B8441 : B9J08_001195 and Candida tenuis NRRL Y-1498 : cten_CGOB_00169
C1_05250W_A	orf19.442		CAL0000189704	1.00484	0.970503	No	-1.1601	0.220837	No	1.33404	0.020851	Up	1.1444	0.28884	No	Ortholog of Candida guilliermondii ATCC 6260 : PGUG_05525, Candida lusitaniae ATCC 42720 : CLUG_03378 and Candida albicans WO-1 : CAWG_00876
C3_07970C_A	orf19.6191	TLO8	CAL0000189375	1.00325	0.964268	No	1.09986	0.177424	No	-1.01392	0.846809	No	1.08125	0.274465	No	Member of a family of telomere-proximal genes of unknown function; may be spliced in vivo
C6_00430C_A	orf19.1204		CAL0000182959	-1.10253	0.0693108	No	-1.05281	0.325826	No	1.03616	0.500565	No	1.08509	0.126104	No	Phosphorylated protein of unknown function; transcript is upregulated clinical isolates from HIV positive patients with oral candidiasis
C4_01200C_A	orf19.4669	AAT22	CAL0000188482	1.0953	0.143413	No	1.23952	0.000551354	Up	-1.2243	0.00116603	Down	-1.08185	0.204839	No	Aspartate aminotransferase; nitrogen metabolism; similar but not orthologous to S. cerevisiae Aat2; clade-associated gene expression; protein levels decrease in stationary phase yeast; mutant is viable; flow model biofilm repressed
C4_03930C_A	orf19.789.1		CAL0000198588	1.24589	0.0864544	No	1.35237	0.0178567	No	-1.09912	0.462725	No	-1.01258	0.921596	No	Ortholog(s) have 7S RNA binding activity, role in SRP-dependent cotranslational protein targeting to membrane, translocation and signal recognition particle, endoplasmic reticulum targeting localization
C3_06200C_A	orf19.7413	MMS21	CAL0000188305	1.06606	0.272439	No	1.08254	0.158719	No	1.00971	0.866454	No	1.02532	0.661378	No	Putative SUMO E3 ligase, MMS21-SMC5-SMC6 complex component; involved in regulation of invasive and filamentous growth and stress response
C1_12280C_A	orf19.5235		CAL0000194947	1.07435	0.585435	No	1.49534	0.00278616	Up	-1.89163	2.03463e-06	Down	-1.35906	0.0199536	Down	Putative mitochondrial ribosomal protein of the large subunit; Hap43-induced; mutants are viable; protein level decreases in stationary phase
C4_01160W_A	orf19.4674.1	CRD2	CAL0000201338	2.12429	9.08089e-10	Up	1.56391	0.000277301	Up	-1.02995	0.811098	No	-1.39901	0.00613996	Down	Metallothionein; for adaptation to growth in high copper; basal transcription is cadmium-repressed; Ssn6 regulated; complements copper sensitivity of an S. cerevisiae cup1 mutant; regulated by Sef1, Sfu1, and Hap43; Spider biofilm induced
C1_08230C_A	orf19.5102	PLB5	CAL0000190956	-1.16732	0.0320639	No	-1.40718	2.65462e-07	Down	1.50878	1.21895e-09	Up	1.2516	0.00156239	Up	Putative GPI-linked phospholipase B, fungal-specific (no mammalian homolog); null mutation eliminates cell-associated phospholipase A2 activity and attenuates virulence; fluconazole-repressed; flow model biofilm repressed
CR_08480C_A	orf19.6415.1		CAL0000180472	1.10371	0.15727	No	1.09809	0.180037	No	-1.28192	0.000373145	Down	-1.28848	0.000280414	Down	Ortholog(s) have structural constituent of ribosome activity and cytosolic small ribosomal subunit localization
C1_04290C_A	orf19.1064	ACS2	CAL0000197968	1.12696	0.000461753	Up	1.20164	7.42797e-08	Up	-1.29218	6.03746e-14	Down	-1.21188	1.79019e-08	Down	Acetyl-CoA synthetase; antigenic during human and murine infection; induced by Efg1; macrophage-induced protein; soluble protein in hyphae; gene contains intron; flow model and Spider biofilm repressed
C4_02240C_A	orf19.4566		CAL0000191147	3.93752	0.533842	No	-3.83351	0.541303	No	3.3078	0.586577	No	-4.5633	0.490762	No	Protein similar to S. cerevisiae Rot1p, which has roles in cytoskeletal dynamics and cell wall biosynthesis; predicted Kex2p substrate
C2_03810C_A	orf19.840	RPL21A	CAL0000194631	1.11037	0.0995975	No	1.09257	0.163791	No	-1.29945	3.78951e-05	Down	-1.32062	1.21684e-05	Down	Putative ribosomal protein; repressed upon phagocytosis by murine macrophage; Spider biofilm repressed
C4_00420C_A	orf19.5671		CAL0000174492	-1.06438	0.286306	No	-1.05858	0.327994	No	1.03063	0.6047	No	1.03628	0.541929	No	Ortholog(s) have enzyme inhibitor activity and role in actin cortical patch assembly, negative regulation of catalytic activity, septin cytoskeleton organization
C1_13410W_A	orf19.4967	COX19	CAL0000176572	-1.01541	0.830582	No	-1.0721	0.331078	No	-1.17965	0.0202454	Down	-1.24552	0.00226843	Down	Putative cytochrome c oxidase assembly protein; Plc1-regulated; rat catheter biofilm induced
CR_07110C_A	orf19.8		CAL0000178730	1.14937	0.299572	No	1.1894	0.165766	No	1.1647	0.245382	No	1.20527	0.145429	No	Ortholog of C. dubliniensis CD36 : Cd36_32690, C. parapsilosis CDC317 : CPAR2_204290, Candida tenuis NRRL Y-1498 : CANTEDRAFT_121459 and Debaryomyces hansenii CBS767 : DEHA2E03938g
C5_04440C_A	orf19.3931	SFC1	CAL0000176032	1.14016	0.304588	No	1.09759	0.415236	No	1.74613	4.72832e-06	Up	1.68094	1.66555e-05	Up	Putative succinate-fumarate transporter; involved in repression of growth on sorbose; alkaline induced; rat catheter biofilm induced; Spider biofilm induced
C2_09600C_A	orf19.1394		CAL0000181446	1.10498	0.171573	No	1.04323	0.556824	No	1.03537	0.632201	No	-1.02301	0.753421	No	Putative protein of unknown function; mutant is viable; protein level decreases in stationary phase cultures; Spider biofilm induced
CR_01610C_A	orf19.2549		CAL0000179235	-1.02177	0.61298	No	-1.17879	7.36839e-05	Down	1.37509	2.81996e-14	Up	1.19192	3.17416e-05	Up	Regulator of the type 1 protein phosphatase Glc7p activity, involved in control of morphogenesis, progression through the cell cycle and response to DNA damage
CR_03000C_A	orf19.2863		CAL0000195590	-1.1334	0.1442	No	-1.27663	0.00183981	Down	1.92365	6.8588e-16	Up	1.70783	1.29473e-10	Up	Ortholog of C. dubliniensis CD36 : Cd36_28090, C. parapsilosis CDC317 : CPAR2_802560, C. auris B8441 : B9J08_000343 and Candida tenuis NRRL Y-1498 : CANTEDRAFT_104949
C4_01410W_A	orf19.4645	BEM1	CAL0000181921	-1.07818	0.292512	No	1.1197	0.111268	No	-1.08669	0.243055	No	1.11093	0.140041	No	Protein required for wild-type budding, hyphal growth, and virulence in a mouse systemic infection; suppresses pseudohyphal and filamentous growth defects of various S. cerevisiae mutants and heat sensitivity of S. cerevisiae cdc24-4 mutant
CR_10840C_A	orf19.7676	XYL2	CAL0000192665	-2.62159	2.35109e-13	Down	-1.97464	2.1949e-07	Down	1.0541	0.687984	No	1.39946	0.0106755	Up	D-xylulose reductase; immunogenic in mice; soluble protein in hyphae; induced by caspofungin, fluconazole, Hog1 and during cell wall regeneration; Mnl1-induced in weak acid stress; stationary phase enriched; flow model biofilm induced
C7_03830C_A	orf19.7199		CAL0000194343	-1.13479	0.0232241	No	1.21288	0.000453392	Up	-1.21876	0.000351129	Down	1.12932	0.028144	No	Ortholog(s) have role in posttranslational protein targeting to endoplasmic reticulum membrane and TRC complex, cytoplasm localization
C1_08390C_A	orf19.384		CAL0000189537	1.03942	0.39567	No	1.00492	0.912747	No	1.01735	0.703029	No	-1.01669	0.714036	No	Ortholog of S. cerevisiae : YPL247C, C. glabrata CBS138 : CAGL0H00781g, C. dubliniensis CD36 : Cd36_07900, C. parapsilosis CDC317 : CPAR2_207070 and C. auris B8441 : B9J08_003608
C2_04170C_A	orf19.804.1		CAL0000186696	1.13377	0.0962608	No	1.10937	0.16915	No	-1.18738	0.0229234	No	-1.21349	0.0103515	Down	Ortholog of S. cerevisiae : YPR010C-A, C. dubliniensis CD36 : Cd36_02990, C. parapsilosis CDC317 : CPAR2_211020, C. auris B8441 : B9J08_000865 and Candida tenuis NRRL Y-1498 : CANTEDRAFT_116148
C6_01820C_A	orf19.3402	FPG1	CAL0000181241	-1.08711	0.178256	No	-1.19152	0.00360533	Down	1.1364	0.0347102	No	1.03682	0.557866	No	Formamidopyrimidine DNA glycosylase, involved in repair of gamma-irradiated DNA; Hap43p-repressed gene
C2_07370W_A	orf19.1897		CAL0000176598	-1.01932	0.75818	No	1.03428	0.577638	No	1.03105	0.617511	No	1.08699	0.174699	No	Ortholog of C. dubliniensis CD36 : Cd36_21640, C. parapsilosis CDC317 : CPAR2_105040, Candida tenuis NRRL Y-1498 : CANTEDRAFT_112352 and Debaryomyces hansenii CBS767 : DEHA2C08008g
C3_05640W_A	orf19.6999		CAL0000175401	-4.86167	0.244915	No	-2.3019	0.495276	No	1.02467	0.983177	No	2.16413	0.585912	No	Predicted oxidoreductase; rat catheter biofilm repressed
C2_06430C_A	orf19.21		CAL0000199251	-1.02919	0.763838	No	-1.01652	0.86189	No	-1.06082	0.532613	No	-1.04776	0.624586	No	Ortholog(s) have role in ethanol metabolic process and mitochondrial inner membrane localization
C1_03710C_A	orf19.1133	MSB1	CAL0000199709	-1.03445	0.69549	No	1.18367	0.0495366	No	1.07765	0.385685	No	1.31953	0.00129588	Up	Putative regulator of transcription; expression in S. cerevisiae flo8 and flo11 mutants suggests a role in regulation of adhesion factors
C4_02320C_A	orf19.2770.1	SOD1	CAL0000185037	1.56099	9.96857e-14	Up	1.30052	3.77262e-05	Up	-3.19877	2.6862e-77	Down	-3.83941	3.63916e-107	Down	Cytosolic copper- and zinc-containing superoxide dismutase; role in protection from oxidative stress; required for full virulence; alkaline induced by Rim101; induced by human blood; rat catheter, flow model and Spider biofilm repressed
C2_08370C_A	orf19.1435	TEF1	CAL0000196936	1.05184	0.150643	No	1.05552	0.124319	No	-1.1458	0.000108438	Down	-1.1418	0.000162031	Down	Translation elongation factor 1-alpha; at cell surface; binds human plasminogen; macrophage/pseudohyphal-induced; induced in RHE model of oral candidiasis, in clinical oral candidiasis isolates; possibly essential; Spider biofilm repressed
C3_06880W_A	orf19.6813		CAL0000190785	-1.09584	0.531324	No	-1.17409	0.24255	No	1.22649	0.144014	No	1.14475	0.347551	No	Protein of unknown function; Hap43-induced gene
C7_03570W_A	orf19.6689	ARG4	CAL0000190527			No			No			No			No	Argininosuccinate lyase, catalyzes the final step in the arginine biosynthesis pathway; alkaline downregulated; flow model biofilm induced; Spider biofilm induced
C7_00070C_A	orf19.7116		CAL0000190039	1.08001	0.0864249	No	-1.10824	0.0211884	No	1.06524	0.157423	No	-1.12361	0.00925991	Down	Protein of unknown function; transcript induced in RHE model of oral candidiasis; Spider biofilm repressed
C5_00750C_A	orf19.577		CAL0000174014	-1.2504	0.00863537	Down	-1.31708	0.00099323	Down	1.58671	3.916e-08	Up	1.50637	1.32735e-06	Up	Predicted protein tyrosine phosphatase; rat catheter biofilm induced
CR_01830C_A	orf19.2583		CAL0000200802	-1.43585	0.685063	No	-4.34322	0.131425	No	-1.12189	0.895146	No	-3.39354	0.217543	No	Oligopeptide transporter involved in uptake of di-/tripeptides; highly induced during chlamydospore formation in both C. albicans and C. dubliniensis
C3_06390W_A	orf19.7398		CAL0000185357			No			No			No			No	Protein of unknown function' Hap43-induced gene; repressed by prostaglandins
C5_01310W_A	orf19.1938		CAL0000199909	1.21558	0.0659005	No	-1.05015	0.631963	No	1.19567	0.0875813	No	-1.06764	0.528126	No	Ortholog of S.pombe SPCC825.05c; a predicted splicing coactivator; transcription repressed in azole-resistant strain overexpressing CDR1 and CDR2; induced by benomyl treatment
C3_01760W_A	orf19.1669	AFG3	CAL0000201237	1.11135	0.00586739	Up	1.08041	0.0420357	No	-1.00963	0.802026	No	-1.03855	0.321044	No	Similar to S. cerevisiae Afg3p, a subunit of the mitochondrial inner membrane m-AAA protease; likely to be essential for growth, based on an insertional mutagenesis strategy
C6_00530C_A	orf19.4205.1		CAL0000200122	1.26156	0.00898167	Up	1.13943	0.148901	No	-1.31547	0.00243381	Down	-1.45647	2.34426e-05	Down	Ortholog(s) have splicing factor binding activity, role in mRNA splicing, via spliceosome and U1 snRNP, U2 snRNP, U2-type prespliceosome, U4/U6 x U5 tri-snRNP complex, U5 snRNP, post-mRNA release spliceosomal complex localization
CR_07390C_A	orf19.6129	MRPL8	CAL0000182649	1.16428	0.00987383	Up	1.24529	0.000212996	Up	-1.4128	5.49683e-09	Down	-1.32089	2.3286e-06	Down	Mitochondrial 60S ribosomal protein subunit; Hap43p-repressed gene
CR_02020C_A	orf19.2602	OPT1	CAL0000194963	-1.52775	0.000318338	Down	1.0069	0.954282	No	-2.30692	1.64737e-12	Down	-1.49967	0.000680481	Down	Oligopeptide transporter; transports 3-to-5-residue peptides; alleles are distinct, one has intron; suppresses S. cerevisiae ptr2-2 mutant defects; induced by BSA or peptides; Stp3p, Hog1p regulated; flow model biofilm induced
C6_00110C_A	orf19.6326		CAL0000185865	1.13849	0.15872	No	1.03998	0.66877	No	-1.03922	0.675683	No	-1.13765	0.159589	No	Ortholog of C. dubliniensis CD36 : Cd36_60130, C. parapsilosis CDC317 : CPAR2_603380, C. auris B8441 : B9J08_002731 and Candida tenuis NRRL Y-1498 : CANTEDRAFT_94402
C3_07440W_A	orf19.6745	TPI1	CAL0000173961	-1.50265	1.8686e-06	Down	-1.35814	0.000338253	Down	-1.12174	0.178549	No	-1.01386	0.872021	No	Triose-phosphate isomerase; antigenic in mouse/human; mutation affects filamentation; macrophage-repressed; protein in exponential and stationary growth phase yeast; possibly essential; flow model biofilm induced; Spider biofilm repressed
C1_12370W_A	orf19.5227		CAL0000182230	-1.09391	0.220547	No	-1.12811	0.0917324	No	1.07098	0.339783	No	1.03851	0.60429	No	Chaperone component; involved in assembly of alpha subunits into the 20S proteasome; flow model biofilm induced
C7_00760C_A	orf19.7043		CAL0000199105	-2.07304	1.58724e-05	Down	-1.59637	0.00266006	Down	1.0668	0.671041	No	1.38534	0.0580739	No	Ortholog of S. cerevisiae : YLR050C, C. glabrata CBS138 : CAGL0F01991g, C. parapsilosis CDC317 : CPAR2_703230, C. auris B8441 : B9J08_003284 and Candida tenuis NRRL Y-1498 : CANTEDRAFT_117826
C1_11870W_A	orf19.5280	MUP1	CAL0000175765	1.4956	6.25826e-08	Up	1.63383	4.14616e-11	Up	-1.22506	0.00645864	Down	-1.12142	0.122762	No	High affinity methionine permease; required for morphogenesis; alkaline upregulated by Rim101; Spider biofilm induced
CR_08050C_A	orf19.590		CAL0000189664	-1.0471	0.337938	No	-1.12204	0.0146913	Down	1.21858	3.11759e-05	Up	1.1372	0.00710096	Up	Putative thiamine biosynthesis enzyme; decreased expression in an ssr1 null mutant; protein present in exponential and stationary growth phase yeast cultures
C7_04040C_A	orf19.7176	NPT1	CAL0000174810	-1.07958	0.116585	No	-1.13388	0.00866243	Down	1.15891	0.00217573	Up	1.10342	0.0426402	No	Putative nicotinate phosphoribosyltransferase, involved in NAD salvage pathway; fungal-specific (no human or murine homolog)
C1_07390W_A	orf19.4430		CAL0000201437	-1.10807	0.0055591	Down	-1.14532	0.000135448	Down	1.23838	2.80145e-09	Up	1.1981	7.88795e-07	Up	Ortholog(s) have ubiquitin binding activity and role in proteasome-mediated ubiquitin-dependent protein catabolic process
C1_04420C_A	orf19.5195		CAL0000189392	1.06882	0.254226	No	1.01617	0.782227	No	1.0616	0.304503	No	1.00931	0.873534	No	Ortholog(s) have adenylate kinase activity, uridylate kinase activity, role in 'de novo' pyrimidine nucleobase biosynthetic process, nucleobase-containing compound metabolic process and cytoplasm, nucleus localization
CR_03800C_A	orf19.4378		CAL0000195388	-1.14793	0.0338317	No	-1.12648	0.0593215	No	1.03709	0.565749	No	1.05684	0.393342	No	Putative catalytic subunit of protein phosphatase complex; functions with regulatory subunit Psy2p in dephosphorylation of Rad53p in response to DNA damage; dephosphorylates Rfa2p in G1 phase; ortholog of S. cerevisiae Pph3p
C6_01070C_A	orf19.113	CIP1	CAL0000174960	-5.12321	1.20091e-07	Down	-1.65137	0.0911321	No	-2.21374	0.00456668	Down	1.40143	0.297402	No	Possible oxidoreductase; transcript induced by cadmium but not other heavy metals, heat shock, yeast-hypha switch, oxidative stress (via Cap1), or macrophage interaction; stationary phase enriched protein; Spider biofilm induced
C7_02070W_A	orf19.6510	GRX1	CAL0000195719	1.79574	0.168999	No	-2.24111	0.0450451	No	2.18561	0.0571266	No	-1.84134	0.143703	No	Putative glutaredoxin; induced in low iron
C3_05950W_A	orf19.7376		CAL0000190447	1.4272	0.000223298	Up	1.47583	5.29296e-05	Up	-1.17323	0.101358	No	-1.13457	0.184422	No	Ortholog of C. dubliniensis CD36 : Cd36_85880, C. parapsilosis CDC317 : CPAR2_806870, C. auris B8441 : B9J08_002007 and Candida tenuis NRRL Y-1498 : CANTEDRAFT_96983
C6_01990W_A	orf19.689	PLB1	CAL0000177213	-2.54604	0.000363982	Down	-1.01976	0.940022	No	-1.99438	0.00660225	Down	1.25187	0.401622	No	Phospholipase B; host cell penetration and virulence in mouse systemic infection; Hog1-induced; signal sequence, N-glycosylation, and Tyr phosphorylation site; induced in fluconazole-resistant strains; rat catheter biofilm repressed
C2_00590W_A	orf19.2068		CAL0000195151	-1.10808	0.0827113	No	-1.06767	0.260138	No	-1.0093	0.873857	No	1.02828	0.636289	No	Ortholog of C. dubliniensis CD36 : Cd36_15550, C. parapsilosis CDC317 : CPAR2_213190, C. auris B8441 : B9J08_002200 and Candida tenuis NRRL Y-1498 : CANTEDRAFT_119026
CR_04730W_A	orf19.6318		CAL0000188388	1.04548	0.610053	No	1.01856	0.831531	No	1.2443	0.0118067	Up	1.21225	0.0266426	No	Has domain(s) with predicted membrane localization
C4_06510C_A	orf19.2883	CSO99	CAL0000187108	1.00125	0.989483	No	-1.07573	0.434374	No	1.08523	0.383932	No	1.00757	0.936375	No	Protein of unknown function; Hap43-repressed gene; protein not conserved in S. cerevisiae
C5_04200W_A	orf19.3903		CAL0000177653	-1.67812	0.773719	No	-5.83826	0.315078	No	1.36309	0.855874	No	-2.55232	0.612277	No	Ortholog of Candida albicans WO-1 : CAWG_04793
C1_11630C_A	orf19.1156	FUS1	CAL0000187409	-1.30898	0.329944	No	-1.76574	0.0246628	No	1.44308	0.144475	No	1.06979	0.808245	No	Membrane protein required for mating; ortholog of S. cerevisiae Fus1; transcript induced by Cph1 in cells homozygous for the MTLa locus; alpha factor induced
C1_12060C_A	orf19.5259		CAL0000187635	-1.00752	0.944664	No	1.04915	0.642027	No	1.12803	0.253049	No	1.19237	0.0962729	No	Ortholog of C. dubliniensis CD36 : Cd36_11290, C. parapsilosis CDC317 : CPAR2_805090, C. auris B8441 : B9J08_005277, Pichia stipitis Pignal : PICST_28850 and Candida guilliermondii ATCC 6260 : PGUG_02709
C5_03030W_A	orf19.4330		CAL0000195457	1.02275	0.871615	No	-1.1823	0.221754	No	1.22234	0.144973	No	1.01087	0.937792	No	Ortholog of C. dubliniensis CD36 : Cd36_52790, Candida tropicalis NEW ASSEMBLY : CTRG1_05968, Candida tropicalis MYA-3404 : CTRG_05968 and Candida albicans WO-1 : CAWG_04684
C1_13070C_A	orf19.4933	FAD3	CAL0000200872	1.36625	0.00301149	Up	1.38384	0.0020484	Up	-1.48247	0.000187304	Down	-1.46363	0.000292301	Down	Omega-3 fatty acid desaturase; production of alpha-linolenic acid, a major component of membranes; caspofungin induced; Plc1-regulated; colony morphology-related gene regulation by Ssn6; Spider biofilm induced, flow model biofilm repressed
C3_03260W_A	orf19.325		CAL0000193340	1.07581	0.143574	No	1.06487	0.206545	No	-1.07555	0.144429	No	-1.08659	0.0955325	No	Putative mRNA cleavage and polyadenlylation factor; heterozygous null mutant exhibits hypersensitivity to parnafungin and cordycepin in the C. albicans fitness test
C6_02790C_A	orf19.5552		CAL0000201185	-1.64833	1.34674e-09	Down	-1.53749	1.22082e-07	Down	-1.00423	0.95823	No	1.06758	0.431139	No	Putative transcriptional regulator of ribonucleotide reductase genes; Spider biofilm induced
C3_01570W_A	orf19.1686		CAL0000196198	-1.01222	0.885531	No	1.02564	0.747989	No	1.34586	0.000261459	Up	1.39724	4.43449e-05	Up	Has domain(s) with predicted phosphotransferase activity, alcohol group as acceptor activity and role in carbohydrate metabolic process
C1_04260W_A	orf19.1061	HHT21	CAL0000180612	-1.05948	0.259155	No	-1.00909	0.859695	No	-1.28398	1.04863e-06	Down	-1.22292	8.51657e-05	Down	Putative histone H3; amphotericin B repressed; regulated by Efg1, farnesol; Hap43-induced; rat catheter and Spider biofilm repressed
C2_00570W_A	orf19.2070		CAL0000190097	-1.02257	0.570176	No	1.01187	0.760997	No	-1.03272	0.408877	No	1.00192	0.960813	No	Component of the RSC chromatin remodeling complex
C3_04760C_A	orf19.5938	SEN1	CAL0000183795	1.19182	0.0713161	No	1.28793	0.00931317	Up	-1.23226	0.0320405	No	-1.1403	0.176769	No	Putative helicase; repressed by prostaglandins
C4_06420W_A	orf19.2892		CAL0000189547	-1.03589	0.658288	No	-1.03488	0.661849	No	1.09651	0.242796	No	1.09758	0.240021	No	Ortholog of C. dubliniensis CD36 : Cd36_45910, C. parapsilosis CDC317 : CPAR2_501110, C. auris B8441 : B9J08_004783 and Candida tenuis NRRL Y-1498 : CANTEDRAFT_119393
C2_04480W_A	orf19.4504		CAL0000182046	-1.67818	0.000484285	Down	-1.46624	0.00580835	Down	1.39093	0.0179472	Up	1.59199	0.00164641	Up	Has domain(s) with predicted oxidoreductase activity, zinc ion binding activity
C6_03030W_A	orf19.5585	SAP5	CAL0000193807	-1.0842	0.550032	No	1.22021	0.134453	No	-1.2107	0.154525	No	1.09272	0.507968	No	Biofilm-specific aspartyl protease; virulence role effected by URA3; expressed during infection; mRNA localized to hyphal tip via She3; rat catheter and Spider biofilm induced
C3_07570C_A	orf19.6732		CAL0000178759	1.0776	0.427329	No	1.04248	0.662454	No	-1.25717	0.0159939	Down	-1.29952	0.00553917	Down	Ortholog(s) have thiamine phosphate phosphatase activity and role in phosphate ion transport
C1_12580W_A	orf19.3758		CAL0000201411	-1.29342	1.88205e-05	Down	-1.06601	0.280552	No	1.03386	0.574978	No	1.25441	0.000157847	Up	Has domain(s) with predicted membrane localization
CR_09350C_A	orf19.7330		CAL0000197736	-1.61596	0.116985	No	-1.36394	0.35311	No	-1.95039	0.0288519	No	-1.64621	0.13641	No	Protein with a predicted heme oxygenase domain; Spider biofilm induced
C7_03980W_A	orf19.7183		CAL0000180939	-1.14697	0.0281698	No	-1.12418	0.0527237	No	1.0553	0.375717	No	1.0767	0.234395	No	Ortholog(s) have EMC complex localization
C3_04700W_A	orf19.5930		CAL0000182521	1.09849	0.220155	No	1.00782	0.917865	No	1.05406	0.489101	No	-1.03406	0.659369	No	Ortholog(s) have structural constituent of nuclear pore activity
C4_01490W_A	orf19.4635	NIP1	CAL0000176830	1.06963	0.181612	No	1.12511	0.0194324	No	-1.29889	2.16624e-07	Down	-1.23484	2.83505e-05	Down	Putative translation initiation factor; mutation confers hypersensitivity to roridin A and verrucarin A; genes encoding ribosomal subunits, translation factors, and tRNA synthetases are downregulated upon phagocytosis by murine macrophage
C2_02430W_A	orf19.1566	UTP21	CAL0000192006	1.51949	1.56326e-05	Up	1.48702	4.63205e-05	Up	-2.07476	6.4267e-14	Down	-2.12005	9.05041e-15	Down	Putative U3 snoRNP protein; Hap43-induce; physically interacts with TAP-tagged Nop1; Spider biofilm induced
C2_09530W_A	orf19.1401	EAP1	CAL0000175727	-1.15565	0.13928	No	1.0836	0.409547	No	-1.09732	0.340854	No	1.1412	0.1764	No	GPI-anchored cell wall adhesin; Efg1-regulated; mutant suppresses cell adhesion, filamentation, invasive growth defects of S. cerevisiae flo8 or flo11 mutant; biofilm induced; required for biofilm formation; Bcr1-repressed in a/a biofilms
C2_07330W_A	orf19.2290	TOR1	CAL0000187577	-1.09536	0.279795	No	-1.11036	0.212857	No	1.1084	0.221003	No	1.09343	0.288863	No	Protein similar to TOR family phosphatidylinositol kinases; mutation confers resistance to rapamycin; involved in regulation of ribosome protein synthesis, starvation response, and adhesion
C2_00870W_A	orf19.2037		CAL0000189384	-1.06416	0.3809	No	-1.05279	0.455518	No	1.02003	0.775364	No	1.03105	0.664171	No	Ortholog of C. dubliniensis CD36 : Cd36_15810, C. parapsilosis CDC317 : CPAR2_212950, C. auris B8441 : B9J08_003344 and Candida tenuis NRRL Y-1498 : CANTEDRAFT_116162
C7_03170W_A	orf19.5138	IFA21	CAL0000176836	-1.14165	0.236642	No	-1.27201	0.0279017	No	1.10789	0.349341	No	-1.00568	0.959657	No	IPF family A protein; mutants are viable; Spider biofilm induced
C4_00650W_A	orf19.4177	HIS5	CAL0000198056	1.26189	0.000386221	Up	1.13758	0.0484501	No	-1.03642	0.585641	No	-1.14968	0.0324942	No	Putative histidinol-phosphate aminotransferase; Gcn4p-regulated; protein present in exponential and stationary growth phase yeast cultures
C3_03170W_A	orf19.316	SEC13	CAL0000177077	-1.06263	0.264077	No	-1.14204	0.0135838	Down	1.32226	2.31263e-07	Up	1.23031	0.000131043	Up	Putative protein transport factor; antigenic during murine systemic infection; macrophage-downregulated protein; protein level decreases in stationary phase cultures; Spider biofilm repressed
C1_06380C_A	orf19.6273		CAL0000186976	1.18269	0.116915	No	1.02391	0.827179	No	-1.16071	0.169552	No	-1.34071	0.00602005	Down	Ortholog of C. dubliniensis CD36 : Cd36_05960, C. parapsilosis CDC317 : CPAR2_301790, C. auris B8441 : B9J08_000597 and Candida tenuis NRRL Y-1498 : CANTEDRAFT_112420
C5_01520C_A	orf19.4147	GLR1	CAL0000194377	1.07695	0.122438	No	1.04059	0.404638	No	1.02321	0.63178	No	-1.01145	0.81191	No	Glutathione reductase; upregulated by human neutrophils; oxidative stress-induced regulation via Cap1p; overexpression correlates with multidrug resistance in a cap1 mutant, farnesol induced; stationary phase enriched protein
C1_13160W_A	orf19.4943	PSA2	CAL0000185249	-1.88758	4.46007e-09	Down	-1.68276	9.49311e-07	Down	-1.02895	0.785013	No	1.09016	0.431746	No	Mannose-1-phosphate guanyltransferase; Hap43, macrophage-repressed; stationary phase enriched protein; Spider biofilm induced; rat catheter biofilm repressed
C2_08830W_A	orf19.3586		CAL0000175358	-1.09978	0.287908	No	-1.22166	0.0232582	No	1.29285	0.00372906	Up	1.16387	0.0887961	No	Ortholog(s) have role in chitin localization, vesicle-mediated transport and integral component of endoplasmic reticulum membrane localization
C1_08950W_A	orf19.4753	PFK26	CAL0000176014	-1.13669	0.0450112	No	-1.14468	0.0322735	No	1.11568	0.083637	No	1.10789	0.108033	No	Putative 6-phosphofructo-2-kinase; protein repressed during the mating process
C5_00500W_A	orf19.939	NAM7	CAL0000189066	1.37745	3.78954e-06	Up	1.38581	2.61535e-06	Up	-1.32829	4.47714e-05	Down	-1.32028	5.87884e-05	Down	Putative role in nonsense-mediated mRNA decay; similar to S. cerevisiae Nam7p; gene induced by ciclopirox olamine treatment
C1_05890W_A	orf19.2460		CAL0000181700	1.75382	0.0515604	No	1.45248	0.177047	No	1.11385	0.715941	No	-1.08405	0.763499	No	Protein of unknown function; substrate for Kex2 processing in vitro; repressed by alpha pheromone in SpiderM medium; Spider biofilm induced; Bcr1-repressed in a/a RPMI biofilms
C1_00670C_A	orf19.6038		CAL0000195594	-1.20517	0.00783918	Down	-1.17367	0.0139084	Down	1.23568	0.00141243	Up	1.26884	0.000565434	Up	Predicted Zn(II)2Cys6 transcription factor; has similarity to S. cerevisiae Uga3, a transcription factor involved in the regulation of gamma-aminobutyrate metabolism genes; rat catheter biofilm induced
C1_07850C_A	orf19.5056		CAL0000181158	-1.10594	0.277027	No	-1.02467	0.783155	No	1.02511	0.782252	No	1.10642	0.269019	No	Ortholog(s) have enzyme regulator activity, ubiquitin protein ligase activity and role in anaphase-promoting complex-dependent catabolic process, chromatin assembly, positive regulation of ubiquitin protein ligase activity
C1_13380W_A	orf19.4964		CAL0000192262	1.42019	0.02443	No	1.34039	0.0568511	No	-1.05345	0.742363	No	-1.11617	0.467397	No	Ortholog(s) have role in mRNA splicing, via spliceosome and RES complex, nucleus localization
C7_04130C_A	orf19.7161	SUI3	CAL0000188940	1.16489	0.000761447	Up	1.17892	0.000286804	Up	-1.25312	6.75734e-07	Down	-1.23821	2.40201e-06	Down	Putative translation initiation factor; genes encoding ribosomal subunits, translation factors, and tRNA synthetases are downregulated upon phagocytosis by murine macrophage
C2_02870W_A	orf19.5817		CAL0000194939	-1.14486	0.0360901	No	-1.01829	0.768551	No	1.09775	0.135787	No	1.23419	0.000948289	Up	Ortholog(s) have role in cytoplasm to vacuole transport by the Cvt pathway, endoplasmic reticulum to Golgi vesicle-mediated transport, intra-Golgi vesicle-mediated transport, macroautophagy
CR_04740C_A	orf19.6317	ADE6	CAL0000175495	1.0615	0.305004	No	1.04948	0.406756	No	-1.27578	2.86011e-05	Down	-1.2904	1.18188e-05	Down	5-Phosphoribosylformyl glycinamidine synthetase; adenine biosynthesis; not induced in GCN response, in contrast to S. cerevisiae Ade6; protein in stationary phase yeast-form cultures; flow model and rat catheter biofilm repressed
C3_02970C_A	orf19.291		CAL0000177841	1.17095	0.0168686	Up	-1.04231	0.519104	No	1.19531	0.00627469	Up	-1.02106	0.748662	No	Putative metalloprotease involved in repair of DNA-protein crosslinks; interacts with SUMO (Smt3p) and Cdc48p
C4_07210W_A	orf19.3084		CAL0000178242	-1.2876	0.000575561	Down	-1.43506	4.87852e-07	Down	1.25104	0.00181781	Up	1.12248	0.11544	No	Ortholog(s) have acetyltransferase activity, histone acetyltransferase activity, role in chromatin silencing at telomere and SAS acetyltransferase complex localization
C2_00330C_A	orf19.2099		CAL0000197832	-1.08603	0.186013	No	-1.17608	0.0083788	Down	1.1027	0.112918	No	1.01827	0.7712	No	Component of the HIR complex, a nucleosome assembly factor involved in chromatin formation; involved in regulation of white-opaque switching frequency
C2_09130C_A	orf19.4072	IFF6	CAL0000183650	-1.42191	0.00424717	Down	-1.49705	0.000861579	Down	1.26837	0.0495343	No	1.20471	0.130466	No	Putative GPI-anchored adhesin-like protein; opaque-specific transcript; macrophage-induced gene; Hap43-repressed gene; Spider biofilm induced
C1_00840C_A	orf19.6022		CAL0000177736	1.15379	0.187017	No	1.33161	0.00796612	Up	-1.09968	0.38112	No	1.04951	0.654157	No	Transcriptional regulator of cell cycle gene expression; regulates expression of genes involved in DNA replication stress; interacts with Swi4 and Swi6; repressed during core stress response; Spider biofilm repressed
C3_07470W_A	orf19.6741		CAL0000181062	1.27027	0.0110235	Up	1.11288	0.251583	No	1.20386	0.0481721	No	1.0547	0.568914	No	Putative plasma membrane protein; predicted role in cell wall integrity; regulated by Nrg1, Tup1; induced during chlamydospore formation in both C. albicans and C. dubliniensis
C6_00560W_A	orf19.4203		CAL0000193069	-1.01496	0.806426	No	1.02285	0.709682	No	-1.237	0.000447454	Down	-1.19154	0.00387956	Down	Ortholog(s) have structural constituent of nuclear pore activity, role in nuclear pore organization, spindle pole body duplication and nuclear envelope, nuclear pore, nuclear pore transmembrane ring, spindle pole body localization
C6_04130C_A	orf19.4555	ALS4	CAL0000174423	-1.9553	6.88162e-10	Down	-2.16743	1.15236e-12	Down	-1.21765	0.0688351	No	-1.34975	0.00604679	Down	GPI-anchored adhesin; role in adhesion, germ tube induction; growth, temperature regulated; expressed during infection of human buccal epithelial cells; repressed by vaginal contact; biofilm induced; repressed during chlamydospore formation
C4_00600C_A	orf19.4183	MUC1	CAL0000201291	-1.17289	0.0151402	Down	-1.13474	0.0478704	No	1.72272	3.45199e-17	Up	1.78064	7.20716e-19	Up	Protein similar to S. cerevisiae Muc1; a cell surface glycoprotein involved in filamentous growth; repressed by benomyl treatment; mutant is viable
C1_02150W_A	orf19.3672	GAL10	CAL0000174041	-1.85241	3.18161e-06	Down	-1.93215	6.19174e-07	Down	1.18897	0.189868	No	1.1399	0.32276	No	UDP-glucose 4-epimerase; galactose utilization; mutant has cell wall defects and increased filamentation; GlcNAc-, fluconazole- and ketoconazole-induced; stationary phase enriched protein; rat catheter and flow model biofilm induced
CR_10480W_A	orf19.7625	PGA1	CAL0000175225	1.35488	0.00264584	Up	1.11374	0.275371	No	1.54602	1.40152e-05	Up	1.27086	0.0159889	Up	Putative GPI-anchored protein; induced during cell wall regeneration; required for normal adhesion to host cells and for adherence during Sabouraud biofilm formation; Spider biofilm induced
C3_01200W_A	orf19.3159	UTP20	CAL0000198643	1.22621	0.0270231	No	1.24042	0.0202339	No	-1.87022	1.39604e-11	Down	-1.84879	2.88267e-11	Down	Putative snoRNA-binding protein; S. cerevisiae Utp20 ortholog; likely essential for growth; repressed in core stress response; mutation confers resistance to 5-fluorocytosine (5-FC) and parnafungin
C6_04210C_A	orf19.1077	ATM1	CAL0000178930	-1.09016	0.355319	No	-1.2126	0.0354111	No	1.17228	0.0839725	No	1.05391	0.572557	No	Member of MDR subfamily of ABC family; ortholog of S. cerevisiae ABC transporter, Atm1; induced in low iron; induced by nitric oxide independent of Yhb1
C7_03260C_A	orf19.5129		CAL0000198382	-1.2855	0.00104386	Down	-1.19964	0.0129414	Down	1.14253	0.0705281	No	1.2243	0.00789843	Up	Ortholog of C. dubliniensis CD36 : Cd36_72910, C. parapsilosis CDC317 : CPAR2_704100, C. auris B8441 : B9J08_002713 and Candida tenuis NRRL Y-1498 : CANTEDRAFT_113193
C6_02890C_A	orf19.5565		CAL0000185703	-6.54156	0.000497606	Down	-1.04898	0.934538	No	-47.1768	5.75551e-12	Down	-7.56508	0.000322726	Down	3-hydroxypropionate dehydrogenase; involved in degradation of toxic propionyl-CoA; rat catheter and Spider biofilm induced
C4_04630C_A	orf19.3819		CAL0000201609	1.02992	0.813502	No	-1.04399	0.727137	No	-1.07335	0.56735	No	-1.1541	0.250011	No	Protein of unknown function; transcript detected on high-resolution tiling arrays
CR_07030C_A	orf19.2362		CAL0000179560	1.28076	0.024241	No	1.38003	0.00419231	Up	-1.80081	1.55416e-07	Down	-1.67127	3.14924e-06	Down	Putative 90S preribosome component; Hap43p-induced gene; possibly an essential gene, disruptants not obtained by UAU1 method
C6_01910W_A	orf19.3391	ADK1	CAL0000198757	1.01999	0.743143	No	1.01425	0.814672	No	-1.14644	0.0236349	No	-1.15293	0.0184647	Down	Putative adenylate kinase; repressed in hyphae; macrophage-induced protein; adenylate kinase release used as marker for cell lysis; possibly essential (UAU1 method); flow model biofilm induced; rat catheter and Spider biofilm repressed
CR_08120C_A	orf19.6373		CAL0000180572	1.04946	0.309012	No	1.00157	0.973523	No	1.10639	0.0324996	No	1.05589	0.250206	No	Ortholog(s) have chromatin binding, hydrolase activity, m7G(5')pppN diphosphatase activity, mRNA binding activity
C4_03780C_A	orf19.1300		CAL0000177871	1.1068	0.162614	No	1.27193	0.00102725	Up	-1.498	3.43609e-08	Down	-1.30353	0.00026611	Down	Putative mitochondrial membrane protein; homozygous transposon insertion causes decreased colony wrinkling under filamentous growth-inducing conditions, but does not block true hyphal formation in liquid media
CR_07810W_A	orf19.3710	YHB5	CAL0000199434	1.69109	1.02444e-12	Up	1.27864	0.000836216	Up	-1.0133	0.859177	No	-1.34015	5.81296e-05	Down	Flavohemoglobin-related protein; not required for normal NO resistance; predicted globin/FAD-binding/NAD(P)-binding domains but lacks some conserved residues of flavohemoglobins; filament induced; rat catheter and Spider biofilm induced
C3_00630W_A	orf19.5395		CAL0000177746	-1.05491	0.401133	No	-1.07207	0.267274	No	1.15604	0.0214494	No	1.13754	0.0419263	No	Ortholog(s) have role in early endosome to late endosome transport, regulation of protein-containing complex assembly, vacuolar acidification and RAVE complex, cytoplasm, extrinsic component of membrane localization
CR_03850W_A	orf19.4356	HGT3	CAL0000177617	-1.83388	1.3998e-05	Down	-1.30219	0.0479787	No	1.38301	0.0157239	Up	1.9477	1.59117e-06	Up	Putative glucose transporter of the major facilitator superfamily; the C. albicans glucose transporter family comprises 20 members; 12 probable membrane-spanning segments, extended C terminus; expressed in rich medium with 2% glucose
C1_05800C_A	orf19.2472		CAL0000178074	1.10007	0.243068	No	-1.01298	0.870875	No	1.02624	0.747963	No	-1.08585	0.305745	No	Ortholog of S. pombe replication termination factor Rtf2; Spider biofilm induced
C4_04420W_A	orf19.3845	FGR3	CAL0000192524	1.08754	0.235681	No	-1.00898	0.896386	No	1.21638	0.00497395	Up	1.10851	0.139516	No	SUMO E3 ligase for Wor1, involved in CO2-mediated white-opaque phenotypic switching; mutations affect filamentous growth; lacks an ortholog in S. cerevisiae
C5_04480C_A	orf19.3932.1		CAL0000179533	1.25651	0.679995	No	-2.82753	0.0238764	No	3.84008	0.00661202	Up	1.08085	0.881644	No	Has domain(s) with predicted nucleic acid binding, nucleotide binding activity
C3_00730W_A	orf19.5381		CAL0000177215	1.06762	0.468339	No	1.16508	0.0899151	No	-1.13187	0.169788	No	-1.03719	0.685297	No	Ortholog(s) have mRNA binding activity and role in negative regulation of translation, nuclear-transcribed mRNA catabolic process, deadenylation-dependent decay, protein localization
C4_03200C_A	orf19.2670		CAL0000187613	-1.62923	2.71753e-08	Down	-1.47717	7.82491e-06	Down	-1.10119	0.266634	No	1.00159	0.985608	No	Ortholog(s) have 3-hydroxyacyl-[acyl-carrier-protein] dehydratase activity and mitochondrion localization
CR_10710C_A	orf19.7660	VPS52	CAL0000188207	-1.08223	0.145984	No	-1.15083	0.00846103	Down	1.01805	0.737767	No	-1.04453	0.422178	No	Protein required for hyphal growth; has similarity to S. cerevisiae Vps52p
CR_04760C_A	orf19.6316		CAL0000183025	-1.35895	0.000572392	Down	-1.26611	0.0041036	Down	1.59538	2.64143e-08	Up	1.71237	7.54736e-10	Up	Predicted membrane transporter, member of the L-amino acid transporter-3 (LAT3) family, major facilitator superfamily (MFS)
C5_04270C_A	orf19.3911	SAH1	CAL0000201641	-1.01097	0.843408	No	1.08278	0.149971	No	-1.20084	0.000923595	Down	-1.097	0.0937884	No	S-adenosyl-L-homocysteine hydrolase; sulfur amino acid metabolism; antigenic in human; alkaline-, fluconazole-induced expression; Gcn4-regulated; amino acid starvation (3-AT) repressed; flow model biofilm induced; Spider biofilm repressed
C3_06540C_A	orf19.7443		CAL0000190629	1.0896	0.435939	No	1.26248	0.0363684	No	-1.35628	0.00650596	Down	-1.17056	0.150414	No	Ortholog of C. dubliniensis CD36 : Cd36_86510, C. parapsilosis CDC317 : CPAR2_206110, C. auris B8441 : B9J08_002384 and Candida tenuis NRRL Y-1498 : CANTEDRAFT_112184
C4_04000W_A	orf19.5312		CAL0000197561	-1.23544	0.0531366	No	-1.17141	0.132287	No	1.29772	0.0140943	Up	1.36866	0.00376321	Up	Putative transcription coactivator; predicted role in sulfur amino acid metabolism; required for yeast cell adherence to silicone substrate; Spider biofilm induced
C7_04310C_A	orf19.7131		CAL0000176874	-1.10556	0.0601492	No	-1.02973	0.571556	No	1.16427	0.00365872	Up	1.25002	2.41022e-05	Up	Butyrobetaine dioxygenase, the fourth enzyme of the carnitine biosynthesis pathway
C1_01600W_A	orf19.3350	MRP20	CAL0000174219	1.22794	0.000376466	Up	1.18781	0.00309089	Up	-1.41705	2.03394e-09	Down	-1.46493	3.87374e-11	Down	Component of mitochondrial ribosome; decreased expression in hyphae compared to yeast-form cells
CR_08370W_A	orf19.6404	GSH2	CAL0000176594	1.11825	0.0253033	No	1.00996	0.841767	No	1.01636	0.744695	No	-1.0894	0.0853016	No	Putative glutathione synthase; induced in high iron; heavy metal (cadmium) stress-induced
C1_07800W_A	orf19.5050	MTO1	CAL0000190865	1.71142	3.05198e-10	Up	1.37877	0.000194679	Up	-1.22606	0.0192038	Down	-1.52186	6.69713e-07	Down	Putative mitochondrial protein; rat catheter biofilm induced
CR_02200C_A	orf19.3752	RAD51	CAL0000180182	-1.06822	0.193443	No	-1.0675	0.198899	No	-1.23514	3.05758e-05	Down	-1.2343	3.57765e-05	Down	Protein involved in homologous recombination and DNA repair; flucytosine induced; slow growth and increased white-to-opaque switching frequency in null mutant
C1_13370W_A	orf19.4963		CAL0000179941	1.15442	0.145773	No	1.35415	0.00243965	Up	-1.52875	2.24015e-05	Down	-1.30327	0.0072415	Down	Ortholog(s) have protein carrier activity, unfolded protein binding activity, role in ribosomal large subunit biogenesis and cytoplasm, nucleus localization
C4_03130W_A	orf19.2677		CAL0000190236	1.02418	0.642995	No	-1.04711	0.360173	No	1.17247	0.00174887	Up	1.09328	0.0805246	No	Putative GPI transamidase component; possibly an essential gene, disruptants not obtained by UAU1 method
C3_05350C_A	orf19.6972	SMI1B	CAL0000191868	1.3591	0.0141977	Up	1.21898	0.110495	No	1.08749	0.502854	No	-1.02526	0.840597	No	Putative cell wall assembly regulatory protein; Rim101-repressed; possibly an essential gene, disruptants not obtained by UAU1 method
C6_00140C_A	orf19.6323	HPA2	CAL0000189823	-1.17581	0.077794	No	-1.30044	0.00237237	Down	1.58605	1.58906e-07	Up	1.43405	6.59715e-05	Up	Ortholog(s) have D-amino-acid N-acetyltransferase activity, N-acetyltransferase activity and role in D-amino acid metabolic process, cellular detoxification of nitrogen compound, protein acetylation
C5_03350W_A	orf19.2644	QCR2	CAL0000188005	1.00793	0.86467	No	1.21129	3.4949e-05	Up	-1.26648	3.40891e-07	Down	-1.05385	0.257418	No	Ubiquinol-cytochrome-c reductase; antigenic; induced by interaction with macrophage; repressed by nitric oxide; in detergent-resistant membrane fraction (possible lipid raft component); levels decrease in stationary phase; Hap43p-repressed
C1_08400C_A	orf19.385	GCV2	CAL0000198461	1.58966	1.12829e-08	Up	1.19695	0.0264946	No	1.68455	1.30054e-10	Up	1.2684	0.00335435	Up	Glycine decarboxylase P subunit; protein of glycine catabolism; repressed by Efg1; Hog1-induced; induced by Rim101 at acid pH; transcript induced in elevated CO2; stationary phase enriched protein
C1_00750C_A	orf19.6031		CAL0000186855	-1.26938	0.000353557	Down	-1.1135	0.0984868	No	1.36254	2.36772e-06	Up	1.55328	3.08441e-11	Up	Putative ESCRT-0 complex protein with a role in multivesicular body (MVB) trafficking
C2_10720C_A	orf19.5352		CAL0000195400	-1.09244	0.0551025	No	1.02429	0.589288	No	1.5209	1.56243e-20	Up	1.70184	1.17287e-31	Up	Protein with a predicted magnesium transporter domain; mutants are viable
C3_04950W_A	orf19.5964	ARF2	CAL0000178804	1.05645	0.291631	No	1.01865	0.722239	No	1.0101	0.846797	No	-1.02674	0.612004	No	Essential protein, putative ADP-ribosylation factor; involved in invasive growth; mutation confers hypersensitivity to Brefeldin A; Spider biofilm repressed
CR_05160C_A	orf19.639		CAL0000175807	1.24337	0.0388614	No	1.32089	0.00770749	Up	-1.14823	0.196508	No	-1.08084	0.449694	No	S. cerevisiae ortholog YDR370C/DXO1 has decapping and 5&#8242;-3&#8242; exoRNase activity; decreased transcription is observed upon fluphenazine treatment or in an azole-resistant strain that overexpresses CDR1 and CDR2
C3_05090C_A	orf19.5980		CAL0000176433	-1.63013	8.12636e-08	Down	-1.39303	0.000184317	Down	1.03484	0.697621	No	1.21097	0.0366115	No	Protein of unknown function; Hap43-repressed gene
CR_02290W_A	orf19.3738	PGA22	CAL0000188460	-2.79544	0.215551	No	-3.55039	0.11185	No	1.15394	0.840806	No	-1.10064	0.91546	No	Putative GPI-anchored protein; adhesin-like protein
C1_01900C_A	orf19.4533		CAL0000188592	1.08007	0.230496	No	-1.02346	0.710864	No	1.19603	0.00473891	Up	1.08198	0.214083	No	Ortholog(s) have RNA binding activity and role in rRNA processing
CR_00350W_A	orf19.7499		CAL0000199923	-1.30048	2.61232e-07	Down	-1.14467	0.00806445	Down	-1.28059	1.08996e-06	Down	-1.12717	0.0195835	Down	Putative nicotinic acid mononucleotide adenylyltransferase, involved in NAD salvage pathway; Spider biofilm repressed
C6_01940W_A	orf19.685.1		CAL0000197508	-1.24211	0.0322978	No	-1.22117	0.0341374	No	1.35698	0.0014754	Up	1.38026	0.00122442	Up	Ortholog of C. parapsilosis CDC317 : CPAR2_602135, Candida tenuis NRRL Y-1498 : cten_CGOB_00042, Debaryomyces hansenii CBS767 : DEHA2F11858g and Pichia stipitis Pignal : PICST_60705
CR_09210W_A	orf19.7319	SUC1	CAL0000197139	-1.70714	4.49105e-07	Down	-1.59882	3.57591e-06	Down	1.51477	4.33564e-05	Up	1.61739	5.36715e-06	Up	Zinc-finger transcription factor; regulates alpha-glucosidase exression; complements S. cerevisiae suc2 for sucrose utilization and mal13 maltase defect; required for yeast cell adherence to silicone substrate; rat catheter biofilm induced
C3_05320W_A	orf19.6968		CAL0000194503	1.24557	0.0471065	No	1.09605	0.403357	No	1.26901	0.0308325	No	1.11668	0.31586	No	Protein of unknown function; Hog1-repressed; Spider biofilm induced
C4_00860C_A	orf19.4706		CAL0000184573	1.14143	0.0725706	No	-1.05736	0.41132	No	2.32776	9.17402e-33	Up	1.92871	1.73919e-20	Up	Protein of unknown function; induced in cyr1 or ras1 mutant; induced by fluconazole, by alpha pheromone in SpiderM medium and during oralpharyngeal candidasis; Spider biofilm induced
C7_04000W_A	orf19.7181		CAL0000196432	-1.12545	0.103777	No	-1.16072	0.0379531	No	1.13383	0.081008	No	1.09938	0.191122	No	Ortholog of C. dubliniensis CD36 : Cd36_73670, C. parapsilosis CDC317 : CPAR2_702370, C. auris B8441 : B9J08_000277 and Candida tenuis NRRL Y-1498 : CANTEDRAFT_119320
C4_00200C_A	orf19.5645	MET15	CAL0000188058	-1.09083	0.106146	No	-1.10929	0.051125	No	1.7385	4.12389e-25	Up	1.70957	1.35696e-23	Up	O-acetylhomoserine O-acetylserine sulfhydrylase; sulfur amino acid synthesis; immunogenic; Hog1, adherence-induced; brown color of mutant in Pb(2+) medium a visual selection; chlamydospore formation induced, F-12/CO2 biofilm induced
C1_12940C_A	orf19.4923.1		CAL0000179610	-2.02268	0.198004	No	-1.17137	0.73093	No	1.52211	0.377115	No	2.62833	0.0701662	No	Ortholog of C. parapsilosis CDC317 : CPAR2_801655, Candida tropicalis NEW ASSEMBLY : CTRG1_CGOB_00101, Candida tropicalis MYA-3404 : CTRG_06172 and Candida albicans WO-1 : CAWG_02233
CR_04650W_A	orf19.1738.1		CAL0000174822	1.05115	0.528008	No	-1.09479	0.24698	No	1.12477	0.134412	No	-1.02313	0.77145	No	Protein involved in microtubule morphogenesis; required for protection from excess free beta-tubulin; possibly involved the beta-tubulin folding; Spider biofilm repressed
C5_05370C_A	orf19.4033	PRP22	CAL0000197565	1.06159	0.476357	No	-1.00957	0.908846	No	1.05515	0.520465	No	-1.01573	0.8518	No	Putative RNA-dependent ATPase; induced upon adherence to polystyrene; induced by Mnl1p under weak acid stress
C6_01400W_A	orf19.3444		CAL0000201908	-1.34948	0.138732	No	-1.59592	0.015937	No	1.2105	0.319797	No	1.02357	0.909188	No	Predicted membrane transporter, member of the drug:proton antiporter (14 spanner) (DHA2) family, major facilitator superfamily (MFS); Hap43p-repressed gene
C7_00130W_A	orf19.7110		CAL0000189908	-1.07452	0.264404	No	-1.15965	0.0138195	Down	1.47031	4.14938e-10	Up	1.36237	8.95066e-07	Up	Ortholog(s) have tRNA-specific adenosine-37 deaminase activity and role in tRNA modification
C2_07290W_A	orf19.2286		CAL0000183521	1.05998	0.240467	No	1.06241	0.223963	No	-1.36465	4.04992e-10	Down	-1.36154	5.23907e-10	Down	Putative deoxyhypusine hydroxylase; ketoconazole-induced; protein level decreases in stationary phase cultures; required for biofilm formation; Spider biofilm repressed
C1_02190W_A	orf19.3676	ABP140	CAL0000183988	1.24023	0.0234708	No	1.22573	0.037355	No	-1.95315	5.05944e-12	Down	-1.97625	1.17936e-12	Down	Ortholog of S. cerevisiae actin-binding protein Abp140; Hap43-induced; F-12/CO2 early biofilm induced
C4_04730W_A	orf19.3809		CAL0000179712	1.60792	0.000226661	Up	1.44916	0.00396758	Up	-1.10736	0.429982	No	-1.22867	0.108678	No	Putative Myb-like transcription factor; ortholog S. cerevisiae Bas1, a regulator of purine biosynthetic genes; mutant exhibits adenine auxotrophy and abnormal colony morphology
C1_04150C_A	orf19.1049		CAL0000194890	1.09953	0.525708	No	1.0905	0.53154	No	1.21008	0.188024	No	1.20014	0.203118	No	Predicted NUDIX hydrolase domain; Hap43-induced
C2_00800C_A	orf19.2044	PGA27	CAL0000194687	2.31362	1.6561e-07	Up	1.33735	0.0654023	No	1.17314	0.333464	No	-1.47468	0.0109546	Down	Putative GPI-anchored protein
CR_04540C_A	orf19.544		CAL0000198923	1.78589	6.49216e-08	Up	1.15624	0.171826	No	1.08255	0.47036	No	-1.42679	0.000600403	Down	Ortholog(s) have ribonuclease P activity, role in intronic box C/D RNA processing, tRNA processing and nucleolar ribonuclease P complex localization
CR_06250W_A	orf19.3877		CAL0000180638	-1.3197	0.014758	Down	-1.33498	0.00798254	Down	1.29653	0.0177448	Up	1.28169	0.0283105	No	Ortholog of C. dubliniensis CD36 : Cd36_73360 and Candida albicans WO-1 : CAWG_01936
C1_01840C_A	orf19.4539		CAL0000186101	-1.52939	4.42362e-06	Down	-1.41727	5.4412e-05	Down	1.37731	0.000234291	Up	1.48627	1.6465e-05	Up	Protein with a Rho GDP-dissociation inhibitor domain; Hap43-repressed gene; Spider biofilm induced
C2_06570C_A	orf19.33		CAL0000181965	-2.19309	2.28145e-12	Down	-1.77108	3.04197e-07	Down	-1.26131	0.0362856	No	-1.0186	0.870048	No	Predicted ORF from Assembly 19; removed from Assembly 20; restored based on transcription data; similar to orf19.7550
C7_03030W_A	orf19.5158		CAL0000193692	-1.36457	0.000283891	Down	-1.3257	0.00067382	Down	1.17426	0.0529838	No	1.2087	0.0267194	No	Protein with similarity to a human gene associated with colon cancer and to orf19.5158; regulated by Gcn4, Cyr1; induced by amino acid starvation; macrophage-induced protein, macrophage-repressed; Spider biofilm induced
C2_03710W_A	orf19.849		CAL0000190905	2.79919	0.055352	No	-1.67741	0.34289	No	1.59024	0.401979	No	-2.95263	0.0406131	No	Ortholog(s) have enzyme activator activity and role in protein N-linked glycosylation, protein O-linked glycosylation
C6_00330C_A	orf19.1193	GNP1	CAL0000180560	-1.46968	3.71506e-06	Down	-1.36094	0.000212355	Down	-1.11188	0.202351	No	-1.02962	0.725873	No	Similar to asparagine and glutamine permease; fluconazole, caspofungin induced; regulated by Nrg1, Mig1, Tup1, Gcn2, Gcn4, and alkaline regulated by Rim101; repressed during chlamydospore formation; rat catheter, flow model biofilm induced
C3_05780C_A	orf19.7359	CRZ1	CAL0000176618	1.12237	0.309617	No	1.08248	0.48302	No	2.22843	1.53371e-12	Up	2.14922	1.44272e-11	Up	Calcineurin-regulated C2H2 transcription factor; role in maintenance of membrane integrity, azole tolerance; not required for mouse virulence; repressed by low iron; regulates Ca++ influx during alkaline pH response; Spider biofilm induced
C4_01320C_A	orf19.4655	OPT6	CAL0000182066	-1.2988	0.00277765	Down	-1.1132	0.198656	No	1.51689	8.52787e-07	Up	1.76979	3.58563e-11	Up	Putative oligopeptide transporter; fungal-specific (no human or murine homolog); expression of OPT6, OPT7, or OPT8 does not suppress defect of mutant lacking Opt1p, Opt2p, and Opt3p; alleles are nonidentical
C1_11410C_A	orf19.8278		CAL0000188749	4.02494	7.70841e-07	Up	3.64414	1.21068e-05	Up	-1.43218	0.258523	No	-1.58183	0.0734842	No	Predicted ORF from original SGTC Assembly 19 annotation, removed from the reduced ORF set by the SGTC; subsequently reinstated in Assembly 21 based on comparative genome analysis
C1_08330C_A	orf19.5113	ADH2	CAL0000200753	-1.80662	1.05899e-06	Down	-1.68351	1.49374e-05	Down	1.11763	0.354131	No	1.19935	0.134541	No	Alcohol dehydrogenase; soluble in hyphae; expression regulated by white-opaque switching; regulated by Ssn6; indued by Mnl1 in weak acid stress; protein enriched in stationary phase yeast cultures; Spider biofilm induced
C5_04000W_A	orf19.3211	RCF3	CAL0000191573	-1.00689	0.915602	No	-1.00389	0.951826	No	-1.05847	0.377958	No	-1.05531	0.404856	No	Putative heteropentameric replication factor C subunit; transcription is induced upon filamentous growth
C1_08820C_A	orf19.4740		CAL0000178920	1.02088	0.851216	No	-1.00012	0.999117	No	-1.35457	0.00627782	Down	-1.38303	0.00353762	Down	Ortholog(s) have aminoacyl-tRNA hydrolase activity and role in mitochondrial translation
C2_09420W_A	orf19.1600		CAL0000180818	1.29505	0.083349	No	1.12717	0.419349	No	1.11768	0.45579	No	-1.02797	0.852521	No	Ortholog of C. dubliniensis CD36 : Cd36_23530, C. parapsilosis CDC317 : CPAR2_406140, C. auris B8441 : B9J08_003025 and Candida tenuis NRRL Y-1498 : CANTEDRAFT_116829
C7_01880C_A	orf19.6532		CAL0000191717	1.57254	3.06809e-05	Up	1.42078	0.0014463	Up	-1.23255	0.0634996	No	-1.3642	0.00341969	Down	Ortholog(s) have FAD transmembrane transporter activity, role in FAD transport and mitochondrion localization
CR_04020C_A	orf19.485		CAL0000201050	-1.00277	0.967284	No	-1.02885	0.664413	No	1.03197	0.634644	No	1.00581	0.930804	No	Ortholog(s) have role in mitotic spindle pole body duplication, proteasome-mediated ubiquitin-dependent protein catabolic process and protein localization to meiotic spindle pole body, more
CR_05880W_A	orf19.6626		CAL0000185654	-1.10935	0.301832	No	-1.13758	0.186538	No	1.0733	0.470952	No	1.04666	0.648302	No	Predicted homeodomain-containing protein; possible transcription factor; possibly transcriptionally regulated upon hyphal formation
C2_03630W_A	orf19.855		CAL0000179873	-2.90296	0.126357	No	1.21715	0.705313	No	1.12813	0.82533	No	3.98606	0.0409555	No	Ortholog of C. dubliniensis CD36 : Cd36_18340, Candida tenuis NRRL Y-1498 : CANTEDRAFT_124631, Debaryomyces hansenii CBS767 : DEHA2D04356g and Pichia stipitis Pignal : PICST_34839
C2_03210W_A	orf19.909.1		CAL0000177001	-1.07133	0.452832	No	-1.17829	0.0720588	No	-1.05392	0.563675	No	-1.15914	0.108561	No	Ortholog of C. dubliniensis CD36 : Cd36_17965, C. parapsilosis CDC317 : CPAR2_211700, C. auris B8441 : B9J08_004599 and Candida tenuis NRRL Y-1498 : CANTEDRAFT_112898
C7_02150C_A	orf19.6500	ECM42	CAL0000177240	1.12216	0.182245	No	1.17817	0.0518401	No	-1.02528	0.771648	No	1.02403	0.779308	No	Ornithine acetyltransferase; Gcn2, Gcn4-regulated; clade-specific gene expression; possibly essential gene, disruptants not obtained by UAU1 method; Spider biofilm induced
C2_06240W_A	orf19.5486.1	SMD2	CAL0000180090	1.31677	0.00476367	Up	1.12121	0.249922	No	-1.2455	0.0277613	No	-1.46274	9.07613e-05	Down	Putative Core Sm protein; Hap43p-induced gene; flucytosine induced
C2_08330W_A	orf19.1350		CAL0000183627	1.10493	0.308563	No	1.01996	0.820222	No	1.52925	4.74456e-06	Up	1.41165	0.000192517	Up	Protein with a thioredoxin domain; predicted role in cell redox homeostasis; rat catheter and Spider biofilm induced
C4_05900C_A	orf19.1277		CAL0000190383	-1.48129	5.6631e-05	Down	-1.27284	0.0130948	Down	1.0441	0.65711	No	1.21509	0.0459443	No	Protein of unknown function; Rgt1, Hap43-repressed; flow model biofilm induced; Spider biofilm induced
CR_06860C_A	orf19.1847	ARO10	CAL0000184409	1.34454	4.00112e-05	Up	1.22296	0.00475896	Up	1.11117	0.1435	No	1.0107	0.8814	No	Aromatic decarboxylase; Ehrlich fusel oil pathway of aromatic alcohol biosynthesis; alkaline repressed; protein abundance affected by URA3 expression in CAI-4 strain; Spider biofilm induced
C5_04790C_A	orf19.3965		CAL0000182072	1.13087	0.0756408	No	1.14516	0.048044	No	-1.10676	0.143508	No	-1.09295	0.194127	No	Ortholog(s) have role in double-strand break repair via homologous recombination, meiosis I and Smc5-Smc6 complex, nucleus localization
CR_10720W_A	orf19.7661	HMI1	CAL0000191199	-1.0667	0.32301	No	-1.14544	0.0321444	No	1.06825	0.300278	No	-1.00521	0.936262	No	ATP-dependent 3' - 5' helicase involved in maintenance of mitochondrial DNA; ortholog of S. cerevisiae Hmi1; rat catheter biofilm repressed
CR_05760C_A	orf19.6636		CAL0000196718	-1.16825	0.0120717	Down	-1.0774	0.221323	No	-1.12902	0.045734	No	-1.04123	0.515758	No	Protein of unknown function; rat catheter biofilm repressed
C3_04190W_A	orf19.5861.1		CAL0000187766	-2.0038	6.29355e-05	Down	-1.12408	0.42369	No	1.63382	0.00122988	Up	2.91247	2.36571e-10	Up	Protein of unknown function; Spider biofilm induced
C2_01900C_A	orf19.1500		CAL0000176399	-1.37966	0.0028826	Down	-1.3388	0.00523931	Down	1.23683	0.0424935	No	1.27458	0.0243285	No	Ortholog of C. dubliniensis CD36 : Cd36_16720, C. parapsilosis CDC317 : CPAR2_210210, C. auris B8441 : B9J08_004860 and Candida tenuis NRRL Y-1498 : CANTEDRAFT_128446
C2_06870C_A	orf19.2241	PST1	CAL0000197194	-1.32516	0.000146456	Down	-1.31887	9.76505e-05	Down	1.13825	0.0683236	No	1.14368	0.070184	No	Flavodoxin-like protein involved in oxidative stress protection and virulence; putative 1,4-benzoquinone reductase; hyphal-induced; regulated by Cyr1, Ras1, Efg1, Nrg1, Rfg1, Tup1; Hap43-induced; Spider biofilm induced
C2_02700C_A	orf19.5837		CAL0000189613	-1.0075	0.921826	No	-1.1784	0.0297067	No	-1.00809	0.914884	No	-1.17909	0.0306407	No	Ortholog(s) have 4-amino-4-deoxychorismate lyase activity and role in folic acid biosynthetic process
C6_03340C_A	orf19.5622	GLC3	CAL0000188820	-1.39515	6.68025e-05	Down	-1.24349	0.00889357	Down	-1.01889	0.82213	No	1.10116	0.248754	No	Putative 1,4-glucan branching enzyme; fluconazole-induced; colony morphology-related gene regulation by Ssn6; stationary phase enriched protein
C1_12550C_A	orf19.3761	CDC54	CAL0000176876	1.16679	0.100188	No	1.30776	0.00442049	Up	-1.40281	0.000335884	Down	-1.25159	0.0166258	Down	Putative pre-replication complex helicase subunit; transcript regulated by Nrg1 and Mig1; periodic mRNA expression, peak at cell-cycle M/G1 phase; Hap43-induced
C6_01690W_A	orf19.3417	ACF2	CAL0000196081	-1.02206	0.706833	No	-1.07034	0.207557	No	1.91609	1.91265e-31	Up	1.82965	6.91687e-27	Up	Putative endo-1,3-beta-glucanase; fungal-specific (no human or murine homolog)
C1_10120C_A	orf19.4882		CAL0000190129	1.07178	0.281706	No	1.00545	0.931924	No	1.03039	0.640104	No	-1.03452	0.595961	No	TFIIE small subunit; involved in RNA polymerase II transcription initiation; Spider biofilm induced
C1_01300W_A	orf19.3319		CAL0000188904	1.06678	0.210136	No	-1.06939	0.188302	No	1.13296	0.0148563	Up	-1.00692	0.89314	No	Putative thioredoxin; Spider biofilm repressed
C6_00600C_A	orf19.4197	YHM2	CAL0000182355	1.15616	0.00323795	Up	1.06252	0.216683	No	1.00245	0.960423	No	-1.08547	0.0950971	No	Predicted carrier protein; exports citrate from and imports oxoglutarate into the mitochondrion; alkaline induced; Spider biofilm repressed
C5_03060C_A	orf19.4335	TNA1	CAL0000180798	1.6289	0.345926	No	2.17222	0.135681	No	-1.31277	0.617573	No	1.01583	0.974486	No	Putative nicotinic acid transporter; detected at germ tube plasma membrane by mass spectrometry; transcript induced upon phagocytosis by macrophage; rat catheter biofilm induced
C6_03180C_A	orf19.5605		CAL0000176604	1.12887	0.104591	No	1.0596	0.43978	No	-1.30063	0.000447634	Down	-1.38566	1.27776e-05	Down	Ortholog(s) have protein-macromolecule adaptor activity, ubiquitin protein ligase binding activity and role in positive regulation of ubiquitin-dependent endocytosis, regulation of intracellular transport
C3_03610W_A	orf19.360	FUR4	CAL0000190571	2.1759	0.351838	No	-1.79518	0.422426	No	3.46428	0.121964	No	-1.12755	0.875158	No	Putative uracil permease
C7_03310W_A	orf19.1344		CAL0000199598	1.79007	0.000499994	Up	1.32721	0.0526268	No	3.77484	1.46296e-16	Up	2.79879	1.81213e-11	Up	Protein of unknown function; fluconazole-induced; Spider biofilm induced
C1_00620W_A	orf19.6044	MOB2	CAL0000186024	1.00219	0.968515	No	-1.07095	0.206946	No	1.16117	0.00634538	Up	1.08188	0.152592	No	Mob1/phocein domain protein of RAM signaling network; cell wall integrity; role in cell separation, cortical actin polarization; required for hyphal growth; phosphorylated by Cdc28 on hyphal induction; activates Cbk1; mRNA binds She3
CR_09370W_A	orf19.7332	ELF1	CAL0000177541	1.37513	0.00010715	Up	1.36671	0.000152721	Up	-1.69896	1.31034e-10	Down	-1.70942	7.11673e-11	Down	Putative mRNA export protein; Walker A and B (ATP/GTP binding) motifs; required for wild-type morphology, growth; expressed in hyphal, pseudohyphal, and yeast form; Hap43-induced; Spider and flow model biofilm induced
C6_01330C_A	orf19.3450.1		CAL0000201241	1.19597	0.0332213	No	1.09787	0.25836	No	-1.01028	0.903016	No	-1.10056	0.246513	No	Ortholog of C. dubliniensis CD36 : Cd36_61450, C. parapsilosis CDC317 : CPAR2_602710, Candida tenuis NRRL Y-1498 : cten_CGOB_00240 and Pichia stipitis Pignal : psti_CGOB_00191
C3_06870W_A	orf19.6814	TDH3	CAL0000197744	-1.41775	1.5556e-05	Down	-1.27783	0.00240836	Down	-1.04459	0.589197	No	1.06213	0.455601	No	NAD-linked glyceraldehyde-3-phosphate dehydrogenase; binds fibronectin, laminin; at cell surface; antigenic in infection; farnesol-repressed; stationary phase-enriched; GlcNAc-induced; flow model biofilm induced; Spider biofilm repressed
CR_07320C_A	orf19.6136		CAL0000187858	1.27655	0.000121182	Up	1.31646	1.67232e-05	Up	-1.46769	1.92135e-09	Down	-1.4232	2.72181e-08	Down	Ortholog of S. cerevisiae Mrpl4, a mitochondrial ribosomal protein of the large subunit; repressed by nitric oxide
CR_01930C_A	orf19.2593	BIO2	CAL0000188798	1.18227	0.181809	No	-1.02759	0.822632	No	1.17709	0.187796	No	-1.03211	0.797298	No	Putative biotin synthase; induced by high iron; repressed by ciclopirox olamine; upregulated in clinical isolates from HIV+ patients with oral candidiasis; Spider biofilm induced; biotin-dependent transcription regulated by Vhr1p
C1_10760W_A	orf19.2343	VPS23	CAL0000187259	-1.03981	0.613504	No	1.08071	0.30869	No	-1.09086	0.256907	No	1.03014	0.699188	No	ESCRT I protein sorting complex protein; involved in proteolytic activation of Rim101, which regulates pH response; ortholog of S. cerevisiae Stp22/Vps23
C1_04340C_A	orf19.1070		CAL0000200078	-1.18229	0.0472668	No	1.04059	0.626859	No	-1.00756	0.927375	No	1.22106	0.0169933	Up	Ortholog(s) have role in phospholipid translocation, retrograde transport, endosome to Golgi and endosome membrane, trans-Golgi network membrane localization
CR_02190C_A	orf19.3753	SEF1	CAL0000189760	1.04157	0.681267	No	1.25648	0.0215749	No	-1.3745	0.00138122	Down	-1.13941	0.187776	No	Zn2-Cys6 transcription factor; regulates iron uptake; negatively regulated by Sfu1p, positively regulated by Tbf1; promotes virulence in mice; mutants display decreased colonization of mouse kidneys; Spider biofilm induced
C5_00090C_A	orf19.5688		CAL0000193869	1.05115	0.414366	No	-1.13099	0.0408737	No	1.18798	0.004439	Up	-1.00072	0.990537	No	Predicted ORF from Assembly 19; removed from Assembly 20; subsequently reinstated in Assembly 21 based on comparative genome analysis
C7_02180C_A	orf19.6496	TRS33	CAL0000186589	-1.2367	0.000595298	Down	-1.21535	0.00114426	Down	1.06575	0.28875	No	1.08447	0.189556	No	Putative TRAPP complex subunit; constitutive expression independent of MTL or white-opaque status
C7_03690W_A	orf19.5508		CAL0000184911	-1.28262	0.0936498	No	-1.22465	0.160058	No	-1.01228	0.932255	No	1.03462	0.819437	No	Ortholog of Candida albicans WO-1 : CAWG_05700
C2_00470W_A	orf19.2081		CAL0000193704	1.1434	0.0438472	No	1.09542	0.169872	No	-1.11454	0.103138	No	-1.16336	0.022573	Down	Putative nuclear pore membrane glycoprotein
C1_07970C_A	orf19.5068	IRE1	CAL0000181249	-1.20354	0.0153222	Down	-1.0266	0.727804	No	-1.0115	0.879846	No	1.15902	0.0528395	No	Protein kinase involved in regulation of unfolded protein response; role in cell wall regulation; mutant is hypersensitive to caspofungin; Spider biofilm induced
C7_01490W_A	orf19.6580		CAL0000195416	1.08447	0.351034	No	1.17762	0.0595223	No	-1.18914	0.0467301	No	-1.09508	0.294328	No	Protein of unknown function; Spider biofilm induced
C2_00070C_A	orf19.1915	MPP10	CAL0000175136	1.21094	0.00725601	Up	1.12172	0.109212	No	-1.67754	4.91947e-13	Down	-1.81097	9.2041e-17	Down	Putative SSU processome and 90S preribosome component; repressed in core stress response; repressed by prostaglandins
C6_01030W_A	orf19.105	HAL22	CAL0000200084	-1.12893	0.0538568	No	-1.20182	0.00159378	Down	1.33956	9.21549e-07	Up	1.25832	0.000192955	Up	Putative phosphoadenosine-5'-phosphate or 3'-phosphoadenosine 5'-phosphosulfate phosphatase; possible role in sulfur recycling; Hap43-repressed; F-12/CO2 biofilm induced
C6_04500C_A	orf19.2135	TSM1	CAL0000192999	1.0047	0.95367	No	1.06744	0.41715	No	1.01182	0.884072	No	1.075	0.369567	No	Putative transcription initiation factor TFIID subunit; transcript is upregulated in clinical isolates from HIV+ patients with oral candidiasis; Nrg1-regulated
C7_01160C_A	orf19.6898.1		CAL0000179541	1.05948	0.365419	No	1.07849	0.237029	No	-1.22226	0.00169703	Down	-1.20071	0.00414589	Down	Ortholog of C. dubliniensis CD36 : Cd36_71020, C. parapsilosis CDC317 : CPAR2_300360, C. auris B8441 : B9J08_000715 and Candida tenuis NRRL Y-1498 : CANTEDRAFT_105022
CR_07080W_A	orf19.1815		CAL0000186684	1.20325	0.00543779	Up	1.19341	0.00803137	Up	-1.70596	1.12699e-15	Down	-1.72002	3.8364e-16	Down	Ortholog of S. cerevisae/S. pombe Tif6; constituent of 66S pre-ribosomal particles; Spider biofilm induced
C6_02210W_A	orf19.3461		CAL0000182260	1.37923	0.0144347	Up	1.0306	0.80882	No	1.39704	0.00984921	Up	1.04392	0.734163	No	Protein of unknown function; oxidative stress-induced via Cap1; induced by alpha pheromone in SpiderM medium
C2_09050C_A	orf19.199		CAL0000198489	1.06311	0.233921	No	1.04198	0.404122	No	1.67346	1.53418e-24	Up	1.64019	8.88984e-23	Up	Protein of unknown function; hyphal-induced expression; upregulated in a cyr1 null mutant
C7_03680W_A	orf19.6703		CAL0000187981	-1.22355	0.151721	No	-1.42548	0.00630983	Down	1.59742	0.000400142	Up	1.37114	0.0225532	Up	Ortholog of C. dubliniensis CD36 : Cd36_73260 and Candida albicans WO-1 : CAWG_05699
C1_07490C_A	orf19.2796		CAL0000183205	1.08179	0.177491	No	1.12325	0.0474139	No	-1.25522	0.000109847	Down	-1.20888	0.00110544	Down	Ortholog(s) have DNA-directed DNA polymerase activity, role in DNA replication initiation, telomere capping and alpha DNA polymerase:primase complex, nuclear envelope, nucleus localization
CR_08150W_A	orf19.6375	RPS20	CAL0000185871	1.10072	0.0420829	No	1.04964	0.304897	No	-1.23958	5.41026e-06	Down	-1.2999	2.76968e-08	Down	Putative ribosomal protein; repressed upon phagocytosis by murine macrophage; transcript positively regulated by Tbf1; Spider biofilm repressed
C5_01740C_A	orf19.3201	MTLA1	CAL0000200104	-1.19244	0.1181	No	1.00042	0.996826	No	1.08778	0.435219	No	1.29765	0.0185285	Up	Homeodomain protein of the MTLa mating type locus; a1 and alpha2 together repress white-opaque switching and mating (an opaque-specific process); a/alpha mating type may increase virulence by competitive advantage; Spider biofilm induced
C2_07670C_A	orf19.2215	GLE1	CAL0000197782	1.11942	0.144771	No	-1.02306	0.766271	No	1.0637	0.422969	No	-1.07665	0.337477	No	Putative nucleoporin; moderately induced at 42 degrees C
C4_05540W_A	orf19.1235	HOM3	CAL0000181037	-1.05704	0.464758	No	1.13904	0.0871448	No	-1.46122	6.04997e-07	Down	-1.21363	0.0108151	Down	Putative L-aspartate 4-P-transferase; fungal-specific (no human or murine homolog); regulated by Gcn2 and Gcn4; early-stage flow model biofilm induced
C1_04220C_A	orf19.1057		CAL0000176170	-1.14904	0.0142323	Down	-1.06106	0.284235	No	-1.0894	0.121918	No	-1.00599	0.916079	No	Ortholog of C. dubliniensis CD36 : Cd36_03980, C. parapsilosis CDC317 : CPAR2_107050, C. auris B8441 : B9J08_003358 and Candida tenuis NRRL Y-1498 : CANTEDRAFT_113999
C4_05600W_A	orf19.1244	GYP2	CAL0000194959	1.08926	0.121546	No	1.08933	0.118411	No	-1.0257	0.645087	No	-1.02563	0.64504	No	Ortholog(s) have GTPase activator activity, role in activation of GTPase activity and cytoplasm localization
C1_13580W_A	orf19.4993	SEC18	CAL0000188106	-1.19599	0.000107152	Down	-1.16907	0.000495282	Down	1.45372	1.37578e-16	Up	1.4872	4.48155e-18	Up	Functional homolog of S. cerevisiae Sec18p, which acts in protein transport; conserved ATP binding site; not glycosylated
C4_06460C_A	orf19.2888		CAL0000200951	-1.38385	1.7634e-05	Down	1.06968	0.336438	No	1.1294	0.0895465	No	1.67183	4.22585e-12	Up	Ortholog(s) have role in cellular protein-containing complex assembly, early endosome to Golgi transport and Golgi apparatus, TRAPPII protein complex localization
C3_02850C_A	orf19.276		CAL0000198471	1.86413	4.97975e-09	Up	1.78651	7.02369e-08	Up	-1.21355	0.0843892	No	-1.26628	0.0203159	Down	Plasma membrane-associated protein; upregulated in an azole-resistant strain that overexpresses MDR1; Hap43-repressed; Spider biofilm induced
CR_08450C_A	orf19.6414		CAL0000198964	1.12294	0.0821683	No	1.02799	0.676734	No	1.01782	0.790679	No	-1.07324	0.287032	No	Ortholog of C. dubliniensis CD36 : Cd36_34040, C. parapsilosis CDC317 : CPAR2_205850, C. auris B8441 : B9J08_000124 and Candida tenuis NRRL Y-1498 : CANTEDRAFT_132607
C1_13870W_A	orf19.5025	MET3	CAL0000178072	-1.03674	0.557616	No	-1.33349	6.62747e-07	Down	2.14851	4.87197e-38	Up	1.67038	1.46712e-17	Up	ATP sulfurlyase; sulfate assimilation; repressed by Met, Cys, Sfu1, or in fluconazole-resistant isolate; Hog1, caspofungin, white phase-induced; induced on biofilm formation, even in presence of Met and Cys; Spider, F-12/CO2 biofilm induced
C3_07670W_A	orf19.6720		CAL0000175539	1.24418	0.00674477	Up	1.09268	0.269211	No	1.13924	0.105542	No	1.00052	0.994793	No	P-Loop domain-containing protein of unknown function; transposon mutation affects filamentous growth; Spider biofilm induced
C6_00800C_A	orf19.3644		CAL0000178290	1.0891	0.222568	No	1.0673	0.343332	No	1.38463	2.73587e-06	Up	1.35691	1.06812e-05	Up	Protein of unknown function; Cyr1-repressed; rat catheter and Spider biofilm induced
C2_03520C_A	orf19.868	ADAEC	CAL0000198808	-1.27285	5.52763e-09	Down	-1.33305	2.54327e-12	Down	1.12892	0.0031397	Up	1.07793	0.0697998	No	Protein of unknown function; transcription is specific to white cell type
C2_00170C_A	orf19.2115		CAL0000180394	1.24481	0.000344198	Up	1.14872	0.0247862	No	-1.6888	1.78295e-17	Down	-1.83006	6.78693e-23	Down	Putative molybdopterin-converting factor; fungal-specific (no human or murine homolog)
C3_05430W_A	orf19.6981		CAL0000183597	-1.08195	0.277702	No	1.03682	0.600066	No	1.02646	0.710317	No	1.15147	0.0477514	No	Ortholog(s) have role in vacuole organization
C7_04330C_A	orf19.7128	SYS1	CAL0000189893	-1.01616	0.824193	No	-1.13112	0.0831988	No	1.29328	0.000321378	Up	1.16183	0.0366255	No	Putative Golgi integral membrane protein; transcript regulated by Mig1
CR_10370W_A	orf19.7613	HCR1	CAL0000183414	1.16242	0.000532573	Up	1.17342	0.000233011	Up	-1.19144	5.71177e-05	Down	-1.18027	0.000133066	Down	Putative translation initiation factor; repressed upon phagocytosis by murine macrophage; Spider biofilm repressed
CR_00060C_A	orf19.7538		CAL0000174602	-1.03554	0.564622	No	-1.00404	0.94679	No	-1.07355	0.240814	No	-1.0409	0.508169	No	DNA helicase involved in rDNA replication; Spider biofilm repressed
C1_07890C_A	orf19.5061	ADE5,7	CAL0000199243	1.05051	0.291408	No	1.01544	0.743219	No	-1.32772	1.31589e-09	Down	-1.37358	1.10023e-11	Down	Phosphoribosylamine-glycine ligase and phosphoribosylformylglycinamidine cyclo-ligase; interacts with Vps34p; required for hyphal growth and virulence; flucytosine induced; not induced in GCN response, in contrast to S. cerevisiae ortholog
C1_10080W_A	orf19.4875		CAL0000190345	1.01449	0.883405	No	-1.01456	0.883252	No	-1.20011	0.0628957	No	-1.23522	0.0318626	No	Ortholog(s) have role in mRNA splicing, via spliceosome and U2-type spliceosomal complex localization
C3_04420W_A	orf19.5892		CAL0000198465	-1.1618	0.0108962	Down	-1.02718	0.644958	No	1.03397	0.567222	No	1.16948	0.00767947	Up	Ortholog of S. cerevisiae Hul4; similar to hect domain E3 ubiquitin-protein ligases; Hap43-repressed gene
C3_05710W_A	orf19.7350		CAL0000178441	-1.13031	0.0375103	No	-1.38372	2.15483e-08	Down	6.35121	4.15228e-220	Up	5.18808	3.80814e-174	Up	Fluconazole-induced protein; Ras1, Cyr1 repressed and Efg1 induced; regulated by Nrg1, Tup1, Tbf1, Ssn6; induced in oralpharyngeal candidasis; rat catheter biofilm repressed
C5_00260W_A	orf19.969		CAL0000189135	1.29065	3.72156e-06	Up	1.22395	0.000267195	Up	-1.79336	5.10444e-26	Down	-1.89109	8.51069e-31	Down	Ortholog(s) have ribose phosphate diphosphokinase activity and role in 5-phosphoribose 1-diphosphate biosynthetic process, cytokinesis, fungal-type cell wall organization
C2_01850W_A	orf19.1494	RAD23	CAL0000183158	1.11166	0.0136695	Up	1.07786	0.0795161	No	-1.04738	0.280406	No	-1.08024	0.071327	No	S. cerevisiae Rad23 ortholog; binds damaged DNA; Spider biofilm repressed
C1_14100W_A	orf19.7216		CAL0000201225	1.00724	0.897931	No	-1.13425	0.0216231	No	1.18353	0.00232263	Up	1.03594	0.526793	No	Rab-family GTPase involved in vacuolar trafficking, colocolizes with Vps1p and Ypt53p in late endosome
C5_00660C_A	orf19.922	ERG11	CAL0000176310	-1.16672	0.00492053	Down	1.03015	0.587924	No	-1.2909	3.18399e-06	Down	-1.07404	0.192787	No	Lanosterol 14-alpha-demethylase; cytochrome P450 family; role in ergosterol biosynthesis; target of azole antifungals; may contribute to drug resistance; azole or flow model biofilm induced; drug treated biofilm induced; hypoxia regulated
C1_06250W_A	orf19.1825		CAL0000194362	1.51341	0.000689054	Up	1.02459	0.841306	No	1.05747	0.650484	No	-1.39681	0.00538607	Down	Protein of unknown function; mutants are viable; filament induced; regulated by Nrg1, Rfg1, Tup1
C4_03020W_A	orf19.2690		CAL0000188111	-1.14736	0.0230655	No	-1.23607	0.000407515	Down	1.06379	0.302312	No	-1.01272	0.834552	No	Putative mitochondrial GTPase; required for mitochondrial morphology and genome maintenance; Spider biofilm induced
C1_04510W_A	orf19.6845		CAL0000190911	1.87164	1.44322e-12	Up	1.33382	0.00145277	Up	-1.20429	0.0431478	No	-1.68988	1.65258e-09	Down	Putative transcription factor with bZIP DNA-binding motif; rat catheter biofilm induced
C1_09680W_A	orf19.4831	MTS1	CAL0000177730	1.1134	0.0156801	Up	1.16642	0.000528735	Up	-1.00001	0.999762	No	1.0476	0.29524	No	Sphingolipid C9-methyltransferase; catalyzes methylation of the 9th carbon in the long chain base component of glucosylceramides; glucosylceramide biosynthesis is important for virulence; Spider biofilm repressed
C2_09330C_A	orf19.4094		CAL0000181995	-1.62484	0.657898	No	-2.85448	0.436784	No	-2.69	0.384208	No	-4.72575	0.237399	No	Ortholog of C. dubliniensis CD36 : Cd36_23450, C. parapsilosis CDC317 : CPAR2_407010, Candida tenuis NRRL Y-1498 : cten_CGOB_00249 and Debaryomyces hansenii CBS767 : DEHA2B01980g
C1_06850W_A	orf19.6225	PCL7	CAL0000179255	-1.6429	5.0745e-07	Down	-1.29566	0.00844389	Down	1.10517	0.309205	No	1.40136	0.000639553	Up	Putative cyclin-like protein; possible Pho85 cyclin; hyphal repressed; induced by Mnl1 under weak acid stress
C5_02910C_A	orf19.4315		CAL0000196358	-1.26895	0.0215222	No	-1.07931	0.440513	No	1.21243	0.0544673	No	1.42546	0.000538898	Up	Ortholog(s) have GTPase activator activity, role in vesicle-mediated transport and cytoplasm localization
C6_04340W_A	orf19.1092		CAL0000175383	-1.0559	0.493664	No	-1.03154	0.690051	No	1.06627	0.413175	No	1.09145	0.267576	No	Dolichol-P-Man dependent alpha(1-3) mannosyltransferase; role in the synthesis of dolichol-linked oligosaccharide donor for N-linked glycosylation of proteins; rat catheter biofilm repressed
C2_07620W_A	orf19.1863		CAL0000185139	1.38407	0.580558	No	1.19935	0.726765	No	1.44054	0.522972	No	1.24829	0.680516	No	Has domain(s) with predicted guanyl-nucleotide exchange factor activity, role in regulation of Rho protein signal transduction and intracellular anatomical structure localization
C6_03330C_A	orf19.5621		CAL0000196662	1.01116	0.903682	No	-1.01122	0.89838	No	1.39611	0.000187461	Up	1.36539	0.000520652	Up	Putative protein of unknown function; mutation confers hypersensitivity to amphotericin B; overlaps orf19.5621
C1_00410C_A	orf19.6066		CAL0000181570	1.29768	1.23077e-07	Up	1.2461	5.17526e-06	Up	1.17916	0.000789143	Up	1.13228	0.0103386	Up	Hexadecenal dehydrogenase; involved in the conversion of sphingosine 1-phosphate breakdown product hexadecenal to hexadecenoic acid; Spider biofilm induced
C6_02310W_A	orf19.3473		CAL0000187221	-1.00587	0.932838	No	1.05985	0.386287	No	1.11302	0.116315	No	1.18655	0.0123082	Up	Ortholog(s) have enzyme activator activity, histone acetyltransferase activity, structural molecule activity
CR_00210W_A	orf19.7513	ALK2	CAL0000182983	1.03352	0.555967	No	1.01526	0.775268	No	1.24046	7.60381e-05	Up	1.21854	0.000295227	Up	N-Alkane inducible cytochrome P450
C2_09860C_A	orf19.1365		CAL0000199953	-1.87066	5.53181e-05	Down	-1.53807	0.00387908	Down	-1.04009	0.787634	No	1.16936	0.32301	No	Putative monooxygenase; mutation confers hypersensitivity to toxic ergosterol analog; constitutive expression independent of MTL or white-opaque status
C1_03980W_A	orf19.4473		CAL0000196840	-1.19453	0.238875	No	-1.03172	0.828728	No	1.04945	0.740933	No	1.21506	0.192102	No	Essential subunit of the Dam1 (DASH) complex, which acts in chromosome segregation by coupling kinetochores to spindle microtubules
CR_02580W_A	orf19.163		CAL0000174427	1.11703	0.0976708	No	1.30254	9.10536e-05	Up	-1.48852	3.93977e-09	Down	-1.27652	0.000256815	Down	Ortholog(s) have pantoate-beta-alanine ligase activity and role in pantothenate biosynthetic process
C4_01830C_A	orf19.4610		CAL0000183482	-1.04112	0.521589	No	-1.18374	0.00509923	Down	1.22835	0.00074595	Up	1.08035	0.21352	No	Predicted metallocarboxypeptidase; role in proteolysis; rat catheter biofilm repressed
C4_04820C_A	orf19.3797		CAL0000184844	1.19182	0.0045236	Up	1.50216	7.82829e-11	Up	-1.717	5.71622e-18	Down	-1.36227	5.63397e-07	Down	Ortholog(s) have structural constituent of ribosome activity and mitochondrial large ribosomal subunit localization
C7_00580C_A	orf19.7061		CAL0000181218	1.05301	0.544956	No	-1.11907	0.166105	No	1.196	0.0307771	No	1.01494	0.859471	No	Ortholog(s) have ATPase activity
C3_01770C_A	orf19.1668		CAL0000201227	-1.05968	0.455035	No	-1.02333	0.764487	No	-1.14991	0.0693118	No	-1.11046	0.177318	No	Centromeric chromatin (CENP-A) chaperone, involved in nuclear DNA replication; expression downregulated in an ssr1 null mutant
C3_04740C_A	orf19.5934		CAL0000178060	-1.02302	0.718133	No	-1.00524	0.932075	No	-1.01268	0.838821	No	1.00494	0.937078	No	Ortholog(s) have DNA topoisomerase activity, DNA topoisomerase type I (single strand cut, ATP-independent) activity
C3_06040W_A	orf19.7385		CAL0000176267	-2.46855	0.4852	No	-4.99013	0.156771	No	2.8474	0.322346	No	1.40858	0.800977	No	CCCH zinc finger protein; Spider biofilm induced
C1_12440W_A	orf19.5220		CAL0000191259	1.79529	8.53806e-05	Up	1.62527	0.00189245	Up	-2.1118	1.5858e-06	Down	-2.33271	1.48775e-08	Down	Putative RNA exonuclease; induced in a ssr1 null mutant
C1_08620W_A	orf19.4720	CTR2	CAL0000189658	-1.01807	0.847725	No	-1.11107	0.257626	No	-1.09731	0.317612	No	-1.19756	0.0534883	No	Putative low-affinity copper transporter of the vacuolar membrane; induced by nitric oxide; clade-associated gene expression; rat catheter and flow model biofilm induced
C3_00670C_A	orf19.5389	FKH2	CAL0000195461	-1.05163	0.524089	No	1.10892	0.188126	No	-1.08728	0.288049	No	1.07255	0.374103	No	Forkhead transcription factor; morphogenesis regulator; required for wild-type hyphal transcription, cell separation, and for virulence in cell culture; mutant lacks true hyphae, is constitutively pseudohyphal; upregulated in RHE model
C6_03730C_A	orf19.5747		CAL0000181894	1.11217	0.0643166	No	1.28506	1.45268e-05	Up	-1.48843	6.18812e-12	Down	-1.28817	1.05002e-05	Down	Ortholog(s) have structural constituent of ribosome activity and mitochondrial small ribosomal subunit localization
C7_03000C_A	orf19.5161		CAL0000185233	1.14519	0.0200489	No	1.26683	6.92259e-05	Up	-1.66432	7.85941e-18	Down	-1.50451	2.95858e-12	Down	Ortholog(s) have structural constituent of ribosome activity and mitochondrial large ribosomal subunit localization
C4_02740W_A	orf19.2724		CAL0000185914	1.38372	5.75618e-06	Up	1.48008	3.99906e-08	Up	-1.13862	0.0717455	No	-1.06449	0.378248	No	Protein of unknown function; flow model, rat catheter and Spider biofilm induced; Hap43-repressed
CR_09890C_A	orf19.7563	BET2	CAL0000186043	1.01463	0.758881	No	1.0235	0.622197	No	-1.14599	0.00389523	Down	-1.13607	0.00693792	Down	Putative Type II geranylgeranyltransferase beta subunit; transcript regulated by Mig1
C2_02340C_A	orf19.1553	ENT3	CAL0000184808	-1.00398	0.916588	No	1.01713	0.651337	No	1.04926	0.202605	No	1.07148	0.06764	No	Putative epsin; induced during the mating process; transcript is upregulated in an RHE model of oral candidiasis
CR_07640C_A	orf19.6286		CAL0000195028	1.17539	0.0791414	No	1.12245	0.190178	No	1.1893	0.0560591	No	1.13573	0.155076	No	Ortholog(s) have ATPase activator activity, role in positive regulation of ATPase activity, vacuolar transport and cytoplasm, endosome localization
C2_01070W_A	orf19.2017		CAL0000186371	1.16014	0.0113648	Up	1.18878	0.00357209	Up	-1.85084	2.23308e-25	Down	-1.80625	1.02551e-23	Down	Ortholog(s) have RNA polymerase I activity and role in nucleolar large rRNA transcription by RNA polymerase I, transcription by RNA polymerase I, transcription elongation from RNA polymerase I promoter
C7_01550W_A	orf19.6573	BEM2	CAL0000181133	1.17129	0.0353509	No	1.07811	0.314675	No	1.12659	0.1121	No	1.03698	0.627891	No	Putative Rho1p GTPase activating protein (GAP); serum-induced transcript; Spider biofilm induced; flow model biofilm repressed
C1_14300C_A	orf19.7242	NCR1	CAL0000182780	-1.52366	2.76389e-06	Down	-1.37273	0.000371379	Down	1.3209	0.00178102	Up	1.46614	2.01773e-05	Up	Putative vacuolar membrane protein; predicted role in sphingolipid metabolism; transcript regulated by Nrg1 and Mig1; induced by prostaglandins
C5_04430C_A	orf19.3930	YUH2	CAL0000184421	-1.08603	0.130302	No	-1.21376	0.000261413	Down	1.17162	0.00299277	Up	1.04833	0.384417	No	Putative ubiquitin C-terminal hydrolase; sumoylation target
C4_06410W_A	orf19.2893		CAL0000190481	1.14809	0.0795806	No	1.21178	0.0130009	Up	-1.08984	0.275826	No	-1.03256	0.677988	No	Protein of unknown function; regulation correlates with clinical development of fluconazole resistance; transcript is upregulated in an RHE model of oral candidiasis
C5_00420C_A	orf19.947	MRP17	CAL0000191831	1.33603	0.00015833	Up	1.44189	2.18019e-06	Up	-1.38264	3.01875e-05	Down	-1.28112	0.0011661	Down	Predicted mitochondrial ribosomal protein
C2_04720C_A	orf19.156	FGR51	CAL0000200248	-1.03521	0.498239	No	-1.08707	0.09654	No	1.02066	0.685189	No	-1.02884	0.576398	No	Protein lacking an ortholog in S. cerevisiae; transposon mutation affects filamentous growth; Hap43p-repressed gene
C1_05000W_A	orf19.54	RHD1	CAL0000199919	-1.29511	4.79324e-09	Down	-1.05052	0.260786	No	-1.09881	0.0315544	No	1.12197	0.00917157	Up	Putative beta-mannosyltransferase required for the addition of beta-mannose to the acid-labile fraction of cell wall phosphopeptidomannan; 9-gene family memebr; regulated on yeast-hypha and white-opaque switches; Spider biofilm repressed
C7_01070C_A	orf19.7006		CAL0000183775	-1.38064	0.00129526	Down	-1.3383	0.00339281	Down	1.2652	0.0181199	Up	1.30523	0.00784142	Up	Ortholog(s) have role in reciprocal meiotic recombination
CR_07150W_A	orf19.734	GLK1	CAL0000189805	-2.72568	4.1431e-16	Down	-1.78102	2.61675e-06	Down	1.04478	0.721105	No	1.59894	0.000142504	Up	Putative glucokinase; transcript regulated upon yeast-hyphal switch; Efg1 regulated; fluconazole-induced; induced in core stress response; colony morphology-related gene regulation by Ssn6; GlcNAc-induced protein
CR_00880W_A	orf19.3266		CAL0000201555	-1.35317	0.00600868	Down	-1.02032	0.850392	No	1.05908	0.592843	No	1.40458	0.00189781	Up	Ortholog of C. dubliniensis CD36 : Cd36_25930, C. parapsilosis CDC317 : CPAR2_800910, C. auris B8441 : B9J08_003483 and Candida tenuis NRRL Y-1498 : CANTEDRAFT_132053
C1_07690C_A	orf19.1229		CAL0000195471	-1.0497	0.376176	No	1.22898	0.000160211	Up	-1.29653	2.18767e-06	Down	-1.00502	0.926944	No	Ortholog(s) have role in protein export from nucleus, snRNA import into nucleus and nuclear envelope, nuclear periphery, nucleus localization
C1_11300C_A	orf19.672		CAL0000181927	1.11087	0.0910295	No	1.04934	0.428413	No	1.06907	0.278754	No	1.00985	0.873082	No	Ortholog(s) have RNA binding, first spliceosomal transesterification activity, role in mRNA 5'-splice site recognition and U5 snRNP localization
CR_08640C_A	orf19.6438		CAL0000192873	1.1178	0.00225161	Up	1.08631	0.0237435	No	-1.29285	2.23445e-12	Down	-1.33033	5.06666e-15	Down	Ortholog(s) have serine C-palmitoyltransferase activity and SPOTS complex, endoplasmic reticulum, serine C-palmitoyltransferase complex localization
CR_06450W_A	orf19.721		CAL0000182248	1.60273	0.000402754	Up	1.36135	0.0210001	No	-1.16009	0.269669	No	-1.36579	0.0185788	Down	Ortholog(s) have polynucleotide 5'-hydroxyl-kinase activity
C6_03820C_A	orf19.5757		CAL0000186032	-1.25625	0.00713912	Down	-1.20683	0.023983	No	1.16841	0.0623343	No	1.21626	0.0206173	Up	Ortholog(s) have FAD diphosphatase activity and role in flavin-containing compound metabolic process
C1_09200W_A	orf19.4778	LYS142	CAL0000198710	-1.60473	3.71607e-08	Down	-1.31239	0.00137719	Down	-1.11413	0.200841	No	1.0975	0.281606	No	Zn(II)2Cys6 transcription factor; has similarity to S. cerevisiae Lys14, involved in the regulation of lysine biosynthesis genes; fungal-specific
CR_04190W_A	orf19.505	SRV2	CAL0000183073	-1.0908	0.0633173	No	-1.12459	0.0112019	Down	1.29894	1.8081e-08	Up	1.25991	7.26853e-07	Up	Adenylate cyclase-associated protein; regulates adenylate cyclase activity; required for wild-type germ tube formation and for virulence in mice; mutant defects in filamentous growth are rescued by cAMP or dbcAMP; Spider biofilm repressed
C7_03340C_A	orf19.1341	PRR2	CAL0000181633	-1.0455	0.731979	No	1.02379	0.851716	No	1.05087	0.696985	No	1.12482	0.359192	No	Putative serine/threonine protein kinase; mutation confers resistance to 5-fluorocytosine (5-FC)
C6_03740W_A	orf19.5748		CAL0000189594	1.04409	0.853368	No	1.26353	0.285093	No	1.02718	0.906549	No	1.24306	0.331546	No	Ortholog of C. dubliniensis CD36 : Cd36_64250, Candida tenuis NRRL Y-1498 : cten_CGOB_00218, Debaryomyces hansenii CBS767 : DEHA2E19888g and Candida tropicalis NEW ASSEMBLY : CTRG1_02732
C2_01670C_A	orf19.1478		CAL0000175183	-1.01729	0.745153	No	-1.0155	0.768637	No	1.35341	8.13995e-09	Up	1.3558	6.94843e-09	Up	Putative oligosaccharyltransferase complex component; flow model and rat catheter biofilm repressed
CR_00170W_A	orf19.7518		CAL0000193083	-1.01773	0.837698	No	-1.18769	0.039355	No	1.21931	0.018477	Up	1.04483	0.606519	No	Putative Zn(II)2Cys6 transcription factor
C4_04330C_A	orf19.1414		CAL0000176814	1.02064	0.674788	No	-1.02034	0.674704	No	1.38455	1.62067e-11	Up	1.32951	3.88924e-09	Up	Protein of unknown function; transcript is upregulated in an RHE model of oral candidiasis; Hap43-repressed
C2_03450W_A	orf19.875		CAL0000183894	1.03517	0.598583	No	1.16759	0.0194244	No	-1.43591	4.54665e-08	Down	-1.27307	0.000243107	Down	Protein required for respiratory growth
C2_09360W_A	orf19.4097		CAL0000200183	1.56239	3.54739e-10	Up	1.42736	8.02179e-07	Up	-1.28115	0.000691688	Down	-1.40234	1.45521e-06	Down	Ortholog of C. dubliniensis CD36 : Cd36_23480, C. parapsilosis CDC317 : CPAR2_407050, C. auris B8441 : B9J08_003033 and Candida tenuis NRRL Y-1498 : CANTEDRAFT_116822
C7_02640W_A	orf19.3700	TOM70	CAL0000178541	1.12789	0.0386436	No	1.2054	0.00133721	Up	-1.26838	4.52135e-05	Down	-1.18682	0.00322433	Down	Ortholog(s) have mitochondrion targeting sequence binding, protein transmembrane transporter activity
C4_06840W_A	orf19.3125		CAL0000196332	1.24652	0.0293371	No	1.17226	0.118245	No	-1.24152	0.0340611	No	-1.32017	0.0058531	Down	Has domain(s) with predicted sequence-specific DNA binding activity
C1_14150C_A	orf19.7222	PAM16	CAL0000176330	1.28528	7.14525e-05	Up	1.1849	0.00774762	Up	-1.40118	1.18184e-07	Down	-1.51989	3.54506e-11	Down	Putative maltase; regulated by Gcn4; repressed by amino acid starvation (3-AT); rat catheter biofilm induced
C1_07780W_A	orf19.4713		CAL0000177087	-1.24886	0.00327142	Down	-1.15025	0.059898	No	1.1382	0.0827274	No	1.23577	0.00496723	Up	Ortholog of C. dubliniensis CD36 : Cd36_07300, C. parapsilosis CDC317 : CPAR2_208300, C. auris B8441 : B9J08_001596 and Candida tenuis NRRL Y-1498 : CANTEDRAFT_95879
C2_01580W_A	orf19.1466	REX2	CAL0000187510	1.10525	0.205589	No	1.14377	0.0981062	No	-1.69089	6.76755e-11	Down	-1.63395	7.56181e-10	Down	Putative 3'-5' RNA exonuclease with a predicted role in 3'-end processing of U4 and U5 snRNAs, 5S and 5.8S rRNAs; rat catheter biofilm induced
CR_02800C_A	orf19.2838		CAL0000189333	-2.12686	4.2939e-05	Down	-2.16556	1.02332e-05	Down	1.42725	0.0398274	No	1.40175	0.0699986	No	Protein of unknown function; mutation confers hypersensitivity to amphotericin B; flow model biofilm induced
C2_00450C_A	orf19.2084	CDH1	CAL0000182223	1.10144	0.11637	No	-1.1089	0.0870991	No	1.17522	0.00803019	Up	-1.03928	0.52792	No	Protein involved in regulation of mitosis; similar to S. cerevisiae Cdh1, which is an APC/C component; transcriptionally induced by Mnl1 under weak acid stress
C7_00340C_A	orf19.7086		CAL0000188950	-1.17554	0.00635513	Down	-1.03062	0.610063	No	-1.13248	0.0353772	No	1.00718	0.903923	No	Ortholog(s) have role in NLS-bearing protein import into nucleus, protein import into nucleus and cytoplasm, nucleus localization
C4_01370W_A	orf19.4650	ILV6	CAL0000184099	1.11034	0.0742151	No	1.20184	0.00169348	Up	-1.14169	0.0238524	No	-1.05477	0.362457	No	Putative regulatory subunit of acetolacetate synthase; alkaline induced; regulated by Gcn2 and Gcn4; protein present in exponential and stationary growth phase yeast; Spider biofilm repressed
C7_03810W_A	orf19.7201	SLA2	CAL0000178056	-1.11677	0.0598991	No	-1.01841	0.752099	No	1.32727	1.10499e-06	Up	1.45546	1.25662e-10	Up	Actin binding protein with roles in growth control and morphogenesis; required for alkaline pH-induced hyphal formation; localized to actin patches; rat catheter biofilm repressed
C1_00630W_A	orf19.6043		CAL0000191678	-1.15396	0.117614	No	-1.51881	3.28841e-07	Down	1.8363	6.37541e-13	Up	1.39519	0.000184615	Up	Has domain(s) with predicted UDP-N-acetylmuramate dehydrogenase activity, catalytic activity, flavin adenine dinucleotide binding activity
CR_06520C_A	orf19.714		CAL0000189481	1.13739	0.0939503	No	1.09128	0.251669	No	-1.04886	0.534422	No	-1.09317	0.242892	No	Ortholog(s) have GTPase activity
C6_03480W_A	orf19.5713	YMX6	CAL0000180384	1.2236	0.053337	No	2.00571	3.61489e-12	Up	1.10671	0.329144	No	1.81412	3.29912e-09	Up	Putative NADH dehydrogenase; macrophage-downregulated gene; induced by nitric oxide; rat catheter biofilm induced
C6_00730W_A	orf19.3655		CAL0000176514	-9.6945	0.0815643	No	1.29176	0.805652	No	1.2337	0.845298	No	15.4496	0.0317579	No	Ortholog of C. dubliniensis CD36 : Cd36_60640, C. parapsilosis CDC317 : CPAR2_602930, C. auris B8441 : B9J08_001862, Candida tenuis NRRL Y-1498 : CANTEDRAFT_115038 and Pichia stipitis Pignal : PICST_31932
C4_03710C_A	orf19.1307		CAL0000179831	-2.16591	0.0115139	Down	-1.91409	0.00693848	Down	2.61446	0.000131556	Up	2.95841	0.00026014	Up	Predicted membrane protein; rat catheter biofilm induced
C3_07590W_A	orf19.6731		CAL0000199117	-1.09172	0.545148	No	-1.06175	0.678658	No	-1.19527	0.213728	No	-1.16246	0.30318	No	Protein of unknown function; repressed by alpha pheromone in SpiderM medium; Spider biofilm induced
C1_09530W_A	orf19.4817	RAM2	CAL0000180742	-1.15014	0.0723106	No	-1.15966	0.0525902	No	1.01722	0.823353	No	1.00887	0.909577	No	Alpha subunit of heterodimeric protein geranylgeranyltransferase type I and farnesyltransferase; a-specific transcript; lovastatin, fluconazole regulated; GGTase I binds zinc, is Mg-dependent; Cdc42 substrate; rat catheter biofilm repressed
C7_02860C_A	orf19.5175		CAL0000173927	1.15604	0.00845958	Up	1.11909	0.0399509	No	1.06872	0.22673	No	1.03456	0.535633	No	Ortholog(s) have ubiquitin protein ligase activity, ubiquitin-protein transferase activity and role in ubiquitin-dependent ERAD pathway
CR_04330W_A	orf19.520		CAL0000177223	1.0395	0.659756	No	-1.00058	0.994636	No	1.06736	0.453945	No	1.0262	0.766671	No	Ortholog of C. dubliniensis CD36 : Cd36_29660, C. parapsilosis CDC317 : CPAR2_205200, C. auris B8441 : B9J08_005479 and Candida tenuis NRRL Y-1498 : CANTEDRAFT_96118
C2_05130W_A	orf19.3544		CAL0000187542	-2.16105	0.00122248	Down	-3.26924	4.137e-08	Down	3.42343	1.58347e-08	Up	2.26298	0.000560143	Up	Putative protein of unknown function; Hap43p-repressed gene
C1_01240W_A	orf19.3311	IFD3	CAL0000176253	-1.16023	0.133432	No	1.00869	0.928968	No	-1.07985	0.43064	No	1.08378	0.414772	No	Putative aldo/keto reductase; Mig1-regulated
[truncated: 4,572 more rows]
