# Supplementary material for: Regulation of heme utilization and homeostasis in Candida albicans
Source: PLoS Genet. 2022 Sep 9;18(9):e1010390. doi: 10.1371/journal.pgen.1010390 (PMC9491583; doi:10.1371/journal.pgen.1010390)
Supplement: S2 Table — (XLSX) [file pgen.1010390.s007.xlsx]

## Sheet: + He, HAP1 vs hap1-
CGD systematic name	orf19 number	Gene_Name	CGDID	FoldChange HAP1 Hemin vs hap1 mutant Hemin	pvalue HAP1 Hemin vs hap1 mutant Hemin		Description
C5_01500C_A	orf19.4145	ZCF20	CAL0000186748	5314.34	1.14711e-45		Zn(II)2Cys6 transcription factor orthologous to S. cerevisiae Hap1; regulated by Sef1, Sfu1; Hap43-induced; Spider biofilm induced
C4_00130W_A	orf19.5636	RBT5	CAL0000195131	357.052	0		GPI-linked cell wall protein; hemoglobin utilization; Rfg1, Rim101, Tbf1, Fe regulated; Sfu1, Hog1, Tup1, serum, alkaline pH, antifungal drugs, geldamycin repressed; Hap43 induced; required for RPMI biofilms; Spider biofilm induced
C4_00110C_A	orf19.5634	FRP1	CAL0000187683	178.602	1.13852e-143		Ferric reductase; alkaline-induced by Rim101; iron-chelation-induced by CCAAT-binding factor; fluconazole-repressed; ciclopirox-, hypoxia-, Hap43-induced; colony morphology-related regulation by Ssn6; Spider and flow model biofilm induced
C4_00120W_A	orf19.5635	PGA7	CAL0000201827	35.2187	5.38585e-161		GPI-linked hyphal surface antigen; induced by ciclopirox olamine, ketoconazole, Rim101 at pH 8; Hap43, fluconazole; flow model biofilm induced; Spider biofilm induced; required for RPMI biofilm; Bcr1-induced in a/a biofilm
C1_00350C_A	orf19.6073	HMX1	CAL0000188588	14.6568	1.203e-160		Heme oxygenase; utilization of hemin iron; transcript induced by heat, low iron, or hemin; repressed by Efg1; induced by low iron; upregulated by Rim101 at pH 8; Hap43-induced; Spider and flow model biofilm induced
C7_00100W_A	orf19.7112	FRP2	CAL0000197893	12.219	5.52454e-45		Putative ferric reductase; alkaline induced by Rim101; fluconazole-downregulated; upregulated in the presence of human neutrophils; possibly adherence-induced; regulated by Sef1, Sfu1, and Hap43
C1_05970W_A	orf19.2449		CAL0000196946	6.67515	0.00945487		Putative adhesin-like protein; macrophage-induced gene
C5_02570W_A	orf19.4270		CAL0000185691	6.06745	7.50273e-53		Predicted alpha-1,3-mannosyltransferase activity with a role in protein glycosylation; regulated by Sef1p-, Sfu1p-, and Hap43p
C7_00090C_A	orf19.7114	CSA1	CAL0000201940	5.74376	3.43745e-39		Surface antigen on elongating hyphae and buds; strain variation in repeat number; ciclopirox, filament induced, alkaline induced by Rim101; Efg1-, Cph1, Hap43-regulated; required for WT RPMI biofilm formation; Bcr1-induced in a/a biofilms
C2_09990C_A	orf19.1783	YOR1	CAL0000195863	4.6111	1.48301e-28		Protein similar to S. cerevisiae Yor1; ABC-type plasma membrane transporter involved in resistance to aureobasidin A; white cell type-specific transcript; Spider biofilm induced
C4_00480W_A	orf19.5677	DUR4	CAL0000185512	3.92476	5.9088e-05		Putative urea permease; fungal-specific (no human or murine homolog); possibly an essential gene, disruptants not obtained by UAU1 method
C4_03340C_A	orf19.1438		CAL0000179373	3.68046	1.11538e-12		Protein with homology to NADH dehydrogenase; regulated by Sef1p-, Sfu1p-, and Hap43p
C1_11410C_A	orf19.8278		CAL0000188749	3.64414	1.21068e-05		Predicted ORF from original SGTC Assembly 19 annotation, removed from the reduced ORF set by the SGTC; subsequently reinstated in Assembly 21 based on comparative genome analysis
C7_04250W_A	orf19.7148	TPO2	CAL0000198917	3.59991	1.02968e-09		Putative polyamine transport protein; fungal-specific (no human or murine homolog)
CR_03790C_A	orf19.4377	KRE1	CAL0000185859	3.47523	8.89445e-08		Cell wall glycoprotein; beta glucan synthesis; increases glucan content in S. cerevisiae kre1, complements killer toxin sensitivity; caspofungin induced; Spider/rat catheter/flow model biofilm induced; Bcr1-repressed in RPMI a/a biofilms
C1_06810W_A	orf19.6229	CAT1	CAL0000188148	3.032	6.76416e-23		Catalase; resistance to oxidative stress, neutrophils, peroxide; role in virulence; regulated by iron, ciclopirox, fluconazole, carbon source, pH, Rim101, Ssn6, Hog1, Hap43, Sfu1, Sef1, farnesol, core stress response; Spider biofilm induced
C3_06560W_A	orf19.7445		CAL0000173988	2.82837	5.09093e-08		Ortholog of S.c. Vid24; a peripheral membrane protein located at Vid (vacuole import and degradation) vesicles; regulated by Sef1, Sfu1, and Hap43; Spider biofilm induced
CR_06660W_A	orf19.700	SEO1	CAL0000177585	2.75661	9.68892e-08		Protein with similarity to permeases; Sfu1-repressed; flucytosine induced; induced by Mnl1 under weak acid stress; flow model biofilm repressed
C3_06950W_A	orf19.6805		CAL0000182573	2.43989	3.19758e-08		Protein of unknown function; Spider biofilm induced
C7_01680C_A	orf19.6556		CAL0000188488	2.35239	3.51337e-05		Protein of unknown function; rat catheter, flow model and Spider biofilm induced
C3_03440C_A	orf19.341		CAL0000181961	2.26974	1.662e-08		Putative spermidine export pump; fungal-specific (no human or murine homolog)
CR_01260W_A	orf19.3228		CAL0000175316	2.17502	5.17249e-19		Putative endosomal transmembrane protein; Hap43p-induced; mutation confers hypersensitivity to amphotericin B
C1_06610C_A	orf19.6249	HAK1	CAL0000188660	2.17238	1.32698e-06		Putative potassium transporter; similar to Schwanniomyces occidentalis Hak1p; amphotericin B induced; induced upon phagocytosis by macrophage; Hap43-repressed; rat catheter biofilm repressed
CR_04940W_A	orf19.1806		CAL0000176938	2.16862	0.00959378		Ortholog of C. dubliniensis CD36 : Cd36_30340, C. parapsilosis CDC317 : CPAR2_203900, Candida tenuis NRRL Y-1498 : CANTEDRAFT_113094 and Debaryomyces hansenii CBS767 : DEHA2G22374g
C6_03640W_A	orf19.5732	NOG2	CAL0000182741	2.16503	0.000595373		Putative nucleolar GTPase; repressed by prostaglandins; Hap43-induced, rat catheter and Spider biofilm induced
CR_01600C_A	orf19.2547		CAL0000181162	2.1585	1.05468e-07		Has domain(s) with predicted RNA binding, ribonuclease activity
C3_01110C_A	orf19.2513		CAL0000197234	2.1029	0.00657937		Protein required for expression of NADH:ubiquinone oxidoreductase (mitochondrial complex I)
C1_13820C_A	orf19.5020		CAL0000193700	2.06365	0.00254654		Protein of unknown function; Hap43-induced; Spider biofilm induced
C4_00810C_A	orf19.4160		CAL0000174004	2.06041	3.65006e-13		Ortholog(s) have N(6)-L-threonylcarbamoyladenine synthase activity and role in mitochondrial tRNA threonylcarbamoyladenosine modification, tRNA threonylcarbamoyladenosine modification
C1_06280C_A	orf19.1822	UME6	CAL0000177314	2.01257	1.33338e-09		Zn(II)2Cys6 transcription factor; has a long 5'-UTR that regulates translational efficiency and controls transition to filamentous growth; stability controlled by Grr1p, Ubr1p, Ptc2p in response to CO2 and O2 levels
C2_10110W_A	orf19.1770	CYC1	CAL0000196284	2.00582	7.76556e-15		Cytochrome c; complements defects of S. cerevisiae cyc1 cyc7 double mutant; induced in high iron; alkaline repressed; repressed by nitric oxide; Hap43-dependent repression in low iron; regulated by Sef1, Sfu1
C6_03480W_A	orf19.5713	YMX6	CAL0000180384	2.00571	3.61489e-12		Putative NADH dehydrogenase; macrophage-downregulated gene; induced by nitric oxide; rat catheter biofilm induced
C2_10100W_A	orf19.1771		CAL0000192468	1.99313	6.11443e-06		Predicted spliceosome-associated protein; role in pre-mRNA splicing; Spider biofilm induced
C2_05830C_A	orf19.5206		CAL0000201076	1.94193	5.4422e-05		Putative chaperone protein; role in the assembly of box H/ACA snoRNPs and thus for pre-rRNA processing; Spider biofilm induced
C1_13360C_A	orf19.4962		CAL0000183920	1.92457	0.00294433		Ortholog of Rmp1; subunit of RNase MRP subunit that processes pre-rRNA and has a role in cell cycle-regulated degradation of daughter cell-specific mRNAs; rat catheter and Spider biofilm induced
C6_03170C_A	orf19.5604	MDR1	CAL0000173998	1.89413	0.000107101		Plasma membrane MDR/MFS multidrug efflux pump; methotrexate is preferred substrate; overexpression in drug-resistant clinical isolates confers fluconazole resistance; repressed in young biofilms; rat catheter biofilm induced
C5_01020C_A	orf19.1968.1		CAL0000183924	1.89139	0.00183887		Predicted non-catalytic subunit of N-terminal acetyltransferase; Spider biofilm induced
C3_04520C_A	orf19.5906	ADE2	CAL0000185210	1.88811	5.98649e-30		Phosphoribosylaminoimadazole carboxylase; role in adenine biosynthesis; required for normal growth and virulence in immunosuppressed mouse infection; not induced in GCN response, in contrast to S. cerevisiae ADE2; stationary phase-enriched
C5_04030W_A	orf19.1287		CAL0000179600	1.8857	0.000758469		Protein of unknown function; flow model biofilm induced; Spider biofilm induced
C4_02640C_A	orf19.2735	SEN2	CAL0000185355	1.86519	0.00429893		Putative tRNA splicing endonuclease subunit; mutation confers hypersensitivity to toxic ergosterol analog and to amphotericin B; 5'-UTR intron; Hap43-induced; Spider biofilm induced
C1_05220C_A	orf19.444		CAL0000185681	1.84912	0.00235171		Has domain(s) with predicted nucleic acid binding, nucleotide binding activity
CR_00810W_A	orf19.3275		CAL0000190033	1.84341	0.00298637		Ortholog of C. dubliniensis CD36 : Cd36_25870, C. parapsilosis CDC317 : CPAR2_804000, C. auris B8441 : B9J08_001023 and Candida tenuis NRRL Y-1498 : CANTEDRAFT_115661
CR_02850C_A	orf19.2842	GZF3	CAL0000183131	1.83866	4.69841e-06		GATA-type transcription factor; oxidative stress-induced via Cap1; mutant has abnormal colony morphology and altered sensitivity to fluconazole, LiCl, and copper; Spider biofilm induced
C6_03440W_A	orf19.5704		CAL0000174731	1.83462	6.84633e-12		Ortholog(s) have rRNA binding activity, role in RNA splicing, mitochondrial RNA processing, mitochondrial genome maintenance, positive regulation of rRNA processing, rRNA metabolic process and mitochondrion localization
C5_01730W_A	orf19.3202		CAL0000197918	1.81073	9.40604e-07		Ortholog of C. dubliniensis CD36 : Cd36_51590, C. parapsilosis CDC317 : CPAR2_303610, C. auris B8441 : B9J08_001456 and Candida tenuis NRRL Y-1498 : CANTEDRAFT_135127
C3_05380W_A	orf19.6976		CAL0000179271	1.80192	0.000697656		Predicted MFS membrane transporter; member of the proton coupled folate transporter/heme carrier protein family; virulence-group-correlated expression; Spider biofilm induced
C2_04700C_A	orf19.154		CAL0000194786	1.80003	0.000419815		Putative ortholog of S. cerevisiae Utp30; a U3-containing 90S preribosome complex protein; Hap43-induced; Spider biofilm induced
C2_10090C_A	orf19.1772		CAL0000195111	1.7994	1.09516e-12		Ortholog of S. cerevisiae : MRX1, C. glabrata CBS138 : CAGL0J03278g, C. dubliniensis CD36 : Cd36_24130, C. parapsilosis CDC317 : CPAR2_407430 and C. auris B8441 : B9J08_003802
C4_02260C_A	orf19.4563		CAL0000191193	1.79703	0.00340111		Protein of unknown function; repressed by prostaglandins; Hap43-induced, Spider biofilm induced
C3_03710W_A	orf19.6948	CCC1	CAL0000198298	1.79181	6.25648e-09		Manganese transporter; required for normal filamentous growth; mRNA binds She3, localized to hyphal tips; repressed by NO, alkaline pH; colony morphology-related regulation by Ssn6; regulated by Sef1, Sfu1, Hap43; Spider biofilm induced
C3_02850C_A	orf19.276		CAL0000198471	1.78651	7.02369e-08		Plasma membrane-associated protein; upregulated in an azole-resistant strain that overexpresses MDR1; Hap43-repressed; Spider biofilm induced
C5_02590C_A	orf19.4273		CAL0000173980	1.77025	3.77345e-08		Putative mitochondrial membrane protein; ortholog of S. cerevisiae Sls1; coordinates expression of mitochondrially-encoded genes; Hap43-induced
C3_01350C_A	orf19.1716	URA3	CAL0000191638	1.76899	3.87364e-08		Orotidine-5'-phosphate decarboxylase; pyrimidine biosynthesis; gene used as genetic marker; decreased expression when integrated at ectopic chromosomal locations can cause defects in hyphal growth and virulence; Spider biofilm repressed
C2_04860W_A	orf19.4125		CAL0000184073	1.76887	0.000572825		C2H2 transcription factor; Hap43-induced; rat catheter and Spider biofilm induced
C2_06360C_A	orf19.5500	MAK16	CAL0000176460	1.76418	0.00962165		Putative constituent of 66S pre-ribosomal particles; Hap43-induced; repressed by prostaglandins; Spider biofilm induced
C2_08530C_A	orf19.3626		CAL0000180997	1.75709	0.000130581		Has domain(s) with predicted asparagine synthase (glutamine-hydrolyzing) activity and role in asparagine biosynthetic process, metabolic process
C2_09350W_A	orf19.4096		CAL0000190505	1.75508	1.33868e-09		Putative lyso-phosphatidylcholine acyltransferase, required for normal phospholipid content of mitochondrial membranes; rat catheter biofilm induced
C4_04380C_A	orf19.1409.2		CAL0000193435	1.745	1.58744e-08		Protein of unknown function; Spider biofilm induced
CR_06480C_A	orf19.718	RRN11	CAL0000185586	1.73799	0.00234047		Putative RNA polymerase I subunit; rat catheter biofilm induced; Spider biofilm induced
C5_03410C_A	orf19.2639		CAL0000183938	1.73479	7.77543e-10		Ortholog(s) have structural constituent of ribosome activity and mitochondrial large ribosomal subunit localization
C1_01980W_A	orf19.4527	HGT1	CAL0000200616	1.73401	3.02037e-07		High-affinity MFS glucose transporter; induced by progesterone, chloramphenicol, benomyl; likely essential for growth; protein newly produced during adaptation to the serum; rat catheter and Spider biofilm induced
C3_04660C_A	orf19.5926	ARG11	CAL0000181651	1.73297	0.000340992		Putative ornithine transporter of the mitochondrial inner membrane; induced during the mating process
C4_03700W_A	orf19.1308		CAL0000195604	1.73165	2.33369e-10		Predicted membrane transporter, member of the drug:proton antiporter (14 spanner) (DHA2) family, major facilitator superfamily (MFS)
C2_03110W_A	orf19.5785		CAL0000186885	1.72703	0.00706908		Protein of unknown function; upregulated in a cyr1 or ras1 null mutant; induced by nitric oxide
CR_02000C_A	orf19.2601	HEM1	CAL0000189686	1.72285	7.44692e-13		Putative 5-aminolevulinate synthase; caspofungin repressed; induced by high iron, nitric oxide; regulated by Ssn6; Hap43-repressed; Spider biofilm induced
C2_09920W_A	orf19.1360		CAL0000184716	1.72015	3.24377e-05		Ortholog(s) have role in mitochondrial genome maintenance, mitochondrion organization
CR_01630C_A	orf19.2552		CAL0000194965	1.70439	0.00867746		Protein similar to S. cerevisiae Pmr1p; amphotericin B induced; previously merged with orf19.2553; unmerged from orf19.2553 in a revision of Assembly 21
CR_03840C_A	orf19.4355		CAL0000196448	1.69733	0.00606348		Ortholog of C. dubliniensis CD36 : Cd36_29080, C. parapsilosis CDC317 : CPAR2_202490, Candida tenuis NRRL Y-1498 : CANTEDRAFT_112323 and Debaryomyces hansenii CBS767 : DEHA2F19184g
C1_13100W_A	orf19.4936.1		CAL0000183039	1.697	0.0107732		Putative adhesin-like protein; Spider biofilm induced
C1_02080W_A	orf19.3665		CAL0000174725	1.69399	0.000802423		Ortholog of S. cerevisiae Set6, a SET domain protein of unknown function; Hap43-induced; rat catheter and Spider biofilm induced
C2_06800C_A	orf19.2231		CAL0000193646	1.69303	0.000280884		Protein of unknown function; Spider biofilm induced
C7_03590C_A	orf19.6691		CAL0000182629	1.69288	3.92299e-09		Putative ember of the multi-drug and toxin extrusion (MATE) family of the multidrug/oligosaccharidyl-lipid/polysaccharide exporter superfamily; Spider biofilm induced
C5_00700C_A	orf19.568	SPE2	CAL0000185891	1.69022	7.11273e-10		Putative S-adenosylmethionine decarboxylase; Hap43-induced gene; possibly adherence-induced; Spider biofilm induced
C5_01390C_A	orf19.1927	SNM1	CAL0000190343	1.68741	2.03647e-07		Protein similar to RNase MRP RNA binding protein; ciclopirox olamine induced; regulated by Sef1, Sfu1, and Hap43; Spider biofilm induced
C3_06220C_A	orf19.7411	OAC1	CAL0000186918	1.68032	6.2893e-08		Putative mitochondrial inner membrane transporter; rat catheter biofilm induced
C1_05500W_A	orf19.414		CAL0000174389	1.67331	5.61267e-07		Predicted mitochondrial small ribosomal subunit; rat catheter and Spider biofilm induced
C2_08320C_A	orf19.1351		CAL0000189509	1.67125	0.00354555		Ortholog of C. dubliniensis CD36 : Cd36_22440, C. parapsilosis CDC317 : CPAR2_407000, Candida tenuis NRRL Y-1498 : cten_CGOB_00049 and Candida tropicalis MYA-3404 : CTRG_01823
CR_01710W_A	orf19.2564		CAL0000189317	1.66595	0.00665433		Putative nucleolar protein; implicated in ribosome biogenesis; rat catheter biofilm repressed
C6_04330W_A	orf19.1091		CAL0000183807	1.66253	0.000222321		Ortholog of S. cereviiae Nop8; has a role in ribosomal large subunit biogenesis; rat catheter and Spider biofilm induced
C1_10650W_A	orf19.1836	APN2	CAL0000190938	1.66105	2.60517e-07		Putative class II abasic (AP) endonuclease; flucytosine induced
CR_07060C_A	orf19.2356	CRZ2	CAL0000189549	1.66075	0.000197097		C2H2 transcription factor, involved in regulation of early adaptation to murine GI tract; Rim101-repressed at pH 8; required for yeast cell adherence to silicone substrate; Spider biofilm induced
CR_02030C_A	orf19.2604		CAL0000178878	1.65523	0.000446934		S. pombe ortholog SPAC2C4.06c is a predicted tRNA (cytosine-5-)-methyltransferase; Spider biofilm induced
C3_07550C_A	orf19.6736		CAL0000193890	1.65371	2.57362e-09		Protein required for mitochondrial ribosome small subunit biogenesis; role in maturation of SSU-rRNA; Spider biofilm induced
CR_07240C_A	orf19.6146	CLG1	CAL0000194840	1.65342	5.74146e-06		Putative cyclin-like protein; transcription is regulated upon yeast-hyphal switch
C2_01630W_A	orf19.1473		CAL0000197905	1.64989	1.22585e-06		2-hydroxyacid dehydrogenase domain-containing protein; Hap43-repressed gene; induced by alpha pheromone in SpiderM medium
C4_02010C_A	orf19.4592	HSX11	CAL0000175173	1.64759	6.214e-05		UDP-glucose:ceramide glucosyltransferase (glucosylceramide synthase [GCS], EC 2.4.1.80); involved in glucosylceramide biosynthesis, which is important for virulence
C3_07650C_A	orf19.6723		CAL0000200638	1.64404	3.8494e-05		Protein of unknown function; Spider biofilm induced
C4_07140W_A	orf19.3089		CAL0000184136	1.64386	6.37501e-09		Predicted mitochondrial intermembrane space protein; predicted role in phospholipid metabolism; rat catheter and Spider biofilm induced
C1_11870W_A	orf19.5280	MUP1	CAL0000175765	1.63383	4.14616e-11		High affinity methionine permease; required for morphogenesis; alkaline upregulated by Rim101; Spider biofilm induced
C1_12910W_A	orf19.4921.1		CAL0000180683	1.63101	0.000403401		Protein of unknown function; Spider biofilm repressed
C6_04610C_A	orf19.2158	NAG3	CAL0000181510	1.6307	1.04209e-12		Putative MFS transporter; similar to Nag4; required for wild-type mouse virulence and cycloheximide resistance; in gene cluster that includes genes encoding enzymes of GlcNAc catabolism; Spider biofilm repressed
C1_10250C_A	orf19.4895		CAL0000178209	1.62739	7.66301e-07		Ortholog of C. dubliniensis CD36 : Cd36_09650, C. parapsilosis CDC317 : CPAR2_805060, C. auris B8441 : B9J08_004034 and Candida tenuis NRRL Y-1498 : CANTEDRAFT_95780
C1_12440W_A	orf19.5220		CAL0000191259	1.62527	0.00189245		Putative RNA exonuclease; induced in a ssr1 null mutant
C1_10020W_A	orf19.4869	SFU1	CAL0000194032	1.61952	1.73974e-10		GATA-type transcription factor; regulator of iron-responsive genes; represses iron utilization genes if iron is present; Hap43-repressed; promotes gastrointestinal commensalism in mice; Spider biofilm induced
CR_05610C_A	orf19.5843		CAL0000201009	1.61411	0.0101856		Two-component system response regulator; involved in stress response; Plc1-regulated; upregulated in cyr1 null mutant; flow model biofilm induced; Spider biofilm induced
C1_03800W_A	orf19.1029		CAL0000197972	1.61395	0.00318711		Putative ortholog of S. cerevisiae Rpp1; subunit of both RNase MRP and nuclear RNase P; rat catheter and Spider biofilm induced
C1_09540W_A	orf19.4818		CAL0000192368	1.6101	1.13008e-06		Protein of unknown function; Spider biofilm induced
C7_01520W_A	orf19.6577	FLU1	CAL0000199735	1.60904	1.21449e-09		Multidrug efflux pump of the plasma membrane; MDR family member of the MFS (major facilitator superfamily) of transporters; involved in histatin 5 efflux; fungal-specific (no human/murine homolog)
CR_03450W_A	orf19.4384	HXT5	CAL0000200935	1.60452	0.0125955		Putative sugar transporter; induced by ciclopirox olamine; Snf3-induced; alkaline repressed; colony morphology-related gene regulation by Ssn6; possibly essential gene
C6_02250W_A	orf19.3466		CAL0000175215	1.60297	9.19588e-05		Predicted methyltransferase; downregulated by fluphenazine treatment or in an azole-resistant strain that overexpresses CDR1 and CDR2
C5_01710C_A	orf19.3204		CAL0000181011	1.59615	0.0028829		Ortholog of C. dubliniensis CD36 : Cd36_51610, C. parapsilosis CDC317 : CPAR2_303630, C. auris B8441 : B9J08_001459 and Candida tenuis NRRL Y-1498 : CANTEDRAFT_135125
C6_03790C_A	orf19.5753	HGT10	CAL0000200530	1.59614	0.000341491		Glycerol permease involved in glycerol uptake; member of the major facilitator superfamily; induced by osmotic stress, at low glucose in rich media, during cell wall regeneration; 12 membrane spans; Hap43p-induced gene
C1_14220C_A	orf19.7231	FTR2	CAL0000186863	1.59587	2.28058e-14		High-affinity iron permease; probably interacts with ferrous oxidase; regulated by iron level, ciclopirox olamine, amphotericin B, caspofungin; complements S. cerevisiae ftr1 iron transport defect; Hap43-repressed; Spider biofilm induced
C2_05840W_A	orf19.5207		CAL0000187558	1.59175	0.00011936		Predicted diphthamide biosynthesis protein; Spider biofilm induced
C2_02450C_A	orf19.1569	UTP22	CAL0000188541	1.58697	9.56924e-06		Putative U3 snoRNP protein; Ssr1-induced; repressed by prostaglandins; heterozygous null mutant is resistant to parnafungin
CR_01030W_A	orf19.3252	DAL81	CAL0000195779	1.58537	3.49461e-05		Zn(II)2Cys6 transcription factor; ortholog of S. cerevisiae Dal81, involved in the regulation of nitrogen-degradation genes; required for yeast cell adherence to silicone substrate; Spider biofilm induced
C1_10440W_A	orf19.985		CAL0000184460	1.58513	3.81378e-05		Ortholog of S. cerevisiae : YEL043W, C. glabrata CBS138 : CAGL0L01221g, C. dubliniensis CD36 : Cd36_09830, C. parapsilosis CDC317 : CPAR2_804210 and C. auris B8441 : B9J08_004773
C4_01550C_A	orf19.4630	CPA1	CAL0000174966	1.5833	0.00289804		Putative carbamoyl-phosphate synthase subunit; alkaline repressed; rat catheter, Spider and flow model biofilm induced
C1_11070W_A	orf19.2309		CAL0000196654	1.57404	3.60307e-06		Protein with a predicted role in 5'-end processing of mitochondrial RNAs; ortholog of S. cerevisiae Pet127; Hap43-induced; rat catheter and Spider biofilm induced
C7_03880C_A	orf19.7194		CAL0000185793	1.5736	3.64932e-05		Protein required for virulence in reconstituted human epithelium (RHE) model of ex vivo infection; decreased transcription is observed upon fluphenazine treatment; induced upon adherence to polystyrene
C2_00410C_A	orf19.2090		CAL0000195316	1.57224	4.72731e-05		Ortholog of S. cerevisiae Ecm16, an essential DEAH-box ATP-dependent RNA helicase specific to the U3 snoRNP required for 18S rRNA synthesis; Hap43-induced; Spider biofilm induced
C6_01040C_A	orf19.107		CAL0000190791	1.57094	0.000134401		DEAH-box ATP-dependent RNA helicase, required for 18S rRNA synthesis; rat catheter biofilm induced
CR_02710W_A	orf19.2830	RRP9	CAL0000183718	1.56933	0.000540324		Ribosomal protein; mutation confers resistance to 5-fluorocytosine (5-FC), 5-fluorouracil (5-FU), and tubercidin (7-deazaadenosine); physically interacts with TAP-tagged Nop1; Hap43-induced; Spider biofilm induced
C1_13190W_A	orf19.4947		CAL0000182808	1.56711	1.34873e-07		Mitochondrial membrane protein of unknown function; Spider biofilm induced
C4_05020W_A	orf19.3777		CAL0000196484	1.56674	0.00129861		Mitochondrial ribosomal protein of the large subunit; rat catheter biofilm induced
C1_01390C_A	orf19.3328		CAL0000195853	1.56627	3.76391e-05		Putative transcription factor; required for inhibition of filamentous growth by farnesoic acid and for expression of PHO81; filament induced
C1_11850W_A	orf19.5282		CAL0000198771	1.56428	0.000514029		Protein of unknown function; Hap43-repressed gene; mRNA binds to She3; repressed in hyphae; Efg1 and Efh1 regulated; 5'-UTR intron; induced by Mnl1 under weak acid stress; rat catheter biofilm induced
C4_01160W_A	orf19.4674.1	CRD2	CAL0000201338	1.56391	0.000277301		Metallothionein; for adaptation to growth in high copper; basal transcription is cadmium-repressed; Ssn6 regulated; complements copper sensitivity of an S. cerevisiae cup1 mutant; regulated by Sef1, Sfu1, and Hap43; Spider biofilm induced
C1_04710C_A	orf19.773		CAL0000175312	1.56306	0.00691374		Protein similar to S. cerevisiae Rsa3 predicted nucleolar protein involved in maturation of pre-60S ribosomal particles; rat catheter and Spider biofilm induced
C1_05060W_A	orf19.59	REI1	CAL0000177865	1.56214	0.000234941		Putative cytoplasmic pre-60S factor; Hap43-induced; repressed by prostaglandins
C1_06320W_A	orf19.177		CAL0000201906	1.56183	0.00673208		Has domain(s) with predicted phosphatidylinositol binding activity and role in cell communication
C2_04810W_A	orf19.183	HIS3	CAL0000187142	1.55982	1.67725e-05		Imidazoleglycerol-phosphate dehydratase, enzyme of histidine biosynthesis; functionally complements S. cerevisiae his3-1 mutation; hyphal-induced expression; regulated by Gcn2p and Gcn4p; fungal-specific (no human or murine homolog)
C2_04510W_A	orf19.4499	RIM2	CAL0000188052	1.55744	6.17373e-06		Putative mitochondrial carrier protein; induced by alpha pheromone in SpiderM medium; Spider biofilm induced
C7_03540C_A	orf19.6686	ENP2	CAL0000177364	1.55432	0.000752675		Putative nucleolar protein; essential; heterozygous mutation confers resistance to 5-fluorocytosine (5-FC), 5-fluorouracil (5-FU), and tubercidin (7-deazaadenosine); Hap43-induced; Spider biofilm induced
C2_09160W_A	orf19.4078		CAL0000176918	1.55378	0.000323527		Ortholog(s) have role in U1 snRNA 3'-end processing, U4 snRNA 3'-end processing and U5 snRNA 3'-end processing, more
C3_04530C_A	orf19.5908	TEC1	CAL0000175954	1.54408	2.00955e-09		TEA/ATTS transcription factor; white cell pheromone response, hyphal gene regulation; required for Spider and RPMI biofilm formation; regulates BCR1; Cph2 regulated transcript; alkaline, rat catheter, Spider, flow model biofilm induced
C1_07910C_A	orf19.5064	MRPL3	CAL0000175974	1.54268	3.19912e-13		Ribosomal protein of the large subunit, mitochondrial; repressed in core stress response; protein present in exponential and stationary growth phase yeast cultures
C1_13730C_A	orf19.5010	DIM1	CAL0000196194	1.54186	0.000789486		Putative 18S rRNA dimethylase; predicted role in rRNA modification and processing; Hap43-induced; likely to be essential for growth based on insertional mutagenesis strategy; F-12/CO2 early biofilm induced
C5_04910W_A	orf19.3978		CAL0000198404	1.53926	0.000320521		Protein required for maturation of 18S rRNA; rat catheter biofilm repressed
C6_00230W_A	orf19.1181		CAL0000198722	1.53604	0.00217956		Has domain(s) with predicted catalytic activity and membrane localization
C2_06120C_A	orf19.4106		CAL0000187277	1.5343	5.76837e-05		Ortholog(s) have ubiquitin conjugating enzyme binding activity
C1_07950C_A	orf19.5066		CAL0000175073	1.52737	0.00251232		Putative pre-60S pre-ribosomal particle subunit; essential gene; S. cerevisiae ortholog RRP17 is essential; Hap43p-induced; rat catheter biofilm induced
C4_07150W_A	orf19.3088		CAL0000196526	1.5266	0.00229888		bZIP transcription factor; possibly transcriptionally regulated upon hyphal formation; Hap43; F-12/CO2 early biofilm induced; Spider biofilm induced
C2_08550C_A	orf19.3624		CAL0000186154	1.5262	8.4234e-07		Exoribonuclease, along with helicase Suv3p forms a two-component complex (mtEXO) responsible for mitochondrial RNA degradation
C7_00330C_A	orf19.7088		CAL0000197105	1.52472	0.000585481		Ortholog(s) have N(6)-L-threonylcarbamoyladenine synthase activity, single-stranded telomeric DNA binding activity
C3_02270W_A	orf19.1618.1		CAL0000191311	1.52374	8.01457e-11		Ortholog of C. dubliniensis CD36 : Cd36_82240, C. parapsilosis CDC317 : CPAR2_405130, C. auris B8441 : B9J08_002633 and Candida tenuis NRRL Y-1498 : CANTEDRAFT_127317
C4_05110C_A	orf19.740	HAP41	CAL0000186447	1.52218	1.17461e-05		Putative Hap4-like transcription factor; Hap43-repressed; not required for response to low iron; induced by Mnl1 under weak acid stress; Spider biofilm induced
C1_06820W_A	orf19.6227		CAL0000186698	1.52093	0.00119487		Ortholog of C. dubliniensis CD36 : Cd36_06390, C. parapsilosis CDC317 : CPAR2_209040, C. auris B8441 : B9J08_003388 and Candida tenuis NRRL Y-1498 : CANTEDRAFT_114052
C1_08190C_A	orf19.5097	CAT8	CAL0000192438	1.52025	0.00401709		Zn(II)2Cys6 transcription factor; similar to S. cerevisiae Cat8 but mutant phenotype suggests different target genes; mutant displays increased filamentous/invasive growth; flucytosine repressed; rat catheter biofilm induced
C1_07960W_A	orf19.5067		CAL0000186441	1.51792	0.00597909		Predicted nuclear exosome-associated nucleic acid binding protein; rat catheter and Spider biofilm induced
CR_05860W_A	orf19.6627		CAL0000179497	1.5171	1.67055e-08		Protein of unknown function; possibly transcriptionally regulated upon hyphal formation
C3_05250C_A	orf19.6003		CAL0000186615	1.51559	6.40024e-06		Protein of unknown function; role in intracellular signal transduction; Spider biofilm induced
C7_03270W_A	orf19.5126		CAL0000178224	1.51532	0.000293193		Putative adhesin-like protein
C3_05900W_A	orf19.7370		CAL0000174498	1.51364	2.55186e-06		Possible G-protein coupled receptor; vacuolar membrane transporter for cationic amino acids; PQ-loop motif; rat catheter and Spider biofilm induced
C6_02380W_A	orf19.3481		CAL0000186407	1.51301	3.36434e-05		Putative mitochondrial ATP-dependent RNA helicase of the DEAD-box family, transcription is activated in the presence of elevated CO2
C2_04200W_A	orf19.801	TBF1	CAL0000179754	1.51143	0.00147433		Essential transcription factor; induces ribosomal protein genes and the rDNA locus; acts with Cbf1 at subset of promoters; recruits Fhl1 and Ifh1 to promoters; role is analogous to that of S. cerevisiae Rap1; Spider biofilm induced
C4_01260W_A	orf19.4662	RLM1	CAL0000179414	1.5064	0.000793395		Transcription factor required for wild-type resistance to cell wall perturbation caused by caspofungin treatment; regulates caspofungin-induced transcription of SKO1
C6_02290C_A	orf19.3470		CAL0000201526	1.50461	0.00013763		Putative flavodoxin; similar to S. cerevisiae Tyw1, an iron-sulfur protein required for synthesis of wybutosine modified tRNA; predicted Kex2p substrate; Spider biofilm induced
C1_09170W_A	orf19.4775	CTA8	CAL0000175059	1.50433	0.000600269		Essential transcription factor, mediates heat shock transcriptional induction; in the absence of heat stress, Cta8p levels are modulated by growth temperature to regulate basal expression of genes involved in protein folding
C3_04900W_A	orf19.5959	NOP14	CAL0000199172	1.50304	0.000457268		Putative nucleolar protein; Hap43-induced; mutation confers resistance to 5-fluorocytosine (5-FC), 5-fluorouracil (5-FU), and tubercidin (7-deazaadenosine); heterozygous mutant is resistant to parnafungin; Spider biofilm induced
C4_04820C_A	orf19.3797		CAL0000184844	1.50216	7.82829e-11		Ortholog(s) have structural constituent of ribosome activity and mitochondrial large ribosomal subunit localization
C3_07160W_A	orf19.6784	PGA32	CAL0000193137	1.50153	0.000254428		Putative GPI-anchored adhesin-like protein; induced in high iron; Spider biofilm induced
C2_06850W_A	orf19.2237.1		CAL0000183209	1.49875	0.00165938		Ortholog of Slx9 required for pre-rRNA processing; associated with 90S pre-ribosome and 43S small ribosomal subunit precursor, interacts with U3 snoRNA in S. cerevisiae; gene has intron; Spider biofilm induced
C1_11230W_A	orf19.679	FGR39	CAL0000196677	1.49737	0.000704988		Protein lacking an ortholog in S. cerevisiae; transposon mutation affects filamentous growth
C2_09890W_A	orf19.1362	SMM1	CAL0000181192	1.49583	0.00920924		Putative dihydrouridine synthase; Hap43-induced gene; rat catheter biofilm induced; Spider biofilm induced
C1_12280C_A	orf19.5235		CAL0000194947	1.49534	0.00278616		Putative mitochondrial ribosomal protein of the large subunit; Hap43-induced; mutants are viable; protein level decreases in stationary phase
C7_03850W_A	orf19.7197		CAL0000177493	1.48858	3.0026e-05		Putative intranuclear transport and DNA replication mediator; heterozygous null mutant exhibits resistance to parnafungin in the C. albicans fitness test; Spider biofilm induced
C7_01430C_A	orf19.6586		CAL0000185286	1.48851	0.00233065		Protein of unknown function; transcript induced by benomyl or in azole-resistant strain overexpressing MDR1; Ssn6 colony morphology-related regulation; induced by NO; Hap43-repressed; rat catheter and flow model biofilm induced
C1_00360W_A	orf19.6072	CDC13	CAL0000201142	1.48795	5.36804e-08		Essential protein with similarity to S. cerevisiae Cdc13p, involved in telomere maintenance
C2_02430W_A	orf19.1566	UTP21	CAL0000192006	1.48702	4.63205e-05		Putative U3 snoRNP protein; Hap43-induce; physically interacts with TAP-tagged Nop1; Spider biofilm induced
CR_03920C_A	orf19.473	TPO4	CAL0000176089	1.48509	4.84476e-09		Putative sperimidine transporter; fungal-specific (no human or murine homolog); Spider biofilm induced; promoter bound by Tec1 and Ndt80; Bcr1-repressed in RPMI a/a biofilms
C3_00100W_A	orf19.5465		CAL0000187554	1.4846	0.000524086		Ortholog(s) have first spliceosomal transesterification activity and role in generation of catalytic spliceosome for first transesterification step
CR_05220C_A	orf19.558	GUT1	CAL0000201946	1.48426	3.76021e-08		Putative glycerol kinase; downregulated upon adherence to polystyrene; greater mRNA abundance observed in a cyr1 homozygous null mutant than in wild type
C4_00800W_A	orf19.4161		CAL0000185422	1.4837	0.00124824		Ortholog(s) have SUMO transferase activity, role in DNA repair and Smc5-Smc6 complex localization
C1_10200C_A	orf19.4889		CAL0000190891	1.48076	1.12922e-07		Predicted MFS family membrane transporter, member of the drug:proton antiporter (12 spanner) (DHA1) family; Spider biofilm induced
C4_02740W_A	orf19.2724		CAL0000185914	1.48008	3.99906e-08		Protein of unknown function; flow model, rat catheter and Spider biofilm induced; Hap43-repressed
C1_02450C_A	orf19.2934		CAL0000190982	1.47984	0.00627502		Similar to S. cerevisiae Bud20; predicted role in cellular bud site selection; rat catheter and Spider biofilm induced
C1_12790C_A	orf19.6343		CAL0000190970	1.47973	2.67343e-10		Putative fatty acid elongase; predicted role in sphingolipid biosynthesis; possibly an essential gene, disruptants not obtained by UAU1 method; Spider and flow model biofilm induced
C3_05950W_A	orf19.7376		CAL0000190447	1.47583	5.29296e-05		Ortholog of C. dubliniensis CD36 : Cd36_85880, C. parapsilosis CDC317 : CPAR2_806870, C. auris B8441 : B9J08_002007 and Candida tenuis NRRL Y-1498 : CANTEDRAFT_96983
C2_00620C_A	orf19.2066		CAL0000183455	1.47452	0.00018509		Ortholog(s) have protein-lysine N-methyltransferase activity and role in peptidyl-lysine trimethylation
CR_03780C_A	orf19.4376		CAL0000174332	1.47354	0.00100001		Protein of unknown function; Spider biofilm induced
C6_02690C_A	orf19.5541		CAL0000201649	1.47258	0.000245583		Protein with similarity to S. pombe Nrd1p; transcription induced upon induction of hyphal growth; regulated by Cph1p, Efg1p, Cph2p; low-level expression; alkaline upregulated; fungal-specific (no human or murine homolog)
C1_07790C_A	orf19.5049		CAL0000195062	1.46988	0.00160517		Putative U3-containing 90S preribosome processome complex subunit; Hap43-induced gene; rat catheter and Spider biofilm induced; F-12/CO2 early biofilm induced
C2_06480W_A	orf19.25		CAL0000179584	1.46732	8.13603e-05		Ortholog(s) have tRNA (guanine(9)-N(1))-methyltransferase activity, tRNA (guanine) methyltransferase activity and role in tRNA N1-guanine methylation, tRNA methylation
C6_02090C_A	orf19.3501		CAL0000175171	1.46621	0.000978415		S. cerevisiae ortholog Pxl1 localizes to sites of polarized growth and is required for selection and/or maintenance of polarized growth sites; Hog1p-repressed
C1_12750C_A	orf19.6347		CAL0000174348	1.46515	0.000422342		Pre-mRNA splicing factor; important for catalytic step II of pre-mRNA splicing; possible role in cell cycle progression; Spider biofilm induced
C1_10030W_A	orf19.4870	DBP3	CAL0000185988	1.46506	6.50347e-06		Putative ATP-dependent DEAD-box RNA helicase; Hap43-induced; repressed by prostaglandins; Spider biofilm induced
C4_01560C_A	orf19.4629		CAL0000193613	1.46416	0.000753833		Ortholog(s) have ubiquitin-ubiquitin ligase activity, role in ATP export, mitochondrion inheritance, protein monoubiquitination, protein polyubiquitination, ubiquitin-dependent endocytosis and ubiquitin ligase complex localization
C5_03630C_A	orf19.6675		CAL0000194513	1.46216	0.00410685		Protein of unknown function; from Assembly 19; removed from Assembly 20; restored based on comparative genome analysis; F-12/CO2 early biofilm induced
C3_05730C_A	orf19.7354		CAL0000190688	1.46071	2.62223e-05		Ceramide synthase; required for biosynthesis of ceramides with C18:0 fatty acids, which serve as precursors for glucosylsphingolipids; caspofungin induced
C6_01930W_A	orf19.685	YHM1	CAL0000186502	1.4568	5.25654e-13		Putative mitochondrial carrier protein; fungal-specific (no human or murine homolog); Hap43p-repressed gene
C1_12220W_A	orf19.5242	CDC6	CAL0000190984	1.45566	0.0130314		Putative ATP-binding protein with a predicted role in DNA replication; member of conserved Mcm1p regulon; periodic mRNA expression, peak at cell-cycle M/G1 phase
CR_03660C_A	orf19.4365		CAL0000201195	1.45468	2.52057e-07		Has domain(s) with predicted RNA methyltransferase activity and role in RNA processing
C1_07010W_A	orf19.6205		CAL0000182411	1.45453	0.00411283		Ortholog of C. dubliniensis CD36 : Cd36_06550, C. parapsilosis CDC317 : CPAR2_209030, C. auris B8441 : B9J08_005439 and Candida tenuis NRRL Y-1498 : CANTEDRAFT_111035
C1_03200C_A	orf19.3012	ARO80	CAL0000193732	1.45452	2.58935e-07		Zn(II)2Cys6 transcription factor; transcriptional activator of aromatic amino acid catabolism; regulator of aromatic alcohol biosynthesis via the Ehrlich pathway; mutant is viable
C2_03540W_A	orf19.866	RAD32	CAL0000186115	1.45399	2.54335e-05		DNA polymerase eta with role in DNA repair; required for transition to hyphal growth; down-regulation associated with azole resistance; Hap43p-repressed gene
CR_05990C_A	orf19.454	SFL1	CAL0000178027	1.45342	0.000138409		Transcription factor involved in negative regulation of morphogenesis, flocculation and virulence; induced in core caspofungin response; Spider biofilm induced
C5_05080W_A	orf19.4000		CAL0000184581	1.45148	0.000106272		Putative homeodomain transcription factor, involved in control of filamentous growth; null mutant is an adenine auxotroph; Spider biofilm induced; promoter bound by Bcr1, Tec1, Efg1, Ndt80 and Brg1
C3_06310C_A	orf19.7401	ISW2	CAL0000192526	1.45144	0.00192008		Ortholog of S. cerevisiae Isw2; an ATPase involved in chromatin remodeling; required for chlamydospore formation; Hap43-induced gene; repressed by high-level peroxide stress
C4_04730W_A	orf19.3809		CAL0000179712	1.44916	0.00396758		Putative Myb-like transcription factor; ortholog S. cerevisiae Bas1, a regulator of purine biosynthetic genes; mutant exhibits adenine auxotrophy and abnormal colony morphology
C2_03940C_A	orf19.829	SCH9	CAL0000175489	1.44761	0.000507371		Protein kinase; involved in growth control, ribosomal protein synthesis, cell size, resistance to rapamycin,, chlamydospore formation, filamentous growth, and virulence; prevents hyphal growth in hypoxia at high CO2
C7_01440W_A	orf19.6585		CAL0000190391	1.44639	0.000108815		Ortholog(s) have role in protein maturation by [4Fe-4S] cluster transfer and mitochondrial matrix localization
C7_01370W_A	orf19.6918		CAL0000199202	1.44408	0.00293403		Mitochondrial protein required for expression of respiratory chain complex III (coenzyme Q:cytochrome c oxidoreductase); Hap43-induced gene; Spider biofilm induced
C3_07290W_A	orf19.6769		CAL0000188408	1.44363	3.3148e-05		Has domain(s) with predicted intracellular anatomical structure localization
CR_06790C_A	orf19.1855		CAL0000175721	1.443	2.91035e-06		Predicted membrane transporter, member of the anion:cation symporter (ACS) family, major facilitator superfamily (MFS); Gcn4p-regulated; flucytosine induced; ketoconazole-repressed; oxidative stress-induced via Cap1p
C3_07140C_A	orf19.6786		CAL0000179694	1.44257	0.00383147		Protein of unknown function; flow model biofilm induced
C5_00420C_A	orf19.947	MRP17	CAL0000191831	1.44189	2.18019e-06		Predicted mitochondrial ribosomal protein
C3_01710C_A	orf19.1673	PPT1	CAL0000195801	1.43817	9.49363e-07		Putative serine/threonine phosphatase; induced in high iron
C5_04290C_A	orf19.3914		CAL0000181390	1.43727	1.53606e-06		Has domain(s) with predicted translation initiation factor activity, role in translational initiation and cytoplasm localization
C2_00790C_A	orf19.2045		CAL0000175243	1.43662	6.37735e-06		Ortholog(s) have diacylglycerol kinase activity and role in phosphatidic acid biosynthetic process, regulation of isopentenyl diphosphate biosynthetic process, mevalonate pathway
C4_05370W_A	orf19.1795	PUF3	CAL0000187550	1.4349	0.000124712		RNA-binding protein involved in regulation of mitochondrial biogenesis
C1_11430W_A	orf19.660		CAL0000187847	1.43423	0.000869781		Protein of unknown function; mRNA binds She3
C4_03030C_A	orf19.2688	NAN1	CAL0000198224	1.43367	7.56063e-05		Putative U3 snoRNP protein; Hap43p-induced gene; physically interacts with TAP-tagged Nop1p
CR_01330W_A	orf19.3221	CPA2	CAL0000195469	1.43247	4.1062e-07		Putative arginine-specific carbamoylphosphate synthetase; protein enriched in stationary phase yeast cultures; rat catheter biofilm induced; Spider biofilm induced
C3_05920W_A	orf19.7372	MRR1	CAL0000179436	1.43158	0.000459414		Putative Zn(II)2Cys6 transcription factor; regulator of MDR1 transcription; gain-of-function mutations cause upregulation of MDR1 (a plasma membrane multidrug efflux pump) and multidrug resistance; Hap43-induced
C3_05800W_A	orf19.7361		CAL0000194308	1.43125	0.000716718		Ortholog(s) have tRNA-intron endonuclease activity, role in tRNA-type intron splice site recognition and cleavage and mitochondrial outer membrane, tRNA-intron endonuclease complex localization
C1_00640C_A	orf19.6041	RPO41	CAL0000185076	1.43123	4.43684e-06		Putative mitochondrial RNA polymerase; repressed in core stress response; Spider biofilm induced
C1_01150C_A	orf19.3303		CAL0000175964	1.43114	1.14135e-05		Ortholog(s) have tRNA methyltransferase activity and role in tRNA methylation, wybutosine biosynthetic process
C4_03520C_A	orf19.1327	RBT1	CAL0000185934	1.43023	3.47524e-05		Cell wall protein with similarity to Hwp1; required for virulence; predicted glycosylation; fluconazole, Tup1 repressed; farnesol, alpha factor, serum, hyphal and alkaline induced; Rfg1, Rim101-regulated
C1_00560W_A	orf19.6052	CNS1	CAL0000195791	1.43006	0.000247385		Putative co-chaperone; Hap43p-induced gene; mutation confers hypersensitivity to radicicol
C5_03020W_A	orf19.4328	CCC2	CAL0000193278	1.42908	0.00242263		Copper-transporting P-type ATPase of Golgi; required for wild-type iron assimilation (indirect effect via Fet3p); induced by iron starvation, ciclopirox olamine; caspofungin repressed; not required for virulence in mouse systemic infection
C1_04880C_A	orf19.755	MRPL37	CAL0000176231	1.42814	4.03725e-05		Putative mitochondrial large subunit ribosomal protein; shows colony morphology-related gene regulation by Ssn6p
C2_09360W_A	orf19.4097		CAL0000200183	1.42736	8.02179e-07		Ortholog of C. dubliniensis CD36 : Cd36_23480, C. parapsilosis CDC317 : CPAR2_407050, C. auris B8441 : B9J08_003033 and Candida tenuis NRRL Y-1498 : CANTEDRAFT_116822
C4_00820W_A	orf19.4159		CAL0000186281	1.42734	8.43415e-12		Ortholog(s) have magnesium ion transmembrane transporter activity, role in magnesium ion export from mitochondrion, magnesium ion transport and mitochondrial inner membrane localization
C2_06660W_A	orf19.81		CAL0000179859	1.42692	0.00669395		Ortholog(s) have role in exonucleolytic trimming to generate mature 3'-end of 5.8S rRNA from tricistronic rRNA transcript (SSU-rRNA, 5.8S rRNA and LSU-rRNA), more
C3_05280C_A	orf19.6007		CAL0000179740	1.4261	2.75002e-05		Predicted fatty acid acyl transferase-related protein domain; repressed by prostaglandins
C4_04320W_A	orf19.1415	FRE10	CAL0000177334	1.42464	0.00164803		Major cell-surface ferric reductase under low-iron conditions; 7 transmembrane regions and a secretion signal predicted; Tup1, Rim101, Ssn6, Hog1, caspofungin repressed; ciclopirox olamine induced; rat catheter biofilm induced
C7_01880C_A	orf19.6532		CAL0000191717	1.42078	0.0014463		Ortholog(s) have FAD transmembrane transporter activity, role in FAD transport and mitochondrion localization
C7_02690C_A	orf19.3695		CAL0000195072	1.42041	5.74623e-06		Diacylglycerol cholinephosphotransferase and ethanolaminephosphotransferase, catalyzes the final step in Kennedy pathway of phosphatidylcholine and phosphatidylethanolamine biosynthesis
C4_06430C_A	orf19.2891		CAL0000198513	1.41991	0.000424548		Ortholog(s) have role in cellular response to oxidative stress, protein quality control for misfolded or incompletely synthesized proteins and mitochondrial inner membrane localization
CR_07750C_A	orf19.3704		CAL0000190599	1.41901	9.9138e-06		Ortholog(s) have role in maturation of 5.8S rRNA from tricistronic rRNA transcript (SSU-rRNA, 5.8S rRNA, LSU-rRNA), maturation of LSU-rRNA from tricistronic rRNA transcript (SSU-rRNA, 5.8S rRNA, LSU-rRNA)
C4_05230C_A	orf19.6862		CAL0000185245	1.41856	0.00150514		Hap43-induced gene; mutation confers hypersensitivity to 5-fluorocytosine (5-FC), 5-fluorouracil (5-FU), and tubercidin (7-deazaadenosine)
CR_07730W_A	orf19.2633	HGT14	CAL0000194719	1.41774	0.00345148		Putative MFS glucose transporter; 20 member C. albicans glucose transporter family; 12 probable membrane-spanning segments; expressed in rich medium with 2% glucose; rat catheter and flow model biofilm induced
C7_01360C_A	orf19.6917		CAL0000182996	1.41737	0.00479127		Putative heat shock protein with a zinc finger motif; required for protein import into mitochondria in S. cerevisiae; Spider biofilm induced
C3_04270C_A	orf19.5870	CTP1	CAL0000198975	1.41663	3.19308e-10		Putative citrate transport protein; flucytosine induced; amphotericin B repressed, caspofungin repressed; Hap43p-induced gene
C2_02740C_A	orf19.5832	HPT1	CAL0000179091	1.41652	3.22151e-12		Putative hypoxanthine-guanine phosphoribosyltransferase; protein abundance affected by URA3 expression in the CAI4 strain background; protein level decreases in stationary phase; Spider biofilm induced
C1_09430W_A	orf19.4805		CAL0000193886	1.41593	3.21929e-10		Putative membrane protein; induced by alpha pheromone in SpiderM medium; Hap4-induced gene; Spider biofilm induced
CR_07270C_A	orf19.6141	HGT16	CAL0000180854	1.41586	0.00690046		Putative glucose transporter of the major facilitator superfamily; the C. albicans glucose transporter family comprises 20 members; 12 probable membrane-spanning segments; gene has intron; expressed in rich medium with 2% glucose
CR_03650W_A	orf19.4363	SGD1	CAL0000199737	1.41555	9.84182e-05		Predicted small ribosomal subunit biogenesis protein; repressed in core stress response; transcript increases in populations of cells exposed to fluconazole over multiple generations; Spider biofilm induced
C7_02040C_A	orf19.6514	CUP9	CAL0000195705	1.4153	0.000270056		Transcription factor; represses SOK1 expression in response to farnesol inhibition; yeast-hypha switch repressed; ketoconazole-induced; Plc1-regulated; colony morphology-related Ssn6 regulation; Spider, flow model biofilm induced
C7_02340C_A	orf19.6477		CAL0000187643	1.41529	0.00150285		Ortholog(s) have tRNA (guanine-N7-)-methyltransferase activity, role in tRNA (guanine-N7)-methylation and cytosol, nucleus, tRNA (m7G46) methyltransferase complex localization
C2_08480W_A	orf19.3630	RRP8	CAL0000191512	1.41475	0.000948329		Ribosomal protein; Hap43-induced; F-12/CO2 early biofilm and rat catheter biofilm induced
C1_08810C_A	orf19.4739	MSS116	CAL0000195117	1.41419	5.51389e-05		Putative DEAD-box protein; required for efficient splicing of mitochondrial Group I and II introns; Hap43-induced; rat catheter biofilm induced
C4_06680C_A	orf19.3141		CAL0000188568	1.41235	1.29596e-06		Ortholog(s) have role in endoplasmic reticulum to Golgi vesicle-mediated transport and endoplasmic reticulum membrane, extrinsic component of membrane localization
C3_06420C_A	orf19.7427		CAL0000179869	1.41231	9.8752e-05		Has domain(s) with predicted integral component of membrane localization
C2_03070C_A	orf19.5792	SMP3	CAL0000175734	1.41187	9.88184e-07		Mannosyltransferase of glycosylphosphatidylinositol (GPI) biosynthesis; catalyzes mannosylation of Man3-GPI precursor; essential for viability; 8-9 transmembrane regions predicted; has HQEXRF motif; functional homolog of S. cerevisiae Smp3p
C1_10950C_A	orf19.2320		CAL0000187360	1.40926	0.0121481		Putative serine/threonine-protein kinase; possibly an essential gene, disruptants not obtained by UAU1 method
C3_07390C_A	orf19.6752		CAL0000175471	1.40837	9.52866e-07		Ortholog(s) have structural constituent of ribosome activity and mitochondrial small ribosomal subunit localization
C2_06390C_A	orf19.18	IMH3	CAL0000175344	1.40806	1.00527e-09		Inosine monophosphate (IMP) dehydrogenase; enzyme of GMP biosynthesis; target of mycophenolic acid and mizoribine monophosphate; antigenic during infection; repressed in core stress response; snoRNA snR54 encoded within IMH3 intron
C1_07000W_A	orf19.6208	MEF2	CAL0000188276	1.40776	1.93841e-12		Putative mitochondrial translation elongation factor; caspofungin induced
C1_08410C_A	orf19.386	SAM4	CAL0000183325	1.40584	2.02256e-07		Putative S-adenosylmethionine-homocysteine methyltransferase; Hap43-repressed; alkaline induced; Spider biofilm repressed
CR_06440C_A	orf19.723	BCR1	CAL0000177853	1.40445	0.00511754		Transcription factor; regulates a/alpha biofilm formation, matrix, cell-surface-associated genes; confers adherence, impermeability, impenetrability, fluconazole resistance; Tup1/Tec1/Mnl1-regulated; mRNA binds She3; Spider biofilm induced
C4_05840W_A	orf19.1270		CAL0000192959	1.40365	0.0135877		Protein with similarity to ferric reductase Fre10p; possibly an essential gene, disruptants not obtained by UAU1 method
C1_05210C_A	orf19.445		CAL0000195827	1.4034	1.3625e-07		Protein of unknown function; repressed by prostaglandins
CR_07310W_A	orf19.6137		CAL0000199024	1.4034	0.00212845		Has domain(s) with predicted ATP binding, nucleic acid binding activity
C2_06830C_A	orf19.2236	FHL1	CAL0000186899	1.40331	0.000948001		Fork-head transcription factor; forms a heterodimer with Ifh1 that is tethered to promoters by Tbf1; positively regulates rRNA and ribosomal protein gene transcription
C7_03700C_A	orf19.5507	ENP1	CAL0000201090	1.40328	0.00132811		Protein required for pre-rRNA processing and 40S ribosomal subunit synthesis; associated with U3 and U14 snoRNAs; transposon mutation affects filamentous growth; repressed by prostaglandins; Spider biofilm induced
C4_00910C_A	orf19.4703		CAL0000185699	1.40257	1.17321e-06		Protein with similarity to mutator-like element (MULE) transposase
C1_03350C_A	orf19.3034	RLI1	CAL0000178640	1.40103	9.80568e-07		Member of RNase L inhibitor (RLI) subfamily of ABC family; predicted not to be a transporter; regulated by Sef1p, Sfu1p, and Hap43p
C1_10640C_A	orf19.1835		CAL0000192711	1.40059	0.000284323		Putative coiled-coil polarisome; predicted role in polarized morphogenesis, cell fusion, and low affinity Ca2+ influx; rat catheter biofilm induced
C1_09120W_A	orf19.4769	IPT1	CAL0000180770	1.39876	1.71353e-05		Inositol phosphoryl transferase; catalyzes the synthesis of the most abundant sphingolipid, mannose-(inositol-P)2-ceramide, M(IP)2C, from MIPC; required for wild-type membrane localization of Cdr1; Spider biofilm induced
C4_00490W_A	orf19.5678		CAL0000182165	1.39845	0.00916519		Has domain(s) with predicted role in peptidyl-diphthamide biosynthetic process from peptidyl-histidine and cytoplasm localization
CR_09660W_A	orf19.6597		CAL0000180132	1.39825	0.00024096		Ortholog of S. cerevisiae : YLR287C, C. glabrata CBS138 : CAGL0M09757g, C. dubliniensis CD36 : Cd36_34830, C. parapsilosis CDC317 : CPAR2_701110 and C. auris B8441 : B9J08_000560
C1_12600C_A	orf19.3756	CHR1	CAL0000178978	1.39791	0.00115781		Predicted DEAD-box ATP-dependent RNA helicase; functional homolog of S. cerevisiae Rok1; Hap43-induced; Spider biofilm induced
C5_02740W_A	orf19.4294		CAL0000191400	1.39747	1.02565e-07		Ortholog(s) have oxidoreductase activity, role in cytochrome c-heme linkage, mitochondrial membrane organization and extrinsic component of mitochondrial inner membrane localization
C1_12610W_A	orf19.3755		CAL0000201122	1.39729	4.85045e-09		Ortholog(s) have structural constituent of ribosome activity and mitochondrial large ribosomal subunit localization
C2_04350C_A	orf19.4519	SUV3	CAL0000176369	1.39555	3.26348e-06		RNA helicase; with exonuclease Msu1p forms a two-component complex (mtEXO) responsible for mitochondrial RNA degradation; required for chlamydospore formation, embedded hyphal growth, respiratory growth, alkaline-induced morphogenesis
CR_02520W_A	orf19.172	RPC19	CAL0000179133	1.39416	0.000798966		Putative RNA polymerases I and III subunit AC19; Hap43-induced; rat catheter biofilm induced
C1_01160C_A	orf19.3304		CAL0000191551	1.39415	0.00385876		Exosome non-catalytic core component; involved in 3'-5' RNA processing and degradation in the nucleus and cytoplasm; Spider biofilm induced
C1_06790C_A	orf19.6231	MRPL19	CAL0000178684	1.39367	1.48214e-09		Putative ribosomal protein; induced upon adherence to polystyrene; Spider biofilm repressed
C5_01070C_A	orf19.1964		CAL0000200232	1.39278	2.72394e-08		Protein of unknown function; repressed by fluphenazine treatment; induced by benomyl treatment and in an RHE model; regulated by Nrg1, Tup1
C4_02790C_A	orf19.2717	SAS10	CAL0000185070	1.39138	0.00390487		Putative U3-containing small subunit processome complex subunit; Hap43p-induced gene; mutation confers resistance to 5-fluorocytosine (5-FC); repressed upon high-level peroxide stress
CR_00460C_A	orf19.7488		CAL0000189738	1.39007	0.000596813		Component of the SSU processome; predicted role in pre-18S rRNA processing; Spider biofilm induced
C1_11770C_A	orf19.1139		CAL0000195404	1.38857	0.000831998		Protein of unknown funtion; S. cerevisiae ortholog Svl3 plays a role in endocytosis and is localized to the bud neck; Spider biofilm induced
C7_01210C_A	orf19.6903		CAL0000182770	1.38789	0.005064		Predicted RNA polymerase III subunit C37; Spider biofilm induced
C1_05470W_A	orf19.417		CAL0000187703	1.38782	4.40703e-08		Ortholog(s) have pyridoxal phosphate binding activity, role in cellular iron ion homeostasis, pyridoxal phosphate transport and mitochondrion localization
C2_10240W_A	orf19.1756	GPD1	CAL0000200026	1.38722	0.000299111		Glycerol-3-phosphate dehydrogenase; glycerol biosynthesis; regulated by Efg1; regulated by Tsa1, Tsa1B under H2O2 stress conditions; Sflow model and Spider biofilm induced
CR_03380W_A	orf19.2384		CAL0000191474	1.38624	0.00898858		Putative mitochondrial GTPase; likely essential for respiratory competence and in large ribosomal subunit assembly; mitochondrial translation; Spider biofilm induced
C5_00500W_A	orf19.939	NAM7	CAL0000189066	1.38581	2.61535e-06		Putative role in nonsense-mediated mRNA decay; similar to S. cerevisiae Nam7p; gene induced by ciclopirox olamine treatment
C5_04970C_A	orf19.3986	PPR1	CAL0000179424	1.38563	0.000184296		Transcription factor with zinc cluster DNA-binding motif involved in regulation of purine catabolism; has similarity to S. cerevisiae Ppr1p, which is a transcription factor involved in the regulation of uracil biosynthesis genes
C3_04610W_A	orf19.5919	MEA1	CAL0000189640	1.38407	0.00940827		Protein similar to A. nidulans MesA, which is involved in localization of actin cables; Hap43p-induced gene
C1_13070C_A	orf19.4933	FAD3	CAL0000200872	1.38384	0.0020484		Omega-3 fatty acid desaturase; production of alpha-linolenic acid, a major component of membranes; caspofungin induced; Plc1-regulated; colony morphology-related gene regulation by Ssn6; Spider biofilm induced, flow model biofilm repressed
C5_01600C_A	orf19.6298	SPB4	CAL0000185825	1.38304	0.00373698		Putative ATP-dependent RNA helicase; flucytosine repressed; Spider biofilm induced
C6_02430W_A	orf19.5510		CAL0000195592	1.38216	0.000843981		Ortholog(s) have role in chromatin silencing at telomere, negative regulation of transcription from RNA polymerase II promoter by pheromones and CHRAC localization
C2_03950W_A	orf19.828		CAL0000201358	1.38203	3.06068e-09		Putative ribosomal protein, large subunit, mitochondrial precursor; repressed by prostaglandins; Spider biofilm repressed
C2_06440C_A	orf19.22		CAL0000194068	1.382	3.98234e-05		Protein with homology to peroxisomal membrane proteins; Sef1p-, Sfu1p-, and Hap43p-regulated gene
C7_03400C_A	orf19.1335		CAL0000198236	1.38074	0.000154589		Ortholog of S. cerevisiae Mtr4, an ATP-dependent 3'-5' RNA helicase of the DEAD-box family; Hap43-induced gene; Spider biofilm induced
C1_08290C_A	orf19.5106	DIP2	CAL0000188650	1.38044	0.000452411		Putative small ribonucleoprotein complex; Tn mutation affects filamentous growth; physically interacts with TAP-tagged Nop1; heterozygous null mutant exhibits resistance to parnafungin; Hap43-induced gene; Spider biofilm induced
CR_07030C_A	orf19.2362		CAL0000179560	1.38003	0.00419231		Putative 90S preribosome component; Hap43p-induced gene; possibly an essential gene, disruptants not obtained by UAU1 method
CR_03370C_A	orf19.2385	KTI12	CAL0000192073	1.37998	0.0043515		Protein similar to S. cerevisiae Kti12p, which associates with Elongator complex; has a role in resistance to killer toxin; predicted Kex2p substrate; Hap43p-induced gene
C3_00980W_A	orf19.2501	FLC1	CAL0000185272	1.3794	0.00017096		Protein involved in heme uptake; putative FAD transporter, similar to S. cerevisiae Flc1; regulated by iron; macrophage-induced; mutant defective in filamentous growth; Spider biofilm induced
C1_07800W_A	orf19.5050	MTO1	CAL0000190865	1.37877	0.000194679		Putative mitochondrial protein; rat catheter biofilm induced
CR_00570W_A	orf19.7478		CAL0000201233	1.3762	2.66052e-06		Ortholog(s) have di-trans,poly-cis-decaprenylcistransferase activity, trans-hexaprenyltranstransferase activity and role in farnesyl diphosphate biosynthetic process, mevalonate pathway, ubiquinone biosynthetic process
C6_01550C_A	orf19.3431		CAL0000176297	1.37571	0.000441228		Ortholog(s) have 3'-5' exonuclease activity, DNA-directed DNA polymerase activity, role in mitochondrial DNA catabolic process, mitochondrial DNA replication, mitochondrial genome maintenance and mitochondrion localization
C3_07370W_A	orf19.6754		CAL0000177348	1.37549	0.00359302		Protein of unknown function; Spider biofilm induced
CR_02980C_A	orf19.2859	SRP40	CAL0000197163	1.37469	0.00010999		Putative chaperone of small nucleolar ribonucleoprotein particles; macrophage/pseudohyphal-induced; rat catheter biofilm induced
CR_03980W_A	orf19.480		CAL0000175944	1.3741	0.00356716		Protein of unknown function; rat catheter and Spider biofilm induced
C3_04250W_A	orf19.5867	WSC1	CAL0000187597	1.37238	0.00428416		Putative cell wall component; transcript upregulated in cyr1 mutant (yeast or hyphae); Spider and flow model biofilm induced
CR_03890W_A	orf19.467		CAL0000189623	1.37213	0.00206567		Transcription factor; modulator of white-opaque switch; induced in opaque cells; promoter bound by Wor1; overexpression at 25 degr shifts cells to opaque state; deletion stabilizes opaque cells at higher temperatures; Spider biofilm induced
C1_09710C_A	orf19.4835		CAL0000181309	1.37145	0.00256796		Ortholog(s) have role in endonucleolytic cleavage in 5'-ETS of tricistronic rRNA transcript (SSU-rRNA, 5.8S rRNA and LSU-rRNA), more
C5_02650C_A	orf19.4282	IFH1	CAL0000182191	1.37023	0.00322764		Transcription factor; forms a heterodimer with Fhl11 that is tethered to promoters by Tbf1; positively regulates rRNA and ribosomal protein gene transcription; Spider biofilm induced
C4_00520W_A	orf19.4190		CAL0000200634	1.36984	4.39499e-06		Predicted component of the presequence translocase-associated import motor (PAM complex) involved in protein import into mitochondrial matrix; rat catheter biofilm induced
C1_04820C_A	orf19.760		CAL0000201459	1.36978	7.2749e-06		Ortholog(s) have role in ribosome biogenesis
C4_06820C_A	orf19.3127	CZF1	CAL0000193101	1.36858	5.8064e-06		Transcription factor; regulates white-opaque switch; hyphal growth regulator; expression in S. cerevisiae causes dominant-negative inhibition of pheromone response; required for yeast cell adherence to silicone; Spider biofilm induced
CR_09370W_A	orf19.7332	ELF1	CAL0000177541	1.36671	0.000152721		Putative mRNA export protein; Walker A and B (ATP/GTP binding) motifs; required for wild-type morphology, growth; expressed in hyphal, pseudohyphal, and yeast form; Hap43-induced; Spider and flow model biofilm induced
C1_13130C_A	orf19.4940		CAL0000178778	1.36573	7.19108e-05		Putative histidine permease; fungal-specific (no human or murine homolog); Hap43p-induced gene
C2_05960C_A	orf19.5216		CAL0000186313	1.36533	0.00263118		Ortholog of C. dubliniensis CD36 : Cd36_20380, C. parapsilosis CDC317 : CPAR2_209840, Candida tropicalis MYA-3404 : CTRG_01513 and Candida albicans WO-1 : CAWG_04340
CR_02370W_A	orf19.3732	ERG25	CAL0000179313	1.36513	0.000126856		Putative C-4 methyl sterol oxidase; C4-demethylation of ergosterol biosynthesis intermediates, based on similarity to S. cerevisiae Erg25; fluconazole-induced; induced in azole-resistant strain; rat catheter and Spider biofilm induced
C1_02990C_A	orf19.2990	XOG1	CAL0000190583	1.36459	0.00100759		Exo-1,3-beta-glucanase; 5 glycosyl hydrolase family member; affects sensitivity to chitin and glucan synthesis inhibitors; not required for yeast-to-hypha transition or for virulence in mice; Hap43-induced; Spider biofilm induced
C1_11400C_A	orf19.663	GIN4	CAL0000191817	1.36344	0.00162883		Autophosphorylated kinase; role in pseudohyphal-hyphal switch and cytokinesis; phosphorylates Cdc11p on S395; necessary for septin ring within germ tube but not for septin band at mother cell junction; physically associates with septins
C2_05670C_A	orf19.6879		CAL0000194258	1.36284	0.00351999		Ortholog(s) have tRNA-intron endonuclease activity, role in tRNA-type intron splice site recognition and cleavage and tRNA-intron endonuclease complex localization
C7_03480W_A	orf19.6705		CAL0000187267	1.36258	0.0016914		Putative guanyl nucleotide exchange factor with Sec7 domain; required for normal filamentous growth; regulated by yeast-hyphal switch; filament induced; regulated by Nrg1, Tup1, Mob2, Hap43; mRNA binds She3; Spider biofilm induced
CR_05620C_A	orf19.6653		CAL0000189638	1.36234	9.32279e-05		Putative Obg family GTPase member; peripheral protein of the mitochondrial inner membrane; associates with the large ribosomal subunit; required for mitochondrial translation; rat catheter biofilm repressed
C6_01880W_A	orf19.3394		CAL0000197220	1.36228	1.91677e-09		Predicted membrane protein; induced by alpha pheromone in SpiderM medium
C1_06440C_A	orf19.6266		CAL0000189377	1.36228	4.68875e-05		Protein of unknown function; Spider biofilm induced
C2_09380W_A	orf19.563	RRP15	CAL0000177236	1.36184	0.00704257		Putative nucleolar protein; constituent of pre-60S ribosomal particles; Hap43-induced; repressed by prostaglandins
C1_06800W_A	orf19.6230		CAL0000178137	1.361	0.000771098		Ortholog(s) have GDP binding, RNA NAD-cap (NAD-forming) hydrolase activity, RNA pyrophosphohydrolase activity, enzyme regulator activity, phosphodiesterase decapping endonuclease activity
C3_00660W_A	orf19.5391		CAL0000182953	1.36072	6.60429e-05		Predicted RNA splicing and ER to Golgi transport protein; Hap43-induced gene
C4_00690C_A	orf19.4173		CAL0000180772	1.36071	0.00530424		Ortholog(s) have role in peptidyl-diphthamide biosynthetic process from peptidyl-histidine
C3_04380C_A	orf19.5885		CAL0000183109	1.36007	8.50577e-05		Putative U3 snoRNP protein; flucytosine induced
C2_03000C_A	orf19.5802		CAL0000183119	1.35991	0.00353764		Ortholog(s) have transferase activity, role in maturation of SSU-rRNA and cytoplasm localization
C7_03610C_A	orf19.6693		CAL0000177908	1.35892	3.08693e-07		Has domain(s) with predicted metal ion binding activity
C4_03440C_A	orf19.3370	DOT4	CAL0000187993	1.35878	0.00209907		Protein similar to ubiquitin C-terminal hydrolase; localizes to cell surface of hyphal cells, but not yeast-form cells; repressed upon high-level peroxide; Hap43p-induced; rat catheter biofilm induced
CR_03950W_A	orf19.477		CAL0000189038	1.35856	3.47134e-05		Ortholog(s) have role in mitochondrial translation and mitochondrion localization
CR_08440W_A	orf19.6413		CAL0000189390	1.35824	0.00277479		Protein of unknown function; rat catheter biofilm induced
C4_03830W_A	orf19.5038		CAL0000195334	1.35724	0.00010854		Predicted tRNA (guanine) methyltransferase activity; Spider biofilm induced
C3_06770W_A	orf19.6827	SLU7	CAL0000178025	1.35495	0.0146253		Protein similar to S. cerevisiae RNA splicing factor, Slu7; induced by alpha pheromone in SpiderM medium
CR_05790C_A	orf19.6632	ACO2	CAL0000193227	1.35418	1.76437e-09		Putative aconitate hydratase 2; induced in high iron; regulated by Gcn4; repressed by amino acid starvation (3-AT); protein levels decrease in stationary phase yeast; flow model and Spider biofilm repressed
C1_10970W_A	orf19.2319		CAL0000194444	1.35417	0.00262226		Putative nucleolar protein with a predicted role in pre-rRNA processing; Hap43-induced gene; repressed in core stress response
C1_13370W_A	orf19.4963		CAL0000179941	1.35415	0.00243965		Ortholog(s) have protein carrier activity, unfolded protein binding activity, role in ribosomal large subunit biogenesis and cytoplasm, nucleus localization
C6_02350C_A	orf19.3477		CAL0000183350	1.35351	0.000776196		Putative pseudouridine synthase; predicted role in snRNA pseudouridine synthesis, tRNA pseudouridine synthesis; Spider biofilm induced
C3_01850W_A	orf19.1662		CAL0000176126	1.35306	6.25169e-10		Ortholog(s) have structural constituent of ribosome activity and mitochondrial small ribosomal subunit localization
C1_02400C_A	orf19.2927	MNN11	CAL0000193393	1.35197	0.00281968		Ortholog(s) have alpha-1,6-mannosyltransferase activity, role in protein N-linked glycosylation, protein glycosylation and mannan polymerase complex localization
C3_03110W_A	orf19.308		CAL0000189539	1.35159	0.002404		Ortholog(s) have role in nucleobase-containing compound transport, regulation of fungal-type cell wall organization, regulation of phospholipid translocation and plasma membrane localization
C2_01890W_A	orf19.1499	CTF1	CAL0000185418	1.35156	0.0109332		Putative zinc-finger transcription factor, similar to A. nidulans FarA and FarB; activates genes required for fatty acid degradation; induced by oleate; null mutant displays carbon source utilization defects and slightly reduced virulence
C1_11940C_A	orf19.5271		CAL0000197214	1.35141	0.00448888		Protein of unknown function; Hap43-induced gene
C1_11900C_A	orf19.5277		CAL0000176622	1.35058	0.00759405		Ortholog(s) have role in DNA recombination, nuclear-transcribed mRNA catabolic process, 3'-5' exonucleolytic nonsense-mediated decay, protein ubiquitination and cytoplasm, nucleolus, nucleus, polysome localization
C4_00360C_A	orf19.5663		CAL0000187136	1.34937	1.923e-05		Plasma membrane protein; involved in regulation of cytosolic calcium homeostasis; null mutation confers sensitivity to calcium and resistance to azoles and terbinafine; rat catheter biofilm induced
C1_14130W_A	orf19.7219	FTR1	CAL0000185056	1.34911	0.0110292		High-affinity iron permease; required for mouse virulence, low-iron growth; iron, amphotericin B, caspofungin, ciclopirox, Hog1p, Sef1p, Sfu1p, and Hap43p regulated; complements S. cerevisiae ftr1 iron transport; Hap43p-repressed
C3_00910W_A	orf19.6168		CAL0000191020	1.34907	0.00307553		Ortholog of C. dubliniensis CD36 : Cd36_80830, Debaryomyces hansenii CBS767 : DEHA2F17930g, Candida tropicalis NEW ASSEMBLY : CTRG1_04030 and Candida tropicalis MYA-3404 : CTRG_04030
C1_01680C_A	orf19.3357		CAL0000197617	1.34864	5.8964e-06		Ortholog(s) have structural constituent of ribosome activity and mitochondrial small ribosomal subunit, mitochondrion localization
C1_11880W_A	orf19.5279		CAL0000189507	1.34856	7.06596e-05		Ortholog(s) have structural constituent of ribosome activity and role in cellular respiration, regulation of mitochondrial DNA metabolic process, response to oxidative stress
C7_00690W_A	orf19.7050	NOP15	CAL0000196813	1.34774	0.00743549		Nucleolar ribosome biogenesis factor; hyphal-induced expression; Hap43-induced; rat catheter biofilm induced
C4_03740W_A	orf19.1304		CAL0000180832	1.34742	0.00421386		Ortholog(s) have role in U4 snRNA 3'-end processing, exonucleolytic trimming to generate mature 3'-end of 5.8S rRNA from tricistronic rRNA transcript (SSU-rRNA, 5.8S rRNA and LSU-rRNA), more
C1_08200W_A	orf19.5098	NTG1	CAL0000179989	1.34702	0.00272347		Protein with strong similarity to both S. cerevisiae Ntg1 and Ntg2 DNA repair glycosylases; transcript induced by iron; Hap43-repressed gene; Spider biofilm induced
C2_08680W_A	orf19.3608		CAL0000179035	1.34611	0.000192696		Mismatch repair protein; predicted role in repair of insertion or deletion mutations and removal of nonhomologous DNA ends; rat catheter biofilm repressed
C5_01700W_A	orf19.3205		CAL0000174888	1.34604	1.53588e-05		Mitochondrial ribosomal protein of the large subunit; rat catheter biofilm induced
C4_05290W_A	orf19.1291	ABZ1	CAL0000183785	1.34589	1.5052e-10		Ortholog(s) have 4-amino-4-deoxychorismate synthase activity and role in para-aminobenzoic acid biosynthetic process
C5_02620C_A	orf19.4278		CAL0000182589	1.3457	0.000895435		Ortholog(s) have chromatin binding, methylated histone binding activity and role in negative regulation of transcription by RNA polymerase II
C1_10670C_A	orf19.1839	RPA190	CAL0000187313	1.34484	0.000202511		Putative RNA polymerase I subunit A190; Hap43p-induced gene; flucytosine induced
C2_10360C_A	orf19.1742	HEM3	CAL0000176208	1.34483	0.000130179		Hydroxymethylbilane synthase; converts 4-porphobilinogen to hydroxymethylbilane in heme biosynthesis; induced in high iron, CO2; alkaline repressed; regulated by Sef1, Sfu1, and Hap43; rat catheter and Spider biofilm induced
C1_05270C_A	orf19.439		CAL0000174972	1.3446	6.51939e-05		Ortholog(s) have DNA binding, DNA strand exchange activity, single-stranded DNA binding, structural constituent of ribosome activity
C3_06830C_A	orf19.6818		CAL0000175865	1.34428	0.000305116		Has domain(s) with predicted ATP binding, helicase activity, nucleic acid binding activity
C4_05680W_A	orf19.1253		CAL0000201751	1.34427	0.00892408		bHLH transcription factor of the myc-family; required for phosphate acquisition and for resistance to stresses; induced by Mnl1 under weak acid stress
CR_03360W_A	orf19.2386		CAL0000180806	1.34328	0.009917		Ortholog(s) have role in endonucleolytic cleavage in 5'-ETS of tricistronic rRNA transcript (SSU-rRNA, 5.8S rRNA and LSU-rRNA), more
C7_03790W_A	orf19.7203		CAL0000182661	1.34268	3.35007e-06		Mitochondrial ribosomal protein of the large subunit; rat catheter biofilm induced
C2_01830W_A	orf19.1492	PRP39	CAL0000200082	1.34251	0.012204		Putative component of the U1 snRNP; involved in splicing; Hap43-induced gene; Spider biofilm induced
C2_09950W_A	orf19.1357	FCY21	CAL0000195436	1.3424	4.11181e-06		High affinity, high capacity, hypoxanthine-adenine-guanine-cytosine/H+ symporter; similar to S. cerevisiae Fcy2; mutation confers resistance to 5-fluorocytosine (5-FC); flow model biofilm induced
CR_08280W_A	orf19.6392		CAL0000194497	1.34239	0.000576608		Ortholog of C. dubliniensis CD36 : Cd36_33870, C. parapsilosis CDC317 : CPAR2_204450, C. auris B8441 : B9J08_000583 and Candida tenuis NRRL Y-1498 : CANTEDRAFT_113827
CR_03760W_A	orf19.4375		CAL0000181775	1.34173	5.96095e-05		Ortholog(s) have N-terminal protein N-methyltransferase activity, S-adenosylmethionine-dependent methyltransferase activity, protein-lysine N-methyltransferase activity
C1_08920W_A	orf19.4751		CAL0000181949	1.34172	2.60918e-05		Ortholog(s) have structural constituent of ribosome activity and mitochondrial small ribosomal subunit localization
C4_00660W_A	orf19.4176		CAL0000180848	1.34154	2.66674e-08		Ortholog(s) have structural constituent of ribosome activity and mitochondrial small ribosomal subunit localization
C2_07450C_A	orf19.1886	RCL1	CAL0000188003	1.34118	0.00121491		Putative U3-containing 90S preribosome processome complex subunit; Hap43-induced; essential; S. cerevisiae ortholog is essential; represses in core stress response;
C1_07700C_A	orf19.1232	VRG4	CAL0000182900	1.34033	1.21279e-05		GDP-mannose transporter; essential; required for glycosylation, hyphal growth; functional homolog of S. cerevisiae Vrg4p, which imports GDP-mannose from cytoplasm to Golgi for protein and lipid mannosylation; no mammalian homolog
CR_00680W_A	orf19.3287	BUD22	CAL0000194312	1.33999	0.00678401		Protein with a predicted role in 18S rRNA maturation and small ribosomal subunit biogenesis; repressed in core stress response; repressed by prostaglandins
C7_01020C_A	orf19.7012		CAL0000194758	1.33902	8.18263e-05		Ortholog(s) have structural constituent of ribosome activity and mitochondrial small ribosomal subunit localization
C6_04160C_A	orf19.76	SPB1	CAL0000201177	1.33876	0.000865095		Putative AdoMet-dependent methyltransferase; Hap43-induced; repressed by prostaglandins; possibly essential gene, disruptants not obtained by UAU1 method; Spider biofilm induced
C5_04570C_A	orf19.3941	URA7	CAL0000193754	1.33846	2.8447e-08		CTP synthase 1; flucytosine induced; protein present in exponential and stationary growth phase yeast cultures
C5_01060C_A	orf19.1966	BUD23	CAL0000183972	1.33799	0.00798503		Putative methyltransferase; Hap43-induced; repressed by prostaglandins
C2_03200W_A	orf19.910		CAL0000177949	1.33792	0.00180698		Predicted splicing factor, component of the U4/U6-U5 snRNP complex; Hap43-induced gene; rat catheter biofilm induced
C5_04990W_A	orf19.3990		CAL0000193163	1.33731	0.0106958		Ortholog(s) have DNA-directed 5'-3' RNA polymerase activity, RNA polymerase III activity and role in tRNA transcription by RNA polymerase III, transcription initiation from RNA polymerase III promoter
C4_04810C_A	orf19.3798		CAL0000183898	1.33492	0.00159437		Ortholog(s) have tRNA (guanine-N7-)-methyltransferase activity, role in tRNA (guanine-N7)-methylation and tRNA (m7G46) methyltransferase complex localization
C1_01920W_A	orf19.4531		CAL0000197958	1.33473	2.16231e-05		Putative PDR-subfamily ABC transporter involved in sensitivity to azoles; Spider biofilm induced
C2_00720C_A	orf19.2054	FGR15	CAL0000192685	1.33441	0.000165551		Putative transcription factor with zinc finger DNA-binding motif; lacks an ortholog in S. cerevisiae; transposon mutation affects filamentous growth; caspofungin induced; mutation causes marginal increase in caspofungin sensitivity
C1_04970W_A	orf19.51		CAL0000196200	1.3343	4.36789e-06		Ortholog(s) have RNA binding activity, role in cellular response to osmotic stress and cytoplasmic stress granule localization
C1_04510W_A	orf19.6845		CAL0000190911	1.33382	0.00145277		Putative transcription factor with bZIP DNA-binding motif; rat catheter biofilm induced
CR_04010C_A	orf19.484	MRPL40	CAL0000185339	1.33377	2.20893e-06		Putative mitochondrial ribosomal protein; Spider biofilm repressed
C4_03820C_A	orf19.5037		CAL0000183083	1.3319	0.0134337		Protein of unknown function; mutants are viable; rat catheter and Spider biofilm induced
C1_00840C_A	orf19.6022		CAL0000177736	1.33161	0.00796612		Transcriptional regulator of cell cycle gene expression; regulates expression of genes involved in DNA replication stress; interacts with Swi4 and Swi6; repressed during core stress response; Spider biofilm repressed
C1_13940W_A	orf19.5032	SIM1	CAL0000182747	1.33059	6.97631e-10		Adhesin-like protein; involved in cell wall maintenance, redundant with Sun41; possibly secreted; macrophage-repressed; repressed by Rim101, Cyr1, Ras1; Spider biofilm induced
CR_01780W_A	orf19.2575		CAL0000181125	1.32926	0.000760042		Putative S-adenosylmethionine-dependent methyltransferase; Hap43p-induced gene
C2_01750C_A	orf19.1486		CAL0000185912	1.3283	0.00673436		Protein with a life-span regulatory factor domain; regulated by Sef1, Sfu1, and Hap43; flow model biofilm induced; Spider biofilm induced
C2_00140W_A	orf19.2119	NDT80	CAL0000201259	1.3279	0.00193694		Ortholog of Ndt80; meiosis-specific transcription factor; activator of CDR1 induction by antifungal drugs; required for wild-type drug resistance and for Spider biofilm formation; transcript induced by antifungal drug treatment
C6_01170W_A	orf19.124	CIC1	CAL0000187983	1.32777	0.0119547		Putative proteasome-interacting protein; rat catheter biofilm induced
C1_04600C_A	orf19.6853		CAL0000195654	1.32736	2.9071e-06		Protein of unknown function; Spider biofilm repressed
C2_01030W_A	orf19.2019		CAL0000192561	1.32729	5.34005e-06		Ortholog(s) have structural constituent of ribosome activity, role in mitochondrial translation and mitochondrial large ribosomal subunit localization
C5_05250C_A	orf19.4018		CAL0000188123	1.32695	1.14452e-06		Ortholog(s) have structural constituent of ribosome activity and mitochondrial small ribosomal subunit localization
C4_03840C_A	orf19.5039		CAL0000183621	1.32566	0.00632995		Putative exosome non-catalytic core component; involved in 3'-5' RNA processing; rat catheter biofilm induced
C6_01110W_A	orf19.118	FAD2	CAL0000180146	1.32544	8.21365e-07		Delta-12 fatty acid desaturase, involved in production of linoleic acid, which is a major component of membranes
C2_02030W_A	orf19.1517	ARO3	CAL0000176586	1.32486	2.2079e-08		3-deoxy-D-arabinoheptulosonate-7-phosphate synthase; aromatic amino acid synthesis; GCN-regulated; feedback-inhibited by phe if expressed in S. cerevisiae; decreased in stationary phase; flow model biofilm repressed
C4_02800W_A	orf19.2715	RPC53	CAL0000175841	1.32484	0.0118778		Ortholog(s) have RNA polymerase III activity, role in tRNA transcription by RNA polymerase III and RNA polymerase III complex localization
CR_08490W_A	orf19.6417	TSR1	CAL0000183541	1.32434	0.000374842		Component of 20S pre-rRNA processing unit; repressed by prostaglandins
C4_04170C_A	orf19.5292	AXL2	CAL0000174439	1.32382	0.00285533		Ortholog of S. cerevisiae Axl2; a plasma membrane protein involved in determination of budding pattern; O-glycosylated by Pmt4; mutant is viable
CR_10170C_A	orf19.7593		CAL0000197030	1.32311	0.000321015		Putative asparaginase; predicted role in asparagine catabolism; Spider biofilm induced
C4_02480C_A	orf19.2754		CAL0000199188	1.32292	0.000229038		Predicted mitochondrial intermembrane space protein with a role in protein import into mitochondria
CR_03200C_A	orf19.2404		CAL0000178058	1.32201	0.00245509		Ortholog(s) have RNA binding, ribonuclease MRP activity, ribonuclease P activity, tRNA binding activity
C6_02370C_A	orf19.3480		CAL0000183555	1.32196	2.83103e-05		Ortholog(s) have structural constituent of ribosome activity and mitochondrial small ribosomal subunit localization
C5_01130W_A	orf19.1957	CYC3	CAL0000175773	1.32167	1.90816e-09		Mitochondrial cytochrome c heme lyase; antigenic cell-wall protein; filament induced; induced on polystyrene adherence, interaction with macrophage; N-glycosylation, 2 heme-binding motifs; rat catheter, Spider biofilm induced
CR_06740W_A	orf19.708		CAL0000201571	1.32125	0.00132746		Ortholog(s) have gamma-tubulin binding activity
CR_05160C_A	orf19.639		CAL0000175807	1.32089	0.00770749		S. cerevisiae ortholog YDR370C/DXO1 has decapping and 5&#8242;-3&#8242; exoRNase activity; decreased transcription is observed upon fluphenazine treatment or in an azole-resistant strain that overexpresses CDR1 and CDR2
CR_08210C_A	orf19.6385	ACO1	CAL0000182282	1.32055	1.51509e-09		Aconitase; induced in high iron; 2 upstream CCAAT motifs; amino acid starvation (3-AT), amphotericin B, phagocytosis, farnesol induced; Hap43, fluconazole-repressed; Gcn4-regulated; antigenic in infection; flow and Spider biofilm repressed
C6_02900C_A	orf19.5566		CAL0000187056	1.31982	0.00917668		Ortholog(s) have role in protein lipoylation and mitochondrion localization
C3_06740W_A	orf19.6829		CAL0000187050	1.31736	0.000173053		Protein with a predicted mitochondrial ATPase expression domain; possibly an essential gene, disruptants not obtained by UAU1 method
CR_09900C_A	orf19.7564	DPB2	CAL0000187591	1.31683	0.000939994		Probable subunit of DNA polymerase II (DNA polymerase epsilon), similar to S. cerevisiae Dpb2p; essential for viability; rat catheter biofilm induced
C2_02120W_A	orf19.1528		CAL0000175116	1.31665	0.000179302		Putative mitochondrial RNA polymerase specificity factor; possibly an essential gene, disruptants not obtained by UAU1 method
CR_07320C_A	orf19.6136		CAL0000187858	1.31646	1.67232e-05		Ortholog of S. cerevisiae Mrpl4, a mitochondrial ribosomal protein of the large subunit; repressed by nitric oxide
C5_03850W_A	orf19.1109		CAL0000183339	1.31549	9.49038e-05		Ortholog of C. dubliniensis CD36 : Cd36_53580, C. parapsilosis CDC317 : CPAR2_303030, Debaryomyces hansenii CBS767 : DEHA2G07766g and Pichia stipitis Pignal : psti_CGOB_00176
CR_10540C_A	orf19.7634	MCD1	CAL0000183738	1.31535	0.00634148		Alpha-kleisin cohesin complex subunit; for sister chromatid cohesion in mitosis and meiosis; repressed by alpha pheromone in SpiderM medium; periodic cell-cycle expression; Hap43-repressed; rat catheter and Spider biofilm repressed
C2_05410W_A	orf19.3572.3		CAL0000188731	1.31513	0.000876806		Ribosomal 60S subunit protein L31B; Spider biofilm repressed
C5_00820W_A	orf19.585		CAL0000181825	1.31456	5.30588e-06		Ortholog(s) have structural constituent of ribosome activity and mitochondrial large ribosomal subunit localization
C3_06050C_A	orf19.7386		CAL0000181478	1.31329	4.93966e-06		Ortholog(s) have mitochondrial ribosome binding activity and role in inner mitochondrial membrane organization, positive regulation of mitochondrial translation, protein insertion into mitochondrial inner membrane from matrix
C2_04640C_A	orf19.144	SNU114	CAL0000191291	1.31179	0.00176337		Protein similar to S. cerevisiae Snu114p, which is an RNA helicase involved in pre-mRNA splicing; likely to be essential for growth, based on an insertional mutagenesis strategy
C5_03250W_A	orf19.2654	RMS1	CAL0000193221	1.31175	0.00311591		Putative lysine methyltransferase; Hap43-induced; protein induced during mating; possibly essential, disruptants not obtained by UAU1 method; rat catheter and Spider biofilm induced
C3_02130W_A	orf19.1633	UTP4	CAL0000184134	1.31167	0.000648114		Putative U3 snoRNA-associated protein; Hap43-induced; physically interacts with TAP-tagged Nop1; Spider biofilm induced
C5_01900C_A	orf19.3181.1		CAL0000179973	1.31127	0.000176671		Protein of unknown function; involved in secretion of proteins that lack classical secretory signal sequences; Spider biofilm induced
C4_03800C_A	orf19.1298	NUP84	CAL0000183841	1.30977	1.85907e-05		Ortholog(s) have structural constituent of nuclear pore activity
C3_06370C_A	orf19.7422		CAL0000175453	1.30953	0.000229073		Ortholog(s) have role in endonucleolytic cleavage in 5'-ETS of tricistronic rRNA transcript (SSU-rRNA, 5.8S rRNA and LSU-rRNA), more
C1_06070W_A	orf19.2438		CAL0000176693	1.30858	9.59845e-05		Ortholog(s) have structural constituent of ribosome activity and mitochondrial small ribosomal subunit localization
C2_03920C_A	orf19.832	GPI13	CAL0000198195	1.30834	0.000538689		Major facilitator superfamily protein; has phosphodiesterase/nucleotide pyrophosphatase domain; similar to S. cerevisiae Gpi13p, which acts in GPI anchor biosynthesis; Hap43p-induced gene
C3_04990W_A	orf19.5967	FGR44	CAL0000180292	1.30802	0.00902273		Protein lacking an ortholog in S. cerevisiae; transposon mutation affects filamentous growth
C1_12550C_A	orf19.3761	CDC54	CAL0000176876	1.30776	0.00442049		Putative pre-replication complex helicase subunit; transcript regulated by Nrg1 and Mig1; periodic mRNA expression, peak at cell-cycle M/G1 phase; Hap43-induced
C2_04540C_A	orf19.4496		CAL0000189844	1.30774	0.000116293		Golgi Ca2+/H+ exchanger, plays a compensatory role for the calcium pump Pmr1p in regulation of calcium homeostasis
C4_03170W_A	orf19.2673		CAL0000199933	1.30768	0.0144396		Ortholog(s) have SUMO transferase activity, role in DNA repair and Smc5-Smc6 complex localization
C2_05270W_A	orf19.3556		CAL0000191099	1.30722	0.00143164		Transportin or cytosolic karyopherin beta; Spider biofilm induced
C4_00190W_A	orf19.5644		CAL0000199537	1.30709	0.0147635		Ortholog(s) have role in ascospore-type prospore membrane formation, spore membrane bending pathway and cytoplasm, prospore membrane localization
C5_01510W_A	orf19.4146	SMD3	CAL0000184508	1.30709	0.00125209		Putative core snRNP protein; induced upon adherence to polystyrene
C1_10880W_A	orf19.2330		CAL0000174108	1.30683	0.0104377		Putative U3 snoRNA-associated protein; Hap43-induced; transposon mutation affects filamentous growth; repressed by prostaglandins
C5_02280C_A	orf19.4234		CAL0000181530	1.30681	0.000168596		Protein of unknown function; Hap43-induced gene; Ctr86 ortholog in S. cerveisiae is essential; Spider biofilm induced
C5_01340W_A	orf19.1934		CAL0000186930	1.30647	0.00682792		Histone H3K56 deacetylase; reduced copy number increases opaque cell formation; repressed by MMS, hydroxyurea and high-levels of hydrogen peroxide; Hap43p-induced; ectopic expression blocks genotoxin-induced switching; nicotinamide target
C1_02240W_A	orf19.3681		CAL0000186968	1.30559	0.000169547		Ortholog(s) have protein-containing complex binding activity
C7_01350C_A	orf19.6916		CAL0000201892	1.30535	0.0010528		Ortholog(s) have unfolded protein binding activity, role in mitochondrial proton-transporting ATP synthase complex assembly, mitochondrion organization and mitochondrion localization
C1_09490C_A	orf19.4813	GUA1	CAL0000179678	1.30517	3.39518e-10		Putative GMP synthase, involved in the final step of guanine biosynthesis; soluble protein in hyphae; flucytosine induced; macrophage-downregulated protein abundance; protein level decreases in stationary phase cultures
C2_01510C_A	orf19.1458		CAL0000197395	1.30397	0.0121587		Ortholog(s) have tRNA-specific adenosine deaminase activity and role in tRNA modification
C2_09500W_A	orf19.1404		CAL0000188810	1.30353	0.00376142		Predicted tRNA dihydrouridine synthase; Spider biofilm induced
C1_11000C_A	orf19.2314		CAL0000173953	1.30346	0.00460773		Protein with a role in nucleolar integrity and processing of pre-rRNA; mutation confers hypersensitivity to 5-fluorocytosine (5-FC), 5-fluorouracil (5-FU), and tubercidin (7-deazaadenosine); Hap43-induced; Spider biofilm induced
C6_02270C_A	orf19.3468	ALG11	CAL0000201912	1.30305	0.00113365		Alpha-1,2-mannosyltransferase; catalyzes sequential addition of 2 terminal alpha 1,2-mannose residues to the Man5GlcNAc2-PP-dolichol intermediate during asparagine-linked glycosylation in the ER; Spider biofilm induced
C5_03440W_A	orf19.2638.1		CAL0000176679	1.30282	0.000129816		Protein of unknown function
CR_02580W_A	orf19.163		CAL0000174427	1.30254	9.10536e-05		Ortholog(s) have pantoate-beta-alanine ligase activity and role in pantothenate biosynthetic process
C4_03410W_A	orf19.3367		CAL0000174039	1.30134	7.42723e-05		Ortholog(s) have structural constituent of ribosome activity and mitochondrial large ribosomal subunit localization
C3_02370C_A	orf19.1607	ALR1	CAL0000193982	1.30112	1.44909e-06		Putative transporter of divalent cations; hyphal-induced expression; rat catheter biofilm induced
C4_02320C_A	orf19.2770.1	SOD1	CAL0000185037	1.30052	3.77262e-05		Cytosolic copper- and zinc-containing superoxide dismutase; role in protection from oxidative stress; required for full virulence; alkaline induced by Rim101; induced by human blood; rat catheter, flow model and Spider biofilm repressed
C1_08630W_A	orf19.4721		CAL0000189535	1.30014	8.99839e-05		Ortholog(s) have RNA binding activity, role in mRNA processing, mitochondrial translation and mitochondrion localization
C5_01100C_A	orf19.1960	CLN3	CAL0000185532	1.29973	0.000682438		G1 cyclin; depletion abolishes budding and causes hyphal growth defects; farnesol regulated, functional in S. cerevisiae; other biofilm induced; Spider biofilm induced
C1_05630C_A	orf19.2489		CAL0000182139	1.29963	1.34623e-07		Putative karyopherin beta; repressed by nitric oxide
C7_01250W_A	orf19.6906	ASC1	CAL0000180554	1.29787	2.75001e-10		40S ribosomal subunit similar to G-beta subunits; glucose or N starvation induced filamentation; required for virulence in mice; snoRNA snR24 encoded in ASC1 intron; repressed in stationary phase; GlcNAc-induced; Spider biofilm repressed
C4_02830C_A	orf19.2712	HCA4	CAL0000199884	1.29748	0.00493138		Putative role in regulation of cell wall biogenesis; Hap43p-induced gene; possibly an essential gene, disruptants not obtained by UAU1 method; flow model and rat catheter biofilm induced
C6_00550W_A	orf19.4204		CAL0000175745	1.29702	1.8849e-07		Ortholog(s) have structural constituent of ribosome activity and mitochondrial small ribosomal subunit localization
CR_09800C_A	orf19.7552		CAL0000180872	1.29696	0.0134345		Putative U3-containing small subunit processome complex protein; Hap43-induced gene; repressed in core stress response; Spider biofilm induced
C2_10250C_A	orf19.1755	SET2	CAL0000174178	1.29694	0.000133661		Ortholog(s) have histone methyltransferase activity (H3-K36 specific) activity
C2_02510W_A	orf19.1575	PRS1	CAL0000176742	1.2967	0.000160762		Phosphoribosylpyrophosphate synthetase; enzyme of purine, pyrimidine, histidine, and tryptophan biosynthesis; essential; flucytosine induced; macrophage/pseudohyphal-induced
C3_05160C_A	orf19.5991		CAL0000186628	1.29633	0.000953376		Ortholog(s) have role in assembly of large subunit precursor of preribosome, maturation of 5.8S rRNA from tricistronic rRNA transcript (SSU-rRNA, 5.8S rRNA and LSU-rRNA), more
C2_03560C_A	orf19.863		CAL0000190739	1.2957	2.52079e-06		Ortholog(s) have structural constituent of ribosome activity and mitochondrial large ribosomal subunit localization
CR_10390W_A	orf19.7615		CAL0000190083	1.29566	0.00539161		Protein involved in endoplasmic reticulum (ER) to Golgi vesicle-mediated transport; putative subunit of the transport protein particle (TRAPP) complex of the cis-Golgi; Spider biofilm induced
CR_04140W_A	orf19.498		CAL0000193389	1.29553	2.14097e-07		Putative mitochondrial ribosomal component of the small subunit; possibly an essential gene, disruptants not obtained by UAU1 method; Spider biofilm repressed
C7_01950W_A	orf19.6526		CAL0000190075	1.29536	0.00153858		Ortholog(s) have nuclear periphery localization
C2_07680W_A	orf19.2214		CAL0000188218	1.29468	1.91507e-05		Ortholog(s) have structural constituent of ribosome activity and mitochondrial large ribosomal subunit localization
CR_05200C_A	orf19.556		CAL0000193119	1.29442	4.61806e-06		Protein of unknown function; regulated by Ssn6
C7_03930C_A	orf19.7187	MAM33	CAL0000193007	1.29437	1.65818e-05		Putative mitochondrial acidic matrix protein; regulated by Ssn6p; protein present in exponential and stationary growth phase yeast cultures
C1_13060C_A	orf19.4932		CAL0000175777	1.29399	5.74335e-10		Ortholog(s) have role in mitochondrial translation and mitochondrion localization
C5_01050C_A	orf19.1967		CAL0000175674	1.29351	0.000125566		Ortholog(s) have structural constituent of ribosome activity and mitochondrial large ribosomal subunit localization
CR_02940C_A	orf19.2851		CAL0000188622	1.29346	0.00656162		Putative ornithine transport protein; localized to the mitochondrial membrane
C3_03470W_A	orf19.345		CAL0000178220	1.29341	0.00905129		Succinate semialdehyde dehydrogenase; for utilization of gamma-aminobutyrate (GABA) as a nitrogen source; part of 4-aminobutyrate and glutamate degradation pathways; rat catheter biofilm induced
C3_05860C_A	orf19.7366		CAL0000182639	1.29305	0.000682043		Ortholog(s) have S-adenosylmethionine-dependent methyltransferase activity, rRNA (uridine-N3-)-methyltransferase activity, role in rRNA base methylation and nucleolus localization
C2_07890W_A	orf19.2193	PRS5	CAL0000197367	1.29213	0.000659741		Putative 5-phospho-ribosyl-1(alpha)-pyrophosphate synthetase; Hap43-induced; repressed during core stress response
CR_02540W_A	orf19.169	CHO2	CAL0000189790	1.29168	0.000330803		Phosphatidyl-ethanolamine N-methyltransferase; fungal-specific (no human or murine homolog); amphotericin B repressed; Hap43p-induced gene
C2_09900C_A	orf19.1361		CAL0000185762	1.29025	0.000285503		Protein involved in mitochondrial matrix protein import
C3_01480C_A	orf19.1701	RKI1	CAL0000188418	1.28972	1.90768e-05		Ortholog(s) have ribose-5-phosphate isomerase activity and role in pentose-phosphate shunt, pyridoxine biosynthetic process
C2_02270C_A	orf19.1545		CAL0000177021	1.2896	1.74953e-05		Ortholog(s) have structural constituent of ribosome activity and mitochondrial small ribosomal subunit localization
C6_04530C_A	orf19.2143		CAL0000188018	1.2891	7.28121e-05		Ortholog(s) have tRNA (guanosine-2'-O-)-methyltransferase activity, role in endocytic recycling, tRNA methylation, wobble position ribose methylation and cytoplasm, endosome localization
C1_13880C_A	orf19.5026		CAL0000200778	1.28892	0.000474172		C2H2 transcription factor; Spider biofilm induced
C3_04760C_A	orf19.5938	SEN1	CAL0000183795	1.28793	0.00931317		Putative helicase; repressed by prostaglandins
C2_06200C_A	orf19.5483		CAL0000194371	1.28759	0.000265651		Ortholog(s) have GTPase activity, mitochondrial ribosome binding activity, role in positive regulation of translation and mitochondrial matrix localization
C3_01560W_A	orf19.1687		CAL0000191988	1.28759	0.00175586		Ortholog of S. cerevisiae Prp43, an RNA helicase in the DEAH-box family that functions in both RNA polymerase I and polymerase II transcript metabolism; Hap43-induced gene
CR_01370C_A	orf19.2520		CAL0000201890	1.28726	1.21857e-07		Ortholog(s) have structural constituent of ribosome activity and mitochondrial small ribosomal subunit localization
CR_00900W_A	orf19.3265	TRM1	CAL0000179806	1.28667	0.00169899		Putative N2,N2-dimethylguanine tRNA methyltransferase; induced upon adherence to polystyrene
C4_01190W_A	orf19.4670	CAS5	CAL0000197117	1.28614	0.0133545		Transcription factor involved in regulation of cell wall homeostasis, adherence, stress response; mutants have reduced CFU in mice, hyphal defect in C. elegans infection; Spider biofilm induced
C1_03370W_A	orf19.3037		CAL0000195952	1.28567	3.67746e-09		Putative poly(A)-binding protein; regulated by Gcn4p; induced in response to amino acid starvation (3-AT treatment); protein present in exponential and stationary growth phase yeast cultures
C6_02230W_A	orf19.3463		CAL0000183488	1.28542	0.00455755		Putative GTPase; role in 60S ribosomal subunit biogenesis; Spider biofilm induced
CR_04780W_A	orf19.6314	RPB8	CAL0000181508	1.28523	0.00363555		Putative subunit of RNA polymerases I, II, and III; regulated by Gcn4p; repressed in response to amino acid starvation (3-aminotriazole treatment); heterozygous null mutant exhibits resistance to parnafungin
C2_01240C_A	orf19.2000		CAL0000177726	1.28509	0.013785		Ortholog(s) have DNA helicase activity and role in DNA-dependent DNA replication maintenance of fidelity, establishment of sister chromatid cohesion, interstrand cross-link repair, mitotic sister chromatid cohesion
C6_03730C_A	orf19.5747		CAL0000181894	1.28506	1.45268e-05		Ortholog(s) have structural constituent of ribosome activity and mitochondrial small ribosomal subunit localization
C5_00030W_A	orf19.5698		CAL0000188096	1.28452	0.000480596		Putative mitochondrial ribosomal protein of the large subunit; transcript is upregulated in clinical isolates from HIV+ patients with oral candidiasis; Spider biofilm repressed
CR_10010C_A	orf19.7577	MSS51	CAL0000178557	1.28451	4.54214e-09		Putative mRNA maturation factor; fungal-specific (no human or murine homolog)
C2_09570C_A	orf19.1397		CAL0000190719	1.28419	0.00841162		Has domain(s) with predicted heme binding activity
C2_04460W_A	orf19.4506	LYS22	CAL0000201759	1.28374	0.000107437		Homocitrate synthase, minor isoform; repressed by nitric oxide and by hypoxia; protein level decreases in stationary phase cultures; induced by ketoconazole, Spider biofilm induced; flow model biofilm repressed
C1_04620W_A	orf19.6855		CAL0000194556	1.28345	6.2685e-05		Ortholog of C. dubliniensis CD36 : Cd36_04370, C. parapsilosis CDC317 : CPAR2_105410, C. auris B8441 : B9J08_000021 and Candida tenuis NRRL Y-1498 : CANTEDRAFT_114891
CR_08900C_A	orf19.7285		CAL0000184168	1.2834	0.000438781		Ortholog(s) have role in mRNA polyadenylation, pre-mRNA cleavage required for polyadenylation, regulation of mRNA 3'-end processing, sno(s)RNA 3'-end processing, termination of RNA polymerase II transcription, exosome-dependent
C7_01660C_A	orf19.6558		CAL0000187171	1.28326	0.000384231		Ortholog(s) have GTPase activator activity and cytosol localization
CR_05150W_A	orf19.639.1		CAL0000179151	1.28309	9.88394e-05		Ortholog(s) have structural constituent of ribosome activity and mitochondrial large ribosomal subunit localization
C2_05090W_A	orf19.3540	MAK5	CAL0000200900	1.28259	0.00061152		Putative nucleolar DEAD-box RNA helicase; oxidative stress-repressed via Cap1; repressed by prostaglandins
C1_00540C_A	orf19.6054		CAL0000201663	1.28232	0.00119544		Protein with a Bul1 domain; binds the ubiquitin ligase Rsp5 and is involved in intracellular trafficking of a general amino acid permease Gap1; repressed in an azole-resistant strain overexpressing MDR1; Spider biofilm induced
C3_02420C_A	orf19.230		CAL0000193243	1.2821	0.0136841		Mitochondrial translational activator specific for the COX2 mRNA, required for expression of mitochondrial respiratory chain complex IV (cytochrome c oxidase); Hap43p-induced gene
C3_01300C_A	orf19.1721	NCE103	CAL0000198627	1.28202	0.0130548		Carbonic anhydrase; converts of CO2 to bicarbonate; essential for virulence in host niches with limited CO2, normal white-opaque switch; Mnl1-induced in weak acid stress; Hap43-induced gene; F-12/CO2, rat catheter, Spider biofilm induced
C1_08910C_A	orf19.4750		CAL0000190673	1.28133	0.00183329		Ortholog of C. dubliniensis CD36 : Cd36_08410, C. parapsilosis CDC317 : CPAR2_301700, C. auris B8441 : B9J08_004186 and Candida tenuis NRRL Y-1498 : cten_CGOB_00267
C2_05300C_A	orf19.3559		CAL0000200433	1.28081	0.00032841		S. cerevisiae ortholog Mrps35p is a structural constituent of ribosome and localizes to mitochondrial small ribosomal subunit; the snoRNA CD39 is encoded within the MRPS35 intron
CR_00440C_A	orf19.7489		CAL0000193549	1.2803	0.00988244		GTPase activator (GAP) that negatively controls small GTPases Cdc42p and Ras1p, involved in signaling pathway that controls morphogenesis in response to environmental signals
CR_10650W_A	orf19.7650	LTV1	CAL0000196926	1.28026	0.0112165		Putative GSE complex component; repressed by prostaglandins
CR_02550C_A	orf19.168		CAL0000191642	1.27986	0.0129125		Ortholog(s) have role in U4 snRNA 3'-end processing, exonucleolytic trimming to generate mature 3'-end of 5.8S rRNA from tricistronic rRNA transcript (SSU-rRNA, 5.8S rRNA and LSU-rRNA), more
C2_04790C_A	orf19.185		CAL0000183512	1.27952	5.60539e-07		Ortholog(s) have structural constituent of ribosome activity, role in mitochondrial translation, mitochondrial translational initiation and mitochondrial small ribosomal subunit localization
C2_00030W_A	orf19.1923	RRN3	CAL0000198505	1.27885	0.0094606		Protein with a predicted role in recruitment of RNA polymerase I to rDNA; caspofungin induced; flucytosine repressed; repressed in core stress response; repressed by prostaglandins
CR_07810W_A	orf19.3710	YHB5	CAL0000199434	1.27864	0.000836216		Flavohemoglobin-related protein; not required for normal NO resistance; predicted globin/FAD-binding/NAD(P)-binding domains but lacks some conserved residues of flavohemoglobins; filament induced; rat catheter and Spider biofilm induced
C1_06980C_A	orf19.6209		CAL0000197504	1.2781	2.97971e-05		Predicted membrane transporter; monocarboxylate porter (MCP) family, major facilitator superfamily (MFS); possibly essential, disruptants not obtained by UAU1 method; rat catheter and Spider biofilm induced
CR_06680C_A	orf19.702		CAL0000189072	1.27649	0.000646025		Ortholog(s) have DNA helicase activity, role in regulation of translational termination and cytoplasmic stress granule, polysome localization
C7_04200C_A	orf19.7153		CAL0000200169	1.27637	4.95414e-06		Putative exportin, member of the Exportin-T family; flow model biofilm repressed
C5_03700C_A	orf19.1124.2		CAL0000183474	1.27587	0.00919458		Ortholog(s) have diphthine synthase activity and role in peptidyl-diphthamide biosynthetic process from peptidyl-histidine
C3_06060W_A	orf19.7387	ELP3	CAL0000193262	1.27581	0.000972209		Predicted histone acetyltransferase; role in regulation of transcription, tRNA wobble uridine modification; Spider biofilm induced
CR_09110C_A	orf19.7307		CAL0000179322	1.27556	0.00545921		Putative oxidoreductase; similar to S. cerevisiae Pga3p; possible Kex2p substrate
CR_03400W_A	orf19.2382		CAL0000185259	1.27539	6.17629e-09		Protein similar to isoleucyl-tRNA synthetase; isoleucyl-tRNA synthetase is the target of drugs including the cyclic beta-amino acid icofungipen/PLD-118/BAY-10-8888 and mupirocin
C3_05700W_A	orf19.7349	CHS4	CAL0000187072	1.2748	0.00241351		Activator of Chs3p chitin synthase; required for wild-type wall chitin content, but not for hyphal growth; mutant resistant to Calcofluor white; prenylation and 2 transmembrane segments predicted; functional homolog of S. cerevisiae Chs4p
CR_00480W_A	orf19.7486	MRPL6	CAL0000184142	1.27446	4.05302e-05		Putative mitochondrial ribosomal protein
C3_00330W_A	orf19.5436	UTP8	CAL0000200844	1.27411	0.00081885		Essential nucleolar protein; involved in tRNA export from the nucleus and ribosomal small subunit biogenesis; physically interacts with TAP-tagged Nop1; Spider biofilm induced
CR_03940W_A	orf19.475		CAL0000179551	1.27394	0.0137904		Putative rRNA processing protein; rat catheter biofilm induced
C3_03200C_A	orf19.319		CAL0000193978	1.27343	0.000294243		Ortholog of S. cerevisiae : YDR286C, C. glabrata CBS138 : CAGL0H01111g, C. dubliniensis CD36 : Cd36_83160, C. parapsilosis CDC317 : CPAR2_101820 and Candida tenuis NRRL Y-1498 : CANTEDRAFT_113333
C2_05380W_A	orf19.3569		CAL0000184951	1.27205	0.00666966		Protein of unknown function; S. cerevisiae YLR407W mutants have abnormal budding; constitutive expression independent of MTL or white-opaque status; Spider biofilm induced
C4_03780C_A	orf19.1300		CAL0000177871	1.27193	0.00102725		Putative mitochondrial membrane protein; homozygous transposon insertion causes decreased colony wrinkling under filamentous growth-inducing conditions, but does not block true hyphal formation in liquid media
C1_12350W_A	orf19.5229		CAL0000184500	1.27181	0.000777522		Ortholog(s) have 3'-5'-exoribonuclease activity, endoribonuclease activity, exoribonuclease activity, ribonuclease activity, tRNA binding activity
C6_03200W_A	orf19.5607		CAL0000188068	1.27099	0.00127455		Ortholog of C. dubliniensis CD36 : Cd36_63860, C. parapsilosis CDC317 : CPAR2_601140, C. auris B8441 : B9J08_000407 and Candida tenuis NRRL Y-1498 : CANTEDRAFT_92714
C1_14080W_A	orf19.7215		CAL0000180258	1.27088	0.0013684		Nucleolar protein; component of the small subunit processome containing the U3 snoRNA; involved in pre-18S rRNA processing; flow model biofilm repressed
C3_05720C_A	orf19.7353		CAL0000180294	1.27082	0.00486601		Putative kinesin, involved in mitotic spindle organization
C4_00540C_A	orf19.4188	NMD5	CAL0000193918	1.27048	5.69773e-06		Karyopherin; carrier protein involved in nuclear import of proteins; repressed in core stress response; Hap43-induced; Spider biofilm induced
C2_04820W_A	orf19.182		CAL0000190347	1.27045	2.1974e-05		Ortholog(s) have rRNA (guanine-N1-)-methyltransferase activity, role in rRNA modification and mitochondrion localization
C5_02010C_A	orf19.3170		CAL0000185005	1.27006	0.00227982		Ortholog(s) have role in RNA polymerase I assembly, RNA polymerase II core complex assembly, RNA polymerase III assembly, formation of translation preinitiation complex and cytoplasm localization
C3_02030W_A	orf19.1643		CAL0000196300	1.26953	0.000370871		Ortholog(s) have serine-type endopeptidase activity, role in regulation of mitochondrion organization, signal peptide processing and mitochondrial inner membrane localization
C4_05210W_A	orf19.6860		CAL0000175849	1.26936	0.000392143		Ortholog(s) have CDP-diacylglycerol-inositol 3-phosphatidyltransferase activity, role in phosphatidylinositol biosynthetic process and Golgi apparatus, integral component of membrane, mitochondrial outer membrane localization
C4_06110C_A	orf19.4718	TRP5	CAL0000186632	1.26915	3.46187e-08		Predicted tryptophan synthase; identified in detergent-resistant membrane fraction (possible lipid raft component); predicted N-terminal acetylation; Gcn4p-regulated; S. cerevisiae ortholog is Gcn4p regulated; upregulated in biofilm;
C3_07640C_A	orf19.6724	FUM12	CAL0000174516	1.26904	5.51657e-05		Putative fumarate hydratase; enzyme of citric acid cycle; fluconazole, Efg1 repressed; induced in high iron; protein present in exponential and stationary growth phase
C7_01970C_A	orf19.6524		CAL0000180112	1.26888	5.87944e-09		Protein involved in mitochondrial protein import; Spider biofilm repressed
C1_11500C_A	orf19.1170	ARO7	CAL0000179531	1.26812	0.00290371		Putative chorismate mutase; fungal-specific (no human or murine homolog); alkaline upregulated
C5_02320C_A	orf19.4240		CAL0000199415	1.26692	0.000707223		Ortholog(s) have role in GPI anchor biosynthetic process, cellular manganese ion homeostasis and endoplasmic reticulum, fungal-type vacuole membrane localization
C7_03000C_A	orf19.5161		CAL0000185233	1.26683	6.92259e-05		Ortholog(s) have structural constituent of ribosome activity and mitochondrial large ribosomal subunit localization
C2_02540W_A	orf19.1578		CAL0000188474	1.26662	0.00196629		Ortholog of S. cereviaie Rrp5, an RNA binding protein involved in synthesis of 18S and 5.8S rRNAs; Hap43-induced gene
C5_00310C_A	orf19.962		CAL0000176010	1.26559	0.011878		Protein with a fungal RNA polymerase I subunit RPA14 domain; proposed to play a role in the recruitment of pol I to the promoter; Hap43-induced gene
C3_06980W_A	orf19.6803	HUT1	CAL0000194078	1.26514	0.00163135		Ortholog(s) have UDP-galactose transmembrane transporter activity and role in UDP-galactose transmembrane transport, UDP-glucose transmembrane transport
C7_03600W_A	orf19.6692	MNN7	CAL0000182010	1.26459	0.000130374		Putative alpha-1,2-mannosyltransferase; mutant sensitive to calcofluor, SDS and growth at 42 deg; present in detergent-resistant membrane fraction (possible lipid raft component); predicted N-terminal acetylation and transmembrane helix
C3_02700W_A	orf19.262	SMC3	CAL0000193720	1.26415	0.00820853		Protein similar to S. cerevisiae Smc3p, which is an ATPase involved in sister chromatid cohesion; likely to be essential for growth, based on an insertional mutagenesis strategy
C1_12680W_A	orf19.6355		CAL0000198380	1.26386	0.000480576		Ortholog(s) have unfolded protein binding activity, role in ribosome biogenesis and nucleolus localization
C1_06760C_A	orf19.6234		CAL0000201524	1.26385	0.00573798		Putative U2 snRNP component; mutation confers hypersensitivity to 5-fluorocytosine (5-FC), 5-fluorouracil (5-FU), and tubercidin (7-deazaadenosine); Hap43-induced, Spider biofilm induced
CR_06000W_A	orf19.451	SOK1	CAL0000196944	1.26385	0.00626536		Protein kinase required for degradation of Nrg1p; mutants are sensitive to growth on hydrogen peroxide medium; induced by alpha pheromone in SpiderM medium; rat catheter and Spider biofilm induced
C6_02770W_A	orf19.5550	MRT4	CAL0000181896	1.26326	0.0108077		Putative mRNA turnover protein; Hap43-induced; mutation confers hypersensitivity to tubercidin (7-deazaadenosine); rat catheter biofilm induced
C3_06240C_A	orf19.7409.1		CAL0000195422	1.26267	0.013025		Ortholog(s) have structural constituent of ribosome activity and mitochondrial large ribosomal subunit localization
C2_02170W_A	orf19.1533		CAL0000196772	1.26265	0.00440629		Possible vacuolar protein; Hap43-induced gene
C5_02490C_A	orf19.4261	TIF5	CAL0000179125	1.2625	2.63894e-06		Putative translation initiation factor; repressed upon phagocytosis by murine macrophage; Spider biofilm repressed
CR_00080W_A	orf19.7534	MIS12	CAL0000187257	1.26213	9.72139e-06		Mitochondrial C1-tetrahydrofolate synthase precursor
C2_05910W_A	orf19.5213		CAL0000198318	1.26185	0.0118258		Putative protein of unknown function; transcript is upregulated in clinical isolates from HIV+ patients with oral candidiasis
C5_03290C_A	orf19.2650.1		CAL0000177633	1.26156	0.000937902		Mitochondrial ribosomal protein of the small subunit; Spider biofilm repressed
C4_06450W_A	orf19.2889		CAL0000200288	1.2613	0.00936291		Ortholog(s) have role in ATP-dependent chromatin remodeling, chromatin remodeling, histone exchange and positive regulation of cellular response to phosphate starvation, more
C6_00950C_A	orf19.96	TOP1	CAL0000177495	1.26093	0.00113506		DNA topoisomerase I; required for wild-type growth and for wild-type mouse virulence; sensitive to camptothecin; induced upon adherence to polystyrene; rat catheter biofilm induced
C3_00560C_A	orf19.5407	SOF1	CAL0000196031	1.26077	0.0084048		Putative protein with a predicted role in 40S ribosomal subunit biogenesis; rat catheter biofilm induced
C7_01030C_A	orf19.7011		CAL0000188040	1.26068	0.00219949		Ortholog(s) have role in maturation of SSU-rRNA from tricistronic rRNA transcript (SSU-rRNA, 5.8S rRNA, LSU-rRNA) and nucleus, preribosome, small subunit precursor localization
CR_09910W_A	orf19.7565	GNP3	CAL0000198749	1.26018	0.0117218		Putative high-affinity glutamine permease; fungal-specific (no human or murine homolog)
C5_00590W_A	orf19.930	PET9	CAL0000182397	1.25988	0.000301298		Mitochondrial ADP/ATP carrier protein involved in ATP biosynthesis; possible lipid raft component; 3 predicted transmembrane helices; flucytosine induced; ketoconazole-induced; downregulated by Efg1p
C3_00840C_A	orf19.6156		CAL0000201599	1.25919	0.00145105		Ortholog of S. cerevisiae : AIM11, C. glabrata CBS138 : CAGL0I04928g, C. dubliniensis CD36 : Cd36_80770, C. parapsilosis CDC317 : CPAR2_102260 and C. auris B8441 : B9J08_002841
C7_00780W_A	orf19.7041		CAL0000179440	1.25905	0.00683939		Putative pre-tRNA processing protein; heterozygous null mutant exhibits hypersensitivity to parnafungin and cordycepin in the C. albicans fitness test
C3_07180C_A	orf19.6782	BMT1	CAL0000201954	1.2589	0.000895001		Beta-mannosyltransferase, required for addition of the 1st beta-mannose residue to acid-stable fraction of cell wall phosphopeptidomannan; 9-gene family member; mutants induce higher levels of inflammatory cytokines in mouse dendritic cells
C5_04530W_A	orf19.3938		CAL0000186555	1.2584	0.00049383		Putative mitochondrial ribosomal protein of the small subunit; mutation confers hypersensitivity to 5-fluorocytosine (5-FC), 5-fluorouracil (5-FU), and tubercidin (7-deazaadenosine)
CR_10410C_A	orf19.7618		CAL0000173996	1.25829	0.00972723		Putative nucleolar protein with a predicted role in pre-18S rRNA processing; Plc1p-regulated; Spider biofilm induced
C5_02660C_A	orf19.4283		CAL0000198925	1.2582	0.000288424		Ortholog(s) have role in cytoplasmic translational initiation
C2_08000C_A	orf19.2183	KRE30	CAL0000185948	1.25793	7.34613e-08		YEF3-subfamily ABC family protein; predicted not to be a transporter; repressed in core stress response; mutation confers hypersensitivity to amphotericin B
C6_03380W_A	orf19.5627		CAL0000175912	1.25721	0.0134856		S. cerevisiae ortholog Hek2/Khd1 is a putative RNA binding protein involved in the asymmetric localization of ASH1 mRNA; Hap43-induced gene
C7_03800W_A	orf19.7202		CAL0000192651	1.25625	0.00558101		Ortholog(s) have role in protein retention in ER lumen, retrograde vesicle-mediated transport, Golgi to endoplasmic reticulum
C2_05160C_A	orf19.3547		CAL0000178700	1.25548	0.000182833		Ortholog(s) have mRNA 3'-UTR binding, mRNA 5'-UTR binding, translation repressor activity, mRNA regulatory element binding activity and role in negative regulation of translation, protein stabilization, ribosomal large subunit biogenesis
CR_02890C_A	orf19.2847		CAL0000174854	1.25512	0.0014468		Ortholog(s) have RNA polymerase III activity, role in tRNA transcription by RNA polymerase III and RNA polymerase III complex localization
C7_00700W_A	orf19.7049	CYB5	CAL0000192012	1.25494	3.31615e-08		Cytochrome b(5); ortholog of S. cerevisiae Cyb5; induced in high iron; fluconazole-induced; shows colony morphology-related gene regulation by Ssn6; mutants are viable
C1_13720W_A	orf19.5009		CAL0000187064	1.25463	7.53437e-06		Ortholog of S. cerevisiae : KEL3, C. glabrata CBS138 : CAGL0A01067g, C. dubliniensis CD36 : Cd36_12710, C. parapsilosis CDC317 : CPAR2_201590 and C. auris B8441 : B9J08_002506
C7_02120C_A	orf19.6503		CAL0000196878	1.25459	0.000275219		Ortholog(s) have structural constituent of ribosome activity, role in mitochondrial translation and mitochondrial large ribosomal subunit localization
C3_05830W_A	orf19.7363	KRE6	CAL0000200145	1.25447	0.00249643		Essential beta-1,6-glucan synthase subunit; change in mRNA length, not abundance, at yeast-hypha transition; alkaline induced by Rim101, on cell wall regeneration; Spider biofilm induced; Bcr1-repressed in RPMI a/a biofilms
C1_02610W_A	orf19.2949		CAL0000199259	1.25431	0.00812229		Putative protein with a role in autophagy; rat catheter biofilm induced
C4_05750C_A	orf19.1260	LEA1	CAL0000184113	1.25329	0.0106328		Predicted component of U2 snRNP; induced by alpha pheromone in SpiderM medium
C7_01760C_A	orf19.6548	ISU1	CAL0000192594	1.25315	0.00031632		Protein with similarity to NifU; possible role in iron-sulfur cluster biogenesis; induced in low iron; rat catheter biofilm induced; rat catheter and Spider biofilm induced
C1_11030W_A	orf19.2311	RPL82	CAL0000174842	1.2531	0.00178718		Predicted ribosomal protein; genes encoding cytoplasmic ribosomal subunits, translation factors, and tRNA synthetases are downregulated upon phagocytosis by murine macrophage
C4_05260W_A	orf19.2631		CAL0000201272	1.25268	0.00105795		Subunit of Elongator complex; required for modification of wobble nucleosides in tRNA in S. cerevisiae; Hap43-induced gene
C4_06370C_A	orf19.2898		CAL0000180076	1.25196	0.0046287		Ortholog(s) have borate efflux transmembrane transporter activity, role in borate transport, protein targeting to vacuole and fungal-type vacuole, plasma membrane localization
C1_12230W_A	orf19.5241	SNT1	CAL0000181880	1.25161	0.00768724		Ortholog of S. cerevisiae Snt1; an NAD-independent histone deacetylase; heterozygous transposon mutation affects filamentous growth; null mutants are viable
C1_05950C_A	orf19.2452		CAL0000198885	1.25131	0.00229199		Protein of unknown function; induced in high iron; repressed in core caspofungin response; ketoconazole-repressed; colony morphology-related gene regulation by Ssn6; possibly subject to Kex2 processing
C3_06030W_A	orf19.7384	NOG1	CAL0000194572	1.25105	0.00274884		Putative GTPase; mutation confers hypersensitivity to 5-fluorocytosine (5-FC), 5-fluorouracil (5-FU), and tubercidin (7-deazaadenosine); repressed by prostaglandins; Hap43-induced
C4_04410C_A	orf19.3846	LYS4	CAL0000195924	1.25077	3.24741e-06		Homoaconitase; regulated by Gcn4, Gcn2; induced in response to amino acid starvation (3-AT); induced by human whole blood or PMNs; Hap43-repressed; flow model and Spider biofilm repressed
CR_03500W_A	orf19.4393	CIT1	CAL0000197786	1.25033	5.01514e-06		Citrate synthase; induced by phagocytosis; induced in high iron; Hog1-repressed; Efg1-regulated under yeast, not hyphal growth conditions; present in exponential and stationary phase; Spider biofilm repressed; rat catheter biofilm induced
C1_03650C_A	orf19.3064	MRPL27	CAL0000184130	1.24979	0.000158683		Putative 60S ribosomal protein L27, mitochondrial precursor
C1_10990C_A	orf19.2315		CAL0000194052	1.24971	0.00638557		Transcription factor with bZIP motif involved in regulation of galactose catabolism genes; performs role analogous to Gal4p in S. cerevisiae; regulates carbon source-dependent stress response; regulates sphingolipid homeostasis
C2_07030C_A	orf19.2259		CAL0000193465	1.24951	9.56154e-05		Ortholog(s) have structural constituent of ribosome activity and mitochondrial large ribosomal subunit localization
C6_04180W_A	orf19.73		CAL0000200894	1.24904	0.000103934		Putative metalloprotease; associates with ribosomes and is involved in ribosome biogenesis; Spider biofilm induced
C5_02560C_A	orf19.4269		CAL0000188870	1.24892	0.00711821		Has domain(s) with predicted ATP binding, protein kinase activity and role in protein phosphorylation
C2_07160W_A	orf19.2270	SMF12	CAL0000200327	1.24805	1.73478e-06		Ortholog of S. cerevisiae Smf1; manganese transporter; Gcn4-regulated; Hap43, alkaline induced; caspofungin repressed; mutants are viable
C3_05810C_A	orf19.7362	SKN1	CAL0000200054	1.24748	0.00522776		Protein with a role in beta-1,6-glucan synthesis; probable N-glycosylated type II membrane protein; transcript and mRNA length change induced by yeast-hypha transition; induced by Rim101, caspofungin; rat catheter and Spider biofilm induced
C6_03210C_A	orf19.5608		CAL0000189174	1.24737	0.0146374		RNA polymerase III subunit; Spider biofilm induced
C7_00950W_A	orf19.7019	YML6	CAL0000188564	1.24722	0.000142065		Putative mitochondrial ribosomal protein; induced upon adherence to polystyrene
CR_06040W_A	orf19.3854		CAL0000185916	1.24694	0.00481354		Ortholog of S. cerevisiae Sat4; amphotericin B induced; clade-associated gene expression; Spider biofilm induced
C3_07400W_A	orf19.6751		CAL0000176862	1.24691	0.00662035		Ortholog(s) have tRNA (cytosine-2'-O-)-methyltransferase activity, tRNA (guanosine-2'-O-)-methyltransferase activity, tRNA 2'-O-methyltransferase activity
CR_10830C_A	orf19.7675		CAL0000196882	1.24663	0.00100648		Mitochondrial ribosomal protein of the large subunit; Spider biofilm repressed
C3_04370C_A	orf19.5884		CAL0000187255	1.24658	0.000638113		Putative nucleolar preribosomal-associated protein; decreased transcription is observed upon benomyl treatment or in an azole-resistant strain that overexpresses MDR1; Spider biofilm induced
CR_01580C_A	orf19.2545	DOT6	CAL0000186480	1.24646	0.000566403		Protein with a predicted role in telomeric gene silencing and filamentation; repressed by high-level peroxide stress; Spider biofilm induced
CR_05550C_A	orf19.5847		CAL0000190208	1.24625	0.000172275		Ortholog(s) have RNA polymerase III activity, role in tRNA transcription by RNA polymerase III and RNA polymerase III complex localization
C1_04130W_A	orf19.1047	ERB1	CAL0000194713	1.24622	0.000588966		Protein with a predicted role in ribosomal large subunit biogenesis; mutation confers hypersensitivity to 5-fluorocytosine (5-FC), 5-fluorouracil (5-FU), and tubercidin (7-deazaadenosine); hyphal, macrophage repressed
C1_00410C_A	orf19.6066		CAL0000181570	1.2461	5.17526e-06		Hexadecenal dehydrogenase; involved in the conversion of sphingosine 1-phosphate breakdown product hexadecenal to hexadecenoic acid; Spider biofilm induced
C4_01990W_A	orf19.4593.1		CAL0000193191	1.24598	0.00901887		Protein with a predicted role in mitochondrial respiratory chain complex II assembly; rat catheter biofilm induced
C2_04980C_A	orf19.3530	CKA2	CAL0000183692	1.24593	0.0144179		Catalytic alpha-subunit of protein kinase CK2; interaction with calcineurin pathway affects fluconazole sensitivity; synthetically lethal with CKA1; attenuated virulence in a mouse oropharyngeal candidiasis but not in a systemic mouse model
C7_03720C_A	orf19.5505	HIS7	CAL0000179206	1.24571	2.8068e-07		Putative imidazole glycerol phosphate synthase; histidine biosynthesis; no human/murine homolog; transcription induced by histidine starvation; regulated by Gcn2p and Gcn4p; higher protein level in stationary phase
C7_01600W_A	orf19.6565		CAL0000194697	1.2456	1.79863e-05		Conserved mitochondrial inner membrane insertase; mediates insertion of mitochondrial- and nuclear-encoded proteins from the matrix into the inner membrane; Spider biofilm repressed
C2_05740W_A	orf19.6885	SPO7	CAL0000190675	1.24546	0.00997528		Putative regulatory subunit of Nem1-Spo7 phosphatase holoenzyme that regulates nuclear growth by controling phospholipid biosynthesis; induced by alpha pheromone in SpiderM medium
CR_07390C_A	orf19.6129	MRPL8	CAL0000182649	1.24529	0.000212996		Mitochondrial 60S ribosomal protein subunit; Hap43p-repressed gene
C1_00590W_A	orf19.6047	TUF1	CAL0000198818	1.24471	8.35159e-05		Translation elongation factor TU; macrophage/pseudohyphal-induced; repressed upon phagocytosis by murine macrophage; levels decrease in stationary phase cells; Spider biofilm repressed
C5_05280C_A	orf19.4022	SDH4	CAL0000197273	1.24464	0.000340512		Succinate dehydrogenase, membrane subunit; induced in high iron
C1_13170C_A	orf19.4945	MSH6	CAL0000192796	1.24452	0.00152888		Protein similar to S. cerevisiae Msh6p, which is involved in mismatch repair; repressed under Cdc5p depletion; Hap43p-induced gene
C1_03940W_A	orf19.4468		CAL0000180102	1.24443	0.000759924		Putative succinate dehydrogenase; localized to the mitochondrial membrane; Hap43p-repressed gene
C1_04040C_A	orf19.4479		CAL0000182236	1.24403	0.0125811		Putative U3-containing 90S preribosome subunit; Hap43-induced; repressed in core stress response; Spider biofilm induced
C2_02200W_A	orf19.1536		CAL0000192596	1.24389	0.0108311		Putative zinc transporter essential for tolerance to zinc; plays a role in zincosome formation; Hap43-induced; required for normal filamentous growth; mRNA binds She3 and is localized to hyphal tips
C5_04780W_A	orf19.3964	ASH2	CAL0000198324	1.24374	0.00175996		Ortholog(s) have histone methyltransferase activity (H3-K4 specific) activity
C1_05070C_A	orf19.4064	GPI7	CAL0000200443	1.24355	0.000825542		Protein involved in attachment of GPI-linked proteins to cell wall; member of major facilitator superfamily; phosphodiesterase/nucleotide pyrophosphatase domain; similar to S. cerevisiae Gpi7p
C1_12340C_A	orf19.5230	MRPS9	CAL0000191081	1.24351	0.000737027		Mitochondrial ribosomal protein S9; has N-terminal mitochondrial targeting signal and an S9 consensus motif; overexpression in S. cerevisiae causes respiratory defect that is reversible upon cessation of C. albicans gene expression
C2_03640W_A	orf19.854	UGA11	CAL0000176906	1.24348	0.00342911		Putative gamma-aminobutyrate (GABA) transaminase; macrophage-induced; overlaps orf19.854.1, which is a region annotated as a blocked reading frame; Spider biofilm induced
C1_13010W_A	orf19.4929		CAL0000201653	1.24313	0.00016968		Ortholog(s) have mRNA binding, translation regulator activity and role in mitochondrial cytochrome c oxidase assembly, positive regulation of mitochondrial translational initiation
C2_07190C_A	orf19.2275		CAL0000177740	1.24258	1.63193e-07		Putative mitochondrial ribosomal protein; predicted role in aerobic respiration; Spider biofilm repressed
C1_01170C_A	orf19.3305		CAL0000198600	1.24239	0.00100358		Putative Zn(II)2Cys6 transcription factor
C4_02130W_A	orf19.4578	CYT2	CAL0000186461	1.24174	0.00178522		Cytochrome c1 heme lyase; transcript regulated by Nrg1; induced in high iron
C1_09570W_A	orf19.4820		CAL0000186125	1.24166	0.000712019		Ortholog of S. cerevisiae : YKL162C, C. dubliniensis CD36 : Cd36_09010, C. parapsilosis CDC317 : CPAR2_214170, C. auris B8441 : B9J08_005393 and Candida tenuis NRRL Y-1498 : CANTEDRAFT_95066
C5_04310W_A	orf19.3916		CAL0000198030	1.24075	0.0109745		Ortholog of C. dubliniensis CD36 : Cd36_53980, C. parapsilosis CDC317 : CPAR2_100980, C. auris B8441 : B9J08_004358 and Candida tenuis NRRL Y-1498 : CANTEDRAFT_116966
C5_01110W_A	orf19.1959		CAL0000189600	1.24004	0.00956733		Ortholog of S. cerevisiae : OTU2, C. dubliniensis CD36 : Cd36_51210, C. parapsilosis CDC317 : CPAR2_303850, C. auris B8441 : B9J08_000423 and Candida tenuis NRRL Y-1498 : CANTEDRAFT_114159
C5_05470W_A	orf19.4045	EST1	CAL0000174640	1.23962	5.35889e-07		Telomerase subunit; allosteric activator of catalytic activity, but not required for catalytic activity; has TPR domain
C4_01200C_A	orf19.4669	AAT22	CAL0000188482	1.23952	0.000551354		Aspartate aminotransferase; nitrogen metabolism; similar but not orthologous to S. cerevisiae Aat2; clade-associated gene expression; protein levels decrease in stationary phase yeast; mutant is viable; flow model biofilm repressed
C7_01420W_A	orf19.6587		CAL0000185013	1.23893	0.00314559		Ortholog of S. cerevisiae Gir2; transposon mutation affects filamentous growth
C7_01890C_A	orf19.6531.1	TOM71	CAL0000183702	1.23893	0.00108488		Predicted component of the TOM (translocase of outer membrane) complex involved in protein translocation into mitochondria; flucytosine induced
C4_01080W_A	orf19.4681	RAT1	CAL0000180194	1.23881	0.00356291		5'-->3' exoribonuclease; similar to S. cerevisiae nuclear exoribonuclease Rat1p; suppresses S. cerevisiae kem1 mutant slow growth, mating defect, and haploid invasive growth defect
C1_13110C_A	orf19.4937	CHS3	CAL0000195982	1.23838	0.00158347		Major chitin synthase of yeast and hyphae; synthesizes short-chitin fibrils; Chs4-activated; transcript induced at yeast-hyphal transition; Chs1 and Chs2, but not Chs3, are inhibited by the protoberberine HWY-289; Spider biofilm induced
C4_03730C_A	orf19.1305		CAL0000174739	1.23801	0.0119437		Ortholog(s) have tRNA (guanine-N1-)-methyltransferase activity, role in mitochondrial tRNA methylation, tRNA N1-guanine methylation and cytoplasm, mitochondrial matrix localization
C6_04060W_A	orf19.1217		CAL0000189523	1.23792	5.95641e-06		Ortholog(s) have ribosomal large subunit binding, ubiquitin-protein transferase activity
C4_00140C_A	orf19.5639	HIS4	CAL0000177625	1.23772	1.32231e-05		Multifunctional enzyme that catalyzes three steps of histidine biosynthesis, with phosphoribosyl-AMP cyclohydrolase, phosphoribosyl-ATP diphosphatase, and histidinol dehydrogenase activities; required for wild-type adhesion to human calls
C2_01740C_A	orf19.1485		CAL0000174313	1.23723	0.00171665		Mitochondrial ribosomal protein of the large subunit; rat catheter biofilm induced
C2_06250C_A	orf19.5487	CDC46	CAL0000182764	1.23679	0.000630191		Putative hexameric MCM complex subunit; predicted role in control of cell division; periodic mRNA expression. peak at cell-cycle M/G1 phase; regulated by tyrosol, cell density, Plc1; repressed by alpha pheromone in SpiderM medium
CR_01240C_A	orf19.3230	BOI2	CAL0000197750	1.23648	0.0147862		Putative SH3-domain-containing protein; mutation confers hypersensitivity to toxic ergosterol analog; Spider biofilm induced
C3_01830C_A	orf19.1663	MNT2	CAL0000188888	1.23621	0.000235041		Alpha-1,2-mannosyl transferase; adds 3rd mannose in cell-wall mannoprotein biosynthesis; partially redundant with Mnt1; role in adherence and virulence; expressed in yeast and hyphae; fungal-specific; Hap43-induced; Spider biofilm induced
C3_02630C_A	orf19.254		CAL0000200139	1.2359	0.000698839		Protein of unknown function; Hog1p-repressed; Spider biofilm induced
C2_08160C_A	orf19.2168.3		CAL0000201885	1.23574	0.000709809		Ortholog(s) have role in ER-dependent peroxisome organization, endoplasmic reticulum inheritance, endoplasmic reticulum organization and endoplasmic reticulum tubular network membrane organization, more
C4_06850C_A	orf19.3124		CAL0000175273	1.23497	0.00217513		Ortholog(s) have mRNA binding, metalloaminopeptidase activity and role in negative regulation of gene expression, protein initiator methionine removal involved in protein maturation
C1_08520C_A	orf19.397		CAL0000197867	1.23415	0.00498135		Ortholog(s) have structural constituent of ribosome activity and mitochondrial large ribosomal subunit localization
C3_05140C_A	orf19.5987		CAL0000185296	1.23408	0.00978519		Ortholog(s) have tRNA (guanine-N2-)-methyltransferase activity, role in tRNA methylation and cytoplasm, tRNA (m2G10) methyltransferase complex localization
C6_03690W_A	orf19.5736	ALS5	CAL0000191115	1.2339	0.00320249		ALS family adhesin; highly variable; expression in S. cerevisiae causes adhesion to human epithelium, endothelium or ECM, endothelial invasiveness by endocytosis and, at high abundance, ECM-induced aggregation; can form amyloid fibrils
C1_10000C_A	orf19.4866	CPP1	CAL0000191382	1.23382	0.00731623		VH1 family MAPK phosphatase; regulates Cst20-Hst7-Cek1-Cph1 filamentation pathway; negatively regulates mating, represses yeast-hyphal switch; required for virulence in mice; yeast-enriched; induced by alpha pheromone in SpiderM medium;
C1_03790C_A	orf19.1030		CAL0000196167	1.23358	0.000616536		Putative peptidyl-prolyl cis-trans isomerase
C5_01560C_A	orf19.4150		CAL0000192543	1.23273	0.00614037		Putative glutaredoxin; induced by nitric oxide; Spider biofilm induced
C1_05380C_A	orf19.427		CAL0000184448	1.23209	0.00262802		Ortholog(s) have telomeric DNA binding activity
C2_08840W_A	orf19.3585		CAL0000194338	1.23028	0.00208569		Putative tRNA methyltransferase complex subunit; regulated by Gcn4; repressed in response to amino acid starvation (3-aminotriazole treatment); Spider biofilm induced
CR_06910W_A	orf19.1842		CAL0000195920	1.22974	0.00836689		Predicted GTP/GDP exchange factor for Rsr1; rat catheter biofilm induced
C4_02720C_A	orf19.2726		CAL0000175743	1.22943	0.00498976		Putative plasma membrane protein; Plc1-regulated; Spider biofilm induced
C1_07690C_A	orf19.1229		CAL0000195471	1.22898	0.000160211		Ortholog(s) have role in protein export from nucleus, snRNA import into nucleus and nuclear envelope, nuclear periphery, nucleus localization
CR_08340W_A	orf19.6402	CYS3	CAL0000178125	1.22815	8.60031e-05		Cystathionine gamma-lyase; induced by alkaline, amphotericin B, cadmium stress, oxidative stress via Cap1; possibly adherence-induced; Hog1 regulated; reduced levels in stationary phase yeast cells; Spider and flow model biofilm induced
C2_08570W_A	orf19.3622	ANP1	CAL0000199673	1.22761	0.000148257		Putative mannosyltransferase of Golgi; member of Mnn9p family; similar to S. cerevisiae Anp1p; fungal-specific (no human or murine homolog)
C1_01580W_A	orf19.3348		CAL0000194298	1.22712	0.00275596		Ortholog(s) have structural constituent of ribosome activity and fungal-type vacuole, mitochondrial large ribosomal subunit localization
C5_03790W_A	orf19.1115	GUK1	CAL0000178615	1.22675	0.00505255		Putative guanylate kinase; identified in extracts from biofilm and planktonic cells; protein level decrease in stationary phase cultures; Hap43p-induced gene
C1_05050C_A	orf19.58	RRP6	CAL0000183418	1.22671	0.00334409		Putative nuclear exosome exonuclease component; Hap43p-induced gene; mutation confers hypersensitivity to 5-fluorocytosine (5-FC), 5-fluorouracil (5-FU), and tubercidin (7-deazaadenosine)
C1_10960W_A	orf19.2318.1		CAL0000188976	1.22649	0.00170004		Ortholog(s) have inositol phosphoceramide synthase regulator activity, role in inositol phosphoceramide metabolic process and inositol phosphoceramide synthase complex, integral component of Golgi membrane localization
C6_01980C_A	orf19.688		CAL0000201449	1.22599	0.000960548		Mitochondrial ribosomal protein of the small subunit; S. cerevisiae ortholog is essential for viability; Spider biofilm repressed
CR_06490C_A	orf19.717	HSP60	CAL0000174464	1.22564	1.09999e-05		Heat shock protein; soluble in hyphae; regulated by Nrg1 and by iron; induced in high iron; heavy metal (cadmium) stress-induced; sumoylation target; protein present in exponential and stationary phase cells; Hap43-repressed
C1_13900C_A	orf19.5027	LCB2	CAL0000186740	1.22552	1.67161e-06		Putative serine palmitoyltransferase component; mutation confers hypersensitivity to aureobasidin A
C1_05330C_A	orf19.432		CAL0000175904	1.22532	0.00673628		Predicted SCF ubiquitin ligase complex protein; Spider biofilm induced; rat catheter biofilm induced
C4_06350C_A	orf19.2901	NUP60	CAL0000187742	1.22432	0.000574168		Ortholog of S. cerevisiae Nup60p; a subunit of the nuclear pore complex; mutants are viable
C5_00260W_A	orf19.969		CAL0000189135	1.22395	0.000267195		Ortholog(s) have ribose phosphate diphosphokinase activity and role in 5-phosphoribose 1-diphosphate biosynthetic process, cytokinesis, fungal-type cell wall organization
C3_00250C_A	orf19.5444		CAL0000195007	1.2238	4.11119e-06		Protein involved in transport across membranes; Spider biofilm repressed
CR_02530W_A	orf19.171	DBP2	CAL0000194603	1.22325	0.00753947		Putative DEAD-box family ATP-dependent RNA helicase; flucytosine induced; repressed in core stress response
CR_06860C_A	orf19.1847	ARO10	CAL0000184409	1.22296	0.00475896		Aromatic decarboxylase; Ehrlich fusel oil pathway of aromatic alcohol biosynthesis; alkaline repressed; protein abundance affected by URA3 expression in CAI-4 strain; Spider biofilm induced
C1_09020W_A	orf19.4758		CAL0000196894	1.22254	3.16469e-05		Putative reductase or dehydrogenase; Hap43-repressed gene; alkaline repressed
C1_02290C_A	orf19.3686		CAL0000191919	1.22247	0.0067807		Ortholog(s) have protein domain specific binding activity, role in mitochondrial proton-transporting ATP synthase complex assembly and mitochondrion localization
C2_06020W_A	orf19.4118	CNT	CAL0000196014	1.22241	0.00117558		CNT family H(+)/nucleoside symporter; transports adenosine, uridine, inosine, guanosine, tubercidin; variant alleles for high/low-affinity isoforms; S or G at residue 328 affects specificity; Spider, flow model biofilm induced
CR_02110W_A	orf19.2611	MCM6	CAL0000192979	1.22241	0.000474573		Putative MCM DNA replication initiation complex component; mRNA expression peak at cell-cycle M/G1 phase; regulated by tyrosol and cell density; repressed by alpha pheromone in SpiderM medium; Hap43-induced gene
C1_04370C_A	orf19.5201		CAL0000192931	1.2224	0.000273934		Ortholog(s) have structural constituent of ribosome activity and mitochondrial small ribosomal subunit localization
C1_12820C_A	orf19.6340		CAL0000198535	1.22185	0.00459263		Ortholog(s) have DNA-directed 5'-3' RNA polymerase activity, RNA polymerase I activity, RNA polymerase II activity, RNA polymerase III activity, RNA-directed 5'-3' RNA polymerase activity
CR_06540W_A	orf19.712	KIP1	CAL0000181692	1.22143	0.0124654		Non-essential kinesin from the bipolar (Kinesis-5) family; involved in formation of the mitotic spindle
C2_02680W_A	orf19.5839	PDR17	CAL0000190551	1.22052	0.00624805		Fungal-specific protein (no human or murine homolog); role in sensitivity to fluconazole, specifically
C3_06970W_A	orf19.6804		CAL0000186213	1.22037	0.00172245		Ortholog(s) have role in SRP-dependent cotranslational protein targeting to membrane and signal recognition particle, endoplasmic reticulum targeting localization
C6_03140C_A	orf19.5599	MDL2	CAL0000176022	1.22009	0.000378227		Putative mitochondrial, half-size MDR-subfamily ABC transporter
CR_04500C_A	orf19.541		CAL0000187380	1.21965	0.00375781		Has domain(s) with predicted 2-oxoglutarate-dependent dioxygenase activity
C3_04120C_A	orf19.5856		CAL0000177501	1.21933	0.00858736		Membrane-localized protein of unknown function
C3_00340W_A	orf19.5433		CAL0000189259	1.21929	0.00347342		Ortholog(s) have protein folding chaperone activity, role in mitochondrial respiratory chain complex III assembly and mitochondrial matrix, mitochondrion localization
C4_02850W_A	orf19.2711		CAL0000181143	1.21897	4.88624e-06		Similar to S. cerevisiae Elp2, an Elongator complex subunit required for modification of wobble nucleosides in tRNA; repressed in core stress response
C7_02500C_A	orf19.6459	DPP3	CAL0000200315	1.21813	0.00987008		Protein similar to S. cerevisiae pyrophosphate phosphatase Dpp1; required for farnesol biosynthesis; repressed by 17-beta-estradiol, ethynyl estradiol; Spider biofilm induced
C7_01450C_A	orf19.6584	PRT1	CAL0000183631	1.21738	1.67629e-05		Putative translation initiation factor eIF3; mutation confers hypersensitivity to roridin A, verrucarin A; genes encoding ribosomal subunits, translation factors, tRNA synthetases are downregulated upon phagocytosis by murine macrophages
C2_04680W_A	orf19.150		CAL0000179179	1.21725	0.000462277		Predicted component of the Translocase of the Inner Mitochondrial membrane (TIM23 complex), involved in protein import into mitochondria
C5_01140C_A	orf19.1956		CAL0000194004	1.21691	2.38942e-07		Ortholog(s) have role in reciprocal meiotic recombination and mitochondrial matrix, mitochondrion localization
C6_03850C_A	orf19.5760	IHD1	CAL0000194292	1.21654	0.0020342		GPI-anchored protein; alkaline, hypha-induced; regulated by Nrg1, Rfg1, Tup1 and Tsa1, Tsa1B in minimal media at 37; oralpharyngeal candidasis induced ; Spider biofilm induced; regulated in Spider biofilms by Tec1, Efg1, Ndt80, Rob1, Brg1
C5_01640W_A	orf19.6295	MAS2	CAL0000178676	1.21641	0.000180073		Putative processing peptidase, catalytic (alpha) subunit; protein level decreases in stationary phase cultures
C3_00570C_A	orf19.5406		CAL0000194272	1.21609	0.010489		Predicted plasma membrane associated protein phosphatase; required for normal filamentous growth; mRNA binds She3 and is localized to hyphal tips
C6_01630W_A	orf19.3423	TIF3	CAL0000196640	1.21601	0.000234965		Putative translation initiation factor; genes encoding ribosomal subunits, translation factors, and tRNA synthetases are downregulated upon phagocytosis by murine macrophage
C5_01720C_A	orf19.3203	RCY1	CAL0000199836	1.21572	0.00563518		Putative F-box protein involved in endocytic membrane traffic and/or recycling; fungal-specific (no human or murine homolog)
CR_10440W_A	orf19.7621		CAL0000179099	1.21567	0.00990007		Putative subunit of an alternative replication factor C complex; role in DNA replication, genome integrity, homologous recombination-mediated repair and telomere homeostasis;
C4_06720W_A	orf19.3138	NOP1	CAL0000195815	1.21482	0.000780214		Nucleolar protein; flucytosine induced; Hap43-induced; Spider biofilm repressed
C2_02580W_A	orf19.1584		CAL0000177657	1.2144	0.00232086		Predicted MFS membrane transporter; monocarboxylate porter family member; colony morphology-related gene regulation by Ssn6; flow model biofilm induced; Spider biofilm induced
C6_01710C_A	orf19.3415	PTK2	CAL0000186778	1.21377	0.000988031		Putative protein kinase of polyamine import; mutation confers hypersensitivity to high concentrations of tunicamycin; YPD flow model biofilm induced; rat catheter and Spider biofilm induced
C2_04400W_A	orf19.4513		CAL0000189141	1.21351	5.79857e-05		Protein of unknown function; mutants are viable; rat catheter and Spider biofilm induced
CR_01480W_A	orf19.2532	PRS	CAL0000194318	1.21342	0.00122839		Putative prolyl-tRNA synthetase; monofunctional Class II synthetase; gene is constitutively expressed
C7_03830C_A	orf19.7199		CAL0000194343	1.21288	0.000453392		Ortholog(s) have role in posttranslational protein targeting to endoplasmic reticulum membrane and TRC complex, cytoplasm localization
C4_06410W_A	orf19.2893		CAL0000190481	1.21178	0.0130009		Protein of unknown function; regulation correlates with clinical development of fluconazole resistance; transcript is upregulated in an RHE model of oral candidiasis
C1_00740C_A	orf19.6032	SPE1	CAL0000182839	1.21161	0.000266658		Ornithine decarboxylase; enzyme of polyamine biosynthesis; mutant is viable; functionally complements polyamine auxotrophy of S. cerevisiae spe1 mutant; downregulated upon adherence to polystyrene
C5_03350W_A	orf19.2644	QCR2	CAL0000188005	1.21129	3.4949e-05		Ubiquinol-cytochrome-c reductase; antigenic; induced by interaction with macrophage; repressed by nitric oxide; in detergent-resistant membrane fraction (possible lipid raft component); levels decrease in stationary phase; Hap43p-repressed
C7_00430W_A	orf19.7077		CAL0000183819	1.21111	0.00137823		Putative ferric reductase; induced by Mac1 under copper starvation; Plc1-regulated; Rim101-repressed
CR_08090W_A	orf19.6367	SSB1	CAL0000194973	1.21092	2.98678e-06		HSP70 family heat shock protein; mRNA in yeast and germ tubes; at yeast cell surface, not hyphae; antigenic in human/mouse infection; macrophage, GCN-induced; possibly essential; sumoylation target; Hap43-induced; Spider biofilm repressed
C1_00710C_A	orf19.6034	TUB2	CAL0000176403	1.21055	0.000201091		Beta-tubulin; functional homolog of ScTub2; overproduction makes S. cerevisiae inviable; has two introns; GlcNAc, hypha fluconazole-induced; slow growth, ectopic expression increases white-to opaque switch; rat catheter biofilm repressed
C4_06210C_A	orf19.2917		CAL0000184634	1.21053	0.00491855		Putative GTPase; heterozygous null mutant exhibits resistance to parnafungin in the C. albicans fitness test; Hap43p-induced gene
C4_04240C_A	orf19.1426		CAL0000181720	1.20959	0.00567671		Ortholog of S. cerevisiae Skg6; localizes to the cell cortex, cell bud neck, cell bud tip, incipient cellular bud site, and is membrane-bound; Spider biofilm induced
CR_06640C_A	orf19.698		CAL0000191691	1.20922	0.00200969		Integral ER membrane protein; predicted role in maintenance of ER zinc homeostasis; Spider biofilm induced
C1_07020C_A	orf19.6203	PUT3	CAL0000196161	1.20831	0.0017995		Zn(II)2Cys6 transcription factor; has similarity to S. cerevisiae Put3, a transcription factor involved in the regulation of proline utilization genes
C1_10610W_A	orf19.1832	FCY23	CAL0000191201	1.20815	0.0144881		Putative transporter; Gcn4p-regulated; more similar to S. cerevisiae Tpn1p, which is a vitamin B6 transporter, than to purine-cytosine permeases
CR_04240C_A	orf19.512		CAL0000178904	1.20718	0.00785422		Ortholog of S. cerevisiae Kre33; essential; S. cerevisiae ortholog is essential and is required for biogenesis of the small ribosomal subunit
C5_02120C_A	orf19.4219	RIX7	CAL0000179059	1.20637	0.0103081		Putative ATPase of the AAA family; role in ribosomal subunit export from the nucleus; mutation impairs hyphal growth and biofilm formation
C1_01110C_A	orf19.3300	ZPR1	CAL0000194324	1.20635	0.000111083		Protein with putative zinc finger; regulated by Gcn4p; repressed in response to amino acid starvation (3-aminotriazole treatment); upregulation correlates with clinical development of fluconazole resistance
C7_02640W_A	orf19.3700	TOM70	CAL0000178541	1.2054	0.00133721		Ortholog(s) have mitochondrion targeting sequence binding, protein transmembrane transporter activity
CR_09830W_A	orf19.7554		CAL0000178856	1.20534	0.00853837		Transporter; similar to the Sit1 siderophore transporter; induced by nitric oxide independent of Yhb1; repressed during chlamydospore formation in C. albicans and C. dubliniensis; rat catheter biofilm repressed
C5_01240W_A	orf19.1945	AUR1	CAL0000178882	1.2049	0.00170286		Inositolphosphorylceramide (IPC) synthase; catalyzes the key step in sphingolipid biosynthesis; antifungal drug target; flow model biofilm induced; Spider biofilm induced
CR_06840W_A	orf19.1849		CAL0000179907	1.2046	0.0135402		Ortholog(s) have U3 snoRNA binding, rRNA binding activity and role in maturation of SSU-rRNA from tricistronic rRNA transcript (SSU-rRNA, 5.8S rRNA, LSU-rRNA), ribosomal small subunit biogenesis
CR_06230W_A	orf19.3874		CAL0000201681	1.20457	0.00797624		Predicted cation transmembrane transporter; Spider biofilm induced
C1_00990C_A	orf19.3288	NMA111	CAL0000176472	1.20433	0.00377317		Putative serine protease and general molecular chaperone; macrophage-induced gene; repressed in core stress response; merged with orf19.3288.1 in Assembly 21
C2_09510C_A	orf19.1403		CAL0000200520	1.20397	0.00466363		Ortholog(s) have ATP:ADP antiporter activity, calcium ion binding activity and role in ADP transport, ATP transport, mitochondrial transport
C1_03780C_A	orf19.1031	HMG1	CAL0000177752	1.20395	0.000251661		HMG-CoA reductase; enzyme of sterol pathway; inhibited by lovastatin; gene not transcriptionally regulated in response to lovastatin and fluconazole
C7_02940C_A	orf19.5167	IFM1	CAL0000198780	1.20336	0.00138803		Putative mitochondrial translation initiation factor; transcript regulated by Nrg1, Mig1, and Tup1
C2_10820C_A	orf19.5365		CAL0000194341	1.20307	0.00677607		S. cerevisiae ortholog YMR259C interacts with Trm7 for 2'-O-methylation of C32 of substrate tRNAs; downregulated by fluphenazine treatment or in an azole-resistant strain that overexpresses CDR1 and CDR2
C2_00400C_A	orf19.2091		CAL0000183480	1.20286	7.06599e-05		Putative NADH dehydrogenase; repressed by nitric oxide, Hap43p-repressed
C2_07920W_A	orf19.2191		CAL0000182585	1.20272	0.00534159		Ortholog(s) have diphthine methylesterase activity, role in endocytic recycling, peptidyl-diphthamide biosynthetic process from peptidyl-histidine and cytoplasm, endosome localization
C6_03950C_A	orf19.5772		CAL0000185200	1.20255	0.00268959		Ortholog(s) have role in chromatin remodeling, histone exchange and Swr1 complex, cytosol, nucleus localization
CR_01060W_A	orf19.3249	LAG1	CAL0000185837	1.20243	0.000819766		Putative ceramide synthase component; Hap43p-repressed gene; amphotericin B repressed
C2_02350C_A	orf19.1555	SAC3	CAL0000199902	1.2022	0.00268701		Putative nuclear pore-associated protein, required for small ribosomal subunit biogenesis; possibly an essential gene, disruptants not obtained by UAU1 method
C4_01370W_A	orf19.4650	ILV6	CAL0000184099	1.20184	0.00169348		Putative regulatory subunit of acetolacetate synthase; alkaline induced; regulated by Gcn2 and Gcn4; protein present in exponential and stationary growth phase yeast; Spider biofilm repressed
C5_03760C_A	orf19.1119	MTR10	CAL0000185976	1.20184	4.86868e-06		Putative importin; member of a family of fungal-specific nuclear importins; Mig1-regulated
C4_06610C_A	orf19.2871	SDH12	CAL0000176470	1.20182	0.000374206		Succinate dehydrogenase; soluble protein in hyphae; macrophage-downregulated protein level; downregulated by Efg1p; repressed by nitric oxide; protein present in exponential and stationary growth phase yeast cultures; Hap43p-repressed gene
C1_04290C_A	orf19.1064	ACS2	CAL0000197968	1.20164	7.42797e-08		Acetyl-CoA synthetase; antigenic during human and murine infection; induced by Efg1; macrophage-induced protein; soluble protein in hyphae; gene contains intron; flow model and Spider biofilm repressed
C1_10470W_A	orf19.989		CAL0000201693	1.20157	0.000656842		Mitochondrial ribosomal protein of the small subunit; Spider biofilm repressed
C2_04180C_A	orf19.804		CAL0000181180	1.20154	0.00168005		Putative mitochondrial carrier family transporter; rat catheter biofilm induced
C3_02690C_A	orf19.261		CAL0000196362	1.20148	0.00163374		Ortholog(s) have dolichol kinase activity, role in dolichyl monophosphate biosynthetic process and endoplasmic reticulum membrane localization
C1_03280W_A	orf19.3022		CAL0000192841	1.20082	0.000165576		Ortholog(s) have structural constituent of ribosome activity and mitochondrial small ribosomal subunit localization
C3_01410C_A	orf19.1710		CAL0000194133	1.19982	0.00266849		Putative NADH-ubiquinone oxidoreductase; in detergent-resistant membrane fraction (possible lipid raft component); predicted N-terminal acetylation; nitric oxide-repressed; plasma membrane-localized; protein decreases in stationary phase
C1_10630C_A	orf19.1834		CAL0000200457	1.1992	0.0120951		Has domain(s) with predicted role in mitotic sister chromatid cohesion
C7_03120W_A	orf19.5143		CAL0000174120	1.1985	3.17076e-05		Predicted component of the mitochondrial TIM22 complex; involved in protein import into mitochondrial inner membrane; Spider biofilm repressed
C1_14160W_A	orf19.7223		CAL0000185918	1.19838	0.005225		Ortholog(s) have protein-lysine N-methyltransferase activity, role in peptidyl-lysine monomethylation and cytosol, nucleus localization
C2_05100C_A	orf19.3541	ERF1	CAL0000184893	1.19831	0.000138901		Putative translation release factor 1, which interacts with stop codons and promotes release of nascent peptides from ribosomes; Hap43p-induced gene
C2_03080W_A	orf19.5791	IDH2	CAL0000183793	1.19799	0.00228827		Putative mitochondrial NAD-isocitrate dehydrogenase subunit; induced by ciclopirox; induced in high iron; present in exponential and stationary growth phases; Spider biofilm repressed
CR_03110W_A	orf19.2415		CAL0000186309	1.19734	0.000116858		Ortholog(s) have role in mitochondrial translation and mitochondrion localization
C2_07830W_A	orf19.2198	FLC3	CAL0000181365	1.19635	1.04864e-05		Protein involved in heme uptake; putative FAD transporter, similar to S. cerevisiae Flc3p
C3_05520C_A	orf19.6987	DNM1	CAL0000174679	1.19625	0.00183179		Putative dynamin-related GTPase involved in mitochondrial fission; transcript upregulated inbRHE model of oral candidiasis; transcript regulated by Nrg1, Mig1, and Tup1
C3_04340W_A	orf19.5877	ATF1	CAL0000176644	1.19625	0.00443856		Putative alcohol acetyltransferase; caspofungin repressed; expression depends on Tac1p
C5_02180C_A	orf19.4225	LEU3	CAL0000199400	1.19583	0.00356205		Zn(II)2Cys6 transcription factor; predicted regulator branched-c ofhain amino acid biosynthesis genes; alkaline induced; induced by Mnl1 under weak acid stress; required for yeast cell adherence to silicone substrate; Spider biofilm induced
C5_04130C_A	orf19.3895	CHT2	CAL0000190954	1.19528	0.000400182		GPI-linked chitinase; required for normal filamentous growth; repressed in core caspofungin response; fluconazole, Cyr1, Efg1, pH-regulated; mRNA binds She3 and is localized to yeast-form buds and hyphal tips; Spider biofilm repressed
C3_03390C_A	orf19.336	YAH1	CAL0000201691	1.19527	0.00883957		Protein similar to oxidoreductases; induced in high iron; Hap43-repressed
C4_04800W_A	orf19.3799		CAL0000195123	1.195	7.42422e-08		Ortholog(s) have role in ER-dependent peroxisome organization, endoplasmic reticulum inheritance, endoplasmic reticulum tubular network maintenance and endoplasmic reticulum tubular network organization, more
CR_09520C_A	orf19.6610		CAL0000176383	1.19494	0.0083122		Ortholog(s) have microtubule binding, microtubule plus end polymerase, microtubule plus-end binding activity
C5_01090C_A	orf19.1961		CAL0000174699	1.19481	0.00187239		Planktonic growth-induced gene
C3_01550C_A	orf19.1690	TOS1	CAL0000174850	1.19453	5.00641e-07		Protein similar to alpha agglutinin anchor subunit; secreted; exogenously expressed protein is a substrate for Kex2 processing in vitro; fluconazole-induced; induced by alpha pheromone in SpiderM medium; Hap43-induced
C1_03230C_A	orf19.3015	ARX1	CAL0000194302	1.19451	0.00810554		Putative ribosomal large subunit biogenesis protein; repressed in core stress response; repressed by prostaglandins
C1_08050W_A	orf19.5077		CAL0000176640	1.1941	0.00210088		Subunit of mitochondrial respiratory chain complex I; Hap43-repressed gene; repressed by nitric oxide
C5_04830W_A	orf19.3969	SFL2	CAL0000195882	1.19385	0.0113302		Transcription factor involved in regulation of morphogenesis; regulates transcription in response to carbon dioxide levels; required for filamentous growth, for virulence in RHE model but not in mice; Spider biofilm induced
CR_07080W_A	orf19.1815		CAL0000186684	1.19341	0.00803137		Ortholog of S. cerevisae/S. pombe Tif6; constituent of 66S pre-ribosomal particles; Spider biofilm induced
C2_07740W_A	orf19.2208		CAL0000177886	1.19299	0.00279333		Ortholog(s) have role in response to salt stress
CR_09120C_A	orf19.7308	TUB1	CAL0000195890	1.19262	2.70664e-05		Alpha-tubulin; gene has intron; complements cold-sensitivity of S. cerevisiae tub1 mutant; C. albicans has single alpha-tubulin gene, whereas S. cerevisiae has two (TUB1, TUB3); farnesol-upregulated in biofilm; sumoylation target
C2_05000C_A	orf19.3532	MRPL10	CAL0000178174	1.19241	0.00325339		Putative mitochondrial large subunit ribosomal protein; colony morphology-related gene regulation by Ssn6
CR_00800C_A	orf19.3276	PWP2	CAL0000174443	1.1923	0.00849311		Putative 90S pre-ribosomal component; repressed in core stress response; repressed by prostaglandins; physically interacts with TAP-tagged Nop1; Hap43-induced
C6_01770W_A	orf19.3407		CAL0000182971	1.19214	0.00930843		Putative transcription factor with zinc finger DNA-binding motif; Hap43p-repressed gene
C7_01570C_A	orf19.6569		CAL0000178814	1.19204	0.0142006		Predicted transmembrane transporter; induced during chlamydospore formation in both C. albicans and C. dubliniensis
C1_06090C_A	orf19.2436		CAL0000186077	1.19178	0.00220056		Predicted protein serine/threonine kinase; Spider biofilm induced
CR_05520W_A	orf19.5850	NOC2	CAL0000192871	1.19147	0.0114454		Putative nucleolar complex protein; Hap43-induced; transposon mutation affects filamentous growth; mutation confers hypersensitivity to 5-fluorouracil (5-FU), tubercidin (7-deazaadenosine); repressed in core stress response
C1_01030W_A	orf19.3291	HMT1	CAL0000187520	1.19129	0.00349735		Major type I protein arginine methyltransferase (PRMT); involved in asymmetric dimethylation of arginine residues; involved in nuclear export of Npl3p; Spider biofilm repressed
C1_07200W_A	orf19.4447	YMC1	CAL0000175477	1.19118	0.00196395		Putative inner mitochondrial membrane transporter; flucytosine induced; Spider biofilm repressed
C2_03230C_A	orf19.908	FEN12	CAL0000193175	1.19097	0.00142757		Putative protein with a predicted role in the elongation of fatty acids; amphotericin B, caspofungin repressed
C4_05190C_A	orf19.6858		CAL0000174840	1.19089	0.00731274		Protein with mRNA binding activity, involved in regulation of activity of putative metacaspase Mca1p
C5_05410C_A	orf19.4040	ILV3	CAL0000180914	1.19023	0.00248269		Dihydroxyacid dehydratase; repressed by nitric oxide; macrophage-induced protein; protein in exponential and stationary growth phase; Sef1, Sfu1p, Hap43-regulated; farnesol-repressed; flow model biofilm induced; Spider biofilm repressed
CR_03100W_A	orf19.2417	SMC5	CAL0000199747	1.19022	0.00609802		Protein similar to S. cerevisiae Smc5p, which is involved in DNA repair; transposon mutation affects filamentous growth
CR_03270W_A	orf19.2397		CAL0000181841	1.1901	0.0135884		Predicted membrane transporter, involved in biotin import; member of the anion:cation symporter (ACS) family, major facilitator superfamily (MFS); biotin-dependent transcription regulated by Vhr1p; amphotericin B, caspofungin repressed
C4_05660C_A	orf19.1251	BRN1	CAL0000196556	1.19005	0.0038016		Putative condensin complex subunit; cell-cycle regulated periodic mRNA expression
C6_02480W_A	orf19.5517		CAL0000187810	1.18985	0.000780217		Similar to alcohol dehydrogenases; induced by benomyl treatment, nitric oxide; induced in core stress response; oxidative stress-induced via Cap1; Spider biofilm repressed
C2_09940W_A	orf19.1358	GCN4	CAL0000200506	1.18965	0.00864525		bZIP transcription factor; amino acid control response; required for Efg1-dependent pseudohyphal induction by amino acid starvation, not by serum; human whole blood and PMN induced; required for biofilm formation; Spider biofilm induced
C2_02960C_A	orf19.5808		CAL0000187167	1.18928	0.0139097		Ortholog(s) have S-adenosylmethionine-dependent methyltransferase activity, protein-lysine N-methyltransferase activity
C1_12210W_A	orf19.5243	TRP3	CAL0000192837	1.18927	0.00129947		Putative bifunctional enzyme with predicted indole-3-glycerol-phosphate synthase and anthranilate synthase activities; regulated by Gcn2p and Gcn4p
C1_00100C_A	orf19.6100		CAL0000197186	1.18889	0.00571269		Cardiolipin synthase; ortholog of S. cerevisiae Crd1; transcript is upregulated in clinical isolates from HIV+ patients with oral candidiasis; mutants are viable; Spider biofilm repressed
C3_03070W_A	orf19.304		CAL0000196638	1.18881	0.00526902		Putative transporter similar to MDR proteins; fungal-specific; Spider biofilm induced
C2_01070W_A	orf19.2017		CAL0000186371	1.18878	0.00357209		Ortholog(s) have RNA polymerase I activity and role in nucleolar large rRNA transcription by RNA polymerase I, transcription by RNA polymerase I, transcription elongation from RNA polymerase I promoter
C7_01900W_A	orf19.6531	NUC2	CAL0000194924	1.18795	1.66953e-05		Putative NADH-ubiquinone oxidoreductase; identified in detergent-resistant membrane fraction (possible lipid raft component); alkaline repressed; Hap43-repressed; Spider biofilm repressed
C1_01600W_A	orf19.3350	MRP20	CAL0000174219	1.18781	0.00309089		Component of mitochondrial ribosome; decreased expression in hyphae compared to yeast-form cells
C5_02260C_A	orf19.4232	PTH1	CAL0000196310	1.18769	0.00378411		Putative gluconate transport protein; antigenic during human oral infection; possibly an essential gene, disruptants not obtained by UAU1 method
C5_02000C_A	orf19.3171	ACH1	CAL0000189008	1.1875	0.00735996		Acetyl-coA hydrolase; acetate utilization; nonessential; soluble protein in hyphae; antigenic in human; induced on polystyrene adherence; farnesol-, ketoconazole-induced; no human or murine homolog; stationary phase-enriched protein
C3_00960W_A	orf19.2500		CAL0000187080	1.18741	0.00649308		Mitochondrial protein involved in assembly of NADH ubiquinone oxidoreductase Complex I; required for biofilm formation, respiration and virulence
C4_02510W_A	orf19.2751		CAL0000180528	1.18727	0.0101005		Predicted membrane transporter; member of the monocarboxylate porter (MCP) family, major facilitator superfamily; Hap43-induced gene; alkaline upregulated by Rim101; possibly an essential gene, disruptants not obtained by UAU1 method
C2_06640C_A	orf19.1295	VAS1	CAL0000181624	1.18616	0.000279502		Putative tRNA-Val synthetase; genes encoding ribosomal subunits, translation factors, and tRNA synthetases are downregulated upon phagocytosis by murine macrophage
C4_01450W_A	orf19.4640	PWP1	CAL0000198308	1.1861	0.0118711		Putative rRNA processing protein; Hap43-induced; repressed in core stress response
CR_04580W_A	orf19.549		CAL0000177639	1.1861	0.00240574		Ortholog(s) have structural constituent of ribosome activity and mitochondrial large ribosomal subunit localization
C1_02820W_A	orf19.2970	LYS2	CAL0000183678	1.18603	0.00559487		Heterodimeric alpha-aminoadipate reductase large subunit; lysine biosynthesis; predicted binding sites for AMP and alpha-aminoadipate; inhibited by lys or thialysine; regulated by Gcn2 and Gcn4; Spider biofilm induced, flow model repressed
C3_01490W_A	orf19.1700	RPS7A	CAL0000199878	1.1855	0.000917854		Ribosomal protein S7; genes encoding cytoplasmic ribosomal subunits, translation factors, and tRNA synthetases are downregulated upon phagocytosis by murine macrophage; Spider biofilm repressed
C4_02050W_A	orf19.4587	HGH1	CAL0000178023	1.18517	0.00360464		Putative HMG1/2-related protein; transcript regulated by Mig1
C1_14150C_A	orf19.7222	PAM16	CAL0000176330	1.1849	0.00774762		Putative maltase; regulated by Gcn4; repressed by amino acid starvation (3-AT); rat catheter biofilm induced
C2_08070C_A	orf19.2178		CAL0000193287	1.18413	0.00193502		Mitochondrial carrier family member, involved in iron homeostasis; putative membrane transporter localized to the mitochondrial membrane; transcription under control of Atf2p; regulated by Sef1p, Sfu1p, and Hap43p
CR_00580W_A	orf19.7477	YRB1	CAL0000185845	1.18394	0.00307057		Functional homolog of S. cerevisiae Yrb1p; regulates Gsp1 GTPase activity and thereby affects nucleocytoplasmic transport and cytoskeletal dynamics; transcript is not regulated by white-opaque switch or by dimorphic transition
C1_12380C_A	orf19.5226	WRS1	CAL0000182691	1.18235	0.000385499		Putative tRNA-Trp synthetase; genes encoding ribosomal subunits, translation factors, tRNA synthetases are downregulated upon phagocytosis by murine macrophages
C1_01860W_A	orf19.4537		CAL0000174383	1.18047	0.00421448		Ortholog(s) have RNA polymerase II complex binding, RNA polymerase II complex recruiting activity
C6_02880W_A	orf19.5564		CAL0000184579	1.18043	0.000862479		Ortholog(s) have RNA-DNA hybrid ribonuclease activity and role in RNA catabolic process
C1_10160W_A	orf19.4885	MIR1	CAL0000184756	1.18027	0.0024682		Putative mitochondrial phosphate transporter; caspofungin repressed; expression is increased in a fluconazole-resistant isolate; induced upon adherence to polystyrene
C3_02470C_A	orf19.236	RPL9B	CAL0000184881	1.17941	0.000791077		Ribosomal protein L9; repressed upon phagocytosis by murine macrophages; repressed by nitric oxide; protein levels decrease in stationary phase; Hap43-induced; Spider biofilm repressed
C7_04130C_A	orf19.7161	SUI3	CAL0000188940	1.17892	0.000286804		Putative translation initiation factor; genes encoding ribosomal subunits, translation factors, and tRNA synthetases are downregulated upon phagocytosis by murine macrophage
C7_02060W_A	orf19.6511	LIG1	CAL0000175809	1.17842	9.50577e-05		tRNA ligase; functional homolog of S. cerevisiae Trl1
C7_00570W_A	orf19.7062	RPA135	CAL0000201405	1.17777	0.014093		Putative RNA polymerase I subunit A135; repressed by prostaglandins
C2_01210C_A	orf19.2003	HNM1	CAL0000200800	1.17753	0.00478574		Putative choline/ethanolamine transporter; mutation confers hypersensitivity to toxic ergosterol analog; colony morphology-related gene regulation by Ssn6; clade-associated gene expression
C1_02230W_A	orf19.3680	2010-09-07	CAL0000186883	1.17738	0.0148814		Septin, required for wild-type invasive growth in vitro but not required for virulence in a mouse model of systemic infection; localizes to hyphal septum or bud neck; Asn-rich; aberrant gel mobility; phosphorylated in vitro by Gin4p
C2_03820C_A	orf19.838.1	RPS9B	CAL0000197665	1.17718	0.00188007		Predicted ribosomal protein; repressed upon phagocytosis by murine macrophage; transcript possibly regulated upon hyphal formation; Spider biofilm repressed
C4_02870C_A	orf19.2709	ZUO1	CAL0000192667	1.17669	0.000244113		Ortholog of S. cerevisiae Zuo1; a cytosolic ribosome-associated chaperone; likely to be essential for growth, based on an insertional mutagenesis strategy; Spider biofilm repressed
C1_11220C_A	orf19.680		CAL0000183476	1.17666	0.000171354		Predicted component of the Translocase of the Inner Mitochondrial membrane (TIM23 complex); involved in mitochondrial protein import; Spider biofilm repressed
C3_02320W_A	orf19.1613	ILV2	CAL0000198378	1.17476	0.000184338		Putative acetolactate synthase; regulated by Gcn4p; induced by amino acid starvation (3-AT treatment); stationary phase enriched protein
C5_02530W_A	orf19.4265	UAP1	CAL0000180804	1.1746	0.0123184		UDP-N-acetylglucosamine pyrophosphorylase, catalyzes biosynthesis of UDP-N-acetylglucosamine from UTP and N-acetylglucosamine 1-phosphate; functional homolog of S. cerevisiae Qri1p; alkaline upregulated
C1_06480C_A	orf19.6264.3		CAL0000185928	1.17453	0.00994112		Ortholog(s) have role in endoplasmic reticulum to Golgi vesicle-mediated transport and COPII-coated ER to Golgi transport vesicle, Golgi apparatus, endoplasmic reticulum localization
C7_01270C_A	orf19.6907		CAL0000176214	1.17399	0.00867572		Ortholog(s) have DNA binding activity, role in regulation of DNA damage checkpoint and cytoplasm, nuclear periphery localization
CR_10370W_A	orf19.7613	HCR1	CAL0000183414	1.17342	0.000233011		Putative translation initiation factor; repressed upon phagocytosis by murine macrophage; Spider biofilm repressed
C5_00160W_A	orf19.5681		CAL0000188898	1.17262	0.00994948		Ortholog of C. dubliniensis CD36 : Cd36_50190, C. parapsilosis CDC317 : CPAR2_302680, C. auris B8441 : B9J08_004528 and Candida tenuis NRRL Y-1498 : CANTEDRAFT_109949
C4_02280W_A	orf19.2775	IDI1	CAL0000180278	1.17178	0.00330987		Ortholog(s) have isopentenyl-diphosphate delta-isomerase activity and role in farnesyl diphosphate biosynthetic process
C1_02490C_A	orf19.2938		CAL0000195583	1.17177	0.00266348		Putative mitochondrial inner membrane protein with a predicted role in the assembly of respiratory complex III; Hap43p-repressed gene; S. cerevisiae ortholog FMP25 localizes to mitochondrion
C1_02330C_A	orf19.3690.2		CAL0000201086	1.17141	0.0107596		Ribosomal 60S subunit protein; Spider biofilm repressed
C2_01130W_A	orf19.2012	NOT3	CAL0000179957	1.17129	0.000137857		Transcriptional regulator; not required for buccal epithelial cell adherence or virulence in mouse systemic infection; null mutant colonies exhibit slightly decreased filamentation ratio; required for yeast adherence to silicone substrate
C3_07420W_A	orf19.6748		CAL0000188406	1.16996	0.00912721		Ortholog(s) have eukaryotic 43S preinitiation complex, eukaryotic translation initiation factor 3 complex localization
CR_02950C_A	orf19.2852		CAL0000192450	1.16897	0.00796517		Ortholog(s) have structural constituent of ribosome activity, role in mitochondrial translation, mitochondrial translational initiation and mitochondrial small ribosomal subunit localization
C3_04430W_A	orf19.5893	RIP1	CAL0000191527	1.16881	3.6465e-05		Putative ubiquinol cytochrome c-reductase; induced by high iron; Hap43, nitric oxide, alkaline repressed; Spider biofilm repressed
C3_00450C_A	orf19.5420		CAL0000181892	1.16879	0.0036491		Ortholog(s) have structural constituent of ribosome activity, role in mitochondrial translation and mitochondrial large ribosomal subunit localization
CR_01980C_A	orf19.2599		CAL0000195874	1.16726	0.0104626		Mitochondrial carnitine carrier protein
C1_09680W_A	orf19.4831	MTS1	CAL0000177730	1.16642	0.000528735		Sphingolipid C9-methyltransferase; catalyzes methylation of the 9th carbon in the long chain base component of glucosylceramides; glucosylceramide biosynthesis is important for virulence; Spider biofilm repressed
CR_04050C_A	orf19.488	MEX67	CAL0000181331	1.16617	0.00681168		Nuclear export protein; has NTF2-like domain; interacts with Mtr2p via the NTF2-like domain
C7_01590C_A	orf19.6566		CAL0000182545	1.16502	0.00972316		Mitochondrial protein required for expression of respiratory chain complex IV (cytochrome c oxidase)
C2_04550C_A	orf19.4495	NDH51	CAL0000186277	1.16441	8.3082e-05		Nicotinamide adenine dinucleotide dehydrogenase complex I subunit of the mitochondrial electron transport chain; required for wild-type filamentous growth; alkaline repressed; Hap43-repressed; Spider biofilm repressed
C5_01540W_A	orf19.4149.1		CAL0000187802	1.1643	0.00090081		Protein component of the small (40S) ribosomal subunit; Spider biofilm repressed
C5_02890W_A	orf19.4311	YNK1	CAL0000191707	1.16424	0.00714507		Nucleoside diphosphate kinase (NDP kinase); homo-hexameric; soluble protein in hyphae; flucytosine induced; biofilm induced; macrophage-induced protein; stationary phase enriched protein; Spider biofilm repressed
C4_01360W_A	orf19.4651	PGA53	CAL0000200268	1.16393	0.0119395		GPI-anchored cell surface protein of unknown function; greater mRNA abundance observed in a cyr1 homozygous null mutant than in wild type
C5_02040W_A	orf19.3167		CAL0000197403	1.16369	0.0138921		Heme A:farnesyltransferase; catalyzes the 1st step in conversion of protoheme to the heme A prosthetic group required for cytochrome c oxidase activity; Spider biofilm repressed
C7_03670W_A	orf19.6702	DED81	CAL0000197236	1.1629	0.000381239		Putative tRNA-Asn synthetase; genes encoding ribosomal subunits, translation factors, tRNA synthetases are downregulated upon phagocytosis by murine macrophage; protein enriched in stationary phase yeast cultures
C2_06330C_A	orf19.5496	AVT1	CAL0000176671	1.16238	0.000811373		Putative vacuolar transporter; promoter bound by a1p and alpha2p by ChIP-chip analysis
CR_09160C_A	orf19.7312	ERG13	CAL0000197068	1.16133	3.62533e-06		3-hydroxy-3-methylglutaryl coenzyme A synthase; ergosterol biosynthesis; sumoylation target; Tn mutation affects filamentation; amphotericin B, caspofungin repressed; exponential, stationary growth phase expressed; Spider biofilm repressed
C3_07900C_A	orf19.6186		CAL0000183174	1.16104	0.00977105		Predicted protein of unknown function; overlaps orf19.6185
C2_06810C_A	orf19.2232	RPL11	CAL0000192242	1.16095	0.00852115		Ribosomal protein; repressed by phagocytosis; colony morphology-related gene regulation by Ssn6; Hap43-induced; Spider biofilm repressed
C1_08090C_A	orf19.5081	FUN12	CAL0000190309	1.16081	0.00637348		Functional homolog of S. cerevisiae Fun12 translation initiation factor eIF5B; genes encoding ribosomal subunits, translation factors, and tRNA synthetases are downregulated upon phagocytosis by murine macrophage
C2_00840W_A	orf19.2040		CAL0000175936	1.16068	0.0106231		Ortholog(s) have oxidoreductase activity, acting on NAD(P)H activity
C4_04700W_A	orf19.3812	SSZ1	CAL0000182719	1.15899	0.000468693		Putative HSP70 chaperone; protein level decreases in stationary phase cultures; Spider biofilm repressed
C2_10030C_A	orf19.1779	MP65	CAL0000177294	1.15855	0.00159191		Cell surface mannoprotein; cell-wall glucan metabolism, adhesion; adhesin motif; O-glycosylation; induced by heat, germ tube formation, wall regeneration; mycelial antigen; diagnostic marker; fluconazole-repressed; Spider biofilm induced
C6_03450C_A	orf19.5705	NAM2	CAL0000195709	1.15776	0.00154902		Mitochondrial leucyl-tRNA synthetase
C1_09030C_A	orf19.4759	COX5	CAL0000179426	1.15694	0.000426713		Cytochrome oxidase subunit V; putative upstream CCAAT box regulatory element; macrophage/pseudohyphal-induced; repressed by nitric oxide; intron in 5'-UTR; Hap43p-dependent repression in low iron medium
C1_01050C_A	orf19.3293		CAL0000194246	1.15691	0.00501867		Putative enoyl reductase involved in very long chain fatty acid elongation; possibly an essential gene, disruptants not obtained by UAU1 method
C5_05490C_A	orf19.4051	HTS1	CAL0000190585	1.15688	0.000158869		Putative tRNA-His synthetase; downregulated upon phagocytosis by murine macrophage; stationary phase enriched protein; Spider biofilm repressed
CR_09510C_A	orf19.6612		CAL0000176104	1.15663	0.00802712		Putative mitochondrial protein; Hap43p-induced gene
C1_01350C_A	orf19.3324	TIF	CAL0000186279	1.15655	1.01683e-06		Translation initiation factor; upregulated in highly virulent strain compared to less virulent strain; antigenic in human; flucytosine induced; downregulated upon phagocytosis by macrophages; Spider biofilm repressed
C6_04250W_A	orf19.1082.1		CAL0000174812	1.15652	0.00195764		Ortholog(s) have cytochrome-c oxidase activity, role in mitochondrial cytochrome c oxidase assembly and mitochondrial intermembrane space, mitochondrial respiratory chain complex IV localization
C1_06730W_A	orf19.6237	RAC1	CAL0000196388	1.15618	0.00497629		G-protein of RAC subfamily; required for embedded filamentous growth, not for serum-induced hyphal growth; dynamic localization at plasma membrane and nucleus; similar to, but not interchangeable with, Cdc42p; lacks S. cerevisiae homolog
C6_04100W_A	orf19.1212		CAL0000179063	1.15614	0.000506894		Ortholog(s) have FFAT motif binding, phosphatidylinositol binding activity
C5_00190C_A	orf19.979	FAS1	CAL0000183162	1.15521	0.0137899		Beta subunit of fatty-acid synthase; multifunctional enzyme; Hap43, fluconazole-induced; amphotericin B, caspofungin repressed; macrophage/pseudohyphal-induced; flow model and Spider biofilm repressed
C5_04750C_A	orf19.3962	HAS1	CAL0000175982	1.1552	0.014642		Functional homolog of S. cerevisiae Has1p, which is a nucleolar protein of the DEAD-box ATP-dependent RNA helicase family that is involved in biogenesis of the ribosome, particularly the small (40S) subunit; caspofungin-downregulated
C5_02270W_A	orf19.4233	THR4	CAL0000193606	1.15513	0.0043034		Putative threonine synthase; protein present in exponential and stationary growth phase yeast cultures; Gcn4p-regulated; sumoylation target
CR_10140W_A	orf19.7590		CAL0000186451	1.15499	6.8979e-05		Putative NADH-ubiquinone oxidoreductase; identified in detergent-resistant membrane fraction (possible lipid raft component); predicted N-terminal acetylation; repressed by nitric oxide
C2_09060C_A	orf19.198	ASN1	CAL0000188342	1.15494	0.00050984		Putative asparagine synthetase; soluble protein in hyphae; regulated by Rim101; decreased expression at pH 4 vs pH 8; protein detected during exponential and stationary phases of yeast-form growth
C1_06060C_A	orf19.2439		CAL0000199317	1.15442	0.00712351		Putative mitochondrial acyl carrier protein involved in fatty acid biosynthesis; shows colony morphology-related gene regulation by Ssn6p; protein newly produced during adaptation to the serum
C5_02580W_A	orf19.4271		CAL0000181870	1.15292	0.0134942		Predicted ORF from Assembly 19; removed from Assembly 20; subsequently reinstated in Assembly 21 based on comparative genome analysis
C6_00820W_A	orf19.3642	SUN41	CAL0000175157	1.15254	0.000259079		Cell wall glycosidase; role in biofilm formation and cell separation; possibly secreted; hypoxia, hyphal induced; caspofungin repressed; Efg1, Cph1 regulated; O-glycosylated, possible Kex2 substrate; 5'-UTR intron; Spider biofilm induced
CR_04600W_A	orf19.551		CAL0000195473	1.15206	0.00850138		Ortholog of C. dubliniensis CD36 : Cd36_29980, C. parapsilosis CDC317 : CPAR2_204170, C. auris B8441 : B9J08_004836 and Candida tenuis NRRL Y-1498 : CANTEDRAFT_110235
C3_00420W_A	orf19.5425		CAL0000186672	1.15119	0.0142888		Ortholog(s) have 3'-tRNA processing endoribonuclease activity
C1_01530C_A	orf19.3341		CAL0000176283	1.15089	0.000215465		Putative tRNA-Arg synthetase; essential; genes encoding ribosomal subunits, translation factors, and tRNA synthetases are downregulated upon phagocytosis by murine macrophage; downregulated by growth in the mouse cecum
C1_08100W_A	orf19.5083	DRG1	CAL0000193469	1.15004	0.00196483		Member of the DRG family of GTP-binding proteins; involved in regulation of invasive filamentous growth
C5_03550W_A	orf19.6665		CAL0000185600	1.14991	0.0129305		Ortholog(s) have structural constituent of nuclear pore activity
C4_01660W_A	orf19.4627		CAL0000182929	1.14923	0.00497175		Ortholog(s) have structural constituent of nuclear pore activity
C1_08110W_A	orf19.5085		CAL0000200179	1.14838	0.0044051		Ortholog(s) have nuclear localization sequence binding activity
CR_00190W_A	orf19.7516		CAL0000182028	1.14811	0.0119751		N-acetyltransferase related to Gcn5p, acts as N-acetylglucosamine (GlcNAc) sensor required for GlcNAc-induced histone acetylation at promoters of GlcNAc-inducible genes and activation of their transcription by Rep1p; Hap43-induced gene
C1_13030C_A	orf19.4931		CAL0000188986	1.14795	0.000986295		Putative tRNA-Cys synthetase; induced by alpha pheromone in SpiderM medium; ribosomal subunits, translation factors, tRNA synthetases are downregulated upon phagocytosis by murine macrophage
CR_04100C_A	orf19.493	RPL15A	CAL0000190553	1.1478	0.00094991		Putative ribosomal protein; repressed upon phagocytosis by murine macrophage; positively regulated by Tbf1; Spider biofilm repressed
C2_01690W_A	orf19.1480		CAL0000185815	1.14741	0.0121843		Putative succinate dehydrogenase; enzyme of citric acid cycle; repressed by nitric oxide; Efg1, Hap43 repressed
C1_00070W_A	orf19.6105	MVD	CAL0000181620	1.14673	0.000537317		Mevalonate diphosphate decarboxylase; functional homolog of S. cerevisiae Erg19; possible drug target; regulated by carbon source, yeast-hypha switch, growth phase, antifungals; gene has intron; rat catheter, Spider biofilm repressed
C4_00880W_A	orf19.4705		CAL0000199196	1.14657	0.00682991		Ortholog(s) have ATP binding, ATP:3'-cytidine-cytidine-tRNA adenylyltransferase activity, CTP:3'-cytidine-tRNA cytidylyltransferase activity, tRNA adenylyltransferase activity, tRNA binding activity
C5_00150C_A	orf19.5682		CAL0000179212	1.14571	0.00570338		Ortholog(s) have nuclear localization sequence binding, protein-containing complex binding activity and role in NLS-bearing protein import into nucleus, proteasome localization, protein import into nucleus, protein targeting to membrane
C6_03540W_A	orf19.5720		CAL0000190473	1.14301	0.0111458		Predicted membrane transporter, member of the monocarboxylate porter (MCP) family, major facilitator superfamily (MFS); ketoconazole or caspofungin repressed; Spider biofilm induced
CR_07020W_A	orf19.2363		CAL0000194655	1.14265	0.00307374		Ortholog(s) have thiosulfate sulfurtransferase activity
C1_14260C_A	orf19.7236	TIF35	CAL0000193017	1.14223	0.00863697		Putative translation initiation factor; repressed upon phagocytosis by murine macrophage; Spider biofilm repressed
C2_08040C_A	orf19.2179.2	RPS10	CAL0000177647	1.13914	0.00717201		Ribosomal protein S10; downregulated in the presence of human whole blood or PMNs; Spider biofilm repressed
C7_02970W_A	orf19.5164	ECM39	CAL0000200311	1.13867	0.0102692		Putative mannosyltransferase similar to S. cerevisiae Ecm39p, which has a role in Calcofluor white resistance; predicted Kex2p substrate; has HKEXRF motif
C6_03720W_A	orf19.5746	ALA1	CAL0000182169	1.13855	0.000291394		Alanyl-tRNA synthetase; translational regulation generates cytoplasmic and mitochondrial forms; Gcn4p-regulated; repressed by amino acid starvation (3-AT); translation-related genes downregulated upon phagocytosis by murine macrophages
C5_04880C_A	orf19.3974	PUT2	CAL0000194832	1.13853	0.00749867		Putative delta-1-pyrroline-5-carboxylate dehydrogenase; alkaline upregulated; protein present in exponential and stationary growth phase yeast cultures; flow model biofilm induced; Spider biofilm induced
C2_06960W_A	orf19.2250	SPE3	CAL0000181339	1.13766	0.00667609		Putative spermidine synthase; predicted role in pantothenate and spermidine biosynthesis; Spider biofilm repressed
C7_02840C_A	orf19.5178	ERG5	CAL0000198637	1.13589	0.00527554		Putative C-22 sterol desaturase; fungal C-22 sterol desaturases are cytochrome P450 enzymes of ergosterol biosynthesis, catalyze formation of the C-22(23) double bond in the sterol side chain; transposon mutation affects filamentous growth
C5_03070W_A	orf19.4336	RPS5	CAL0000175293	1.13485	0.00145514		Ribosomal protein S5; macrophage/pseudohyphal-induced after 16 h; downregulated upon phagocytosis by murine macrophage; Hap43-induced; Spider biofilm repressed
C3_02180C_A	orf19.1626		CAL0000180114	1.13447	0.0107978		Deoxyhypusine synthase; catalyzes formation of deoxyhypusine, the first step in hypusine biosynthesis; Spider biofilm repressed
C3_07220C_A	orf19.6779	PRO2	CAL0000189309	1.13443	0.00799296		Putative gamma-glutamyl phosphate reductase with a predicted role in proline biosynthesis; regulated by Gcn2p and Gcn4p
C2_03100W_A	orf19.5788	EFT2	CAL0000189676	1.13379	0.0139521		Elongation Factor 2 (eEF2); GTPase; essential; highly expressed; target of sordarin antifungals; antigenic in human/mouse; lacks site for regulatory phosphorylation by eEF2 kinase; GCN-regulated; higher protein amount in stationary phase
C4_07090C_A	orf19.3099	TRP4	CAL0000182715	1.13338	0.00889784		Predicted enzyme of amino acid biosynthesis; upregulated in biofilm; regulated by Gcn2p and Gcn4p; S. cerevisiae ortholog is Gcn4p regulated
C2_07540W_A	orf19.1873		CAL0000197413	1.13261	0.0122086		Protein of unknown function; Hap43-repressed gene; repressed by nitric oxide
C1_05110C_A	orf19.4060	ARO4	CAL0000182853	1.13183	0.00342418		3-deoxy-D-arabinoheptulosonate-7-phosphate synthase; aromatic amino acid biosynthesis; GCN-regulated; feedback-inhibited by tyrosine if produced in S. cerevisiae Aro3p and Aro4p catalyze same reaction; protein decreases in stationary phase
C1_07120W_A	orf19.4456	GAP4	CAL0000198089	1.12945	0.00534597		High-affinity S-adenosylmethionine permease; required for SAM-induced morphogenesis; hyphal induced; regulated by Hap43, Gcn2 and Gcn4; colony morphology-related gene regulation by Ssnp
C2_01220W_A	orf19.2002		CAL0000193461	1.12869	0.00464346		Ortholog(s) have structural constituent of nuclear pore activity
CR_03350C_A	orf19.2387		CAL0000179030	1.1284	0.0134981		Putative tRNA-Pro synthetase; genes encoding ribosomal subunits, translation factors, and tRNA synthetases are downregulated upon phagocytosis by murine macrophage
C4_00460C_A	orf19.5675		CAL0000187752	1.12717	0.0035951		Protein involved in proteolytic control of sumoylated substrates; interacts with SUMO; member of the SWI/SNF family of DNA-dependent ATPases; Spider biofilm induced
C3_07060W_A	orf19.6794	FESUR1	CAL0000184766	1.12669	0.0125995		Putative ubiquinone reductase; transcriptionally induced by interaction with macrophage; alkaline downregulated; repressed by nitric oxide; clade-associated gene expression; Hap43p-repressed gene
CR_01690C_A	orf19.2560	CDC60	CAL0000201312	1.12647	0.00270299		Cytosolic leucyl tRNA synthetase; conserved amino acid and ATP binding class I signature, tRNA binding, proofreading motifs; likely essential for growth; interacts with benzoxaborole antifungals; present in exponential and stationary phase
C2_01360C_A	orf19.1989	DCW1	CAL0000197643	1.12599	0.0128471		Protein with predicted GPI modification; dfg5 dcw1 double mutant is inviable; not required for wild-type hyphal growth; upregulated in cyr1 mutant (yeast or hyphal form); Hap43-induced
C5_00630C_A	orf19.926	EXO1	CAL0000175291	1.12592	0.0119359		Putative exodeoxyribonuclease; cell-cycle regulated periodic mRNA expression
C3_07410C_A	orf19.6749	KRS1	CAL0000185145	1.12546	0.00015173		Putative tRNA-Lys synthetase; repressed upon phagocytosis by murine macrophages; stationary phase enriched protein; Spider biofilm repressed
C1_02790W_A	orf19.2967	TIF34	CAL0000192484	1.12436	0.00941347		Putative translation initiation factor eIF3, p39 subunit; mutation confers hypersensitivity to roridin A, verrucarin A; downregulated upon phagocytosis by murine macrophages; Spider biofilm repressed
C5_03280W_A	orf19.2651	CAM1-1	CAL0000200244	1.12425	0.0144803		Putative translation elongation factor; downregulated upon phagocytosis by murine macrophages; Hap43-induced gene; Spider biofilm repressed
C2_01620W_A	orf19.1471	COX4	CAL0000200309	1.12395	0.0121031		Putative cytochrome c oxidase subunit IV; Mig1-regulated; macrophage/pseudohyphal-induced gene; macrophage-induced protein; repressed by nitric oxide; 5'-UTR intron; Hap43-repressed
C7_00620W_A	orf19.7057		CAL0000193213	1.1234	0.000266858		Putative glutamine-tRNA ligase; stationary phase enriched protein; Spider biofilm repressed
C1_13960W_A	orf19.5034		CAL0000191408	1.1206	0.00597344		Protein involved in response to oxidative stress, binds and stabilizes Cap1p transcription factor in response to H2O2; essential for macrophage killing
C7_00360W_A	orf19.7084	DFI1	CAL0000194442	1.1187	0.00110049		Cell-surface associated glycoprotein; promotes activation of Cek1 in a matrix-dependent manner; N-glycosylated; Spider biofilm induced
C7_03660C_A	orf19.6701		CAL0000176548	1.11867	5.21842e-05		Protein with similarity to amino acid-tRNA ligase; stationary phase enriched protein; GlcNAc-induced protein
C5_02170C_A	orf19.4223	GCD11	CAL0000197613	1.11711	0.00242885		Gamma subunit of translation initiation factor eIF2; involved in identification of the start codon; likely essential for growth, based on an insertional mutagenesis strategy; Spider biofilm repressed
CR_05480W_A	orf19.3518		CAL0000191490	1.11676	0.00241773		Ortholog(s) have dicarboxylic acid transmembrane transporter activity, role in mitochondrial transport and mitochondrial inner membrane, mitochondrion localization
C5_04700C_A	orf19.3955	MES1	CAL0000178172	1.11621	0.000544599		Cytoplasmic methionyl-tRNA synthetase; zinc-binding motif; ribosomal subunits, translation factors, tRNA synthetases are downregulated upon phagocytosis by murine macrophage; protein present in exponential and stationary phase yeast
C4_01270W_A	orf19.4660	RPS6A	CAL0000181351	1.11586	0.00848588		Ribosomal protein 6A; localizes to cell surface of yeast cells but not hyphae; repressed upon phagocytosis by murine macrophage; possibly essential; Hap43-induced; Spider biofilm repressed
CR_02860W_A	orf19.2843	RHO1	CAL0000192659	1.11388	0.0136205		Small GTPase of Rho family; regulates beta-1,3-glucan synthesis activity and binds Gsc1p; essential; expected to be geranylgeranylated by geranylgeranyltransferase type I; plasma membrane-localized
C1_01870C_A	orf19.4536	CYS4	CAL0000179764	1.11377	0.010457		Cystathionine beta-synthase; sulfur amino acid biosynthesis; antigenic in mouse; flow model biofilm induced; alkaline induced; macrophage/pseudohyphal-induced; present in exponential and stationary growth phase yeast cultures
C1_04890W_A	orf19.754	YBN5	CAL0000180814	1.11106	0.00921379		P-loop ATPase with similarity to human OLA1 and bacterial YchF; Spider biofilm repressed
C6_00340C_A	orf19.1195		CAL0000183469	1.11102	0.012858		Ortholog(s) have metalloendopeptidase activity, role in cellular iron ion homeostasis, protein processing involved in protein targeting to mitochondrion, protein stabilization and mitochondrial matrix localization
C7_03330C_A	orf19.1342	SHM1	CAL0000174200	1.11051	0.00207484		Mitochondrial serine hydroxymethyltransferase; complements the glycine auxotrophy of an S. cerevisiae shm1 null shm2 null gly1-1 triple mutant; protein present in exponential and stationary growth phase yeast cultures
C1_12770W_A	orf19.6345	RPG1A	CAL0000181001	1.10945	0.0134103		Putative translation initiation factor; mutation confers hypersensitivity to roridin A and verrucarin A; repressed upon phagocytosis by murine macrophage; Spider biofilm repressed
C2_04950C_A	orf19.3527	CYT1	CAL0000192434	1.10743	0.013591		Cytochrome c1; induced in high iron; alkaline repressed; possibly an essential gene, disruptants not obtained by UAU1 method; Hap43-repressed; Spider biofilm repressed
C2_02000W_A	orf19.1514		CAL0000177575	1.10104	0.00530333		Ortholog(s) have enzyme binding, phosphatidylinositol-4-phosphate binding activity
C3_02780W_A	orf19.269	SES1	CAL0000183348	1.09794	0.00196633		Seryl-tRNA synthetase; charges the tRNA that recognizes the CUG codon, which typically specifies Leu, but specifies Ser in C. albicans; complements S. cerevisiae ses1 mutant viability; soluble protein in hyphae; macrophage-regulated
CR_01760C_A	orf19.2573	FRS1	CAL0000190210	1.09242	0.0099383		Phenylalanyl-tRNA synthetase; possible role in early cell wall biosynthesis; downregulated by phagocytosis by macrophages; possibly essential gene, disruptants not obtained by UAU1 method; protein present in exponential and stationary phase
C3_01860C_A	orf19.1661	DBP5	CAL0000188126	1.08551	0.00715969		Ortholog(s) have ATP-dependent activity, acting on RNA, RNA helicase activity, inositol hexakisphosphate binding activity

## Sheet: YPD, HAP1 vs hap1-
CGD systematic name	orf19 number	Gene_Name	CGDID	FoldChange HAP1 noHemin vs hap1 mutant noHemin	pvalue HAP1 noHemin vs hap1 mutant noHemin		Description
C5_01500C_A	orf19.4145	ZCF20	CAL0000186748	28664.9	2.86961e-29		Zn(II)2Cys6 transcription factor orthologous to S. cerevisiae Hap1; regulated by Sef1, Sfu1; Hap43-induced; Spider biofilm induced
CR_08820C_A	orf19.6834.10	TAR1	CAL0000180236	39.4186	2.87922e-05		Ortholog of S. cerevisiae Tar1p; Transcript Antisense to Ribosomal RNA; encoded within the 25S rRNA gene on the opposite strand; induced by Tbf1
C3_03780W_A	orf19.6940		CAL0000173941	28.0837	0.00217491		Protein of unknown function
C4_00130W_A	orf19.5636	RBT5	CAL0000195131	24.258	9.45153e-136		GPI-linked cell wall protein; hemoglobin utilization; Rfg1, Rim101, Tbf1, Fe regulated; Sfu1, Hog1, Tup1, serum, alkaline pH, antifungal drugs, geldamycin repressed; Hap43 induced; required for RPMI biofilms; Spider biofilm induced
C4_00110C_A	orf19.5634	FRP1	CAL0000187683	14.836	2.62681e-45		Ferric reductase; alkaline-induced by Rim101; iron-chelation-induced by CCAAT-binding factor; fluconazole-repressed; ciclopirox-, hypoxia-, Hap43-induced; colony morphology-related regulation by Ssn6; Spider and flow model biofilm induced
C1_00350C_A	orf19.6073	HMX1	CAL0000188588	10.1401	7.47265e-120		Heme oxygenase; utilization of hemin iron; transcript induced by heat, low iron, or hemin; repressed by Efg1; induced by low iron; upregulated by Rim101 at pH 8; Hap43-induced; Spider and flow model biofilm induced
C7_00100W_A	orf19.7112	FRP2	CAL0000197893	7.28599	2.11407e-28		Putative ferric reductase; alkaline induced by Rim101; fluconazole-downregulated; upregulated in the presence of human neutrophils; possibly adherence-induced; regulated by Sef1, Sfu1, and Hap43
C4_00120W_A	orf19.5635	PGA7	CAL0000201827	6.33304	7.48127e-45		GPI-linked hyphal surface antigen; induced by ciclopirox olamine, ketoconazole, Rim101 at pH 8; Hap43, fluconazole; flow model biofilm induced; Spider biofilm induced; required for RPMI biofilm; Bcr1-induced in a/a biofilm
C2_05620W_A	orf19.6873.1		CAL0000195342	4.12083	0.000134425		Zn-ribbon protein; required for synthesis of diphthamide on translation factor eEF2; involved in modification of wobble nucleosides in tRNAs; rat catheter and Spider biofilm induced
C1_11410C_A	orf19.8278		CAL0000188749	4.02494	7.70841e-07		Predicted ORF from original SGTC Assembly 19 annotation, removed from the reduced ORF set by the SGTC; subsequently reinstated in Assembly 21 based on comparative genome analysis
C5_01260W_A	orf19.1943		CAL0000175211	3.45877	0.0148174		Ortholog of C. dubliniensis CD36 : Cd36_51070, C. parapsilosis CDC317 : CPAR2_302610, Candida tropicalis MYA-3404 : CTRG_05379, Candida albicans WO-1 : CAWG_04514 and Candida metapsilosis : CMET_1253
CR_06660W_A	orf19.700	SEO1	CAL0000177585	3.3194	2.87358e-10		Protein with similarity to permeases; Sfu1-repressed; flucytosine induced; induced by Mnl1 under weak acid stress; flow model biofilm repressed
C6_03170C_A	orf19.5604	MDR1	CAL0000173998	3.15545	4.59762e-14		Plasma membrane MDR/MFS multidrug efflux pump; methotrexate is preferred substrate; overexpression in drug-resistant clinical isolates confers fluconazole resistance; repressed in young biofilms; rat catheter biofilm induced
C5_04030W_A	orf19.1287		CAL0000179600	3.15244	6.98461e-10		Protein of unknown function; flow model biofilm induced; Spider biofilm induced
C1_06610C_A	orf19.6249	HAK1	CAL0000188660	2.94806	2.09042e-12		Putative potassium transporter; similar to Schwanniomyces occidentalis Hak1p; amphotericin B induced; induced upon phagocytosis by macrophage; Hap43-repressed; rat catheter biofilm repressed
C2_01060C_A	orf19.2018		CAL0000175524	2.80132	4.64111e-08		Protein with a predicted DnaJ chaperone domain and a CSL-type zinc finger; Spider biofilm induced
C3_03440C_A	orf19.341		CAL0000181961	2.78008	1.35096e-12		Putative spermidine export pump; fungal-specific (no human or murine homolog)
C5_02570W_A	orf19.4270		CAL0000185691	2.66306	4.57636e-16		Predicted alpha-1,3-mannosyltransferase activity with a role in protein glycosylation; regulated by Sef1p-, Sfu1p-, and Hap43p
CR_00810W_A	orf19.3275		CAL0000190033	2.64122	1.83413e-06		Ortholog of C. dubliniensis CD36 : Cd36_25870, C. parapsilosis CDC317 : CPAR2_804000, C. auris B8441 : B9J08_001023 and Candida tenuis NRRL Y-1498 : CANTEDRAFT_115661
C2_04810W_A	orf19.183	HIS3	CAL0000187142	2.57524	4.80826e-20		Imidazoleglycerol-phosphate dehydratase, enzyme of histidine biosynthesis; functionally complements S. cerevisiae his3-1 mutation; hyphal-induced expression; regulated by Gcn2p and Gcn4p; fungal-specific (no human or murine homolog)
C3_03710W_A	orf19.6948	CCC1	CAL0000198298	2.54529	1.48884e-20		Manganese transporter; required for normal filamentous growth; mRNA binds She3, localized to hyphal tips; repressed by NO, alkaline pH; colony morphology-related regulation by Ssn6; regulated by Sef1, Sfu1, Hap43; Spider biofilm induced
C4_02640C_A	orf19.2735	SEN2	CAL0000185355	2.53464	1.07895e-05		Putative tRNA splicing endonuclease subunit; mutation confers hypersensitivity to toxic ergosterol analog and to amphotericin B; 5'-UTR intron; Hap43-induced; Spider biofilm induced
C1_13360C_A	orf19.4962		CAL0000183920	2.47961	3.72094e-05		Ortholog of Rmp1; subunit of RNase MRP subunit that processes pre-rRNA and has a role in cell cycle-regulated degradation of daughter cell-specific mRNAs; rat catheter and Spider biofilm induced
C2_08090W_A	orf19.2177		CAL0000193853	2.4277	0.0043525		Sef1p-, Sfu1p-, and Hap43p-regulated gene; overlaps IFM3/orf19.2176
CR_01600C_A	orf19.2547		CAL0000181162	2.40568	7.65953e-10		Has domain(s) with predicted RNA binding, ribonuclease activity
C2_09990C_A	orf19.1783	YOR1	CAL0000195863	2.38598	3.32119e-10		Protein similar to S. cerevisiae Yor1; ABC-type plasma membrane transporter involved in resistance to aureobasidin A; white cell type-specific transcript; Spider biofilm induced
C3_04660C_A	orf19.5926	ARG11	CAL0000181651	2.36292	1.00387e-08		Putative ornithine transporter of the mitochondrial inner membrane; induced during the mating process
C3_01110C_A	orf19.2513		CAL0000197234	2.35402	0.00169173		Protein required for expression of NADH:ubiquinone oxidoreductase (mitochondrial complex I)
C2_00800C_A	orf19.2044	PGA27	CAL0000194687	2.31362	1.6561e-07		Putative GPI-anchored protein
C2_10100W_A	orf19.1771		CAL0000192468	2.28957	6.86929e-08		Predicted spliceosome-associated protein; role in pre-mRNA splicing; Spider biofilm induced
C3_05380W_A	orf19.6976		CAL0000179271	2.24602	2.52456e-06		Predicted MFS membrane transporter; member of the proton coupled folate transporter/heme carrier protein family; virulence-group-correlated expression; Spider biofilm induced
C6_03790C_A	orf19.5753	HGT10	CAL0000200530	2.221	1.24157e-09		Glycerol permease involved in glycerol uptake; member of the major facilitator superfamily; induced by osmotic stress, at low glucose in rich media, during cell wall regeneration; 12 membrane spans; Hap43p-induced gene
C2_05830C_A	orf19.5206		CAL0000201076	2.21825	8.3162e-07		Putative chaperone protein; role in the assembly of box H/ACA snoRNPs and thus for pre-rRNA processing; Spider biofilm induced
C3_04510W_A	orf19.5905		CAL0000196880	2.20177	0.00336843		Protein of unknown function; Hap43-induced; F-12/CO2 early biofilm induced
C4_03340C_A	orf19.1438		CAL0000179373	2.19054	0.00031616		Protein with homology to NADH dehydrogenase; regulated by Sef1p-, Sfu1p-, and Hap43p
C1_13100W_A	orf19.4936.1		CAL0000183039	2.18718	9.46196e-05		Putative adhesin-like protein; Spider biofilm induced
C4_01000C_A	orf19.4689	PGA57	CAL0000175219	2.18031	1.61332e-05		Putative GPI-anchored protein; Hap43p-induced gene
C6_03640W_A	orf19.5732	NOG2	CAL0000182741	2.16934	0.000560026		Putative nucleolar GTPase; repressed by prostaglandins; Hap43-induced, rat catheter and Spider biofilm induced
C3_03460C_A	orf19.344		CAL0000197522	2.15517	0.0141865		Protein of unknown function; upregulated by fluphenazine treatment or in an azole-resistant strain that overexpresses CDR1 and CDR2; transcript possibly regulated by Tac1
C4_01160W_A	orf19.4674.1	CRD2	CAL0000201338	2.12429	9.08089e-10		Metallothionein; for adaptation to growth in high copper; basal transcription is cadmium-repressed; Ssn6 regulated; complements copper sensitivity of an S. cerevisiae cup1 mutant; regulated by Sef1, Sfu1, and Hap43; Spider biofilm induced
CR_03790C_A	orf19.4377	KRE1	CAL0000185859	2.1148	0.00134207		Cell wall glycoprotein; beta glucan synthesis; increases glucan content in S. cerevisiae kre1, complements killer toxin sensitivity; caspofungin induced; Spider/rat catheter/flow model biofilm induced; Bcr1-repressed in RPMI a/a biofilms
CR_06480C_A	orf19.718	RRN11	CAL0000185586	2.10487	2.954e-05		Putative RNA polymerase I subunit; rat catheter biofilm induced; Spider biofilm induced
C1_12910W_A	orf19.4921.1		CAL0000180683	2.09741	7.4048e-08		Protein of unknown function; Spider biofilm repressed
C1_13820C_A	orf19.5020		CAL0000193700	2.06442	0.00240285		Protein of unknown function; Hap43-induced; Spider biofilm induced
C1_01980W_A	orf19.4527	HGT1	CAL0000200616	2.05319	2.37686e-11		High-affinity MFS glucose transporter; induced by progesterone, chloramphenicol, benomyl; likely essential for growth; protein newly produced during adaptation to the serum; rat catheter and Spider biofilm induced
C4_05110C_A	orf19.740	HAP41	CAL0000186447	2.04945	7.97812e-14		Putative Hap4-like transcription factor; Hap43-repressed; not required for response to low iron; induced by Mnl1 under weak acid stress; Spider biofilm induced
C5_01480W_A	orf19.4143		CAL0000198911	2.0274	4.40234e-06		Protein with a predicted role maturation of 18S rRNA; rat catheter biofilm induced
C4_04520W_A	orf19.3831		CAL0000197682	2.02683	1.63257e-06		Ortholog(s) have enzyme activator activity, telomerase inhibitor activity, role in box C/D RNA 3'-end processing, negative regulation of telomere maintenance via telomerase and nucleolus, nucleoplasm localization
C2_04700C_A	orf19.154		CAL0000194786	2.02334	1.16157e-05		Putative ortholog of S. cerevisiae Utp30; a U3-containing 90S preribosome complex protein; Hap43-induced; Spider biofilm induced
C7_01430C_A	orf19.6586		CAL0000185286	2.02034	1.50557e-07		Protein of unknown function; transcript induced by benomyl or in azole-resistant strain overexpressing MDR1; Ssn6 colony morphology-related regulation; induced by NO; Hap43-repressed; rat catheter and flow model biofilm induced
C3_04520C_A	orf19.5906	ADE2	CAL0000185210	2.01958	2.88754e-36		Phosphoribosylaminoimadazole carboxylase; role in adenine biosynthesis; required for normal growth and virulence in immunosuppressed mouse infection; not induced in GCN response, in contrast to S. cerevisiae ADE2; stationary phase-enriched
CR_03890W_A	orf19.467		CAL0000189623	1.99574	4.3189e-11		Transcription factor; modulator of white-opaque switch; induced in opaque cells; promoter bound by Wor1; overexpression at 25 degr shifts cells to opaque state; deletion stabilizes opaque cells at higher temperatures; Spider biofilm induced
C2_09350W_A	orf19.4096		CAL0000190505	1.97182	4.94711e-14		Putative lyso-phosphatidylcholine acyltransferase, required for normal phospholipid content of mitochondrial membranes; rat catheter biofilm induced
CR_01710W_A	orf19.2564		CAL0000189317	1.96714	0.000256708		Putative nucleolar protein; implicated in ribosome biogenesis; rat catheter biofilm repressed
C4_06530C_A	orf19.2882	XUT1	CAL0000189819	1.96295	0.00162268		Putative high-affinity, high-capacity xanthine-uric acid/H+ symporter; similar to A. nidulans UapA; member of the Nucleobase-Ascorbate Transporter/Nucleobase-Cation Symporter (NAT/NCS2) family; rat catheter biofilm induced
C1_05220C_A	orf19.444		CAL0000185681	1.96056	0.000485444		Has domain(s) with predicted nucleic acid binding, nucleotide binding activity
C5_00700C_A	orf19.568	SPE2	CAL0000185891	1.94626	5.01866e-15		Putative S-adenosylmethionine decarboxylase; Hap43-induced gene; possibly adherence-induced; Spider biofilm induced
C1_08190C_A	orf19.5097	CAT8	CAL0000192438	1.93888	3.37691e-05		Zn(II)2Cys6 transcription factor; similar to S. cerevisiae Cat8 but mutant phenotype suggests different target genes; mutant displays increased filamentous/invasive growth; flucytosine repressed; rat catheter biofilm induced
C3_01350C_A	orf19.1716	URA3	CAL0000191638	1.93455	1.74784e-10		Orotidine-5'-phosphate decarboxylase; pyrimidine biosynthesis; gene used as genetic marker; decreased expression when integrated at ectopic chromosomal locations can cause defects in hyphal growth and virulence; Spider biofilm repressed
C4_02260C_A	orf19.4563		CAL0000191193	1.92477	0.000996804		Protein of unknown function; repressed by prostaglandins; Hap43-induced, Spider biofilm induced
C1_09170W_A	orf19.4775	CTA8	CAL0000175059	1.91257	4.6966e-08		Essential transcription factor, mediates heat shock transcriptional induction; in the absence of heat stress, Cta8p levels are modulated by growth temperature to regulate basal expression of genes involved in protein folding
C2_04860W_A	orf19.4125		CAL0000184073	1.91189	6.62606e-05		C2H2 transcription factor; Hap43-induced; rat catheter and Spider biofilm induced
C2_05960C_A	orf19.5216		CAL0000186313	1.90854	2.29818e-10		Ortholog of C. dubliniensis CD36 : Cd36_20380, C. parapsilosis CDC317 : CPAR2_209840, Candida tropicalis MYA-3404 : CTRG_01513 and Candida albicans WO-1 : CAWG_04340
CR_05220C_A	orf19.558	GUT1	CAL0000201946	1.90688	2.67393e-19		Putative glycerol kinase; downregulated upon adherence to polystyrene; greater mRNA abundance observed in a cyr1 homozygous null mutant than in wild type
C3_06950W_A	orf19.6805		CAL0000182573	1.88615	0.000106176		Protein of unknown function; Spider biofilm induced
C1_07960W_A	orf19.5067		CAL0000186441	1.87513	2.39742e-05		Predicted nuclear exosome-associated nucleic acid binding protein; rat catheter and Spider biofilm induced
C1_04510W_A	orf19.6845		CAL0000190911	1.87164	1.44322e-12		Putative transcription factor with bZIP DNA-binding motif; rat catheter biofilm induced
C6_04610C_A	orf19.2158	NAG3	CAL0000181510	1.87031	4.6178e-20		Putative MFS transporter; similar to Nag4; required for wild-type mouse virulence and cycloheximide resistance; in gene cluster that includes genes encoding enzymes of GlcNAc catabolism; Spider biofilm repressed
C3_02850C_A	orf19.276		CAL0000198471	1.86413	4.97975e-09		Plasma membrane-associated protein; upregulated in an azole-resistant strain that overexpresses MDR1; Hap43-repressed; Spider biofilm induced
C1_05330C_A	orf19.432		CAL0000175904	1.86096	4.30894e-16		Predicted SCF ubiquitin ligase complex protein; Spider biofilm induced; rat catheter biofilm induced
C1_06810W_A	orf19.6229	CAT1	CAL0000188148	1.85378	4.78935e-08		Catalase; resistance to oxidative stress, neutrophils, peroxide; role in virulence; regulated by iron, ciclopirox, fluconazole, carbon source, pH, Rim101, Ssn6, Hog1, Hap43, Sfu1, Sef1, farnesol, core stress response; Spider biofilm induced
C2_06360C_A	orf19.5500	MAK16	CAL0000176460	1.84282	0.00515492		Putative constituent of 66S pre-ribosomal particles; Hap43-induced; repressed by prostaglandins; Spider biofilm induced
C3_07650C_A	orf19.6723		CAL0000200638	1.83877	3.07779e-07		Protein of unknown function; Spider biofilm induced
CR_04150W_A	orf19.499		CAL0000193015	1.83865	2.34672e-10		Ortholog(s) have S-adenosylmethionine-dependent methyltransferase activity and role in translational readthrough
C2_01630W_A	orf19.1473		CAL0000197905	1.83675	2.25342e-09		2-hydroxyacid dehydrogenase domain-containing protein; Hap43-repressed gene; induced by alpha pheromone in SpiderM medium
C2_06800C_A	orf19.2231		CAL0000193646	1.82395	2.40326e-05		Protein of unknown function; Spider biofilm induced
CR_07730W_A	orf19.2633	HGT14	CAL0000194719	1.82104	8.66451e-07		Putative MFS glucose transporter; 20 member C. albicans glucose transporter family; 12 probable membrane-spanning segments; expressed in rich medium with 2% glucose; rat catheter and flow model biofilm induced
C6_04330W_A	orf19.1091		CAL0000183807	1.8156	1.13318e-05		Ortholog of S. cereviiae Nop8; has a role in ribosomal large subunit biogenesis; rat catheter and Spider biofilm induced
C7_03590C_A	orf19.6691		CAL0000182629	1.81066	2.66456e-11		Putative ember of the multi-drug and toxin extrusion (MATE) family of the multidrug/oligosaccharidyl-lipid/polysaccharide exporter superfamily; Spider biofilm induced
C7_01680C_A	orf19.6556		CAL0000188488	1.80465	0.00360415		Protein of unknown function; rat catheter, flow model and Spider biofilm induced
C4_01930C_A	orf19.4600		CAL0000179287	1.80237	5.13026e-10		Protein of unknown function; possible mitochondrial protein; Spider biofilm induced
C1_12440W_A	orf19.5220		CAL0000191259	1.79529	8.53806e-05		Putative RNA exonuclease; induced in a ssr1 null mutant
C4_07150W_A	orf19.3088		CAL0000196526	1.79432	1.05258e-05		bZIP transcription factor; possibly transcriptionally regulated upon hyphal formation; Hap43; F-12/CO2 early biofilm induced; Spider biofilm induced
C3_02840W_A	orf19.275		CAL0000180724	1.79379	0.000562619		Ortholog(s) have RNA binding, ribonuclease MRP activity, ribonuclease P activity
C6_02290C_A	orf19.3470		CAL0000201526	1.79032	3.96159e-08		Putative flavodoxin; similar to S. cerevisiae Tyw1, an iron-sulfur protein required for synthesis of wybutosine modified tRNA; predicted Kex2p substrate; Spider biofilm induced
C7_03310W_A	orf19.1344		CAL0000199598	1.79007	0.000499994		Protein of unknown function; fluconazole-induced; Spider biofilm induced
C1_04710C_A	orf19.773		CAL0000175312	1.78762	0.000400333		Protein similar to S. cerevisiae Rsa3 predicted nucleolar protein involved in maturation of pre-60S ribosomal particles; rat catheter and Spider biofilm induced
CR_04540C_A	orf19.544		CAL0000198923	1.78589	6.49216e-08		Ortholog(s) have ribonuclease P activity, role in intronic box C/D RNA processing, tRNA processing and nucleolar ribonuclease P complex localization
C1_03800W_A	orf19.1029		CAL0000197972	1.7826	0.000304103		Putative ortholog of S. cerevisiae Rpp1; subunit of both RNase MRP and nuclear RNase P; rat catheter and Spider biofilm induced
C4_02010C_A	orf19.4592	HSX11	CAL0000175173	1.78178	3.35477e-06		UDP-glucose:ceramide glucosyltransferase (glucosylceramide synthase [GCS], EC 2.4.1.80); involved in glucosylceramide biosynthesis, which is important for virulence
CR_07060C_A	orf19.2356	CRZ2	CAL0000189549	1.77002	3.64849e-05		C2H2 transcription factor, involved in regulation of early adaptation to murine GI tract; Rim101-repressed at pH 8; required for yeast cell adherence to silicone substrate; Spider biofilm induced
CR_03840C_A	orf19.4355		CAL0000196448	1.76961	0.00280359		Ortholog of C. dubliniensis CD36 : Cd36_29080, C. parapsilosis CDC317 : CPAR2_202490, Candida tenuis NRRL Y-1498 : CANTEDRAFT_112323 and Debaryomyces hansenii CBS767 : DEHA2F19184g
C2_10070W_A	orf19.1774		CAL0000195177	1.76453	0.00578554		Predicted dehydrogenase; transcript upregulated in an RHE model of oral candidiasis; virulence-group-correlated expression; Spider biofilm repressed
C5_03770C_A	orf19.1117		CAL0000191596	1.76327	0.000171866		Protein similar to Candida boidinii formate dehydrogenase; virulence-group-correlated expression; Hap43-repressed; Spider biofilm repressed
C1_02080W_A	orf19.3665		CAL0000174725	1.75342	0.000281178		Ortholog of S. cerevisiae Set6, a SET domain protein of unknown function; Hap43-induced; rat catheter and Spider biofilm induced
C4_03700W_A	orf19.1308		CAL0000195604	1.74789	1.32842e-10		Predicted membrane transporter, member of the drug:proton antiporter (14 spanner) (DHA2) family, major facilitator superfamily (MFS)
C4_07140W_A	orf19.3089		CAL0000184136	1.74617	5.42716e-11		Predicted mitochondrial intermembrane space protein; predicted role in phospholipid metabolism; rat catheter and Spider biofilm induced
C4_00490W_A	orf19.5678		CAL0000182165	1.74413	4.00012e-06		Has domain(s) with predicted role in peptidyl-diphthamide biosynthetic process from peptidyl-histidine and cytoplasm localization
C1_10650W_A	orf19.1836	APN2	CAL0000190938	1.74103	1.99245e-08		Putative class II abasic (AP) endonuclease; flucytosine induced
C7_00330C_A	orf19.7088		CAL0000197105	1.73996	4.85403e-06		Ortholog(s) have N(6)-L-threonylcarbamoyladenine synthase activity, single-stranded telomeric DNA binding activity
C4_01220C_A	orf19.4668		CAL0000199703	1.73932	0.00183774		Protein with a glycoside hydrolase domain; mutants are viable
C1_13130C_A	orf19.4940		CAL0000178778	1.73084	2.71427e-12		Putative histidine permease; fungal-specific (no human or murine homolog); Hap43p-induced gene
C4_00940W_A	orf19.4701		CAL0000182587	1.72593	0.00259421		Ortholog(s) have ATPase, tRNA binding activity, role in protein urmylation, regulation of transcription by RNA polymerase II, tRNA wobble uridine modification and elongator holoenzyme complex localization
C1_05060W_A	orf19.59	REI1	CAL0000177865	1.72417	5.94255e-06		Putative cytoplasmic pre-60S factor; Hap43-induced; repressed by prostaglandins
CR_08470W_A	orf19.6416		CAL0000188434	1.72357	0.000286494		Protein involved in N-glycosylation; Spider biofilm induced; rat catheter biofilm repressed
C2_09890W_A	orf19.1362	SMM1	CAL0000181192	1.72245	0.000338649		Putative dihydrouridine synthase; Hap43-induced gene; rat catheter biofilm induced; Spider biofilm induced
CR_02000C_A	orf19.2601	HEM1	CAL0000189686	1.72003	6.75417e-13		Putative 5-aminolevulinate synthase; caspofungin repressed; induced by high iron, nitric oxide; regulated by Ssn6; Hap43-repressed; Spider biofilm induced
CR_02700W_A	orf19.2829		CAL0000198238	1.71942	9.44099e-11		Ortholog(s) have role in protein transport
C2_05840W_A	orf19.5207		CAL0000187558	1.71888	5.53706e-06		Predicted diphthamide biosynthesis protein; Spider biofilm induced
C1_07800W_A	orf19.5050	MTO1	CAL0000190865	1.71142	3.05198e-10		Putative mitochondrial protein; rat catheter biofilm induced
C3_06220C_A	orf19.7411	OAC1	CAL0000186918	1.71139	1.49006e-08		Putative mitochondrial inner membrane transporter; rat catheter biofilm induced
CR_02030C_A	orf19.2604		CAL0000178878	1.70898	0.000148727		S. pombe ortholog SPAC2C4.06c is a predicted tRNA (cytosine-5-)-methyltransferase; Spider biofilm induced
C2_05980C_A	orf19.4122		CAL0000176423	1.69885	3.53527e-10		Ortholog(s) have acyl-CoA hydrolase activity, role in fatty acid beta-oxidation, fatty acid oxidation and peroxisome localization
CR_07810W_A	orf19.3710	YHB5	CAL0000199434	1.69109	1.02444e-12		Flavohemoglobin-related protein; not required for normal NO resistance; predicted globin/FAD-binding/NAD(P)-binding domains but lacks some conserved residues of flavohemoglobins; filament induced; rat catheter and Spider biofilm induced
C2_10110W_A	orf19.1770	CYC1	CAL0000196284	1.68213	6.33828e-09		Cytochrome c; complements defects of S. cerevisiae cyc1 cyc7 double mutant; induced in high iron; alkaline repressed; repressed by nitric oxide; Hap43-dependent repression in low iron; regulated by Sef1, Sfu1
C7_01170C_A	orf19.6899		CAL0000175549	1.68203	0.00156276		Putative oxidoreductase; mutation confers hypersensitivity to toxic ergosterol analog; rat catheter and Spider biofilm induced
CR_06790C_A	orf19.1855		CAL0000175721	1.67856	6.17522e-11		Predicted membrane transporter, member of the anion:cation symporter (ACS) family, major facilitator superfamily (MFS); Gcn4p-regulated; flucytosine induced; ketoconazole-repressed; oxidative stress-induced via Cap1p
CR_03380W_A	orf19.2384		CAL0000191474	1.67831	2.61031e-05		Putative mitochondrial GTPase; likely essential for respiratory competence and in large ribosomal subunit assembly; mitochondrial translation; Spider biofilm induced
C2_08530C_A	orf19.3626		CAL0000180997	1.6781	0.000385993		Has domain(s) with predicted asparagine synthase (glutamine-hydrolyzing) activity and role in asparagine biosynthetic process, metabolic process
CR_05430W_A	orf19.3512		CAL0000186704	1.67619	0.0102814		Putative cell wall associated protein; gene only found in C. albicans and C. dubliniensis; highly upregulated during chlamydospore development in both species; localized to chlamydospore cell wall
C5_01020C_A	orf19.1968.1		CAL0000183924	1.67416	0.0088769		Predicted non-catalytic subunit of N-terminal acetyltransferase; Spider biofilm induced
C1_07950C_A	orf19.5066		CAL0000175073	1.66972	0.000209305		Putative pre-60S pre-ribosomal particle subunit; essential gene; S. cerevisiae ortholog RRP17 is essential; Hap43p-induced; rat catheter biofilm induced
CR_09920W_A	orf19.7566		CAL0000200920	1.668	8.30146e-06		High-specificity proline permease; transcript upregulated in clinical strains from HIV+ patients with oral candidiasis; alkaline upregulated by Rim101; rat catheter, Spider and flow model biofilm induced
C5_01250W_A	orf19.1944	GPR1	CAL0000183307	1.6669	1.65476e-05		Plasma membrane G-protein-coupled receptor of the cAMP-PKA pathway; detects lactate and triggers signaling pathway that regulates beta-glucan masking and immune evasion; binds Gpa2; regulates HWP1 and ECE1; required for WT hyphal growth
C1_02450C_A	orf19.2934		CAL0000190982	1.66666	0.000319877		Similar to S. cerevisiae Bud20; predicted role in cellular bud site selection; rat catheter and Spider biofilm induced
C3_05900W_A	orf19.7370		CAL0000174498	1.66474	1.10287e-08		Possible G-protein coupled receptor; vacuolar membrane transporter for cationic amino acids; PQ-loop motif; rat catheter and Spider biofilm induced
C6_01450C_A	orf19.3439		CAL0000188242	1.66447	0.00788918		Protein of unknown function; Cyr1-repressed; rat catheter and Spider biofilm induced
C2_09920W_A	orf19.1360		CAL0000184716	1.66056	4.53307e-05		Ortholog(s) have role in mitochondrial genome maintenance, mitochondrion organization
CR_07310W_A	orf19.6137		CAL0000199024	1.66045	2.81838e-06		Has domain(s) with predicted ATP binding, nucleic acid binding activity
C1_05500W_A	orf19.414		CAL0000174389	1.65064	5.97889e-07		Predicted mitochondrial small ribosomal subunit; rat catheter and Spider biofilm induced
C2_06120C_A	orf19.4106		CAL0000187277	1.64622	1.26163e-06		Ortholog(s) have ubiquitin conjugating enzyme binding activity
C1_10250C_A	orf19.4895		CAL0000178209	1.64538	1.44899e-07		Ortholog of C. dubliniensis CD36 : Cd36_09650, C. parapsilosis CDC317 : CPAR2_805060, C. auris B8441 : B9J08_004034 and Candida tenuis NRRL Y-1498 : CANTEDRAFT_95780
C7_01520W_A	orf19.6577	FLU1	CAL0000199735	1.64499	1.88364e-10		Multidrug efflux pump of the plasma membrane; MDR family member of the MFS (major facilitator superfamily) of transporters; involved in histatin 5 efflux; fungal-specific (no human/murine homolog)
C6_02900C_A	orf19.5566		CAL0000187056	1.6443	1.89171e-06		Ortholog(s) have role in protein lipoylation and mitochondrion localization
C1_04350C_A	orf19.5203		CAL0000193115	1.63917	0.000854856		Protein of unknown function; Hap43-induced gene
C1_06820W_A	orf19.6227		CAL0000186698	1.63624	0.000140371		Ortholog of C. dubliniensis CD36 : Cd36_06390, C. parapsilosis CDC317 : CPAR2_209040, C. auris B8441 : B9J08_003388 and Candida tenuis NRRL Y-1498 : CANTEDRAFT_114052
C5_04840C_A	orf19.3970		CAL0000189299	1.63609	0.0127879		Putative ribosome biogenesis factor; possibly essential, disruptants not obtained by UAU1 method; rat catheter and Spider biofilm induced
CR_02710W_A	orf19.2830	RRP9	CAL0000183718	1.6345	0.000143982		Ribosomal protein; mutation confers resistance to 5-fluorocytosine (5-FC), 5-fluorouracil (5-FU), and tubercidin (7-deazaadenosine); physically interacts with TAP-tagged Nop1; Hap43-induced; Spider biofilm induced
CR_04750W_A	orf19.6316.4		CAL0000174210	1.62741	0.000988804		Protein of unknown function; Hap43-induced; rat catheter and Spider biofilm induced
C4_00810C_A	orf19.4160		CAL0000174004	1.62611	1.30095e-07		Ortholog(s) have N(6)-L-threonylcarbamoyladenine synthase activity and role in mitochondrial tRNA threonylcarbamoyladenosine modification, tRNA threonylcarbamoyladenosine modification
C5_03630C_A	orf19.6675		CAL0000194513	1.62444	0.000141767		Protein of unknown function; from Assembly 19; removed from Assembly 20; restored based on comparative genome analysis; F-12/CO2 early biofilm induced
C3_04530C_A	orf19.5908	TEC1	CAL0000175954	1.62011	2.7644e-11		TEA/ATTS transcription factor; white cell pheromone response, hyphal gene regulation; required for Spider and RPMI biofilm formation; regulates BCR1; Cph2 regulated transcript; alkaline, rat catheter, Spider, flow model biofilm induced
C6_03110C_A	orf19.5596		CAL0000191787	1.61771	0.00291506		Ortholog of S. cerevisiae : ASA1, C. glabrata CBS138 : CAGL0K07920g, C. dubliniensis CD36 : Cd36_63960, C. parapsilosis CDC317 : CPAR2_600230 and C. auris B8441 : B9J08_002518
C1_10950C_A	orf19.2320		CAL0000187360	1.61214	0.000444656		Putative serine/threonine-protein kinase; possibly an essential gene, disruptants not obtained by UAU1 method
C2_06930C_A	orf19.2247		CAL0000179999	1.61101	3.09944e-05		Ortholog of C. dubliniensis CD36 : Cd36_21220, C. parapsilosis CDC317 : CPAR2_406700, Candida tenuis NRRL Y-1498 : CANTEDRAFT_127772 and Candida tropicalis MYA-3404 : CTRG_01766
C5_03920C_A	orf19.3220		CAL0000182246	1.60968	2.57769e-05		Putative rRNA processing protein; Spider biofilm induced
C4_04730W_A	orf19.3809		CAL0000179712	1.60792	0.000226661		Putative Myb-like transcription factor; ortholog S. cerevisiae Bas1, a regulator of purine biosynthetic genes; mutant exhibits adenine auxotrophy and abnormal colony morphology
C3_05920W_A	orf19.7372	MRR1	CAL0000179436	1.60647	4.27468e-06		Putative Zn(II)2Cys6 transcription factor; regulator of MDR1 transcription; gain-of-function mutations cause upregulation of MDR1 (a plasma membrane multidrug efflux pump) and multidrug resistance; Hap43-induced
C1_00560W_A	orf19.6052	CNS1	CAL0000195791	1.606	8.4035e-07		Putative co-chaperone; Hap43p-induced gene; mutation confers hypersensitivity to radicicol
C5_01730W_A	orf19.3202		CAL0000197918	1.60473	8.46214e-05		Ortholog of C. dubliniensis CD36 : Cd36_51590, C. parapsilosis CDC317 : CPAR2_303610, C. auris B8441 : B9J08_001456 and Candida tenuis NRRL Y-1498 : CANTEDRAFT_135127
C5_01710C_A	orf19.3204		CAL0000181011	1.60457	0.00214239		Ortholog of C. dubliniensis CD36 : Cd36_51610, C. parapsilosis CDC317 : CPAR2_303630, C. auris B8441 : B9J08_001459 and Candida tenuis NRRL Y-1498 : CANTEDRAFT_135125
CR_06450W_A	orf19.721		CAL0000182248	1.60273	0.000402754		Ortholog(s) have polynucleotide 5'-hydroxyl-kinase activity
C7_01760C_A	orf19.6548	ISU1	CAL0000192594	1.60172	6.31667e-14		Protein with similarity to NifU; possible role in iron-sulfur cluster biogenesis; induced in low iron; rat catheter biofilm induced; rat catheter and Spider biofilm induced
C5_03650C_A	orf19.6678		CAL0000185669	1.59717	0.00158192		Protein of unknown function; Hap43-repressed gene
C6_04240W_A	orf19.1082		CAL0000176965	1.59691	0.0107464		Protein with an Alba DNA/RNA-binding protein domain; Spider biofilm induced
CR_07270C_A	orf19.6141	HGT16	CAL0000180854	1.59682	0.000178977		Putative glucose transporter of the major facilitator superfamily; the C. albicans glucose transporter family comprises 20 members; 12 probable membrane-spanning segments; gene has intron; expressed in rich medium with 2% glucose
C6_00230W_A	orf19.1181		CAL0000198722	1.59501	0.000449368		Has domain(s) with predicted catalytic activity and membrane localization
C5_01060C_A	orf19.1966	BUD23	CAL0000183972	1.59098	1.6571e-05		Putative methyltransferase; Hap43-induced; repressed by prostaglandins
C1_08400C_A	orf19.385	GCV2	CAL0000198461	1.58966	1.12829e-08		Glycine decarboxylase P subunit; protein of glycine catabolism; repressed by Efg1; Hog1-induced; induced by Rim101 at acid pH; transcript induced in elevated CO2; stationary phase enriched protein
C3_05170W_A	orf19.5992	WOR2	CAL0000177394	1.58561	0.00182977		Zn(II)2Cys6 transcription factor; regulator of white-opaque switching; required for maintenance of opaque state; Hap43-induced
CR_01260W_A	orf19.3228		CAL0000175316	1.58168	1.66638e-07		Putative endosomal transmembrane protein; Hap43p-induced; mutation confers hypersensitivity to amphotericin B
C7_01370W_A	orf19.6918		CAL0000199202	1.58118	0.000175669		Mitochondrial protein required for expression of respiratory chain complex III (coenzyme Q:cytochrome c oxidoreductase); Hap43-induced gene; Spider biofilm induced
CR_10690W_A	orf19.7657	POP3	CAL0000192915	1.57661	0.00375784		Putative RNase MRP and nuclear RNase P component; decreased repressed by prostaglandins; Spider biofilm induced
C3_07660W_A	orf19.6722		CAL0000186545	1.57586	3.45347e-07		Protein similar to S. cerevisiae Rad4p; down-regulation associated with azole resistance
C5_01390C_A	orf19.1927	SNM1	CAL0000190343	1.57517	6.86544e-06		Protein similar to RNase MRP RNA binding protein; ciclopirox olamine induced; regulated by Sef1, Sfu1, and Hap43; Spider biofilm induced
C7_03540C_A	orf19.6686	ENP2	CAL0000177364	1.57427	0.000481645		Putative nucleolar protein; essential; heterozygous mutation confers resistance to 5-fluorocytosine (5-FC), 5-fluorouracil (5-FU), and tubercidin (7-deazaadenosine); Hap43-induced; Spider biofilm induced
C7_01880C_A	orf19.6532		CAL0000191717	1.57254	3.06809e-05		Ortholog(s) have FAD transmembrane transporter activity, role in FAD transport and mitochondrion localization
C7_02160W_A	orf19.6499		CAL0000195119	1.57097	0.000150021		Predicted DNA-directed RNA polymerase; role in transcription; Spider biofilm induced
C3_02040C_A	orf19.1642		CAL0000180322	1.56969	0.0025807		Ortholog of S. cerevisiae Loc1, a nuclear protein involved in asymmetric localization of ASH1 mRNA in S. cerevisiae; Hap43-induced gene; Spider biofilm induced
C7_01360C_A	orf19.6917		CAL0000182996	1.56832	0.000171446		Putative heat shock protein with a zinc finger motif; required for protein import into mitochondria in S. cerevisiae; Spider biofilm induced
C3_06060W_A	orf19.7387	ELP3	CAL0000193262	1.56804	7.41675e-10		Predicted histone acetyltransferase; role in regulation of transcription, tRNA wobble uridine modification; Spider biofilm induced
C4_00690C_A	orf19.4173		CAL0000180772	1.56622	2.2111e-05		Ortholog(s) have role in peptidyl-diphthamide biosynthetic process from peptidyl-histidine
C1_09390W_A	orf19.4801		CAL0000175281	1.56338	2.62346e-05		Ortholog(s) have tRNA binding, tRNA dimethylallyltransferase activity, role in tRNA modification, transfer RNA gene-mediated silencing and cytosol, mitochondrion, nucleolus, nucleus localization
C7_03880C_A	orf19.7194		CAL0000185793	1.56287	3.04929e-05		Protein required for virulence in reconstituted human epithelium (RHE) model of ex vivo infection; decreased transcription is observed upon fluphenazine treatment; induced upon adherence to polystyrene
C2_09360W_A	orf19.4097		CAL0000200183	1.56239	3.54739e-10		Ortholog of C. dubliniensis CD36 : Cd36_23480, C. parapsilosis CDC317 : CPAR2_407050, C. auris B8441 : B9J08_003033 and Candida tenuis NRRL Y-1498 : CANTEDRAFT_116822
C4_02320C_A	orf19.2770.1	SOD1	CAL0000185037	1.56099	9.96857e-14		Cytosolic copper- and zinc-containing superoxide dismutase; role in protection from oxidative stress; required for full virulence; alkaline induced by Rim101; induced by human blood; rat catheter, flow model and Spider biofilm repressed
C3_04900W_A	orf19.5959	NOP14	CAL0000199172	1.55838	0.000119109		Putative nucleolar protein; Hap43-induced; mutation confers resistance to 5-fluorocytosine (5-FC), 5-fluorouracil (5-FU), and tubercidin (7-deazaadenosine); heterozygous mutant is resistant to parnafungin; Spider biofilm induced
C5_01600C_A	orf19.6298	SPB4	CAL0000185825	1.55705	5.79547e-05		Putative ATP-dependent RNA helicase; flucytosine repressed; Spider biofilm induced
C3_04610W_A	orf19.5919	MEA1	CAL0000189640	1.55621	0.000394453		Protein similar to A. nidulans MesA, which is involved in localization of actin cables; Hap43p-induced gene
C6_03440W_A	orf19.5704		CAL0000174731	1.55551	1.85974e-07		Ortholog(s) have rRNA binding activity, role in RNA splicing, mitochondrial RNA processing, mitochondrial genome maintenance, positive regulation of rRNA processing, rRNA metabolic process and mitochondrion localization
C4_07170C_A	orf19.3087.1		CAL0000194355	1.55302	0.00166208		Ortholog of C. dubliniensis CD36 : Cd36_54140, Candida tropicalis NEW ASSEMBLY : CTRG1_CGOB_00095 and Candida albicans WO-1 : CAWG_04820
C3_02630C_A	orf19.254		CAL0000200139	1.55187	1.92352e-12		Protein of unknown function; Hog1p-repressed; Spider biofilm induced
C1_11000C_A	orf19.2314		CAL0000173953	1.55042	1.26734e-06		Protein with a role in nucleolar integrity and processing of pre-rRNA; mutation confers hypersensitivity to 5-fluorocytosine (5-FC), 5-fluorouracil (5-FU), and tubercidin (7-deazaadenosine); Hap43-induced; Spider biofilm induced
C4_06090C_A	orf19.4420		CAL0000188228	1.54993	0.00040167		Predicted component of the core factor rDNA transcription factor complex; required for transcription of 35S rRNA genes by RNA polymerase I in S. cerevisiae; possibly an essential gene, disruptants not obtained by UAU1 method
C5_03750W_A	orf19.1120	FAV2	CAL0000176446	1.54725	0.0135063		Adhesin-like protein; induced by mating factor in MTLa/a opaque cells, in cyr1 null, in filaments; regulated by Nrg1, Rfg1, Tup1, Tec1, Efg1, Ntd80, Rob1, Brg1; induced in oralpharyngeal candidasis; Spider biofilm induced
C3_07290W_A	orf19.6769		CAL0000188408	1.54339	8.47266e-07		Has domain(s) with predicted intracellular anatomical structure localization
C1_07790C_A	orf19.5049		CAL0000195062	1.54307	0.000316506		Putative U3-containing 90S preribosome processome complex subunit; Hap43-induced gene; rat catheter and Spider biofilm induced; F-12/CO2 early biofilm induced
C2_06440C_A	orf19.22		CAL0000194068	1.54274	2.95982e-08		Protein with homology to peroxisomal membrane proteins; Sef1p-, Sfu1p-, and Hap43p-regulated gene
C1_00540C_A	orf19.6054		CAL0000201663	1.54099	1.64835e-08		Protein with a Bul1 domain; binds the ubiquitin ligase Rsp5 and is involved in intracellular trafficking of a general amino acid permease Gap1; repressed in an azole-resistant strain overexpressing MDR1; Spider biofilm induced
C4_05840W_A	orf19.1270		CAL0000192959	1.54098	0.00216676		Protein with similarity to ferric reductase Fre10p; possibly an essential gene, disruptants not obtained by UAU1 method
CR_02850C_A	orf19.2842	GZF3	CAL0000183131	1.53957	0.00114155		GATA-type transcription factor; oxidative stress-induced via Cap1; mutant has abnormal colony morphology and altered sensitivity to fluconazole, LiCl, and copper; Spider biofilm induced
C1_01920W_A	orf19.4531		CAL0000197958	1.53822	3.24601e-10		Putative PDR-subfamily ABC transporter involved in sensitivity to azoles; Spider biofilm induced
C4_00800W_A	orf19.4161		CAL0000185422	1.53445	0.000437304		Ortholog(s) have SUMO transferase activity, role in DNA repair and Smc5-Smc6 complex localization
C3_00370C_A	orf19.5430	BUD21	CAL0000175497	1.53441	0.00057029		Small-subunit processome component; repressed by prostaglandins
C2_09160W_A	orf19.4078		CAL0000176918	1.53399	0.000416716		Ortholog(s) have role in U1 snRNA 3'-end processing, U4 snRNA 3'-end processing and U5 snRNA 3'-end processing, more
C6_01040C_A	orf19.107		CAL0000190791	1.53324	0.000255035		DEAH-box ATP-dependent RNA helicase, required for 18S rRNA synthesis; rat catheter biofilm induced
C2_07300C_A	orf19.2287	RPA12	CAL0000195650	1.53125	5.4134e-05		Putative DNA-directed RNA polymerase I; induced upon adherence to polystyrene
C4_04320W_A	orf19.1415	FRE10	CAL0000177334	1.52763	0.000131692		Major cell-surface ferric reductase under low-iron conditions; 7 transmembrane regions and a secretion signal predicted; Tup1, Rim101, Ssn6, Hog1, caspofungin repressed; ciclopirox olamine induced; rat catheter biofilm induced
C1_11430W_A	orf19.660		CAL0000187847	1.52728	9.96438e-05		Protein of unknown function; mRNA binds She3
C1_01160C_A	orf19.3304		CAL0000191551	1.52641	0.000199314		Exosome non-catalytic core component; involved in 3'-5' RNA processing and degradation in the nucleus and cytoplasm; Spider biofilm induced
CR_00460C_A	orf19.7488		CAL0000189738	1.52499	5.56408e-06		Component of the SSU processome; predicted role in pre-18S rRNA processing; Spider biofilm induced
C3_05730C_A	orf19.7354		CAL0000190688	1.52304	3.23982e-06		Ceramide synthase; required for biosynthesis of ceramides with C18:0 fatty acids, which serve as precursors for glucosylsphingolipids; caspofungin induced
C4_02800W_A	orf19.2715	RPC53	CAL0000175841	1.5228	0.000152386		Ortholog(s) have RNA polymerase III activity, role in tRNA transcription by RNA polymerase III and RNA polymerase III complex localization
C3_00100W_A	orf19.5465		CAL0000187554	1.52192	0.000220209		Ortholog(s) have first spliceosomal transesterification activity and role in generation of catalytic spliceosome for first transesterification step
CR_03980W_A	orf19.480		CAL0000175944	1.52095	0.000113477		Protein of unknown function; rat catheter and Spider biofilm induced
C2_02430W_A	orf19.1566	UTP21	CAL0000192006	1.51949	1.56326e-05		Putative U3 snoRNP protein; Hap43-induce; physically interacts with TAP-tagged Nop1; Spider biofilm induced
C1_10440W_A	orf19.985		CAL0000184460	1.51857	0.000189454		Ortholog of S. cerevisiae : YEL043W, C. glabrata CBS138 : CAGL0L01221g, C. dubliniensis CD36 : Cd36_09830, C. parapsilosis CDC317 : CPAR2_804210 and C. auris B8441 : B9J08_004773
C6_03840C_A	orf19.5759	SNQ2	CAL0000187456	1.51537	3.9115e-10		Protein similar to S. cerevisiae Snq2p transporter; member of PDR subfamily of ABC family; transposon mutation affects filamentation; benomyl-induced transcription; detected at yeast-form cell plasma membrane by mass spec
C2_02960C_A	orf19.5808		CAL0000187167	1.51532	1.53256e-09		Ortholog(s) have S-adenosylmethionine-dependent methyltransferase activity, protein-lysine N-methyltransferase activity
CR_02550C_A	orf19.168		CAL0000191642	1.51437	2.24112e-05		Ortholog(s) have role in U4 snRNA 3'-end processing, exonucleolytic trimming to generate mature 3'-end of 5.8S rRNA from tricistronic rRNA transcript (SSU-rRNA, 5.8S rRNA and LSU-rRNA), more
C4_02720C_A	orf19.2726		CAL0000175743	1.51368	5.71031e-08		Putative plasma membrane protein; Plc1-regulated; Spider biofilm induced
C1_06250W_A	orf19.1825		CAL0000194362	1.51341	0.000689054		Protein of unknown function; mutants are viable; filament induced; regulated by Nrg1, Rfg1, Tup1
C5_04910W_A	orf19.3978		CAL0000198404	1.5131	0.000431074		Protein required for maturation of 18S rRNA; rat catheter biofilm repressed
C1_06980C_A	orf19.6209		CAL0000197504	1.51118	2.62178e-12		Predicted membrane transporter; monocarboxylate porter (MCP) family, major facilitator superfamily (MFS); possibly essential, disruptants not obtained by UAU1 method; rat catheter and Spider biofilm induced
C1_13740W_A	orf19.5011	KAR9	CAL0000186111	1.50986	0.00181134		Ortholog of S. cerevisiae Kar9; role in mitotic spindle positioning; nonessential; localizes to bud tip, bud neck, hyphal tip; wild-type localization requires actin and microtubule cytoskeleton; induced by alpha factor
C1_06800W_A	orf19.6230		CAL0000178137	1.50906	6.47586e-06		Ortholog(s) have GDP binding, RNA NAD-cap (NAD-forming) hydrolase activity, RNA pyrophosphohydrolase activity, enzyme regulator activity, phosphodiesterase decapping endonuclease activity
C3_01430W_A	orf19.1708		CAL0000186307	1.50819	0.00904838		Protein of unknown function; Spider biofilm induced
C1_12570C_A	orf19.3759		CAL0000191392	1.50464	0.00362459		Putative elongator complex subunit; for modification of wobble nucleosides in tRNA; Spider biofilm induced
C3_02670W_A	orf19.259		CAL0000191960	1.50374	0.000934404		Protein with a predicted role in 60S ribosomal subunit assembly; flow model biofilm induced
C1_13730C_A	orf19.5010	DIM1	CAL0000196194	1.50221	0.00131177		Putative 18S rRNA dimethylase; predicted role in rRNA modification and processing; Hap43-induced; likely to be essential for growth based on insertional mutagenesis strategy; F-12/CO2 early biofilm induced
C2_01890W_A	orf19.1499	CTF1	CAL0000185418	1.50173	0.000635225		Putative zinc-finger transcription factor, similar to A. nidulans FarA and FarB; activates genes required for fatty acid degradation; induced by oleate; null mutant displays carbon source utilization defects and slightly reduced virulence
C3_06740W_A	orf19.6829		CAL0000187050	1.49669	3.84255e-08		Protein with a predicted mitochondrial ATPase expression domain; possibly an essential gene, disruptants not obtained by UAU1 method
C1_03810C_A	orf19.1028		CAL0000185343	1.49614	0.00077437		Elongin A; F-box protein; ubiquitin-protein ligase; role in protein ubiquitination and ubiquitin-dependent protein catabolism; rat catheter biofilm induced
C6_00690W_A	orf19.3660		CAL0000182256	1.49593	2.597e-06		Ortholog of C. dubliniensis CD36 : Cd36_60600, C. parapsilosis CDC317 : CPAR2_602890, C. auris B8441 : B9J08_001866 and Candida tenuis NRRL Y-1498 : CANTEDRAFT_135512
C1_11870W_A	orf19.5280	MUP1	CAL0000175765	1.4956	6.25826e-08		High affinity methionine permease; required for morphogenesis; alkaline upregulated by Rim101; Spider biofilm induced
C1_06750W_A	orf19.6235		CAL0000185887	1.49546	0.00237896		Protein of unknown function; Spider biofilm induced
CR_00680W_A	orf19.3287	BUD22	CAL0000194312	1.49528	0.000175611		Protein with a predicted role in 18S rRNA maturation and small ribosomal subunit biogenesis; repressed in core stress response; repressed by prostaglandins
CR_04110W_A	orf19.494		CAL0000196049	1.49497	0.00103824		Putative RNA-binding protein; role in assembly of box H/ACA snoRNPs and thus pre-rRNA processing; Spider biofilm induced
C3_05800W_A	orf19.7361		CAL0000194308	1.49406	0.000114268		Ortholog(s) have tRNA-intron endonuclease activity, role in tRNA-type intron splice site recognition and cleavage and mitochondrial outer membrane, tRNA-intron endonuclease complex localization
C1_09910C_A	orf19.4857		CAL0000175421	1.49252	2.05448e-06		Protein with a dual-specificity phosphatase domain; Hap43-induced gene
C3_06520C_A	orf19.7441		CAL0000186381	1.4891	0.000930123		Ortholog(s) have role in lipid homeostasis, nuclear envelope organization and nuclear envelope localization
C2_04200W_A	orf19.801	TBF1	CAL0000179754	1.48903	0.00208399		Essential transcription factor; induces ribosomal protein genes and the rDNA locus; acts with Cbf1 at subset of promoters; recruits Fhl1 and Ifh1 to promoters; role is analogous to that of S. cerevisiae Rap1; Spider biofilm induced
C2_10090C_A	orf19.1772		CAL0000195111	1.48901	2.44508e-07		Ortholog of S. cerevisiae : MRX1, C. glabrata CBS138 : CAGL0J03278g, C. dubliniensis CD36 : Cd36_24130, C. parapsilosis CDC317 : CPAR2_407430 and C. auris B8441 : B9J08_003802
C3_05110W_A	orf19.5984		CAL0000195962	1.48878	5.60085e-05		Putative protein of unknown function; homozygous transposon insertion causes decreased colony wrinkling under filamentous growth-inducing conditions, but does not block true hyphal formation in liquid media
CR_06040W_A	orf19.3854		CAL0000185916	1.48611	4.75189e-07		Ortholog of S. cerevisiae Sat4; amphotericin B induced; clade-associated gene expression; Spider biofilm induced
C6_02250W_A	orf19.3466		CAL0000175215	1.48509	0.000834847		Predicted methyltransferase; downregulated by fluphenazine treatment or in an azole-resistant strain that overexpresses CDR1 and CDR2
C1_10640C_A	orf19.1835		CAL0000192711	1.48477	2.08287e-05		Putative coiled-coil polarisome; predicted role in polarized morphogenesis, cell fusion, and low affinity Ca2+ influx; rat catheter biofilm induced
C2_00410C_A	orf19.2090		CAL0000195316	1.48461	0.000351606		Ortholog of S. cerevisiae Ecm16, an essential DEAH-box ATP-dependent RNA helicase specific to the U3 snoRNP required for 18S rRNA synthesis; Hap43-induced; Spider biofilm induced
C6_02440C_A	orf19.5513		CAL0000177849	1.48353	0.0114579		Protein required for pre-mRNA splicing; Spider biofilm induced
C6_02380W_A	orf19.3481		CAL0000186407	1.48245	7.68734e-05		Putative mitochondrial ATP-dependent RNA helicase of the DEAD-box family, transcription is activated in the presence of elevated CO2
C7_00560C_A	orf19.7063		CAL0000180708	1.48245	1.2718e-05		tRNA guanylyltransferase, with role in tRNA modification; catalyzes reverse (3'-5') nucleotide polymerization
C3_01310W_A	orf19.1720		CAL0000196701	1.48039	0.000845798		Ortholog(s) have role in mitotic recombination
C3_07160W_A	orf19.6784	PGA32	CAL0000193137	1.47968	0.000395462		Putative GPI-anchored adhesin-like protein; induced in high iron; Spider biofilm induced
C6_02910W_A	orf19.5567	POP4	CAL0000177017	1.47953	0.00641886		Ortholog of S. cerevisiae Pop4; a subunit of both RNase MRP and nuclear RNase P; filament induced; regulated by Nrg1, Tup1; likely essential, based on UAU1 strategy; rat catheter and Spider biofilm induced
C2_09570C_A	orf19.1397		CAL0000190719	1.4794	6.02614e-05		Has domain(s) with predicted heme binding activity
C1_14380C_A	orf19.7254		CAL0000200173	1.47925	0.000335068		Ortholog(s) have role in mRNA metabolic process, mitochondrial translational initiation and extrinsic component of membrane, mitochondrial inner membrane localization
C1_01390C_A	orf19.3328		CAL0000195853	1.47833	0.0003604		Putative transcription factor; required for inhibition of filamentous growth by farnesoic acid and for expression of PHO81; filament induced
C1_09540W_A	orf19.4818		CAL0000192368	1.47803	8.2679e-05		Protein of unknown function; Spider biofilm induced
C2_04460W_A	orf19.4506	LYS22	CAL0000201759	1.47729	1.60466e-09		Homocitrate synthase, minor isoform; repressed by nitric oxide and by hypoxia; protein level decreases in stationary phase cultures; induced by ketoconazole, Spider biofilm induced; flow model biofilm repressed
C2_07360W_A	orf19.1900		CAL0000179420	1.47531	7.38396e-06		Ortholog(s) have RNA methyltransferase activity and role in 7-methylguanosine cap hypermethylation, RNA methylation, meiotic cell cycle, nucleologenesis, regulation of telomere maintenance via telomerase, tRNA processing
C3_06530W_A	orf19.7442		CAL0000180470	1.47529	0.00165216		Ortholog of C. dubliniensis CD36 : Cd36_86500, C. parapsilosis CDC317 : CPAR2_206120, C. auris B8441 : B9J08_002385 and Candida tenuis NRRL Y-1498 : CANTEDRAFT_100862
CR_01780W_A	orf19.2575		CAL0000181125	1.47438	2.60058e-06		Putative S-adenosylmethionine-dependent methyltransferase; Hap43p-induced gene
C3_07370W_A	orf19.6754		CAL0000177348	1.47385	0.000424212		Protein of unknown function; Spider biofilm induced
C1_12600C_A	orf19.3756	CHR1	CAL0000178978	1.47157	0.000153955		Predicted DEAD-box ATP-dependent RNA helicase; functional homolog of S. cerevisiae Rok1; Hap43-induced; Spider biofilm induced
C2_04510W_A	orf19.4499	RIM2	CAL0000188052	1.47147	5.60561e-05		Putative mitochondrial carrier protein; induced by alpha pheromone in SpiderM medium; Spider biofilm induced
C2_02940W_A	orf19.5811	MET1	CAL0000185049	1.47114	2.18444e-10		Putative uroporphyrin-3 C-methyltransferase, methionine biosynthesis enzyme; upregulated by human whole blood or polymorphonuclear (PMN) cells; Hog1p-induced; fungal-specific (no human or murine homolog); Hap43p-repressed
C3_04340W_A	orf19.5877	ATF1	CAL0000176644	1.46998	1.48722e-09		Putative alcohol acetyltransferase; caspofungin repressed; expression depends on Tac1p
C1_11230W_A	orf19.679	FGR39	CAL0000196677	1.4686	0.00105113		Protein lacking an ortholog in S. cerevisiae; transposon mutation affects filamentous growth
CR_05620C_A	orf19.6653		CAL0000189638	1.46779	9.12355e-07		Putative Obg family GTPase member; peripheral protein of the mitochondrial inner membrane; associates with the large ribosomal subunit; required for mitochondrial translation; rat catheter biofilm repressed
C1_03350C_A	orf19.3034	RLI1	CAL0000178640	1.46569	2.69833e-08		Member of RNase L inhibitor (RLI) subfamily of ABC family; predicted not to be a transporter; regulated by Sef1p, Sfu1p, and Hap43p
C1_03840W_A	orf19.1026.1		CAL0000182429	1.46524	0.00346667		Ortholog of C. dubliniensis CD36 : Cd36_03580, C. parapsilosis CDC317 : CPAR2_105090, C. auris B8441 : B9J08_004984 and Candida tenuis NRRL Y-1498 : CANTEDRAFT_106351
C2_03200W_A	orf19.910		CAL0000177949	1.46375	4.24401e-05		Predicted splicing factor, component of the U4/U6-U5 snRNP complex; Hap43-induced gene; rat catheter biofilm induced
C5_03250W_A	orf19.2654	RMS1	CAL0000193221	1.46	2.67831e-05		Putative lysine methyltransferase; Hap43-induced; protein induced during mating; possibly essential, disruptants not obtained by UAU1 method; rat catheter and Spider biofilm induced
C4_05980C_A	orf19.4409		CAL0000198423	1.45998	4.28015e-05		Ortholog(s) have nucleoside-triphosphatase activity, nucleoside-triphosphate diphosphatase activity and role in cellular response to phosphate starvation, nucleoside triphosphate metabolic process
C3_06420C_A	orf19.7427		CAL0000179869	1.45946	1.89291e-05		Has domain(s) with predicted integral component of membrane localization
C3_01300C_A	orf19.1721	NCE103	CAL0000198627	1.45467	0.000187143		Carbonic anhydrase; converts of CO2 to bicarbonate; essential for virulence in host niches with limited CO2, normal white-opaque switch; Mnl1-induced in weak acid stress; Hap43-induced gene; F-12/CO2, rat catheter, Spider biofilm induced
C1_01630W_A	orf19.3353		CAL0000177587	1.45206	0.000338567		Protein similar to a mitochondrial complex I intermediate-associated protein; fluconazole-repressed; Spider biofilm induced; rat catheter biofilm repressed
C2_07020C_A	orf19.2258		CAL0000188626	1.45196	0.00265381		Ortholog of C. dubliniensis CD36 : Cd36_21310, C. parapsilosis CDC317 : CPAR2_406650, C. auris B8441 : B9J08_002803 and Candida tenuis NRRL Y-1498 : CANTEDRAFT_130046
C3_07800C_A	orf19.6175		CAL0000179596	1.4511	0.00216265		Putative 35S rRNA processing protein; Hap43-induced; repressed by prostaglandins; Spider biofilm induced
C5_02590C_A	orf19.4273		CAL0000173980	1.44924	0.000229016		Putative mitochondrial membrane protein; ortholog of S. cerevisiae Sls1; coordinates expression of mitochondrially-encoded genes; Hap43-induced
C7_00780W_A	orf19.7041		CAL0000179440	1.44829	1.42734e-05		Putative pre-tRNA processing protein; heterozygous null mutant exhibits hypersensitivity to parnafungin and cordycepin in the C. albicans fitness test
C2_01510C_A	orf19.1458		CAL0000197395	1.44817	0.000485379		Ortholog(s) have tRNA-specific adenosine deaminase activity and role in tRNA modification
C4_03440C_A	orf19.3370	DOT4	CAL0000187993	1.44811	0.000188283		Protein similar to ubiquitin C-terminal hydrolase; localizes to cell surface of hyphal cells, but not yeast-form cells; repressed upon high-level peroxide; Hap43p-induced; rat catheter biofilm induced
C7_00240W_A	orf19.7098		CAL0000191372	1.44687	2.07231e-07		Putative protein of unknown function; Hap43-repressed; repressed by nitric oxide; Spider biofilm induced
C2_06000W_A	orf19.4120	LAS1	CAL0000192189	1.44139	1.14846e-05		Putative bud formation and morphogenesis protein; mutation confers hypersensitivity to 5-fluorocytosine (5-FC), 5-fluorouracil (5-FU); macrophage-induced; Spider biofilm induced
C2_04980C_A	orf19.3530	CKA2	CAL0000183692	1.44078	5.08158e-05		Catalytic alpha-subunit of protein kinase CK2; interaction with calcineurin pathway affects fluconazole sensitivity; synthetically lethal with CKA1; attenuated virulence in a mouse oropharyngeal candidiasis but not in a systemic mouse model
C2_09660W_A	orf19.1388		CAL0000180616	1.43906	0.000938391		Putative 66S pre-ribosomal particle component; Hap43-induced; F-12/CO2 early biofilm induced
C2_08470C_A	orf19.3631	STN1	CAL0000192746	1.43874	0.0162617		Protein involved in telomere maintenance; forms a complex with Ten1p
C5_02650C_A	orf19.4282	IFH1	CAL0000182191	1.43873	0.00066333		Transcription factor; forms a heterodimer with Fhl11 that is tethered to promoters by Tbf1; positively regulates rRNA and ribosomal protein gene transcription; Spider biofilm induced
C2_06250C_A	orf19.5487	CDC46	CAL0000182764	1.4386	4.61263e-09		Putative hexameric MCM complex subunit; predicted role in control of cell division; periodic mRNA expression. peak at cell-cycle M/G1 phase; regulated by tyrosol, cell density, Plc1; repressed by alpha pheromone in SpiderM medium
C1_07130C_A	orf19.4455		CAL0000193155	1.43842	0.000192411		Protein of unknown function; Spider biofilm induced
CR_06230W_A	orf19.3874		CAL0000201681	1.43597	2.75156e-07		Predicted cation transmembrane transporter; Spider biofilm induced
C1_06740C_A	orf19.6236		CAL0000191755	1.43385	0.00111462		Putative ortholog of S. cerevisiae Nop6; role in ribosomal small subunit biogenesis; Spider biofilm induced
C2_06660W_A	orf19.81		CAL0000179859	1.43362	0.00499451		Ortholog(s) have role in exonucleolytic trimming to generate mature 3'-end of 5.8S rRNA from tricistronic rRNA transcript (SSU-rRNA, 5.8S rRNA and LSU-rRNA), more
CR_10260W_A	orf19.7601		CAL0000180659	1.43294	5.81606e-05		Putative mitochondrial 2' O-ribose methyltransferase; predicted role in methylation of U(2791) in 21S rRNA; Spider biofilm induced
C1_12750C_A	orf19.6347		CAL0000174348	1.43207	0.000628049		Pre-mRNA splicing factor; important for catalytic step II of pre-mRNA splicing; possible role in cell cycle progression; Spider biofilm induced
C4_04860W_A	orf19.3793		CAL0000188448	1.43043	0.00193203		Protein of unknown function; mRNA binds She3; regulated by Nrg1; upregulated in a cyr1 or ras1 mutant
C5_05080W_A	orf19.4000		CAL0000184581	1.42914	0.000208285		Putative homeodomain transcription factor, involved in control of filamentous growth; null mutant is an adenine auxotroph; Spider biofilm induced; promoter bound by Bcr1, Tec1, Efg1, Ndt80 and Brg1
C4_03140C_A	orf19.2676		CAL0000180661	1.42781	0.000111458		Predicted hexameric RecA-like ATPase Elp456 Elongator subcomplex subunit; required for modification of wobble nucleosides in tRNA; Spider biofilm induced
C3_05950W_A	orf19.7376		CAL0000190447	1.4272	0.000223298		Ortholog of C. dubliniensis CD36 : Cd36_85880, C. parapsilosis CDC317 : CPAR2_806870, C. auris B8441 : B9J08_002007 and Candida tenuis NRRL Y-1498 : CANTEDRAFT_96983
C1_10200C_A	orf19.4889		CAL0000190891	1.42717	1.48386e-06		Predicted MFS family membrane transporter, member of the drug:proton antiporter (12 spanner) (DHA1) family; Spider biofilm induced
CR_03650W_A	orf19.4363	SGD1	CAL0000199737	1.42634	6.01363e-05		Predicted small ribosomal subunit biogenesis protein; repressed in core stress response; transcript increases in populations of cells exposed to fluconazole over multiple generations; Spider biofilm induced
C2_02450C_A	orf19.1569	UTP22	CAL0000188541	1.42508	0.00066768		Putative U3 snoRNP protein; Ssr1-induced; repressed by prostaglandins; heterozygous null mutant is resistant to parnafungin
C6_02090C_A	orf19.3501		CAL0000175171	1.42503	0.00232853		S. cerevisiae ortholog Pxl1 localizes to sites of polarized growth and is required for selection and/or maintenance of polarized growth sites; Hog1p-repressed
CR_05140W_A	orf19.640		CAL0000193968	1.42455	3.40097e-05		Integral membrane protein of the ER; role in the synthesis of beta-1,6-glucan in the cell wall; S. cerevisiae ortholog required for cell viability; Spider biofilm induced
C1_13940W_A	orf19.5032	SIM1	CAL0000182747	1.42426	2.08089e-14		Adhesin-like protein; involved in cell wall maintenance, redundant with Sun41; possibly secreted; macrophage-repressed; repressed by Rim101, Cyr1, Ras1; Spider biofilm induced
C4_04810C_A	orf19.3798		CAL0000183898	1.42386	8.92681e-05		Ortholog(s) have tRNA (guanine-N7-)-methyltransferase activity, role in tRNA (guanine-N7)-methylation and tRNA (m7G46) methyltransferase complex localization
C2_08180C_A	orf19.2167		CAL0000200640	1.42181	0.00121449		Ortholog(s) have role in ribosomal large subunit biogenesis, ribosomal small subunit biogenesis and nucleolus localization
C7_01210C_A	orf19.6903		CAL0000182770	1.42148	0.0024553		Predicted RNA polymerase III subunit C37; Spider biofilm induced
C3_06210C_A	orf19.7412	MUB1	CAL0000175626	1.42143	5.41383e-05		Predicted protein required for ubiquitination; role in meiosis, regulation of cell budding in S. cereviae; Spider biofilm induced
C2_07750W_A	orf19.2204.2		CAL0000176530	1.42091	0.00031955		Ortholog(s) have GTPase activity and role in establishment or maintenance of actin cytoskeleton polarity, regulation of fungal-type cell wall (1->3)-alpha-glucan biosynthetic process
CR_10470C_A	orf19.7624		CAL0000174056	1.42035	0.00046347		Ortholog(s) have role in maturation of SSU-rRNA from tricistronic rRNA transcript (SSU-rRNA, 5.8S rRNA, LSU-rRNA), rRNA processing and nucleolus, small-subunit processome localization
C5_00250C_A	orf19.970		CAL0000178313	1.41956	3.17004e-05		Protein with a predicted role in microtubule-related processes; Spider biofilm induced
C2_06480W_A	orf19.25		CAL0000179584	1.41917	0.000266144		Ortholog(s) have tRNA (guanine(9)-N(1))-methyltransferase activity, tRNA (guanine) methyltransferase activity and role in tRNA N1-guanine methylation, tRNA methylation
CR_01580C_A	orf19.2545	DOT6	CAL0000186480	1.41884	4.79058e-08		Protein with a predicted role in telomeric gene silencing and filamentation; repressed by high-level peroxide stress; Spider biofilm induced
CR_04780W_A	orf19.6314	RPB8	CAL0000181508	1.41708	4.55189e-05		Putative subunit of RNA polymerases I, II, and III; regulated by Gcn4p; repressed in response to amino acid starvation (3-aminotriazole treatment); heterozygous null mutant exhibits resistance to parnafungin
C7_03700C_A	orf19.5507	ENP1	CAL0000201090	1.41666	0.000873655		Protein required for pre-rRNA processing and 40S ribosomal subunit synthesis; associated with U3 and U14 snoRNAs; transposon mutation affects filamentous growth; repressed by prostaglandins; Spider biofilm induced
C5_01470C_A	orf19.4142		CAL0000186403	1.41658	0.00379775		Putative transporter; decreased transcription is observed upon fluphenazine treatment
CR_06330C_A	orf19.3887		CAL0000181283	1.41587	0.00485953		Ortholog of S. cerevisiae : YML108W, C. glabrata CBS138 : CAGL0J06666g, C. dubliniensis CD36 : Cd36_31830, C. parapsilosis CDC317 : CPAR2_204870 and C. auris B8441 : B9J08_000809
CR_02420W_A	orf19.3724		CAL0000197728	1.41565	0.00519315		Ortholog(s) have small ribosomal subunit rRNA binding activity
C1_01620C_A	orf19.3352		CAL0000201366	1.41509	0.000302342		Has domain(s) with predicted oxidoreductase activity and role in metabolic process
CR_03920C_A	orf19.473	TPO4	CAL0000176089	1.41235	3.94715e-07		Putative sperimidine transporter; fungal-specific (no human or murine homolog); Spider biofilm induced; promoter bound by Tec1 and Ndt80; Bcr1-repressed in RPMI a/a biofilms
CR_00290W_A	orf19.7504		CAL0000200149	1.40788	0.0106009		Ortholog of S. cerevisiae Rts3; a component of the protein phosphatase type 2A complex; Plc1-regulated; induced in core caspofungin response; Spider biofilm induced
C5_01430C_A	orf19.4133		CAL0000195799	1.40776	2.31132e-05		Protein wth a predicted role in transcription from RNA polymerase II promoters; Spider biofilm induced
C1_01380C_A	orf19.3327	TRM2	CAL0000192336	1.4066	0.00511131		Putative tRNA methyltransferase; repressed by prostaglandins; Spider biofilm induced
C3_01710C_A	orf19.1673	PPT1	CAL0000195801	1.40657	4.4081e-06		Putative serine/threonine phosphatase; induced in high iron
C4_02790C_A	orf19.2717	SAS10	CAL0000185070	1.40569	0.00275716		Putative U3-containing small subunit processome complex subunit; Hap43p-induced gene; mutation confers resistance to 5-fluorocytosine (5-FC); repressed upon high-level peroxide stress
C2_02630W_A	orf19.1589		CAL0000181708	1.40482	0.00188333		Putative transcription factor component of the core factor (CF) rDNA transcription factor complex; Spider biofilm induced
CR_09830W_A	orf19.7554		CAL0000178856	1.40455	1.76528e-06		Transporter; similar to the Sit1 siderophore transporter; induced by nitric oxide independent of Yhb1; repressed during chlamydospore formation in C. albicans and C. dubliniensis; rat catheter biofilm repressed
C3_02640C_A	orf19.255		CAL0000188324	1.40452	0.000167495		Zn(II)2Cys6 transcription factor; transcript regulated during hypha formation; 5'-UTR intron; mutants show decreased colonization of mouse kidneys; flow model biofilm induced; Spider biofilm induced
C4_06110C_A	orf19.4718	TRP5	CAL0000186632	1.40397	4.45793e-15		Predicted tryptophan synthase; identified in detergent-resistant membrane fraction (possible lipid raft component); predicted N-terminal acetylation; Gcn4p-regulated; S. cerevisiae ortholog is Gcn4p regulated; upregulated in biofilm;
C4_06820C_A	orf19.3127	CZF1	CAL0000193101	1.40388	1.68189e-06		Transcription factor; regulates white-opaque switch; hyphal growth regulator; expression in S. cerevisiae causes dominant-negative inhibition of pheromone response; required for yeast cell adherence to silicone; Spider biofilm induced
C7_02950C_A	orf19.5166	DBF4	CAL0000174858	1.40345	0.00237243		Regulatory subunit of Cdc7p-Dbf4p protein kinase complex that acts as negative regulator of hyphal development; cell-cycle regulated periodic mRNA expression; S. cerevisiae ortholog is not cell-cycle regulated
CR_07750C_A	orf19.3704		CAL0000190599	1.40311	1.48936e-05		Ortholog(s) have role in maturation of 5.8S rRNA from tricistronic rRNA transcript (SSU-rRNA, 5.8S rRNA, LSU-rRNA), maturation of LSU-rRNA from tricistronic rRNA transcript (SSU-rRNA, 5.8S rRNA, LSU-rRNA)
CR_03660C_A	orf19.4365		CAL0000201195	1.40222	1.47441e-06		Has domain(s) with predicted RNA methyltransferase activity and role in RNA processing
C5_02620C_A	orf19.4278		CAL0000182589	1.4009	0.00016936		Ortholog(s) have chromatin binding, methylated histone binding activity and role in negative regulation of transcription by RNA polymerase II
C2_01240C_A	orf19.2000		CAL0000177726	1.4006	0.000818723		Ortholog(s) have DNA helicase activity and role in DNA-dependent DNA replication maintenance of fidelity, establishment of sister chromatid cohesion, interstrand cross-link repair, mitotic sister chromatid cohesion
C1_01170C_A	orf19.3305		CAL0000198600	1.39897	2.62284e-07		Putative Zn(II)2Cys6 transcription factor
C2_06830C_A	orf19.2236	FHL1	CAL0000186899	1.39828	0.00105341		Fork-head transcription factor; forms a heterodimer with Ifh1 that is tethered to promoters by Tbf1; positively regulates rRNA and ribosomal protein gene transcription
C1_04720W_A	orf19.772.1		CAL0000194999	1.39717	2.02415e-05		Ortholog of C. parapsilosis CDC317 : CPAR2_105440, Lodderomyces elongisporus NRLL YB-4239 : LELG_01504, Pichia stipitis Pignal : psti_CGOB_00118 and Candida tropicalis NEW ASSEMBLY : CTRG1_CGOB_00081
CR_01030W_A	orf19.3252	DAL81	CAL0000195779	1.39703	0.00241263		Zn(II)2Cys6 transcription factor; ortholog of S. cerevisiae Dal81, involved in the regulation of nitrogen-degradation genes; required for yeast cell adherence to silicone substrate; Spider biofilm induced
C1_14220C_A	orf19.7231	FTR2	CAL0000186863	1.39613	4.66189e-08		High-affinity iron permease; probably interacts with ferrous oxidase; regulated by iron level, ciclopirox olamine, amphotericin B, caspofungin; complements S. cerevisiae ftr1 iron transport defect; Hap43-repressed; Spider biofilm induced
C3_07620C_A	orf19.6727	RIT1	CAL0000178133	1.3955	0.0015805		Putative initiator tRNA methionine ribosyltransferase; fungal-specific (no human or murine homolog)
C1_09970C_A	orf19.4863	PDC2	CAL0000185877	1.39492	3.93853e-05		Homeodomain-like transcription factor; regulator of pyruvate decarboxylase; contains a putative C-terminal activation domain, Glu- and Pro-rich; complements glucose utilization defect of S. cerevisiae pdc2 mutant
C1_11070W_A	orf19.2309		CAL0000196654	1.39484	0.000557137		Protein with a predicted role in 5'-end processing of mitochondrial RNAs; ortholog of S. cerevisiae Pet127; Hap43-induced; rat catheter and Spider biofilm induced
C6_03220W_A	orf19.5609		CAL0000188314	1.39476	0.00498628		Ortholog of C. dubliniensis CD36 : Cd36_63840, C. parapsilosis CDC317 : CPAR2_601510, Debaryomyces hansenii CBS767 : DEHA2A06270g and Pichia stipitis Pignal : PICST_31363
C2_09380W_A	orf19.563	RRP15	CAL0000177236	1.39377	0.00337981		Putative nucleolar protein; constituent of pre-60S ribosomal particles; Hap43-induced; repressed by prostaglandins
C1_10880W_A	orf19.2330		CAL0000174108	1.39368	0.001381		Putative U3 snoRNA-associated protein; Hap43-induced; transposon mutation affects filamentous growth; repressed by prostaglandins
C4_05230C_A	orf19.6862		CAL0000185245	1.39182	0.00244255		Hap43-induced gene; mutation confers hypersensitivity to 5-fluorocytosine (5-FC), 5-fluorouracil (5-FU), and tubercidin (7-deazaadenosine)
C1_03740W_A	orf19.1035	WAR1	CAL0000177698	1.39126	0.000179189		Zn(II)2Cys6 transcription factor; plays a role in resistance to weak organic acids; required for yeast cell adherence to silicone substrate; Spider biofilm induced
C4_03170W_A	orf19.2673		CAL0000199933	1.391	0.00241738		Ortholog(s) have SUMO transferase activity, role in DNA repair and Smc5-Smc6 complex localization
C2_08550C_A	orf19.3624		CAL0000186154	1.38991	7.78095e-05		Exoribonuclease, along with helicase Suv3p forms a two-component complex (mtEXO) responsible for mitochondrial RNA degradation
CR_03200C_A	orf19.2404		CAL0000178058	1.38983	0.000283225		Ortholog(s) have RNA binding, ribonuclease MRP activity, ribonuclease P activity, tRNA binding activity
C1_13800C_A	orf19.5017		CAL0000198226	1.38869	0.00352446		Putative urea transporter; possibly an essential gene, disruptants not obtained by UAU1 method
C4_03300C_A	orf19.1440.2		CAL0000181667	1.38831	0.012517		Ortholog of C. dubliniensis CD36 : Cd36_62310 and Candida tropicalis NEW ASSEMBLY : CTRG1_CGOB_00040
C5_02990W_A	orf19.4324		CAL0000190609	1.38653	0.000134661		Has domain(s) with predicted NADH dehydrogenase (ubiquinone) activity, role in mitochondrial respiratory chain complex I assembly and membrane localization
C1_11420W_A	orf19.661	KRR1	CAL0000200947	1.38581	0.000480124		Putative nucleolar protein; repressed benomyl treatment or in an azole-resistant strain that overexpresses MDR1; F-12/CO2 early biofilm induced
CR_02980C_A	orf19.2859	SRP40	CAL0000197163	1.38578	6.54612e-05		Putative chaperone of small nucleolar ribonucleoprotein particles; macrophage/pseudohyphal-induced; rat catheter biofilm induced
C2_02170W_A	orf19.1533		CAL0000196772	1.38568	6.13064e-05		Possible vacuolar protein; Hap43-induced gene
C1_11500C_A	orf19.1170	ARO7	CAL0000179531	1.38526	5.25603e-05		Putative chorismate mutase; fungal-specific (no human or murine homolog); alkaline upregulated
C1_00360W_A	orf19.6072	CDC13	CAL0000201142	1.38522	2.26093e-05		Essential protein with similarity to S. cerevisiae Cdc13p, involved in telomere maintenance
C1_13880C_A	orf19.5026		CAL0000200778	1.38476	8.52539e-06		C2H2 transcription factor; Spider biofilm induced
CR_08520C_A	orf19.6419.1		CAL0000175685	1.38399	0.00187221		Ortholog of C. parapsilosis CDC317 : CPAR2_205710, C. auris B8441 : B9J08_000119, Candida tenuis NRRL Y-1498 : CANTEDRAFT_117073 and Debaryomyces hansenii CBS767 : DEHA2A11462g
C4_02740W_A	orf19.2724		CAL0000185914	1.38372	5.75618e-06		Protein of unknown function; flow model, rat catheter and Spider biofilm induced; Hap43-repressed
C1_09710C_A	orf19.4835		CAL0000181309	1.3826	0.00185739		Ortholog(s) have role in endonucleolytic cleavage in 5'-ETS of tricistronic rRNA transcript (SSU-rRNA, 5.8S rRNA and LSU-rRNA), more
C3_02370C_A	orf19.1607	ALR1	CAL0000193982	1.38234	3.07191e-09		Putative transporter of divalent cations; hyphal-induced expression; rat catheter biofilm induced
CR_09800C_A	orf19.7552		CAL0000180872	1.38094	0.00204329		Putative U3-containing small subunit processome complex protein; Hap43-induced gene; repressed in core stress response; Spider biofilm induced
C6_01200W_A	orf19.131		CAL0000179004	1.3808	0.0133805		Ortholog of C. dubliniensis CD36 : Cd36_61330, C. parapsilosis CDC317 : CPAR2_602800, C. auris B8441 : B9J08_005399 and Candida tenuis NRRL Y-1498 : CANTEDRAFT_94450
C7_01350C_A	orf19.6916		CAL0000201892	1.38057	7.03464e-05		Ortholog(s) have unfolded protein binding activity, role in mitochondrial proton-transporting ATP synthase complex assembly, mitochondrion organization and mitochondrion localization
C1_13110C_A	orf19.4937	CHS3	CAL0000195982	1.38025	2.00058e-06		Major chitin synthase of yeast and hyphae; synthesizes short-chitin fibrils; Chs4-activated; transcript induced at yeast-hyphal transition; Chs1 and Chs2, but not Chs3, are inhibited by the protoberberine HWY-289; Spider biofilm induced
C6_02210W_A	orf19.3461		CAL0000182260	1.37923	0.0144347		Protein of unknown function; oxidative stress-induced via Cap1; induced by alpha pheromone in SpiderM medium
C5_00500W_A	orf19.939	NAM7	CAL0000189066	1.37745	3.78954e-06		Putative role in nonsense-mediated mRNA decay; similar to S. cerevisiae Nam7p; gene induced by ciclopirox olamine treatment
CR_00670C_A	orf19.7460		CAL0000175614	1.37706	0.00355694		Putative 2'-O-methyltransferase with a predicted role in tRNA modification; transcription is activated in the presence of elevated CO2
CR_03500W_A	orf19.4393	CIT1	CAL0000197786	1.37706	6.45361e-11		Citrate synthase; induced by phagocytosis; induced in high iron; Hog1-repressed; Efg1-regulated under yeast, not hyphal growth conditions; present in exponential and stationary phase; Spider biofilm repressed; rat catheter biofilm induced
C2_07960C_A	orf19.2185	NSA1	CAL0000184567	1.37617	0.00150848		Putative 66S pre-ribosomal particles conmponent; Hap43-induced; repressed by prostaglandins
CR_09370W_A	orf19.7332	ELF1	CAL0000177541	1.37513	0.00010715		Putative mRNA export protein; Walker A and B (ATP/GTP binding) motifs; required for wild-type morphology, growth; expressed in hyphal, pseudohyphal, and yeast form; Hap43-induced; Spider and flow model biofilm induced
CR_10110W_A	orf19.7586	CHT3	CAL0000194074	1.37503	4.86207e-10		Major chitinase; secreted; functional homolog of S. cerevisiae Cts1p; 4 N-glycosylation motifs; possible O-mannosylation; putative signal peptide; hyphal-repressed; farnesol upregulated in biofilm; regulated by Efg1p, Cyr1p, Ras1p
C7_01950W_A	orf19.6526		CAL0000190075	1.37394	0.000109207		Ortholog(s) have nuclear periphery localization
C7_03910W_A	orf19.7190	OGG1	CAL0000183658	1.37362	0.00407683		Mitochondrial glycosylase/lyase; repairs oxidative damage to mitochondrial DNA, contributes to UVA resistance, role in base-excision repair; Spider biofilm induced
CR_07240C_A	orf19.6146	CLG1	CAL0000194840	1.37356	0.00418432		Putative cyclin-like protein; transcription is regulated upon yeast-hyphal switch
C2_00790C_A	orf19.2045		CAL0000175243	1.37336	7.34075e-05		Ortholog(s) have diacylglycerol kinase activity and role in phosphatidic acid biosynthetic process, regulation of isopentenyl diphosphate biosynthetic process, mevalonate pathway
CR_01270C_A	orf19.3227	FTH2	CAL0000181829	1.37155	0.000739879		Putative iron transporter; similar to S. cerevisiae Fth1p
CR_08110W_A	orf19.6371		CAL0000180144	1.37125	0.00121462		Ortholog of C. dubliniensis CD36 : Cd36_33750, C. parapsilosis CDC317 : CPAR2_205650, C. auris B8441 : B9J08_000104 and Candida tenuis NRRL Y-1498 : cten_CGOB_00253
C5_00920W_A	orf19.1975		CAL0000196950	1.36869	0.000180136		Ortholog(s) have role in mRNA splicing, via spliceosome and U4/U6 x U5 tri-snRNP complex, U5 snRNP localization
C4_01500W_A	orf19.4634		CAL0000179269	1.36827	0.00671085		Protein required for thiolation of uridine at wobble position of Gln, Lys, and Glu tRNAs; has a role in urmylation; S. cerevisiae ortholog has a role in invasive and pseudohyphal growth
C1_10970W_A	orf19.2319		CAL0000194444	1.36793	0.00177885		Putative nucleolar protein with a predicted role in pre-rRNA processing; Hap43-induced gene; repressed in core stress response
C5_01900C_A	orf19.3181.1		CAL0000179973	1.36696	2.44024e-05		Protein of unknown function; involved in secretion of proteins that lack classical secretory signal sequences; Spider biofilm induced
C2_07350W_A	orf19.1901	MCM3	CAL0000199452	1.36638	0.000148072		Putative DNA replication protein; periodic mRNA expression, peak at cell-cycle M/G1 phase; Spider biofilm induced
C1_13070C_A	orf19.4933	FAD3	CAL0000200872	1.36625	0.00301149		Omega-3 fatty acid desaturase; production of alpha-linolenic acid, a major component of membranes; caspofungin induced; Plc1-regulated; colony morphology-related gene regulation by Ssn6; Spider biofilm induced, flow model biofilm repressed
C2_00620C_A	orf19.2066		CAL0000183455	1.36588	0.00195385		Ortholog(s) have protein-lysine N-methyltransferase activity and role in peptidyl-lysine trimethylation
C1_09040C_A	orf19.4760		CAL0000175693	1.36569	0.0014651		Putative protein-histidine N-methyltransferase; Spider biofilm induced
C2_01420C_A	orf19.1447		CAL0000194943	1.36541	0.00183818		Has domain(s) with predicted DNA-binding transcription factor activity, sequence-specific DNA binding activity and role in regulation of transcription, DNA-templated
C2_05750W_A	orf19.6886		CAL0000191069	1.36499	0.00472074		Ortholog(s) have rRNA binding activity and role in maturation of LSU-rRNA from tricistronic rRNA transcript (SSU-rRNA, 5.8S rRNA, LSU-rRNA), rRNA processing, ribosomal large subunit export from nucleus
C3_03070W_A	orf19.304		CAL0000196638	1.36343	5.23736e-07		Putative transporter similar to MDR proteins; fungal-specific; Spider biofilm induced
C3_03110W_A	orf19.308		CAL0000189539	1.36289	0.00179602		Ortholog(s) have role in nucleobase-containing compound transport, regulation of fungal-type cell wall organization, regulation of phospholipid translocation and plasma membrane localization
C5_02120C_A	orf19.4219	RIX7	CAL0000179059	1.36252	2.14917e-05		Putative ATPase of the AAA family; role in ribosomal subunit export from the nucleus; mutation impairs hyphal growth and biofilm formation
C5_03020W_A	orf19.4328	CCC2	CAL0000193278	1.36217	0.00665512		Copper-transporting P-type ATPase of Golgi; required for wild-type iron assimilation (indirect effect via Fet3p); induced by iron starvation, ciclopirox olamine; caspofungin repressed; not required for virulence in mouse systemic infection
C4_00210W_A	orf19.5646		CAL0000181943	1.36194	0.00860929		Ortholog of S. cerevisiae : YPL034W, C. dubliniensis CD36 : Cd36_40280, C. parapsilosis CDC317 : CPAR2_402170, C. auris B8441 : B9J08_003513 and Candida tenuis NRRL Y-1498 : CANTEDRAFT_137348
C3_04120C_A	orf19.5856		CAL0000177501	1.36184	4.04906e-05		Membrane-localized protein of unknown function
C2_09500W_A	orf19.1404		CAL0000188810	1.36156	0.000614434		Predicted tRNA dihydrouridine synthase; Spider biofilm induced
C2_02030W_A	orf19.1517	ARO3	CAL0000176586	1.36109	8.04048e-10		3-deoxy-D-arabinoheptulosonate-7-phosphate synthase; aromatic amino acid synthesis; GCN-regulated; feedback-inhibited by phe if expressed in S. cerevisiae; decreased in stationary phase; flow model biofilm repressed
C4_03840C_A	orf19.5039		CAL0000183621	1.36079	0.00244967		Putative exosome non-catalytic core component; involved in 3'-5' RNA processing; rat catheter biofilm induced
C1_07570C_A	orf19.2788		CAL0000174988	1.36044	0.00401519		Has domain(s) with predicted RNA binding, pseudouridine synthase activity and role in pseudouridine synthesis
C4_03940C_A	orf19.789	PYC2	CAL0000188525	1.35996	6.88352e-05		Putative pyruvate carboxylase; binds biotin cofactor; repressed by Ssk1 response regulator, by benomyl treatment, or in an azole-resistant strain overexpressing MDR1; stationary phase enriched protein; flow model biofilm repressed
C7_01620C_A	orf19.6563		CAL0000200286	1.35993	0.000248034		Ortholog of Kch1 a potassium transporter; mediates K+ influx and activates high-affinity Ca2+ influx system during mating pheromone response in S. cerevisiae; induced by alpha pheromone in SpiderM medium
C3_05350C_A	orf19.6972	SMI1B	CAL0000191868	1.3591	0.0141977		Putative cell wall assembly regulatory protein; Rim101-repressed; possibly an essential gene, disruptants not obtained by UAU1 method
C7_03610C_A	orf19.6693		CAL0000177908	1.35908	2.69175e-07		Has domain(s) with predicted metal ion binding activity
C4_03030C_A	orf19.2688	NAN1	CAL0000198224	1.35872	0.000697546		Putative U3 snoRNP protein; Hap43p-induced gene; physically interacts with TAP-tagged Nop1p
CR_05990C_A	orf19.454	SFL1	CAL0000178027	1.35844	0.00183339		Transcription factor involved in negative regulation of morphogenesis, flocculation and virulence; induced in core caspofungin response; Spider biofilm induced
C1_11520C_A	orf19.1168		CAL0000196450	1.35835	0.0064541		Zn(II)2Cys6 domain transcription factor; required for filamentous growth, resistance to rapamycin and flucytosine; possibly an essential gene, disruptants not obtained by UAU1 method; Hap43-repressed; Spider and flow model biofilm induced
C5_01560C_A	orf19.4150		CAL0000192543	1.35809	7.97998e-05		Putative glutaredoxin; induced by nitric oxide; Spider biofilm induced
C1_08870C_A	orf19.4746	JIP5	CAL0000174164	1.35787	0.00152317		Ortholog of S. cerevisiae Jip5; predicted role in biogenesis of the large ribosomal subunit; repressed in core stress response; Hap43-induced gene
C2_10130W_A	orf19.1768		CAL0000176478	1.35694	0.0162007		Ortholog of C. dubliniensis CD36 : Cd36_24170, C. parapsilosis CDC317 : CPAR2_407480, Candida tropicalis MYA-3404 : CTRG_02088, Candida albicans WO-1 : CAWG_06084 and Candida metapsilosis : CMET_2098
C1_08900W_A	orf19.4749		CAL0000174928	1.35661	0.0005583		Protein of unknown function; hyphal-induced expression, regulated by Cyr1, Ras1, Efg1; Hap43-induced gene; Spider biofilm induced
C4_00510C_A	orf19.4191	RLP24	CAL0000179590	1.35657	0.000750735		Putative ribosomal protein; Hap43-induced; essential gene; heterozygous mutation confers hypersensitivity to 5-fluorocytosine (5-FC), 5-fluorouracil (5-FU), and tubercidin (7-deazaadenosine); Spider biofilm induced
C1_05210C_A	orf19.445		CAL0000195827	1.35587	1.7723e-06		Protein of unknown function; repressed by prostaglandins
CR_10640W_A	orf19.7648		CAL0000201150	1.35571	0.00489735		Has domain(s) with predicted antiporter activity, xenobiotic transmembrane transporter activity, role in xenobiotic transmembrane transport and membrane localization
CR_10480W_A	orf19.7625	PGA1	CAL0000175225	1.35488	0.00264584		Putative GPI-anchored protein; induced during cell wall regeneration; required for normal adhesion to host cells and for adherence during Sabouraud biofilm formation; Spider biofilm induced
C2_09000C_A	orf19.204		CAL0000177282	1.35453	0.00559672		Ortholog of C. dubliniensis CD36 : Cd36_23180, Candida tropicalis NEW ASSEMBLY : CTRG1_01968, Candida tropicalis MYA-3404 : CTRG_01968 and Candida albicans WO-1 : CAWG_05983
C6_02360W_A	orf19.3478	NIP7	CAL0000185986	1.35403	0.006205		Putative nucleolar protein with role in ribosomal assembly; hyphal-induced; Hap43-induced; Spider biofilm induced
C1_08290C_A	orf19.5106	DIP2	CAL0000188650	1.35234	0.00095808		Putative small ribonucleoprotein complex; Tn mutation affects filamentous growth; physically interacts with TAP-tagged Nop1; heterozygous null mutant exhibits resistance to parnafungin; Hap43-induced gene; Spider biofilm induced
CR_00900W_A	orf19.3265	TRM1	CAL0000179806	1.35158	0.00013702		Putative N2,N2-dimethylguanine tRNA methyltransferase; induced upon adherence to polystyrene
CR_03370C_A	orf19.2385	KTI12	CAL0000192073	1.3494	0.00729487		Protein similar to S. cerevisiae Kti12p, which associates with Elongator complex; has a role in resistance to killer toxin; predicted Kex2p substrate; Hap43p-induced gene
CR_03360W_A	orf19.2386		CAL0000180806	1.34914	0.00803997		Ortholog(s) have role in endonucleolytic cleavage in 5'-ETS of tricistronic rRNA transcript (SSU-rRNA, 5.8S rRNA and LSU-rRNA), more
C1_13720W_A	orf19.5009		CAL0000187064	1.34913	2.54544e-09		Ortholog of S. cerevisiae : KEL3, C. glabrata CBS138 : CAGL0A01067g, C. dubliniensis CD36 : Cd36_12710, C. parapsilosis CDC317 : CPAR2_201590 and C. auris B8441 : B9J08_002506
C1_09430W_A	orf19.4805		CAL0000193886	1.34844	7.96564e-08		Putative membrane protein; induced by alpha pheromone in SpiderM medium; Hap4-induced gene; Spider biofilm induced
C1_05380C_A	orf19.427		CAL0000184448	1.34816	1.62899e-05		Ortholog(s) have telomeric DNA binding activity
C2_07760W_A	orf19.2204		CAL0000181552	1.34792	0.000362266		Predicted membrane protein of unknown function; Spider biofilm induced
CR_08010W_A	orf19.596.2		CAL0000190531	1.34693	0.0128386		Subunit of the Dam1 (DASH) complex, which acts in chromosome segregation by coupling kinetochores to spindle microtubules
C2_06850W_A	orf19.2237.1		CAL0000183209	1.34689	0.0173231		Ortholog of Slx9 required for pre-rRNA processing; associated with 90S pre-ribosome and 43S small ribosomal subunit precursor, interacts with U3 snoRNA in S. cerevisiae; gene has intron; Spider biofilm induced
C2_06520C_A	orf19.28		CAL0000175641	1.34662	0.00268138		Putative thiamine transmembrane transporter; Spider biofilm induced
C5_00310C_A	orf19.962		CAL0000176010	1.34591	0.00124156		Protein with a fungal RNA polymerase I subunit RPA14 domain; proposed to play a role in the recruitment of pol I to the promoter; Hap43-induced gene
C1_03200C_A	orf19.3012	ARO80	CAL0000193732	1.34571	5.21919e-05		Zn(II)2Cys6 transcription factor; transcriptional activator of aromatic amino acid catabolism; regulator of aromatic alcohol biosynthesis via the Ehrlich pathway; mutant is viable
C1_08810C_A	orf19.4739	MSS116	CAL0000195117	1.34564	0.000474016		Putative DEAD-box protein; required for efficient splicing of mitochondrial Group I and II introns; Hap43-induced; rat catheter biofilm induced
C2_03640W_A	orf19.854	UGA11	CAL0000176906	1.34515	0.000161154		Putative gamma-aminobutyrate (GABA) transaminase; macrophage-induced; overlaps orf19.854.1, which is a region annotated as a blocked reading frame; Spider biofilm induced
C7_00470C_A	orf19.7072	PEL1	CAL0000190252	1.34465	0.000139034		Predicted enzyme of mitochondrial phospholipid biosynthesis; rat catheter and flow model biofilm induced
CR_06860C_A	orf19.1847	ARO10	CAL0000184409	1.34454	4.00112e-05		Aromatic decarboxylase; Ehrlich fusel oil pathway of aromatic alcohol biosynthesis; alkaline repressed; protein abundance affected by URA3 expression in CAI-4 strain; Spider biofilm induced
CR_05790C_A	orf19.6632	ACO2	CAL0000193227	1.34284	4.98015e-09		Putative aconitate hydratase 2; induced in high iron; regulated by Gcn4; repressed by amino acid starvation (3-AT); protein levels decrease in stationary phase yeast; flow model and Spider biofilm repressed
C5_01510W_A	orf19.4146	SMD3	CAL0000184508	1.34247	0.000478592		Putative core snRNP protein; induced upon adherence to polystyrene
C7_03850W_A	orf19.7197		CAL0000177493	1.34244	0.00169757		Putative intranuclear transport and DNA replication mediator; heterozygous null mutant exhibits resistance to parnafungin in the C. albicans fitness test; Spider biofilm induced
C1_06790C_A	orf19.6231	MRPL19	CAL0000178684	1.342	6.04198e-08		Putative ribosomal protein; induced upon adherence to polystyrene; Spider biofilm repressed
C2_10160W_A	orf19.1765		CAL0000183164	1.34192	0.0037604		Secreted protein; fluconazole-induced
CR_06110C_A	orf19.3865	RFX1	CAL0000174984	1.34139	0.00233443		Transcription factor; involved in DNA damage responses, morphogenesis, and virulence; Spider biofilm induced
C4_00230W_A	orf19.5648		CAL0000175557	1.34071	6.04772e-05		Ortholog of C. dubliniensis CD36 : Cd36_40300, C. parapsilosis CDC317 : CPAR2_402190, C. auris B8441 : B9J08_003511 and Candida tenuis NRRL Y-1498 : cten_CGOB_00197
C6_00480C_A	orf19.4211	FET3	CAL0000197324	1.34058	0.000120567		Putative multicopper oxidase; ketoconazole/caspofungin/amphotericin B repressed; Sef1/Sfu1/Hap43 regulated; reports differ if functional homolog of ScFet3; rat catheter and Spider biofilm induced
C7_00690W_A	orf19.7050	NOP15	CAL0000196813	1.34026	0.00795105		Nucleolar ribosome biogenesis factor; hyphal-induced expression; Hap43-induced; rat catheter biofilm induced
C3_03650W_A	orf19.6955	HBR3	CAL0000176350	1.3402	0.00110228		Essential protein; regulated by hemoglobin; S. cerevisiae ortholog is essential; Hap43p-induced gene
C1_10210C_A	orf19.4890	CLA4	CAL0000192143	1.34001	0.00713118		Ste20p family Ser/Thr kinase required for wild-type filamentous growth, organ colonization and virulence in mouse systemic infection; role in chlamydospore formation; functional homolog of S. cerevisiae Cla4p; mutant caspofungin sensitive
C4_01190W_A	orf19.4670	CAS5	CAL0000197117	1.33993	0.00429776		Transcription factor involved in regulation of cell wall homeostasis, adherence, stress response; mutants have reduced CFU in mice, hyphal defect in C. elegans infection; Spider biofilm induced
C3_02270W_A	orf19.1618.1		CAL0000191311	1.3393	6.80665e-06		Ortholog of C. dubliniensis CD36 : Cd36_82240, C. parapsilosis CDC317 : CPAR2_405130, C. auris B8441 : B9J08_002633 and Candida tenuis NRRL Y-1498 : CANTEDRAFT_127317
C2_08480W_A	orf19.3630	RRP8	CAL0000191512	1.33858	0.00496591		Ribosomal protein; Hap43-induced; F-12/CO2 early biofilm and rat catheter biofilm induced
C3_05570W_A	orf19.6992		CAL0000179742	1.3384	0.000374122		Predicted MFS membrane transporter, member of the drug:proton antiporter (12 spanner) (DHA1) family; Spider biofilm induced
CR_03950W_A	orf19.477		CAL0000189038	1.33838	7.59611e-05		Ortholog(s) have role in mitochondrial translation and mitochondrion localization
C2_05670C_A	orf19.6879		CAL0000194258	1.33775	0.00579956		Ortholog(s) have tRNA-intron endonuclease activity, role in tRNA-type intron splice site recognition and cleavage and tRNA-intron endonuclease complex localization
C1_01150C_A	orf19.3303		CAL0000175964	1.33758	0.000310483		Ortholog(s) have tRNA methyltransferase activity and role in tRNA methylation, wybutosine biosynthetic process
C1_11030W_A	orf19.2311	RPL82	CAL0000174842	1.3371	5.65913e-05		Predicted ribosomal protein; genes encoding cytoplasmic ribosomal subunits, translation factors, and tRNA synthetases are downregulated upon phagocytosis by murine macrophage
C4_04380C_A	orf19.1409.2		CAL0000193435	1.33649	0.00402371		Protein of unknown function; Spider biofilm induced
C5_00420C_A	orf19.947	MRP17	CAL0000191831	1.33603	0.00015833		Predicted mitochondrial ribosomal protein
C4_05750C_A	orf19.1260	LEA1	CAL0000184113	1.33552	0.00113183		Predicted component of U2 snRNP; induced by alpha pheromone in SpiderM medium
CR_06140W_A	orf19.3869		CAL0000181819	1.33541	6.39951e-05		Protein of unknown function; regulated by Tsa1, Tsa1B in minimal media at 37 degrees C; shows colony morphology-related gene regulation by Ssn6; Spider biofilm induced
C1_09840C_A	orf19.4849		CAL0000185317	1.33499	0.000585766		Protein required for localizing proteasomes to the nucleus; involved in ubiquitin-mediated protein degradation; possibly an essential gene, disruptants not obtained by UAU1 method; Spider biofilm induced
C4_02830C_A	orf19.2712	HCA4	CAL0000199884	1.33418	0.00172792		Putative role in regulation of cell wall biogenesis; Hap43p-induced gene; possibly an essential gene, disruptants not obtained by UAU1 method; flow model and rat catheter biofilm induced
CR_05630W_A	orf19.6652	DBP8	CAL0000181153	1.33354	0.0014053		Protein similar to S. cerevisiae Dbp8p, an ATP-dependent helicase involved in rRNA processing; oxidative stress-repressed via Cap1p; flucytosine repressed; likely to be essential for growth, based on insertional mutagenesis
CR_07950W_A	orf19.603	IMP4	CAL0000181923	1.33203	0.0060305		Putative SSU processome component; Hap43-induced; repressed by prostaglandins; Spider biofilm induced
C2_05580W_A	orf19.6871		CAL0000197165	1.33197	0.00743841		Protein of unknown function; Hap43-induced; flow model biofilm repressed
C1_05050C_A	orf19.58	RRP6	CAL0000183418	1.3306	3.30598e-05		Putative nuclear exosome exonuclease component; Hap43p-induced gene; mutation confers hypersensitivity to 5-fluorocytosine (5-FC), 5-fluorouracil (5-FU), and tubercidin (7-deazaadenosine)
C6_00660C_A	orf19.4193		CAL0000192861	1.33033	0.000140129		Ortholog(s) have Arp2/3 complex binding activity, role in actin filament debranching, negative regulation of Arp2/3 complex-mediated actin nucleation and actin cortical patch, cytoplasm localization
C5_03410C_A	orf19.2639		CAL0000183938	1.33025	0.00129866		Ortholog(s) have structural constituent of ribosome activity and mitochondrial large ribosomal subunit localization
C4_04840C_A	orf19.3795	AGP3	CAL0000176516	1.33004	8.41861e-06		Putative serine transporter; possible role in assimilation of sulfur; F-12/CO2 early biofilm induced
C6_01890C_A	orf19.3393		CAL0000180288	1.32997	0.00489347		Putative DEAD-box helicase; Hap43-induced; Spider biofilm induced
C4_01560C_A	orf19.4629		CAL0000193613	1.32834	0.0124532		Ortholog(s) have ubiquitin-ubiquitin ligase activity, role in ATP export, mitochondrion inheritance, protein monoubiquitination, protein polyubiquitination, ubiquitin-dependent endocytosis and ubiquitin ligase complex localization
C3_04230W_A	orf19.5865		CAL0000186259	1.32814	0.00602864		Ortholog(s) have ATP-dependent activity, acting on RNA activity, role in generation of catalytic spliceosome for first transesterification step, snoRNA splicing and U2-type catalytic step 1 spliceosome localization
C2_05740W_A	orf19.6885	SPO7	CAL0000190675	1.32778	0.000888027		Putative regulatory subunit of Nem1-Spo7 phosphatase holoenzyme that regulates nuclear growth by controling phospholipid biosynthesis; induced by alpha pheromone in SpiderM medium
C2_10770W_A	orf19.5360	RPC11	CAL0000198439	1.32734	0.00210267		Putative RNA polymerase III subunit C11; repressed in core caspofungin response; Spider biofilm induced
C5_04970C_A	orf19.3986	PPR1	CAL0000179424	1.32714	0.00157062		Transcription factor with zinc cluster DNA-binding motif involved in regulation of purine catabolism; has similarity to S. cerevisiae Ppr1p, which is a transcription factor involved in the regulation of uracil biosynthesis genes
C4_05330C_A	orf19.1791		CAL0000187814	1.32705	0.000566386		Putative protein with a predicted role in 60S ribosomal subunit biogenesis; Hap43p-induced gene; ortholog of S. cerevisiae MAK11
C7_03270W_A	orf19.5126		CAL0000178224	1.32681	0.0137178		Putative adhesin-like protein
CR_02520W_A	orf19.172	RPC19	CAL0000179133	1.32667	0.00369023		Putative RNA polymerases I and III subunit AC19; Hap43-induced; rat catheter biofilm induced
CR_06300C_A	orf19.3884	FGR50	CAL0000197137	1.32662	0.0127472		Protein lacking an ortholog in S. cerevisiae; transposon mutation affects filamentous growth; Spider biofilm repressed
C4_05260W_A	orf19.2631		CAL0000201272	1.32653	3.66856e-05		Subunit of Elongator complex; required for modification of wobble nucleosides in tRNA in S. cerevisiae; Hap43-induced gene
C1_05190C_A	orf19.446.1		CAL0000184657	1.32632	0.000413299		Protein with a NADH-ubiquinone oxidoreductase B18 subunit domain; gene has intron
C4_03740W_A	orf19.1304		CAL0000180832	1.32622	0.0060183		Ortholog(s) have role in U4 snRNA 3'-end processing, exonucleolytic trimming to generate mature 3'-end of 5.8S rRNA from tricistronic rRNA transcript (SSU-rRNA, 5.8S rRNA and LSU-rRNA), more
C2_07830W_A	orf19.2198	FLC3	CAL0000181365	1.32529	1.79368e-11		Protein involved in heme uptake; putative FAD transporter, similar to S. cerevisiae Flc3p
C2_03540W_A	orf19.866	RAD32	CAL0000186115	1.32508	0.00150576		DNA polymerase eta with role in DNA repair; required for transition to hyphal growth; down-regulation associated with azole resistance; Hap43p-repressed gene
C7_02340C_A	orf19.6477		CAL0000187643	1.32472	0.00946023		Ortholog(s) have tRNA (guanine-N7-)-methyltransferase activity, role in tRNA (guanine-N7)-methylation and cytosol, nucleus, tRNA (m7G46) methyltransferase complex localization
C6_02430W_A	orf19.5510		CAL0000195592	1.32361	0.00385414		Ortholog(s) have role in chromatin silencing at telomere, negative regulation of transcription from RNA polymerase II promoter by pheromones and CHRAC localization
C2_04080W_A	orf19.813		CAL0000179553	1.3236	6.48456e-05		Protein of unknown function; mutants are viable; Hap43-induced gene; oxidative stress-induced via Cap1; rat catheter and Spider biofilm induced
C6_01620W_A	orf19.3425		CAL0000181019	1.32357	0.00667131		RING/FYVE/PHD zinc finger protein; Spider biofilm induced
C7_04190C_A	orf19.7154	UTP18	CAL0000175893	1.32323	0.00286795		Putative U3 snoRNA-associated protein; Hap43-induced; repressed in core stress response; physically interacts with TAP-tagged Nop1
C3_01560W_A	orf19.1687		CAL0000191988	1.32308	0.000471431		Ortholog of S. cerevisiae Prp43, an RNA helicase in the DEAH-box family that functions in both RNA polymerase I and polymerase II transcript metabolism; Hap43-induced gene
CR_03570C_A	orf19.4401	YVH1	CAL0000184045	1.32201	0.004878		Putative dual specificity phosphatase (phosphoserine/threonine and phosphotyrosine phosphatase); required for wild-type growth rate and for wild-type virulence in mouse model of systemic infection; Hap43p-induced gene
C2_02710C_A	orf19.5835		CAL0000178916	1.32173	0.000223274		Ortholog(s) have rRNA binding activity, role in rRNA processing, ribosomal small subunit assembly and CURI complex, UTP-C complex localization
C2_07920W_A	orf19.2191		CAL0000182585	1.32162	1.66873e-05		Ortholog(s) have diphthine methylesterase activity, role in endocytic recycling, peptidyl-diphthamide biosynthetic process from peptidyl-histidine and cytoplasm, endosome localization
C6_01550C_A	orf19.3431		CAL0000176297	1.32095	0.00227353		Ortholog(s) have 3'-5' exonuclease activity, DNA-directed DNA polymerase activity, role in mitochondrial DNA catabolic process, mitochondrial DNA replication, mitochondrial genome maintenance and mitochondrion localization
C2_03940C_A	orf19.829	SCH9	CAL0000175489	1.3198	0.00921501		Protein kinase; involved in growth control, ribosomal protein synthesis, cell size, resistance to rapamycin,, chlamydospore formation, filamentous growth, and virulence; prevents hyphal growth in hypoxia at high CO2
C3_07550C_A	orf19.6736		CAL0000193890	1.31936	0.000718232		Protein required for mitochondrial ribosome small subunit biogenesis; role in maturation of SSU-rRNA; Spider biofilm induced
C4_03270W_A	orf19.2667	RPF1	CAL0000187860	1.31907	0.00178562		Putative nucleolar protein with a predicted role in the assembly and export of the large ribosomal subunit; essential for growth; rat catheter and Spider biofilm induced
CR_03760W_A	orf19.4375		CAL0000181775	1.31904	0.000130626		Ortholog(s) have N-terminal protein N-methyltransferase activity, S-adenosylmethionine-dependent methyltransferase activity, protein-lysine N-methyltransferase activity
C2_06460W_A	orf19.23	RTA3	CAL0000189971	1.31829	0.00260318		7-transmembrane receptor protein involved in regulation of asymmetric lipid distribution in plasma membrane; involved in biofilm formation; putative drug-responsive regulatory site; rat catheter biofilm induced
C4_07090C_A	orf19.3099	TRP4	CAL0000182715	1.3179	9.06729e-09		Predicted enzyme of amino acid biosynthesis; upregulated in biofilm; regulated by Gcn2p and Gcn4p; S. cerevisiae ortholog is Gcn4p regulated
C2_00140W_A	orf19.2119	NDT80	CAL0000201259	1.31786	0.00253459		Ortholog of Ndt80; meiosis-specific transcription factor; activator of CDR1 induction by antifungal drugs; required for wild-type drug resistance and for Spider biofilm formation; transcript induced by antifungal drug treatment
C3_06760W_A	orf19.6828		CAL0000174798	1.31712	0.0157144		Ortholog(s) have role in rRNA processing and preribosome, large subunit precursor localization
C5_02280C_A	orf19.4234		CAL0000181530	1.31692	0.00011292		Protein of unknown function; Hap43-induced gene; Ctr86 ortholog in S. cerveisiae is essential; Spider biofilm induced
C2_06240W_A	orf19.5486.1	SMD2	CAL0000180090	1.31677	0.00476367		Putative Core Sm protein; Hap43p-induced gene; flucytosine induced
C1_11770C_A	orf19.1139		CAL0000195404	1.31595	0.00537574		Protein of unknown funtion; S. cerevisiae ortholog Svl3 plays a role in endocytosis and is localized to the bud neck; Spider biofilm induced
C2_06200C_A	orf19.5483		CAL0000194371	1.31498	7.04574e-05		Ortholog(s) have GTPase activity, mitochondrial ribosome binding activity, role in positive regulation of translation and mitochondrial matrix localization
C5_01070C_A	orf19.1964		CAL0000200232	1.31342	4.20224e-06		Protein of unknown function; repressed by fluphenazine treatment; induced by benomyl treatment and in an RHE model; regulated by Nrg1, Tup1
C1_10260C_A	orf19.4896		CAL0000179921	1.31335	0.000891819		Putative RNA polymerase I subunit; rat catheter biofilm induced
C3_03470W_A	orf19.345		CAL0000178220	1.31272	0.00507778		Succinate semialdehyde dehydrogenase; for utilization of gamma-aminobutyrate (GABA) as a nitrogen source; part of 4-aminobutyrate and glutamate degradation pathways; rat catheter biofilm induced
C2_04570W_A	orf19.4492		CAL0000183510	1.31181	0.00113416		Ortholog(s) have role in nuclear division, rRNA processing, ribosomal large subunit biogenesis and nuclear periphery, nucleolus, preribosome, large subunit precursor localization
CR_10420W_A	orf19.7619		CAL0000186958	1.3109	0.000237401		Protein with a mitochondrial distribution and morphology domain; possibly an essential gene, disruptants not obtained by UAU1 method; rat catheter and Spider biofilm induced
C3_04380C_A	orf19.5885		CAL0000183109	1.31052	0.000531728		Putative U3 snoRNP protein; flucytosine induced
C2_08670C_A	orf19.3609	UTP15	CAL0000175436	1.3105	0.00420577		Small subunit (SSU) processome component; mutation confers resistance to 5-fluorocytosine (5-FC); physically interacts with TAP-tagged Nop1p
C6_03200W_A	orf19.5607		CAL0000188068	1.31039	0.000242838		Ortholog of C. dubliniensis CD36 : Cd36_63860, C. parapsilosis CDC317 : CPAR2_601140, C. auris B8441 : B9J08_000407 and Candida tenuis NRRL Y-1498 : CANTEDRAFT_92714
C1_12670C_A	orf19.6356		CAL0000180134	1.31032	0.00234192		Ortholog(s) have role in mRNA splicing, via spliceosome and U4/U6 snRNP, U4/U6 x U5 tri-snRNP complex localization
C4_05400C_A	orf19.1797		CAL0000181106	1.3099	0.000384809		D-arabinose 5-phosphate isomerase; has GutQ domain which is associated with phosphosugar binding; other biofilm induced; rat catheter and Spider biofilm induced; F-12/CO2 early biofilm induced
C5_01700W_A	orf19.3205		CAL0000174888	1.30933	7.54862e-05		Mitochondrial ribosomal protein of the large subunit; rat catheter biofilm induced
C5_02010C_A	orf19.3170		CAL0000185005	1.30881	0.000544899		Ortholog(s) have role in RNA polymerase I assembly, RNA polymerase II core complex assembly, RNA polymerase III assembly, formation of translation preinitiation complex and cytoplasm localization
C1_02530C_A	orf19.2942	DIP5	CAL0000194693	1.30856	2.18828e-05		Dicarboxylic amino acid permease; mutation confers hypersensitivity to toxic ergosterol analog; induced upon phagocytosis by macrophage; Gcn4-regulated; upregulated by Rim101 at pH 8; rat catheter and Spider biofilm induced
C2_02820C_A	orf19.5824		CAL0000180924	1.30841	0.00154098		Protein of unknown function; rat catheter and Spider biofilm induced
C2_00090W_A	orf19.1913		CAL0000183289	1.30826	0.000287065		Protein of unknown function; flow model biofilm induced
C1_07090C_A	orf19.6195		CAL0000194430	1.30792	2.41265e-05		Ortholog(s) have 3'-5'-exoribonuclease activity
C1_02600W_A	orf19.2948	SNO1	CAL0000182201	1.30788	1.53853e-06		Protein with a predicted role in pyridoxine metabolism; stationary phase protein; regulated by Tup1, Efg1; Spider biofilm induced
C7_00080C_A	orf19.7115	SAC7	CAL0000201118	1.30773	0.000958995		Putative GTPase activating protein (GAP) for Rho1; repressed upon adherence to polystyrene; macrophage/pseudohyphal-repressed; transcript is upregulated in RHE model of oral candidiasis and in clinical oral candidiasis
C3_07600W_A	orf19.6730		CAL0000193391	1.30687	0.00162049		Ortholog of S. cerevisiae : YCR016W, C. glabrata CBS138 : CAGL0L07832g, C. dubliniensis CD36 : Cd36_87480, C. parapsilosis CDC317 : CPAR2_808240 and C. auris B8441 : B9J08_001753
C2_03000C_A	orf19.5802		CAL0000183119	1.30657	0.0106965		Ortholog(s) have transferase activity, role in maturation of SSU-rRNA and cytoplasm localization
C3_05070W_A	orf19.5977	CEM1	CAL0000200784	1.30633	0.00260659		Protein similar to S. cerevisiae Cem1p, an acyl carrier protein involved in fatty acid biosynthesis; likely to be essential for growth, based on an insertional mutagenesis strategy
C6_03550C_A	orf19.5722		CAL0000184035	1.30624	0.00013151		Ortholog(s) have DNA binding activity, role in rDNA heterochromatin assembly, termination of RNA polymerase I transcription and nucleolus, rDNA heterochromatin localization
CR_04560C_A	orf19.547		CAL0000190371	1.30611	0.000165545		Ortholog(s) have 5'-3' exonuclease activity, 5'-flap endonuclease activity, double-stranded DNA 5'-3' exodeoxyribonuclease activity, single-stranded DNA 5'-3' exodeoxyribonuclease activity
C5_05470W_A	orf19.4045	EST1	CAL0000174640	1.30604	4.22153e-10		Telomerase subunit; allosteric activator of catalytic activity, but not required for catalytic activity; has TPR domain
C2_04350C_A	orf19.4519	SUV3	CAL0000176369	1.3059	0.000133939		RNA helicase; with exonuclease Msu1p forms a two-component complex (mtEXO) responsible for mitochondrial RNA degradation; required for chlamydospore formation, embedded hyphal growth, respiratory growth, alkaline-induced morphogenesis
C5_02330W_A	orf19.4241		CAL0000191850	1.30577	0.000145577		Protein of unknown function; transcript detected on high-resolution tiling arrays
C1_05640C_A	orf19.2488	FAL1	CAL0000189056	1.30518	7.00649e-05		eIF4A subfamily of DEAD-box ATP-dependent RNA helicases; predicted nucleolar protein required for maturation of 18S rRNA; Spider biofilm induced
C5_00460C_A	orf19.943	FET33	CAL0000197555	1.30462	0.000186726		Putative multicopper ferro-O2-oxidoreductase; repressed in core caspofungin response; fails to complement S. cerevisiae fet3 iron-related phenotypes; rat catheter and Spider biofilm induced
C7_03480W_A	orf19.6705		CAL0000187267	1.30439	0.00690813		Putative guanyl nucleotide exchange factor with Sec7 domain; required for normal filamentous growth; regulated by yeast-hyphal switch; filament induced; regulated by Nrg1, Tup1, Mob2, Hap43; mRNA binds She3; Spider biofilm induced
CR_08280W_A	orf19.6392		CAL0000194497	1.30437	0.00175613		Ortholog of C. dubliniensis CD36 : Cd36_33870, C. parapsilosis CDC317 : CPAR2_204450, C. auris B8441 : B9J08_000583 and Candida tenuis NRRL Y-1498 : CANTEDRAFT_113827
C1_04390C_A	orf19.5198	NOP4	CAL0000184653	1.30432	0.00242532		Putative nucleolar protein; Hap43-induced; mutation confers hypersensitivity to 5-fluorocytosine (5-FC), 5-fluorouracil (5-FU), and tubercidin (7-deazaadenosine); represses in core stress response
C1_03040W_A	orf19.2995		CAL0000177471	1.30428	0.00240275		Protein of unknown function; induced by nitric oxide; rat catheter and Spider biofilm induced
C1_11380W_A	orf19.665	NEP1	CAL0000197320	1.30384	0.0010898		Ortholog(s) have rRNA (pseudouridine) methyltransferase activity
CR_00080W_A	orf19.7534	MIS12	CAL0000187257	1.30376	4.36308e-07		Mitochondrial C1-tetrahydrofolate synthase precursor
C4_03040W_A	orf19.2687.1		CAL0000183011	1.30329	0.000476873		Ortholog(s) have DNA-directed 5'-3' RNA polymerase activity, RNA polymerase I activity, RNA polymerase II activity, RNA polymerase III activity, RNA-directed 5'-3' RNA polymerase activity, zinc ion binding activity
C4_06370C_A	orf19.2898		CAL0000180076	1.30268	0.000862369		Ortholog(s) have borate efflux transmembrane transporter activity, role in borate transport, protein targeting to vacuole and fungal-type vacuole, plasma membrane localization
C2_07450C_A	orf19.1886	RCL1	CAL0000188003	1.30252	0.00325268		Putative U3-containing 90S preribosome processome complex subunit; Hap43-induced; essential; S. cerevisiae ortholog is essential; represses in core stress response;
C3_04270C_A	orf19.5870	CTP1	CAL0000198975	1.30211	2.08289e-06		Putative citrate transport protein; flucytosine induced; amphotericin B repressed, caspofungin repressed; Hap43p-induced gene
C1_08410C_A	orf19.386	SAM4	CAL0000183325	1.30176	5.65136e-05		Putative S-adenosylmethionine-homocysteine methyltransferase; Hap43-repressed; alkaline induced; Spider biofilm repressed
C3_01000W_A	orf19.2504	BMS1	CAL0000199005	1.30147	0.00554823		Putative GTPase; Hap43-induced gene; mutation confers resistance to 5-fluorocytosine (5-FC); flucytosine induced; repressed by prostaglandins; Spider biofilm induced
C6_02230W_A	orf19.3463		CAL0000183488	1.30053	0.00275073		Putative GTPase; role in 60S ribosomal subunit biogenesis; Spider biofilm induced
C5_01340W_A	orf19.1934		CAL0000186930	1.30017	0.00830135		Histone H3K56 deacetylase; reduced copy number increases opaque cell formation; repressed by MMS, hydroxyurea and high-levels of hydrogen peroxide; Hap43p-induced; ectopic expression blocks genotoxin-induced switching; nicotinamide target
CR_02370W_A	orf19.3732	ERG25	CAL0000179313	1.30009	0.0012507		Putative C-4 methyl sterol oxidase; C4-demethylation of ergosterol biosynthesis intermediates, based on similarity to S. cerevisiae Erg25; fluconazole-induced; induced in azole-resistant strain; rat catheter and Spider biofilm induced
CR_09110C_A	orf19.7307		CAL0000179322	1.29995	0.00264823		Putative oxidoreductase; similar to S. cerevisiae Pga3p; possible Kex2p substrate
C3_06240C_A	orf19.7409.1		CAL0000195422	1.2989	0.00486592		Ortholog(s) have structural constituent of ribosome activity and mitochondrial large ribosomal subunit localization
C2_00030W_A	orf19.1923	RRN3	CAL0000198505	1.29859	0.00568219		Protein with a predicted role in recruitment of RNA polymerase I to rDNA; caspofungin induced; flucytosine repressed; repressed in core stress response; repressed by prostaglandins
C2_05270W_A	orf19.3556		CAL0000191099	1.2985	0.0017766		Transportin or cytosolic karyopherin beta; Spider biofilm induced
C1_14390W_A	orf19.7255	RPC10	CAL0000192095	1.29827	0.0154346		Putative RNA polymerase subunit ABC10-alpha of RNA polymerase complexes I, II, and III; flucytosine induced; Spider biofilm induced
C1_00410C_A	orf19.6066		CAL0000181570	1.29768	1.23077e-07		Hexadecenal dehydrogenase; involved in the conversion of sphingosine 1-phosphate breakdown product hexadecenal to hexadecenoic acid; Spider biofilm induced
C2_07040W_A	orf19.2260		CAL0000191866	1.29767	0.00335884		Putative transcription factor with zinc finger DNA-binding motif
C3_05140C_A	orf19.5987		CAL0000185296	1.29763	0.00121039		Ortholog(s) have tRNA (guanine-N2-)-methyltransferase activity, role in tRNA methylation and cytoplasm, tRNA (m2G10) methyltransferase complex localization
C1_00900W_A	orf19.6014	RRS1	CAL0000188560	1.29713	0.00646247		Putative ribosome biogenesis and nuclear export protein; Hap43p-induced gene; mutation confers hypersensitivity to 5-fluorocytosine (5-FC), 5-fluorouracil (5-FU), and tubercidin (7-deazaadenosine)
CR_08940W_A	orf19.7291		CAL0000194641	1.29629	0.00790926		Ortholog(s) have tRNA (adenine-N1-)-methyltransferase activity, role in tRNA methylation and nucleus, tRNA (m1A) methyltransferase complex localization
C3_01480C_A	orf19.1701	RKI1	CAL0000188418	1.29586	1.39705e-05		Ortholog(s) have ribose-5-phosphate isomerase activity and role in pentose-phosphate shunt, pyridoxine biosynthetic process
CR_01570W_A	orf19.2544		CAL0000194649	1.29525	0.00277421		Ortholog(s) have aminoacyl-tRNA hydrolase activity and role in negative regulation of proteasomal ubiquitin-dependent protein catabolic process
C6_04160C_A	orf19.76	SPB1	CAL0000201177	1.29425	0.00297377		Putative AdoMet-dependent methyltransferase; Hap43-induced; repressed by prostaglandins; possibly essential gene, disruptants not obtained by UAU1 method; Spider biofilm induced
C2_01270W_A	orf19.1996	CHA1	CAL0000177673	1.2942	0.00548765		Similar to catabolic ser/thr dehydratases; repressed by Rim101; induced in low iron; regulated on white-opaque switch; filament induced; Tn mutation affects filamentation; flow model biofilm induced; Spider biofilm repressed
C3_05860C_A	orf19.7366		CAL0000182639	1.29387	0.000513353		Ortholog(s) have S-adenosylmethionine-dependent methyltransferase activity, rRNA (uridine-N3-)-methyltransferase activity, role in rRNA base methylation and nucleolus localization
C1_11880W_A	orf19.5279		CAL0000189507	1.29383	0.000539146		Ortholog(s) have structural constituent of ribosome activity and role in cellular respiration, regulation of mitochondrial DNA metabolic process, response to oxidative stress
CR_00340C_A	orf19.7499.1		CAL0000174735	1.29357	0.0118546		Ortholog of C. parapsilosis CDC317 : CPAR2_800380, Candida tenuis NRRL Y-1498 : CANTEDRAFT_114079, Pichia stipitis Pignal : psti_CGOB_00127 and Candida tropicalis MYA-3404 : CTRG_05490
C1_02610W_A	orf19.2949		CAL0000199259	1.2935	0.00293533		Putative protein with a role in autophagy; rat catheter biofilm induced
C2_01400C_A	orf19.1445	ESC4	CAL0000185341	1.29337	0.00170606		Protein similar to S. cerevisiae Esc4; a protein that represses transposition; transposon mutation affects filamentation; rat catheter biofilm repressed
CR_07200W_A	orf19.6152		CAL0000189024	1.2928	0.000408305		Ortholog of C. dubliniensis CD36 : Cd36_32830, C. parapsilosis CDC317 : CPAR2_205930, C. auris B8441 : B9J08_003982 and Candida tenuis NRRL Y-1498 : CANTEDRAFT_115846
C3_01520C_A	orf19.1697		CAL0000195640	1.29222	0.00246728		Ortholog(s) have role in cytoplasmic translation, poly(A)+ mRNA export from nucleus and cytoplasm localization
C3_00350W_A	orf19.5432	TPT1	CAL0000187877	1.29196	0.000667046		tRNA 2'-phosphotransferase; enzyme of tRNA splicing; functionally complements viability of S. cerevisiae tpt1 null mutant
C2_10740C_A	orf19.5356		CAL0000193421	1.29168	4.4697e-05		Protein with a predicted role in cell wall integrity; repressed in core stress response
CR_03940W_A	orf19.475		CAL0000179551	1.29162	0.00810575		Putative rRNA processing protein; rat catheter biofilm induced
CR_10650W_A	orf19.7650	LTV1	CAL0000196926	1.29157	0.00804612		Putative GSE complex component; repressed by prostaglandins
CR_04200W_A	orf19.506	YDJ1	CAL0000196010	1.29143	8.85426e-08		Putative type I HSP40 co-chaperone; heavy metal (cadmium) stress-induced
C2_02510W_A	orf19.1575	PRS1	CAL0000176742	1.2913	0.000189088		Phosphoribosylpyrophosphate synthetase; enzyme of purine, pyrimidine, histidine, and tryptophan biosynthesis; essential; flucytosine induced; macrophage/pseudohyphal-induced
C4_06430C_A	orf19.2891		CAL0000198513	1.29107	0.0108003		Ortholog(s) have role in cellular response to oxidative stress, protein quality control for misfolded or incompletely synthesized proteins and mitochondrial inner membrane localization
C5_00260W_A	orf19.969		CAL0000189135	1.29065	3.72156e-06		Ortholog(s) have ribose phosphate diphosphokinase activity and role in 5-phosphoribose 1-diphosphate biosynthetic process, cytokinesis, fungal-type cell wall organization
C2_02900W_A	orf19.5814		CAL0000184359	1.29059	0.010844		Protein of unknown function; Spider biofilm induced
C2_07340W_A	orf19.1902	NOC4	CAL0000199787	1.29054	0.00559926		Putative nucleolar protein; Hap43-induced; mutation confers resistance to 5-fluorocytosine (5-FC), 5-fluorouracil (5-FU), and tubercidin (7-deazaadenosine); Spider biofilm induced
C1_00800C_A	orf19.6026	ERG2	CAL0000177093	1.29036	0.00110582		C-8 sterol isomerase; enzyme of ergosterol biosynthesis; converts fecosterol to episterol; mutant is hypersensitive to multiple drugs; ketoconazole-induced; flow model and Spider biofilm repressed
C3_01250W_A	orf19.1727	PMC1	CAL0000196416	1.28992	0.000343409		Vacuolar calcium P-type ATPase; transcript regulated by calcineurin and fluconazole; mutant shows increased resistance to fluconazole, lithium; increased sensitivity to calcium; Spider biofilm induced
C2_02740C_A	orf19.5832	HPT1	CAL0000179091	1.28941	2.48397e-07		Putative hypoxanthine-guanine phosphoribosyltransferase; protein abundance affected by URA3 expression in the CAI4 strain background; protein level decreases in stationary phase; Spider biofilm induced
C3_02320W_A	orf19.1613	ILV2	CAL0000198378	1.28918	3.85184e-09		Putative acetolactate synthase; regulated by Gcn4p; induced by amino acid starvation (3-AT treatment); stationary phase enriched protein
C5_00790C_A	orf19.581		CAL0000196731	1.28869	0.00141594		Putative RNA-binding protein; transcript is upregulated in an RHE model of oral candidiasis
CR_06680C_A	orf19.702		CAL0000189072	1.28866	0.000378044		Ortholog(s) have DNA helicase activity, role in regulation of translational termination and cytoplasmic stress granule, polysome localization
C1_04880C_A	orf19.755	MRPL37	CAL0000176231	1.28864	0.00304246		Putative mitochondrial large subunit ribosomal protein; shows colony morphology-related gene regulation by Ssn6p
C4_06950W_A	orf19.3114		CAL0000185188	1.28844	0.0158916		Predicted pseudouridine synthase; Spider biofilm induced
C7_01890C_A	orf19.6531.1	TOM71	CAL0000183702	1.28827	9.80526e-05		Predicted component of the TOM (translocase of outer membrane) complex involved in protein translocation into mitochondria; flucytosine induced
C4_03770W_A	orf19.1301		CAL0000188816	1.28827	0.00351725		Ortholog(s) have protein-macromolecule adaptor activity and role in proteasome regulatory particle assembly
CR_08190W_A	orf19.6379		CAL0000196914	1.28811	0.00242443		Ortholog of C. dubliniensis CD36 : Cd36_33820, C. parapsilosis CDC317 : CPAR2_206210, C. auris B8441 : B9J08_003843 and Candida tenuis NRRL Y-1498 : CANTEDRAFT_92567
C3_00660W_A	orf19.5391		CAL0000182953	1.28791	0.000892474		Predicted RNA splicing and ER to Golgi transport protein; Hap43-induced gene
C3_00330W_A	orf19.5436	UTP8	CAL0000200844	1.28774	0.00042646		Essential nucleolar protein; involved in tRNA export from the nucleus and ribosomal small subunit biogenesis; physically interacts with TAP-tagged Nop1; Spider biofilm induced
C7_00490C_A	orf19.7069		CAL0000182703	1.2876	2.76105e-05		Putative AdoMet-dependent proline methyltransferase; Hap43-induced; required for normal flow model biofilm growth; Spider biofilm repressed
C1_08750W_A	orf19.4733	YMC2	CAL0000178309	1.28753	0.00232109		Putative mitochondrial carrier protein; Gcn4-regulated; F-12/ CO2 early biofilm induced; Spider biofilm induced
C4_06680C_A	orf19.3141		CAL0000188568	1.28699	0.000393731		Ortholog(s) have role in endoplasmic reticulum to Golgi vesicle-mediated transport and endoplasmic reticulum membrane, extrinsic component of membrane localization
C1_10990C_A	orf19.2315		CAL0000194052	1.28637	0.00211338		Transcription factor with bZIP motif involved in regulation of galactose catabolism genes; performs role analogous to Gal4p in S. cerevisiae; regulates carbon source-dependent stress response; regulates sphingolipid homeostasis
C7_00800C_A	orf19.7037	YAE1	CAL0000178940	1.28636	0.0169058		Ortholog(s) have protein-macromolecule adaptor activity, role in protein maturation by [4Fe-4S] cluster transfer and Yae1-Lto1 complex localization
C1_14150C_A	orf19.7222	PAM16	CAL0000176330	1.28528	7.14525e-05		Putative maltase; regulated by Gcn4; repressed by amino acid starvation (3-AT); rat catheter biofilm induced
CR_01410C_A	orf19.2527		CAL0000177573	1.28462	0.00531469		Putative protein of unknown function; Hap43-induced; required for normal biofilm growth; F-12/CO2 early biofilm induced
CR_09660W_A	orf19.6597		CAL0000180132	1.28443	0.00515587		Ortholog of S. cerevisiae : YLR287C, C. glabrata CBS138 : CAGL0M09757g, C. dubliniensis CD36 : Cd36_34830, C. parapsilosis CDC317 : CPAR2_701110 and C. auris B8441 : B9J08_000560
C5_04860C_A	orf19.3972		CAL0000176610	1.2843	0.00842214		Ortholog(s) have role in endoplasmic reticulum to Golgi vesicle-mediated transport, retrograde transport, endosome to Golgi
C5_00160W_A	orf19.5681		CAL0000188898	1.28408	3.76868e-05		Ortholog of C. dubliniensis CD36 : Cd36_50190, C. parapsilosis CDC317 : CPAR2_302680, C. auris B8441 : B9J08_004528 and Candida tenuis NRRL Y-1498 : CANTEDRAFT_109949
C4_05650W_A	orf19.1250		CAL0000182332	1.28402	0.00349482		Ortholog(s) have role in maturation of SSU-rRNA from tricistronic rRNA transcript (SSU-rRNA, 5.8S rRNA, LSU-rRNA) and nucleolus localization
C5_04530W_A	orf19.3938		CAL0000186555	1.28369	0.000137322		Putative mitochondrial ribosomal protein of the small subunit; mutation confers hypersensitivity to 5-fluorocytosine (5-FC), 5-fluorouracil (5-FU), and tubercidin (7-deazaadenosine)
CR_10170C_A	orf19.7593		CAL0000197030	1.28331	0.00105625		Putative asparaginase; predicted role in asparagine catabolism; Spider biofilm induced
C1_14410W_A	orf19.7256		CAL0000192540	1.2825	0.00860595		Ortholog of S. cerevisisae/S. pombe Lsm5; Lsm (Like Sm) protein involved in mRNA decay; Predicted ORF from Assembly 19; removed from Assembly 20; restored based on comparative genome analysis; flucytosine induced
C3_07560W_A	orf19.6734	TCC1	CAL0000196954	1.28238	0.0116795		Putative transcription factor/corepressor; regulation of filamentation and virulence; interacts with Tup1; regulates hypha-specific gene expression; contains 4 tetratricopeptide repeat (TPR) motifs; flucytosine repressed; Tbp1-induced
C3_06150W_A	orf19.7397		CAL0000175561	1.28205	0.00152106		Ortholog(s) have role in negative regulation of transcription by RNA polymerase II, positive regulation of transcription by RNA polymerase II, regulation of fungal-type cell wall organization and nucleolus localization
C7_03400C_A	orf19.1335		CAL0000198236	1.28158	0.00340017		Ortholog of S. cerevisiae Mtr4, an ATP-dependent 3'-5' RNA helicase of the DEAD-box family; Hap43-induced gene; Spider biofilm induced
C3_05280C_A	orf19.6007		CAL0000179740	1.28135	0.00336427		Predicted fatty acid acyl transferase-related protein domain; repressed by prostaglandins
C2_00440W_A	orf19.2087	SAS2	CAL0000189453	1.2812	0.00181574		Predicted histone acetyltransferase involved in histone H4 acetylation; member of MYST family
C1_06760C_A	orf19.6234		CAL0000201524	1.28105	0.0030258		Putative U2 snRNP component; mutation confers hypersensitivity to 5-fluorocytosine (5-FC), 5-fluorouracil (5-FU), and tubercidin (7-deazaadenosine); Hap43-induced, Spider biofilm induced
CR_02590C_A	orf19.2818		CAL0000193710	1.28092	0.000808865		Ortholog(s) have ATP-dependent activity, acting on RNA, second spliceosomal transesterification activity
C3_07730W_A	orf19.6713		CAL0000182523	1.27992	0.000141548		Predicted C2H2 zinc finger protein, involved in transcriptional regulation of white-opaque phenotypic switching; activator of the opaque cell type
C5_03850W_A	orf19.1109		CAL0000183339	1.27961	0.000412283		Ortholog of C. dubliniensis CD36 : Cd36_53580, C. parapsilosis CDC317 : CPAR2_303030, Debaryomyces hansenii CBS767 : DEHA2G07766g and Pichia stipitis Pignal : psti_CGOB_00176
C2_05640W_A	orf19.6874		CAL0000179117	1.27958	0.00119587		Putative helix-loop-helix (HLH) transcription factor with a role in filamentous growth
C4_01120C_A	orf19.4678		CAL0000185903	1.27943	0.00529781		Predicted triglyceride lipase; Spider biofilm induced
C6_01710C_A	orf19.3415	PTK2	CAL0000186778	1.27929	3.10492e-05		Putative protein kinase of polyamine import; mutation confers hypersensitivity to high concentrations of tunicamycin; YPD flow model biofilm induced; rat catheter and Spider biofilm induced
C4_02630C_A	orf19.2736		CAL0000181542	1.27912	0.00075295		HAP5-like; ortholog of S. cerevisiae Bur6, a heterodimeric NC2 transcription regulator complex subunit; flucytosine induced
C4_00820W_A	orf19.4159		CAL0000186281	1.2787	1.94436e-06		Ortholog(s) have magnesium ion transmembrane transporter activity, role in magnesium ion export from mitochondrion, magnesium ion transport and mitochondrial inner membrane localization
C2_07890W_A	orf19.2193	PRS5	CAL0000197367	1.27815	0.00102055		Putative 5-phospho-ribosyl-1(alpha)-pyrophosphate synthetase; Hap43-induced; repressed during core stress response
C5_01610W_A	orf19.6297		CAL0000197135	1.2774	0.00809697		Ortholog(s) have pseudouridine synthase activity, role in mRNA pseudouridine synthesis, tRNA pseudouridine synthesis and cytoplasm, nucleus localization
C6_00090W_A	orf19.6328		CAL0000193085	1.27729	0.000244761		Putative protein of the mitochondrial intermembrane space; predicted role in acetate utilization and gluconeogenesis; Spider biofilm repressed
C4_03330W_A	orf19.1439	IPK1	CAL0000194997	1.27696	0.000576931		Ortholog of S. cerevisiae/S. pombe Ipk1; an inositol pentakisphosphate 2-kinase, a nuclear protein required for synthesis of 1,2,3,4,5,6-hexakisphosphate; Spider biofilm induced
CR_03270W_A	orf19.2397		CAL0000181841	1.27675	0.000296187		Predicted membrane transporter, involved in biotin import; member of the anion:cation symporter (ACS) family, major facilitator superfamily (MFS); biotin-dependent transcription regulated by Vhr1p; amphotericin B, caspofungin repressed
C2_01030W_A	orf19.2019		CAL0000192561	1.27673	7.25266e-05		Ortholog(s) have structural constituent of ribosome activity, role in mitochondrial translation and mitochondrial large ribosomal subunit localization
CR_07320C_A	orf19.6136		CAL0000187858	1.27655	0.000121182		Ortholog of S. cerevisiae Mrpl4, a mitochondrial ribosomal protein of the large subunit; repressed by nitric oxide
C3_00560C_A	orf19.5407	SOF1	CAL0000196031	1.27649	0.00504723		Putative protein with a predicted role in 40S ribosomal subunit biogenesis; rat catheter biofilm induced
C1_10960W_A	orf19.2318.1		CAL0000188976	1.27646	0.000157063		Ortholog(s) have inositol phosphoceramide synthase regulator activity, role in inositol phosphoceramide metabolic process and inositol phosphoceramide synthase complex, integral component of Golgi membrane localization
C2_09610W_A	orf19.1393		CAL0000178668	1.27629	0.0019411		Ortholog(s) have NAD transmembrane transporter activity, pyruvate secondary active transmembrane transporter activity, role in NAD transmembrane transport, mitochondrial pyruvate transmembrane transport and mitochondrion localization
C4_04480C_A	orf19.3838	EFB1	CAL0000176377	1.27605	1.21813e-06		Translation elongation factor EF-1 beta; repressed by human whole blood or PMNs; macrophage/pseudohyphal-induced; antigenic in mouse; farnesol-downregulated; snoRNA snR18 is encoded within the EFB1 intron; Spider biofilm repressed
C3_07170C_A	orf19.6783		CAL0000176006	1.27555	0.000491465		Putative geranylgeranyltransferase regulatory component
C1_08210C_A	orf19.5100	MLT1	CAL0000178329	1.27522	0.00477077		Vacuolar membrane transporter; MRP subfamily of ABC family; may transport organic anions conjugated to glutathione, glucuronate, or sulfate; needed for virulence in mouse peritonitis; Spider biofilm induced; flow model biofilm repressed
C1_06440C_A	orf19.6266		CAL0000189377	1.27469	0.00113499		Protein of unknown function; Spider biofilm induced
C3_07400W_A	orf19.6751		CAL0000176862	1.27468	0.00241119		Ortholog(s) have tRNA (cytosine-2'-O-)-methyltransferase activity, tRNA (guanosine-2'-O-)-methyltransferase activity, tRNA 2'-O-methyltransferase activity
C2_02120W_A	orf19.1528		CAL0000175116	1.27442	0.000804127		Putative mitochondrial RNA polymerase specificity factor; possibly an essential gene, disruptants not obtained by UAU1 method
C1_07910C_A	orf19.5064	MRPL3	CAL0000175974	1.2737	3.91969e-05		Ribosomal protein of the large subunit, mitochondrial; repressed in core stress response; protein present in exponential and stationary growth phase yeast cultures
C1_06400C_A	orf19.6271		CAL0000199872	1.27364	0.00364137		Ortholog(s) have role in mRNA splicing, via spliceosome and transcriptionally active chromatin localization
C3_06720W_A	orf19.6831	PRP5	CAL0000188191	1.27301	0.00121286		Putative pre-mRNA processing RNA-helicase; induced upon adherence to polystyrene; rat catheter and Spider biofilm induced
C6_02170C_A	orf19.3457	SWD3	CAL0000190787	1.27288	0.0125445		Ortholog(s) have histone methyltransferase activity (H3-K4 specific) activity and role in chromatin silencing at telomere, histone H3-K4 methylation, regulation of meiotic DNA double-strand break formation, telomere maintenance
CR_10810C_A	orf19.7672		CAL0000186904	1.27268	0.000550464		Ortholog(s) have protein-containing complex binding activity and role in endoplasmic reticulum unfolded protein response, regulation of retrograde protein transport, ER to cytosol, ubiquitin-dependent ERAD pathway
CR_00440C_A	orf19.7489		CAL0000193549	1.27257	0.0120323		GTPase activator (GAP) that negatively controls small GTPases Cdc42p and Ras1p, involved in signaling pathway that controls morphogenesis in response to environmental signals
C2_05540C_A	orf19.6866		CAL0000189398	1.27192	0.0152023		Putative U1-70K component of the U1 snRNP, involved in splicing; ortholog of S. cerevisiae SNP1; downregulated upon adherence to polystyrene
C2_05090W_A	orf19.3540	MAK5	CAL0000200900	1.27137	0.000830007		Putative nucleolar DEAD-box RNA helicase; oxidative stress-repressed via Cap1; repressed by prostaglandins
C3_07470W_A	orf19.6741		CAL0000181062	1.27027	0.0110235		Putative plasma membrane protein; predicted role in cell wall integrity; regulated by Nrg1, Tup1; induced during chlamydospore formation in both C. albicans and C. dubliniensis
C1_09790C_A	orf19.4844		CAL0000199717	1.2701	0.0117986		Ortholog(s) have 3'-5' RNA helicase activity, RNA binding, polynucleotide adenylyltransferase activity, protein-macromolecule adaptor activity
C2_01370C_A	orf19.1441		CAL0000198983	1.26971	0.0117624		Component of the RSC chromatin remodeling complex; only present in CTG clade
C4_03830W_A	orf19.5038		CAL0000195334	1.26906	0.00220249		Predicted tRNA (guanine) methyltransferase activity; Spider biofilm induced
C4_06790W_A	orf19.3130		CAL0000198582	1.26884	0.00161592		Ortholog of S. cerevisiae Gpn3 a GTPase with a role in biogenesis of RNA pol II and polIII; possibly an essential gene, disruptants not obtained by UAU1 method
C1_09120W_A	orf19.4769	IPT1	CAL0000180770	1.2685	0.00231523		Inositol phosphoryl transferase; catalyzes the synthesis of the most abundant sphingolipid, mannose-(inositol-P)2-ceramide, M(IP)2C, from MIPC; required for wild-type membrane localization of Cdr1; Spider biofilm induced
CR_00570W_A	orf19.7478		CAL0000201233	1.26841	0.0004482		Ortholog(s) have di-trans,poly-cis-decaprenylcistransferase activity, trans-hexaprenyltranstransferase activity and role in farnesyl diphosphate biosynthetic process, mevalonate pathway, ubiquinone biosynthetic process
C2_03990W_A	orf19.825	GCD7	CAL0000187213	1.26818	0.000234197		Putative translation initiator; downregulated in the presence of human whole blood or polymorphonuclear (PMN) cells
C2_05520W_A	orf19.3582		CAL0000200297	1.26783	0.00327972		Ortholog(s) have protein-lysine N-methyltransferase activity and role in peptidyl-lysine dimethylation, peptidyl-lysine monomethylation, vesicle-mediated transport
C3_05910W_A	orf19.7371		CAL0000189436	1.26762	0.0106319		Zn(II)2Cys6 transcription factor; Hap43-induced; Spider biofilm induced
CR_02110W_A	orf19.2611	MCM6	CAL0000192979	1.26745	3.85581e-05		Putative MCM DNA replication initiation complex component; mRNA expression peak at cell-cycle M/G1 phase; regulated by tyrosol and cell density; repressed by alpha pheromone in SpiderM medium; Hap43-induced gene
C2_09510C_A	orf19.1403		CAL0000200520	1.26704	0.000319193		Ortholog(s) have ATP:ADP antiporter activity, calcium ion binding activity and role in ADP transport, ATP transport, mitochondrial transport
C4_06850C_A	orf19.3124		CAL0000175273	1.26677	0.000548386		Ortholog(s) have mRNA binding, metalloaminopeptidase activity and role in negative regulation of gene expression, protein initiator methionine removal involved in protein maturation
C1_13810W_A	orf19.5019		CAL0000174249	1.26625	0.0010197		Ortholog of C. dubliniensis CD36 : Cd36_12800, C. parapsilosis CDC317 : CPAR2_203460, C. auris B8441 : B9J08_004645 and Candida tenuis NRRL Y-1498 : CANTEDRAFT_94106
C1_10020W_A	orf19.4869	SFU1	CAL0000194032	1.26613	0.00224852		GATA-type transcription factor; regulator of iron-responsive genes; represses iron utilization genes if iron is present; Hap43-repressed; promotes gastrointestinal commensalism in mice; Spider biofilm induced
CR_07600W_A	orf19.6291		CAL0000192125	1.26613	0.00286079		Ortholog(s) have ATP-dependent activity, acting on DNA, DNA binding, chromatin binding activity
C7_01270C_A	orf19.6907		CAL0000176214	1.26581	0.000106702		Ortholog(s) have DNA binding activity, role in regulation of DNA damage checkpoint and cytoplasm, nuclear periphery localization
C4_02130W_A	orf19.4578	CYT2	CAL0000186461	1.26375	0.000604795		Cytochrome c1 heme lyase; transcript regulated by Nrg1; induced in high iron
CR_10390W_A	orf19.7615		CAL0000190083	1.26306	0.0132718		Protein involved in endoplasmic reticulum (ER) to Golgi vesicle-mediated transport; putative subunit of the transport protein particle (TRAPP) complex of the cis-Golgi; Spider biofilm induced
C5_01110W_A	orf19.1959		CAL0000189600	1.263	0.0046862		Ortholog of S. cerevisiae : OTU2, C. dubliniensis CD36 : Cd36_51210, C. parapsilosis CDC317 : CPAR2_303850, C. auris B8441 : B9J08_000423 and Candida tenuis NRRL Y-1498 : CANTEDRAFT_114159
C5_04780W_A	orf19.3964	ASH2	CAL0000198324	1.26259	0.000875843		Ortholog(s) have histone methyltransferase activity (H3-K4 specific) activity
C2_08140C_A	orf19.2170	PHM7	CAL0000191215	1.26228	0.00341636		Putative transporter, possibly involved in ion homeostasis, drug tolerance, filamentous growth, virulence; fungal-specific; Hog1-repressed; repressed by 17-beta-estradiol, ethynyl estradiol; Hap43-induced; Spider biofilm induced
C6_00950C_A	orf19.96	TOP1	CAL0000177495	1.26191	0.00105395		DNA topoisomerase I; required for wild-type growth and for wild-type mouse virulence; sensitive to camptothecin; induced upon adherence to polystyrene; rat catheter biofilm induced
C4_00650W_A	orf19.4177	HIS5	CAL0000198056	1.26189	0.000386221		Putative histidinol-phosphate aminotransferase; Gcn4p-regulated; protein present in exponential and stationary growth phase yeast cultures
C5_04490C_A	orf19.3934	CAR1	CAL0000174553	1.26167	7.18594e-06		Arginase; arginine catabolism; transcript regulated by Nrg1, Mig1, Tup1; colony morphology-related regulation by Ssn6; alkaline induced; protein decreased in stationary phase; sumoylation target; flow model biofilm induced
C6_00530C_A	orf19.4205.1		CAL0000200122	1.26156	0.00898167		Ortholog(s) have splicing factor binding activity, role in mRNA splicing, via spliceosome and U1 snRNP, U2 snRNP, U2-type prespliceosome, U4/U6 x U5 tri-snRNP complex, U5 snRNP, post-mRNA release spliceosomal complex localization
CR_08490W_A	orf19.6417	TSR1	CAL0000183541	1.2613	0.00318057		Component of 20S pre-rRNA processing unit; repressed by prostaglandins
C2_05080C_A	orf19.3539		CAL0000192284	1.26097	0.0152349		Predicted nucleolar S-adenosylmethionine-dependent rRNA methyltransferase; Spider biofilm induced
CR_08680C_A	orf19.6444		CAL0000182919	1.26082	0.00127641		Ortholog(s) have GTPase activator activity
C7_01660C_A	orf19.6558		CAL0000187171	1.26044	0.000970477		Ortholog(s) have GTPase activator activity and cytosol localization
C3_00340W_A	orf19.5433		CAL0000189259	1.26036	0.00057699		Ortholog(s) have protein folding chaperone activity, role in mitochondrial respiratory chain complex III assembly and mitochondrial matrix, mitochondrion localization
C1_06540C_A	orf19.6259		CAL0000184319	1.26029	0.00579324		Exosome non-catalytic core component; involved in 3'-5' RNA processing and degradation in the nucleus and cytoplasm; Spider biofilm induced
C5_01050C_A	orf19.1967		CAL0000175674	1.25989	0.000517011		Ortholog(s) have structural constituent of ribosome activity and mitochondrial large ribosomal subunit localization
C2_09900C_A	orf19.1361		CAL0000185762	1.25985	0.000958337		Protein involved in mitochondrial matrix protein import
C1_11160C_A	orf19.2299		CAL0000198786	1.25956	0.00631221		Ortholog(s) have protein tag activity
C1_07000W_A	orf19.6208	MEF2	CAL0000188276	1.25949	7.97492e-07		Putative mitochondrial translation elongation factor; caspofungin induced
C5_02440C_A	orf19.4252		CAL0000190041	1.25878	0.00932571		Ortholog(s) have protein serine/threonine kinase activity
C4_04410C_A	orf19.3846	LYS4	CAL0000195924	1.25744	2.49569e-06		Homoaconitase; regulated by Gcn4, Gcn2; induced in response to amino acid starvation (3-AT); induced by human whole blood or PMNs; Hap43-repressed; flow model and Spider biofilm repressed
CR_00860C_A	orf19.3268	TMA19	CAL0000181023	1.25717	0.000801413		Cell wall protein, ortholog of S. cerevisiae Tma19p (Ykl065cp)
C5_02490C_A	orf19.4261	TIF5	CAL0000179125	1.25708	3.69086e-06		Putative translation initiation factor; repressed upon phagocytosis by murine macrophage; Spider biofilm repressed
CR_07360W_A	orf19.6133	PIF1	CAL0000185430	1.25661	0.00384579		DNA helicase and 3'-5' exonuclease; decreased transcription is observed upon fluphenazine treatment
CR_06490C_A	orf19.717	HSP60	CAL0000174464	1.25601	8.29176e-07		Heat shock protein; soluble in hyphae; regulated by Nrg1 and by iron; induced in high iron; heavy metal (cadmium) stress-induced; sumoylation target; protein present in exponential and stationary phase cells; Hap43-repressed
C2_03950W_A	orf19.828		CAL0000201358	1.25553	2.58913e-05		Putative ribosomal protein, large subunit, mitochondrial precursor; repressed by prostaglandins; Spider biofilm repressed
C1_03010W_A	orf19.2992	RPP1A	CAL0000178222	1.25403	0.00239484		Conserved acidic ribosomal protein; likely role in regulation of translation elongation; interacts with Rpp2B; 1 of 4 similar C. albicans ribosomal proteins (Rpp1A, Rpp1Bp, Rpp2A, Rpp2B); Hap43-induced; Spider biofilm repressed
C6_02050W_A	orf19.3506	DBR1	CAL0000191567	1.25386	0.00639833		Debranchase; homozygous mutant accumulates lariat intermediates of mRNA splicing; rat catheter biofilm repressed
C1_05470W_A	orf19.417		CAL0000187703	1.25337	0.00015864		Ortholog(s) have pyridoxal phosphate binding activity, role in cellular iron ion homeostasis, pyridoxal phosphate transport and mitochondrion localization
CR_08900C_A	orf19.7285		CAL0000184168	1.25304	0.00145456		Ortholog(s) have role in mRNA polyadenylation, pre-mRNA cleavage required for polyadenylation, regulation of mRNA 3'-end processing, sno(s)RNA 3'-end processing, termination of RNA polymerase II transcription, exosome-dependent
C4_07130W_A	orf19.3091		CAL0000186026	1.25265	0.00188137		Protein of unknown function; repressed during core stress response
C3_05700W_A	orf19.7349	CHS4	CAL0000187072	1.25038	0.00530513		Activator of Chs3p chitin synthase; required for wild-type wall chitin content, but not for hyphal growth; mutant resistant to Calcofluor white; prenylation and 2 transmembrane segments predicted; functional homolog of S. cerevisiae Chs4p
C6_03140C_A	orf19.5599	MDL2	CAL0000176022	1.25009	7.08294e-05		Putative mitochondrial, half-size MDR-subfamily ABC transporter
CR_10410C_A	orf19.7618		CAL0000173996	1.25002	0.0112514		Putative nucleolar protein with a predicted role in pre-18S rRNA processing; Plc1p-regulated; Spider biofilm induced
C5_02070C_A	orf19.3161		CAL0000181506	1.24991	0.00489624		Ortholog(s) have ATPase activator activity, RNA binding activity
C4_03150W_A	orf19.2675		CAL0000190260	1.24951	5.54099e-05		Ortholog(s) have mRNA binding activity, role in mRNA splicing, via spliceosome, spliceosomal complex assembly and U2 snRNP, U2-type prespliceosome localization
C3_05160C_A	orf19.5991		CAL0000186628	1.24904	0.00436824		Ortholog(s) have role in assembly of large subunit precursor of preribosome, maturation of 5.8S rRNA from tricistronic rRNA transcript (SSU-rRNA, 5.8S rRNA and LSU-rRNA), more
C4_06590W_A	orf19.2875		CAL0000185534	1.24878	0.0120553		Protein involved in cell cycle regulation; ortholog of S. pombe SPAC1071.09c DNAJ domain protein; Hap43-induced gene
C6_02480W_A	orf19.5517		CAL0000187810	1.24877	2.01431e-05		Similar to alcohol dehydrogenases; induced by benomyl treatment, nitric oxide; induced in core stress response; oxidative stress-induced via Cap1; Spider biofilm repressed
C1_00100C_A	orf19.6100		CAL0000197186	1.24861	0.00039018		Cardiolipin synthase; ortholog of S. cerevisiae Crd1; transcript is upregulated in clinical isolates from HIV+ patients with oral candidiasis; mutants are viable; Spider biofilm repressed
C3_07890W_A	orf19.6183		CAL0000198973	1.24851	0.0122734		Predicted mitochondrial intermembrane space protein with role in protein import into mitochondrial inner membrane and cytosol
C1_01680C_A	orf19.3357		CAL0000197617	1.24731	0.000742248		Ortholog(s) have structural constituent of ribosome activity and mitochondrial small ribosomal subunit, mitochondrion localization
C6_01860C_A	orf19.3396	HCH1	CAL0000176856	1.24702	0.000242531		Ortholog of S. cerevisiae Hch1, a regulator of heat shock protein Hsp90; regulated by Gcn4; induced in response to amino acid starvation (3-aminotriazole treatment); mutants are viable
CR_01700C_A	orf19.2563		CAL0000175203	1.24684	0.00263701		Ortholog(s) have U6 snRNA binding, snRNA binding activity, role in spliceosomal complex assembly, spliceosomal tri-snRNP complex assembly and U6 snRNP localization
C3_00530C_A	orf19.5410		CAL0000197627	1.24672	0.0107512		Ortholog(s) have microtubule binding, microtubule plus-end binding activity
CR_05130C_A	orf19.641		CAL0000188852	1.24589	0.0150847		Ortholog(s) have role in protein folding and endoplasmic reticulum localization
C1_13060C_A	orf19.4932		CAL0000175777	1.24512	1.14818e-07		Ortholog(s) have role in mitochondrial translation and mitochondrion localization
C4_06720W_A	orf19.3138	NOP1	CAL0000195815	1.2449	0.000151039		Nucleolar protein; flucytosine induced; Hap43-induced; Spider biofilm repressed
CR_06720W_A	orf19.706	NMD3	CAL0000185434	1.24488	0.0126323		Putative nonsense-mediated mRNA decay protein; repressed in core stress response; repressed by prostaglandins
C2_00170C_A	orf19.2115		CAL0000180394	1.24481	0.000344198		Putative molybdopterin-converting factor; fungal-specific (no human or murine homolog)
CR_04010C_A	orf19.484	MRPL40	CAL0000185339	1.24478	0.000298231		Putative mitochondrial ribosomal protein; Spider biofilm repressed
C3_07670W_A	orf19.6720		CAL0000175539	1.24418	0.00674477		P-Loop domain-containing protein of unknown function; transposon mutation affects filamentous growth; Spider biofilm induced
C1_04620W_A	orf19.6855		CAL0000194556	1.24385	0.000532901		Ortholog of C. dubliniensis CD36 : Cd36_04370, C. parapsilosis CDC317 : CPAR2_105410, C. auris B8441 : B9J08_000021 and Candida tenuis NRRL Y-1498 : CANTEDRAFT_114891
C1_14090W_A	orf19.7215.3		CAL0000182181	1.24335	0.00430295		Ortholog(s) have chaperone binding, unfolded protein binding activity and role in chaperone-mediated protein complex assembly, protein folding, protein import into mitochondrial intermembrane space, protein refolding
CR_10440W_A	orf19.7621		CAL0000179099	1.24278	0.00446645		Putative subunit of an alternative replication factor C complex; role in DNA replication, genome integrity, homologous recombination-mediated repair and telomere homeostasis;
C3_00010C_A	orf19.5474		CAL0000197798	1.24239	0.013397		Protein of unknown function; induced by Mnl1 under weak acid stress; transcript detected on high-resolution tiling arrays; Spider biofilm repressed
C7_00040C_A	orf19.7121		CAL0000197046	1.24202	0.0144979		Protein of unknown function; Spider biofilm repressed
C5_04290C_A	orf19.3914		CAL0000181390	1.24165	0.00380222		Has domain(s) with predicted translation initiation factor activity, role in translational initiation and cytoplasm localization
C1_00640C_A	orf19.6041	RPO41	CAL0000185076	1.24159	0.00539759		Putative mitochondrial RNA polymerase; repressed in core stress response; Spider biofilm induced
C1_11110C_A	orf19.2305		CAL0000197543	1.24123	0.00508516		Ortholog(s) have tubulin binding activity, role in tubulin complex assembly and cytoplasm, prefoldin complex localization
C7_01420W_A	orf19.6587		CAL0000185013	1.24092	0.00295758		Ortholog of S. cerevisiae Gir2; transposon mutation affects filamentous growth
C1_09510W_A	orf19.4815	YTM1	CAL0000176486	1.24039	0.0109247		Protein similar to S. cerevisiae Ytm1p, which is involved in biogenesis of the large ribosomal subunit; transposon mutation affects filamentous growth; protein level decreases in stationary phase cultures; Hap43p-induced gene
C2_00200W_A	orf19.2112		CAL0000183835	1.24015	0.00434143		snRNP U5 splicing factor component; involved in positioning the 3' splice site during the 2nd catalytic step of splicing; Spider biofilm induced
C3_06110C_A	orf19.7393		CAL0000187953	1.23952	5.93159e-05		Predicted NAD+/NADH kinase; possible role in cellular iron ion homeostasis; Spider biofilm induced
C4_01080W_A	orf19.4681	RAT1	CAL0000180194	1.2394	0.00333888		5'-->3' exoribonuclease; similar to S. cerevisiae nuclear exoribonuclease Rat1p; suppresses S. cerevisiae kem1 mutant slow growth, mating defect, and haploid invasive growth defect
C7_03920C_A	orf19.7188	RPP1B	CAL0000195487	1.23907	0.00348193		Conserved acidic ribosomal protein, likely involved in regulation of translation elongation; interacts with Rpp2A; 1 of 4 similar C. albicans ribosomal proteins (Rpp1A, Rpp1B, Rpp2A, Rpp2B); induced by Tbf1; Spider biofilm repressed
C4_00100C_A	orf19.5633		CAL0000183374	1.23883	3.77973e-06		F-box domain-containing protein; flow model biofilm induced
C3_07580W_A	orf19.6731.1		CAL0000200808	1.23792	0.00700256		Ortholog of C. dubliniensis CD36 : Cd36_87460, C. parapsilosis CDC317 : CPAR2_808260, C. auris B8441 : B9J08_001750 and Debaryomyces hansenii CBS767 : DEHA2F07084g
CR_07020W_A	orf19.2363		CAL0000194655	1.23781	1.8258e-06		Ortholog(s) have thiosulfate sulfurtransferase activity
C2_03820C_A	orf19.838.1	RPS9B	CAL0000197665	1.23748	4.88203e-05		Predicted ribosomal protein; repressed upon phagocytosis by murine macrophage; transcript possibly regulated upon hyphal formation; Spider biofilm repressed
C2_00820W_A	orf19.2042		CAL0000188182	1.23716	0.00702458		Ortholog(s) have role in mitochondrial tRNA wobble uridine modification and mitochondrial inner membrane localization
C7_03800W_A	orf19.7202		CAL0000192651	1.2363	0.0113306		Ortholog(s) have role in protein retention in ER lumen, retrograde vesicle-mediated transport, Golgi to endoplasmic reticulum
C3_07750W_A	orf19.6710	UTP9	CAL0000175459	1.23589	0.0132242		Small-subunit processome protein; Ssr1-induced; repressed by prostaglandins; physically interacts with TAP-tagged Nop1
CR_04160C_A	orf19.500		CAL0000185106	1.23504	0.004065		Ortholog(s) have tRNA (adenine-N1-)-methyltransferase activity, role in tRNA methylation and nucleus, tRNA (m1A) methyltransferase complex localization
C5_02550C_A	orf19.4268	UTP13	CAL0000184822	1.23435	0.00454371		Putative U3 snoRNA-associated protein; Hap43-induced; repressed in core stress response; physically interacts with TAP-tagged Nop1
C1_09460W_A	orf19.4809	ERG12	CAL0000186221	1.23419	0.000272942		Ortholog(s) have mevalonate kinase activity and role in ergosterol biosynthetic process, farnesyl diphosphate biosynthetic process, mevalonate pathway, isopentenyl diphosphate biosynthetic process, mevalonate pathway
C2_00720C_A	orf19.2054	FGR15	CAL0000192685	1.23406	0.00648883		Putative transcription factor with zinc finger DNA-binding motif; lacks an ortholog in S. cerevisiae; transposon mutation affects filamentous growth; caspofungin induced; mutation causes marginal increase in caspofungin sensitivity
C6_03930W_A	orf19.5770	OPT8	CAL0000175124	1.23403	0.0120508		Oligopeptide transporter; similar to Opt1 and to S. cerevisiae Ygl114wp, but not other OPTs; induced by nitric oxide, amphotericin B; expression of OPT6, 7, 8 does not complement mutants lacking Opt1, Opt2, and Opt3; Spider biofilm induced
C2_00300C_A	orf19.2102	CKB1	CAL0000197149	1.23378	7.84698e-05		Regulatory subunit of protein kinase CK2 (casein kinase II), beta subunit; null mutants are hypersensitive to caspofungin and hydrogen peroxide medium
C3_03790W_A	orf19.6938	MEU1	CAL0000179927	1.23335	0.000365278		Putative methylthioadenosine phosphorylase; protein level decreases in stationary phase cultures
C2_04680W_A	orf19.150		CAL0000179179	1.23324	0.000141005		Predicted component of the Translocase of the Inner Mitochondrial membrane (TIM23 complex), involved in protein import into mitochondria
C1_08910C_A	orf19.4750		CAL0000190673	1.23293	0.00822764		Ortholog of C. dubliniensis CD36 : Cd36_08410, C. parapsilosis CDC317 : CPAR2_301700, C. auris B8441 : B9J08_004186 and Candida tenuis NRRL Y-1498 : cten_CGOB_00267
C6_01930W_A	orf19.685	YHM1	CAL0000186502	1.23276	5.76653e-05		Putative mitochondrial carrier protein; fungal-specific (no human or murine homolog); Hap43p-repressed gene
C5_03360W_A	orf19.2643	RPO26	CAL0000199338	1.23261	0.00306131		Putative RNA polymerase subunit; heterozygous null mutant exhibits resistance to parnafungin in the C. albicans fitness test
C1_14330W_A	orf19.7245		CAL0000182034	1.23223	0.00242465		Ortholog(s) have tRNA-5-taurinomethyluridine 2-sulfurtransferase activity, role in mitochondrial tRNA wobble position uridine thiolation and mitochondrion localization
CR_06530W_A	orf19.713		CAL0000190178	1.23202	0.00160563		Ortholog(s) have role in hydrogen peroxide-mediated programmed cell death
C5_03670C_A	orf19.6679		CAL0000177400	1.23138	0.007869		Has domain(s) with predicted metal ion binding activity
C1_02900C_A	orf19.2980		CAL0000199681	1.23107	0.00669556		Ortholog(s) have RNA helicase activity and role in generation of catalytic spliceosome for first transesterification step, spliceosomal complex disassembly
C3_05460W_A	orf19.6984		CAL0000174235	1.23101	0.00480053		Ortholog of C. dubliniensis CD36 : Cd36_85460, C. parapsilosis CDC317 : CPAR2_405760, C. auris B8441 : B9J08_000903 and Candida tenuis NRRL Y-1498 : CANTEDRAFT_116052
C1_09570W_A	orf19.4820		CAL0000186125	1.23	0.00108178		Ortholog of S. cerevisiae : YKL162C, C. dubliniensis CD36 : Cd36_09010, C. parapsilosis CDC317 : CPAR2_214170, C. auris B8441 : B9J08_005393 and Candida tenuis NRRL Y-1498 : CANTEDRAFT_95066
C2_10810W_A	orf19.5364		CAL0000189228	1.22998	0.00230371		Putative pre-mRNA splicing factor; intron in 5'-UTR; possibly an essential gene, disruptants not obtained by UAU1 method
C5_03290C_A	orf19.2650.1		CAL0000177633	1.22953	0.00303927		Mitochondrial ribosomal protein of the small subunit; Spider biofilm repressed
C2_06390C_A	orf19.18	IMH3	CAL0000175344	1.22939	0.000224621		Inosine monophosphate (IMP) dehydrogenase; enzyme of GMP biosynthesis; target of mycophenolic acid and mizoribine monophosphate; antigenic during infection; repressed in core stress response; snoRNA snR54 encoded within IMH3 intron
C6_04530C_A	orf19.2143		CAL0000188018	1.22935	0.00114479		Ortholog(s) have tRNA (guanosine-2'-O-)-methyltransferase activity, role in endocytic recycling, tRNA methylation, wobble position ribose methylation and cytoplasm, endosome localization
C1_08100W_A	orf19.5083	DRG1	CAL0000193469	1.22875	4.78285e-06		Member of the DRG family of GTP-binding proteins; involved in regulation of invasive filamentous growth
CR_07670W_A	orf19.6283		CAL0000194822	1.22851	0.0120564		Has domain(s) with predicted iron ion binding, iron-sulfur cluster binding activity and role in iron-sulfur cluster assembly
C7_04200C_A	orf19.7153		CAL0000200169	1.22835	0.000109686		Putative exportin, member of the Exportin-T family; flow model biofilm repressed
C1_01600W_A	orf19.3350	MRP20	CAL0000174219	1.22794	0.000376466		Component of mitochondrial ribosome; decreased expression in hyphae compared to yeast-form cells
C3_01080W_A	orf19.2511.1	MRPL33	CAL0000179666	1.22728	0.0107731		Putative mitochondrial ribosomal protein of the large subunit; Ssr1-repressed; rat catheter biofilm induced
C1_09350W_A	orf19.4796		CAL0000199949	1.22727	0.000618009		Putative eIF-4E-binding repressor of CAP-dependent translation; stationary phase enriched protein
C1_03050W_A	orf19.2996		CAL0000182470	1.2272	0.000868499		Ortholog of S. cerevisiae : ECM30, C. glabrata CBS138 : CAGL0M00924g, C. dubliniensis CD36 : Cd36_02850, C. parapsilosis CDC317 : CPAR2_110240 and C. auris B8441 : B9J08_004952
C1_03030W_A	orf19.2994.1	RPS16A	CAL0000175363	1.22716	0.000389831		Putative 40S ribosomal subunit; macrophage/pseudohyphal-induced after 16 h; Spider biofilm repressed
C1_00990C_A	orf19.3288	NMA111	CAL0000176472	1.2266	0.00132177		Putative serine protease and general molecular chaperone; macrophage-induced gene; repressed in core stress response; merged with orf19.3288.1 in Assembly 21
C1_11560C_A	orf19.1163		CAL0000179722	1.22621	0.00467518		Has domain(s) with predicted GTP binding activity
CR_08360C_A	orf19.6403.1	RPP2A	CAL0000175968	1.22614	0.00299084		Acidic ribosomal protein; likely role in translation elongation regulation; interacts with Rpp1B; 1 of 4 similar ribosomal proteins (Rpp1A, Rpp1B, Rpp2A, Rpp2B); CUG start codon; upstream uORFs; Tbf1-induced; Spider biofilm repressed
CR_10400W_A	orf19.7617		CAL0000201001	1.22572	0.00223282		Ortholog(s) have peptide alpha-N-acetyltransferase activity, peptide-glutamate-N-acetyltransferase activity, peptide-serine-N-acetyltransferase activity
C1_02090C_A	orf19.3666		CAL0000200463	1.22565	0.0154552		Predicted debranching enzyme-associated ribonuclease; rat catheter biofilm induced
C6_02880W_A	orf19.5564		CAL0000184579	1.22532	4.29631e-05		Ortholog(s) have RNA-DNA hybrid ribonuclease activity and role in RNA catabolic process
C5_03600W_A	orf19.6672	MDJ1	CAL0000175831	1.22499	9.35764e-05		Putative member of the HSP40 (DnaJ) family of chaperones; rat catheter and Spider biofilm induced
C3_05870C_A	orf19.7367	UBP1	CAL0000188694	1.22478	0.000245646		Ortholog(s) have thiol-dependent deubiquitinase activity, role in negative regulation of protein autoubiquitination, protein deubiquitination and cytoplasm, endoplasmic reticulum localization
C1_05360C_A	orf19.429		CAL0000193291	1.22471	0.00642884		Putative non-canonical poly(A) polymerase; repressed by nitric oxide; Spider biofilm induced
C4_03380C_A	orf19.3365	DAO2	CAL0000176728	1.22354	0.000946606		Putative D-amino acid oxidase; rat catheter biofilm induced
C7_02910W_A	orf19.5170	ENA21	CAL0000200780	1.22347	0.000365221		Predicted P-type ATPase sodium pump; Gcn4p-regulated; flucytosine, amphotericin B, or ketoconazole-induced; osmotic stress-induced; overlaps orf19.5170.1, which is annotated as a blocked reading frame; Spider biofilm induced
C3_01100W_A	orf19.2512		CAL0000186601	1.22332	0.00909799		Ortholog of C. dubliniensis CD36 : Cd36_81000, C. parapsilosis CDC317 : CPAR2_103050, C. auris B8441 : B9J08_002621 and Candida tenuis NRRL Y-1498 : CANTEDRAFT_116326
CR_01330W_A	orf19.3221	CPA2	CAL0000195469	1.22296	0.00465992		Putative arginine-specific carbamoylphosphate synthetase; protein enriched in stationary phase yeast cultures; rat catheter biofilm induced; Spider biofilm induced
CR_01100C_A	orf19.3244		CAL0000183908	1.22274	0.000800939		Ortholog(s) have role in mitochondrial respiratory chain complex assembly and cytoplasm, mitochondrion localization
C4_00330C_A	orf19.5660.1		CAL0000181686	1.2227	0.00106141		Ortholog(s) have proton-transporting ATP synthase activity, rotational mechanism, structural molecule activity and role in ATP synthesis coupled proton transport, cristae formation, protein-containing complex assembly
C1_02620C_A	orf19.2951	HOM6	CAL0000188452	1.22249	0.000336859		Putative homoserine dehydrogenase; Gcn4-regulated; induced by amino acid starvation (3-ATtreatment); macrophage-induced protein; protein level decreases in stationary phase cultures; flow model biofilm repressed
C1_07200W_A	orf19.4447	YMC1	CAL0000175477	1.22235	0.00033951		Putative inner mitochondrial membrane transporter; flucytosine induced; Spider biofilm repressed
C1_09490C_A	orf19.4813	GUA1	CAL0000179678	1.22221	2.14159e-06		Putative GMP synthase, involved in the final step of guanine biosynthesis; soluble protein in hyphae; flucytosine induced; macrophage-downregulated protein abundance; protein level decreases in stationary phase cultures
C1_01450W_A	orf19.3331	ABC1	CAL0000176669	1.22182	2.87533e-06		Putative ubiquinol-cytochrome-c reductase; induced upon adherence to polystyrene; flow model biofilm induced; Spider biofilm induced
C1_12610W_A	orf19.3755		CAL0000201122	1.22165	0.000403645		Ortholog(s) have structural constituent of ribosome activity and mitochondrial large ribosomal subunit localization
C3_04670C_A	orf19.5927	RPS15	CAL0000179139	1.22129	0.000215388		Putative ribosomal protein; macrophage/pseudohyphal-induced after 16 h; repressed upon phagocytosis by murine macrophage; Spider biofilm repressed
C2_09940W_A	orf19.1358	GCN4	CAL0000200506	1.22114	0.00247526		bZIP transcription factor; amino acid control response; required for Efg1-dependent pseudohyphal induction by amino acid starvation, not by serum; human whole blood and PMN induced; required for biofilm formation; Spider biofilm induced
C1_00980W_A	orf19.6008.4		CAL0000186391	1.22081	0.0115847		Ortholog(s) have structural constituent of ribosome activity and mitochondrial large ribosomal subunit, mitochondrion localization
C5_05280C_A	orf19.4022	SDH4	CAL0000197273	1.22057	0.00100406		Succinate dehydrogenase, membrane subunit; induced in high iron
C2_10250C_A	orf19.1755	SET2	CAL0000174178	1.22041	0.00358392		Ortholog(s) have histone methyltransferase activity (H3-K36 specific) activity
C5_05410C_A	orf19.4040	ILV3	CAL0000180914	1.2202	0.000538583		Dihydroxyacid dehydratase; repressed by nitric oxide; macrophage-induced protein; protein in exponential and stationary growth phase; Sef1, Sfu1p, Hap43-regulated; farnesol-repressed; flow model biofilm induced; Spider biofilm repressed
C7_01570C_A	orf19.6569		CAL0000178814	1.21942	0.00403656		Predicted transmembrane transporter; induced during chlamydospore formation in both C. albicans and C. dubliniensis
C3_07150C_A	orf19.6785	RPS12	CAL0000200890	1.2187	0.000486613		Acidic ribosomal protein S12; regulated by Gcn4, activated by Tbf1; repressed by amino acid starvation (3-AT); protein abundance is affected by URA3 expression in CAI-4 strain background; sumoylation target; Spider biofilm repressed
C6_02220W_A	orf19.3462	SAR1	CAL0000177161	1.21844	0.00105266		Functional homolog of S. cerevisiae Sar1; which is required for ER-to-Golgi protein transport; binds GTP; similar to small GTPase superfamily proteins; gene has intron; Hap43-induced; rat catheter biofilm repressed
C1_12350W_A	orf19.5229		CAL0000184500	1.21839	0.00543023		Ortholog(s) have 3'-5'-exoribonuclease activity, endoribonuclease activity, exoribonuclease activity, ribonuclease activity, tRNA binding activity
C1_09280W_A	orf19.4787		CAL0000188652	1.21825	0.0138128		Ortholog of S. cerevisiae : JJJ2, C. glabrata CBS138 : CAGL0I06226g, C. dubliniensis CD36 : Cd36_08750, C. parapsilosis CDC317 : CPAR2_803690 and C. auris B8441 : B9J08_004047
C2_04820W_A	orf19.182		CAL0000190347	1.21799	0.00035359		Ortholog(s) have rRNA (guanine-N1-)-methyltransferase activity, role in rRNA modification and mitochondrion localization
C5_03470C_A	orf19.6654		CAL0000181251	1.21765	0.00604319		Predicted membrane transporter, member of the L-amino acid transporter-3 (LAT3) family, major facilitator superfamily (MFS)
C3_06830C_A	orf19.6818		CAL0000175865	1.21747	0.0159952		Has domain(s) with predicted ATP binding, helicase activity, nucleic acid binding activity
C6_03310W_A	orf19.5619		CAL0000198985	1.21721	8.50043e-05		Protein of unknown function; induced by alpha pheromone in SpiderM medium; Spider biofilm induced
CR_01420W_A	orf19.2528		CAL0000190298	1.21692	0.00460251		Putative RNA polymerase III transcription factor (TFIIIB) subunit; flucytosine repressed
C6_02870W_A	orf19.5563	RNH1	CAL0000191701	1.21683	0.0103162		Ribonuclease H (RNAse H); hyphal-induced; flucytosine induced; similar to orf19.5564 (see Locus History); possibly essential (UAU1 method); rat catheter biofilm induced; flow model biofilm repressed
C1_06450C_A	orf19.6265.1	RPS14B	CAL0000196584	1.21661	0.000734428		Putative ribosomal protein; repressed upon phagocytosis by murine macrophage; transcript positively regulated by Tbf1; Spider biofilm repressed
C1_10400C_A	orf19.4910	FGR41	CAL0000194403	1.21656	9.13122e-07		Putative GPI-anchored adhesin-like protein; transposon mutation affects filamentous growth; Spider biofilm repressed
CR_08070W_A	orf19.6365	PTP1	CAL0000179853	1.21653	0.000324005		Phosphotyrosine-specific protein phosphatase; rat catheter biofilm induced
C1_02820W_A	orf19.2970	LYS2	CAL0000183678	1.21649	0.00151379		Heterodimeric alpha-aminoadipate reductase large subunit; lysine biosynthesis; predicted binding sites for AMP and alpha-aminoadipate; inhibited by lys or thialysine; regulated by Gcn2 and Gcn4; Spider biofilm induced, flow model repressed
CR_09020C_A	orf19.7298	CHS2	CAL0000189212	1.2164	0.00324393		Chitin synthase; nonessential; required for wild-type chitin deposition in hyphae; transcript regulated during dimorphic transition; Chs1 and Chs2, but not Chs3, are inhibited by the protoberberine HWY-289; flow model biofilm repressed
C4_04640C_A	orf19.3818	GOA1	CAL0000189030	1.21628	0.0165278		Protein required for respiratory growth, resistance to oxidants, chlamydospore formation, hyphal growth under some conditions, and virulence; relocalizes from the cytoplasm to the mitochondrion during oxidative or osmotic stress
C4_05320W_A	orf19.1789.1	LYS1	CAL0000179135	1.21583	8.14005e-05		Saccharopine dehydrogenase (biosynthetic); enzyme of alpha-aminoadipate lysine biosynthesis pathway; functionally complements S. cerevisiae lys1 mutation; fungal-specific (no human or murine homolog)
C2_02680W_A	orf19.5839	PDR17	CAL0000190551	1.2155	0.00742991		Fungal-specific protein (no human or murine homolog); role in sensitivity to fluconazole, specifically
C6_02070C_A	orf19.3504	RPL23A	CAL0000187999	1.21548	0.00543151		Ribosomal protein; downregulated upon phagocytosis by murine macrophage; Hap43-induced; sumoylation target; Spider biofilm repressed
C1_11240C_A	orf19.677	CHO1	CAL0000195699	1.2154	0.00205497		Putative phosphatidylserine synthase; ortholog of S. cerevisiae CHO1; transposon mutation affects filamentous growth; regulated by Nrg1, Tup1
C3_04370C_A	orf19.5884		CAL0000187255	1.21537	0.00220665		Putative nucleolar preribosomal-associated protein; decreased transcription is observed upon benomyl treatment or in an azole-resistant strain that overexpresses MDR1; Spider biofilm induced
CR_04580W_A	orf19.549		CAL0000177639	1.21522	0.000496201		Ortholog(s) have structural constituent of ribosome activity and mitochondrial large ribosomal subunit localization
C7_01020C_A	orf19.7012		CAL0000194758	1.21499	0.00788361		Ortholog(s) have structural constituent of ribosome activity and mitochondrial small ribosomal subunit localization
C1_01090C_A	orf19.3297		CAL0000176154	1.21468	0.00173433		Ortholog(s) have structural constituent of ribosome activity and mitochondrial small ribosomal subunit localization
CR_08100C_A	orf19.6369	RIO2	CAL0000193362	1.21451	0.00511271		Putative serine kinase with a predicted role in the processing of the 20S pre-rRNA into mature 18S rRNA; null mutants are hypersensitive to caspofungin
C5_02600W_A	orf19.4274	PUT1	CAL0000197353	1.21416	0.0165238		Putative proline oxidase; alkaline upregulated by Rim101; flow model biofilm induced; Spider biofilm induced
C4_05060W_A	orf19.3773		CAL0000201881	1.21405	0.00446757		Putative RNAse III, ortholog of S. cerevisiae RNT1; merged with orf19.3772 in Assembly 21
C3_07200C_A	orf19.6781		CAL0000178818	1.21379	0.0157822		Zn(II)2Cys6 transcription factor; regulator of yeast form adherence; mutants display increased colonization of mouse kidneys; required for yeast cell adherence to silicone substrate; Spider biofilm induced
C3_05220W_A	orf19.6000	CDR1	CAL0000186516	1.21373	0.00416512		Multidrug transporter of ABC superfamily; transports phospholipids in an in-to-out direction; induced by beta-estradiol, progesterone, corticosteroid, or cholesterol; Spider biofilm induced
C3_06000W_A	orf19.7381		CAL0000197462	1.2135	0.00629287		Zn(II)2Cys6 transcription factor; involved in regulation of adhesion genes; involved in white-opaque switch; acts as repressor of START; forms complex with Mcm1; mutant is sensitive to 5-fluorocytosine and lithium chloride
C1_14160W_A	orf19.7223		CAL0000185918	1.21346	0.00252623		Ortholog(s) have protein-lysine N-methyltransferase activity, role in peptidyl-lysine monomethylation and cytosol, nucleus localization
C3_02130W_A	orf19.1633	UTP4	CAL0000184134	1.21321	0.0142867		Putative U3 snoRNA-associated protein; Hap43-induced; physically interacts with TAP-tagged Nop1; Spider biofilm induced
CR_09320C_A	orf19.7327	PHO88	CAL0000189279	1.21305	0.000311435		Protein with a role in phosphate transport; biofilm-regulated expression; amphotericin B repressed
C4_05190C_A	orf19.6858		CAL0000174840	1.21301	0.00323908		Protein with mRNA binding activity, involved in regulation of activity of putative metacaspase Mca1p
C1_10610W_A	orf19.1832	FCY23	CAL0000191201	1.2127	0.013693		Putative transporter; Gcn4p-regulated; more similar to S. cerevisiae Tpn1p, which is a vitamin B6 transporter, than to purine-cytosine permeases
C1_03650C_A	orf19.3064	MRPL27	CAL0000184130	1.21269	0.000987029		Putative 60S ribosomal protein L27, mitochondrial precursor
CR_08210C_A	orf19.6385	ACO1	CAL0000182282	1.2123	2.8641e-05		Aconitase; induced in high iron; 2 upstream CCAAT motifs; amino acid starvation (3-AT), amphotericin B, phagocytosis, farnesol induced; Hap43, fluconazole-repressed; Gcn4-regulated; antigenic in infection; flow and Spider biofilm repressed
CR_05450C_A	orf19.3516		CAL0000192248	1.21213	0.00389299		Protein of unknown function; Hap43-repressed; Spider biofilm repressed
C5_03440W_A	orf19.2638.1		CAL0000176679	1.21212	0.00521712		Protein of unknown function
C4_04240C_A	orf19.1426		CAL0000181720	1.21188	0.00517717		Ortholog of S. cerevisiae Skg6; localizes to the cell cortex, cell bud neck, cell bud tip, incipient cellular bud site, and is membrane-bound; Spider biofilm induced
C2_08840W_A	orf19.3585		CAL0000194338	1.21149	0.00291626		Putative tRNA methyltransferase complex subunit; regulated by Gcn4; repressed in response to amino acid starvation (3-aminotriazole treatment); Spider biofilm induced
C6_00550W_A	orf19.4204		CAL0000175745	1.21133	0.000109253		Ortholog(s) have structural constituent of ribosome activity and mitochondrial small ribosomal subunit localization
C2_00070C_A	orf19.1915	MPP10	CAL0000175136	1.21094	0.00725601		Putative SSU processome and 90S preribosome component; repressed in core stress response; repressed by prostaglandins
C5_04880C_A	orf19.3974	PUT2	CAL0000194832	1.21077	8.8899e-05		Putative delta-1-pyrroline-5-carboxylate dehydrogenase; alkaline upregulated; protein present in exponential and stationary growth phase yeast cultures; flow model biofilm induced; Spider biofilm induced
C3_07500W_A	orf19.6738	VAN1	CAL0000185280	1.21041	0.000551218		Member of Mnn9 family of mannosyltransferases; ortholog of S. cerevisiae Van1p; fungal-specific (no human or murine homolog)
C2_10820C_A	orf19.5365		CAL0000194341	1.21041	0.0050481		S. cerevisiae ortholog YMR259C interacts with Trm7 for 2'-O-methylation of C32 of substrate tRNAs; downregulated by fluphenazine treatment or in an azole-resistant strain that overexpresses CDR1 and CDR2
C2_06960W_A	orf19.2250	SPE3	CAL0000181339	1.20933	6.29985e-05		Putative spermidine synthase; predicted role in pantothenate and spermidine biosynthesis; Spider biofilm repressed
C3_00960W_A	orf19.2500		CAL0000187080	1.20913	0.00269277		Mitochondrial protein involved in assembly of NADH ubiquinone oxidoreductase Complex I; required for biofilm formation, respiration and virulence
C6_03100W_A	orf19.5595	SHE3	CAL0000196918	1.20905	0.00284798		mRNA-binding protein that localizes specific mRNAs to daughter yeast cells and to hyphal tips; required for normal filamentation and host epithelial cell damage; ortholog of S. cerevisiae She3 but target mRNAs differs
CR_05890C_A	orf19.6625		CAL0000177967	1.20871	0.00360972		NAP1 family histone chaperone
C1_06730W_A	orf19.6237	RAC1	CAL0000196388	1.20748	0.000329411		G-protein of RAC subfamily; required for embedded filamentous growth, not for serum-induced hyphal growth; dynamic localization at plasma membrane and nucleus; similar to, but not interchangeable with, Cdc42p; lacks S. cerevisiae homolog
C7_04150W_A	orf19.7159		CAL0000194737	1.2074	0.00136398		Putative protein of unknown function; Hap43p-repressed gene; ortholog of S. cerevisiae YMR185W
C2_07680W_A	orf19.2214		CAL0000188218	1.20725	0.00168679		Ortholog(s) have structural constituent of ribosome activity and mitochondrial large ribosomal subunit localization
C4_01230C_A	orf19.4666		CAL0000178005	1.20708	0.000528995		Protein of unknown function; hyphal-induced expression, regulated by Cyr1, Ras1, Efg1; Spider biofilm induced
C6_04180W_A	orf19.73		CAL0000200894	1.2069	0.00105398		Putative metalloprotease; associates with ribosomes and is involved in ribosome biogenesis; Spider biofilm induced
C2_06810C_A	orf19.2232	RPL11	CAL0000192242	1.20651	0.000930762		Ribosomal protein; repressed by phagocytosis; colony morphology-related gene regulation by Ssn6; Hap43-induced; Spider biofilm repressed
C1_02430C_A	orf19.2930		CAL0000199029	1.20647	0.000443549		Predicted translation initiation factor; role in translational initiation; Spider biofilm repressed
C4_04760C_A	orf19.3804		CAL0000196468	1.20588	0.00602416		Protein of unknown function; filament induced
C4_00140C_A	orf19.5639	HIS4	CAL0000177625	1.20575	0.000132529		Multifunctional enzyme that catalyzes three steps of histidine biosynthesis, with phosphoribosyl-AMP cyclohydrolase, phosphoribosyl-ATP diphosphatase, and histidinol dehydrogenase activities; required for wild-type adhesion to human calls
C3_07460W_A	orf19.6742		CAL0000184913	1.20543	0.00327261		Ortholog(s) have RNA polymerase II CTD heptapeptide repeat phosphatase activity, protein serine/threonine phosphatase activity
C1_05880W_A	orf19.2461	PRN4	CAL0000194143	1.2046	0.0168503		Protein with similarity to pirins; induced by benomyl treatment; flow model biofilm repressed
C3_07390C_A	orf19.6752		CAL0000175471	1.20451	0.00740826		Ortholog(s) have structural constituent of ribosome activity and mitochondrial small ribosomal subunit localization
C1_06460C_A	orf19.6265	RPS22A	CAL0000188584	1.20439	0.00491808		Predicted ribosomal protein; repressed upon phagocytosis by murine macrophage; Spider biofilm repressed
C4_00670W_A	orf19.4175	TOK1	CAL0000198370	1.20378	0.0136745		Outwardly rectifying, noisily gated potassium channel; modulates sensitivity to human salivary histatin (Hst5); very similar to S. cerevisiae Tok1p; Bcr1-repressed in RPMI a/a biofilms
CR_07080W_A	orf19.1815		CAL0000186684	1.20325	0.00543779		Ortholog of S. cerevisae/S. pombe Tif6; constituent of 66S pre-ribosomal particles; Spider biofilm induced
C5_01130W_A	orf19.1957	CYC3	CAL0000175773	1.20296	4.68314e-05		Mitochondrial cytochrome c heme lyase; antigenic cell-wall protein; filament induced; induced on polystyrene adherence, interaction with macrophage; N-glycosylation, 2 heme-binding motifs; rat catheter, Spider biofilm induced
C7_00810W_A	orf19.7036		CAL0000178381	1.20275	0.000264814		Ortholog(s) have protein phosphatase binding activity
CR_00800C_A	orf19.3276	PWP2	CAL0000174443	1.20257	0.00529622		Putative 90S pre-ribosomal component; repressed in core stress response; repressed by prostaglandins; physically interacts with TAP-tagged Nop1; Hap43-induced
C4_02280W_A	orf19.2775	IDI1	CAL0000180278	1.20239	0.000634969		Ortholog(s) have isopentenyl-diphosphate delta-isomerase activity and role in farnesyl diphosphate biosynthetic process
C2_05300C_A	orf19.3559		CAL0000200433	1.20188	0.00727846		S. cerevisiae ortholog Mrps35p is a structural constituent of ribosome and localizes to mitochondrial small ribosomal subunit; the snoRNA CD39 is encoded within the MRPS35 intron
C2_00150W_A	orf19.2117	LEU5	CAL0000199235	1.2011	0.00830966		Putative mitochondrial carrier protein; Hap43-repressed; rat catheter biofilm induced
CR_10340W_A	orf19.7610	PTP3	CAL0000198260	1.20075	0.0148962		Putative protein tyrosine phosphatase; hypha induced; alkaline induced; regulated by Efg1, Ras1, cAMP pathways; mutants are viable; Spider biofilm induced; rat catheter biofilm repressed; flow model biofilm repressed
C1_00590W_A	orf19.6047	TUF1	CAL0000198818	1.20071	0.000999506		Translation elongation factor TU; macrophage/pseudohyphal-induced; repressed upon phagocytosis by murine macrophage; levels decrease in stationary phase cells; Spider biofilm repressed
C5_02180C_A	orf19.4225	LEU3	CAL0000199400	1.20048	0.0028012		Zn(II)2Cys6 transcription factor; predicted regulator branched-c ofhain amino acid biosynthesis genes; alkaline induced; induced by Mnl1 under weak acid stress; required for yeast cell adherence to silicone substrate; Spider biofilm induced
C7_03620C_A	orf19.6694		CAL0000200569	1.20028	0.0149252		Ortholog of C. dubliniensis CD36 : Cd36_73320, C. parapsilosis CDC317 : CPAR2_703860, C. auris B8441 : B9J08_002111 and Candida tenuis NRRL Y-1498 : CANTEDRAFT_114480
C1_11220C_A	orf19.680		CAL0000183476	1.20004	2.42777e-05		Predicted component of the Translocase of the Inner Mitochondrial membrane (TIM23 complex); involved in mitochondrial protein import; Spider biofilm repressed
C2_03130W_A	orf19.5783		CAL0000176044	1.19981	0.00309379		Ortholog(s) have protein-arginine omega-N monomethyltransferase activity and role in peptidyl-arginine methylation
C1_06770W_A	orf19.6233		CAL0000177463	1.19968	0.00175495		Has domain(s) with predicted oxidoreductase activity and role in metabolic process
C4_00380W_A	orf19.5665		CAL0000175239	1.19883	0.00246048		Ortholog(s) have D-arabinose 1-dehydrogenase [NAD(P)+] activity and role in dehydro-D-arabinono-1,4-lactone biosynthetic process
C6_02240C_A	orf19.3465	RPL10A	CAL0000174170	1.19846	0.00360106		Predicted ribosomal protein; downregulated upon phagocytosis by murine macrophages; Hap43-induced; Spider biofilm repressed
C5_02890W_A	orf19.4311	YNK1	CAL0000191707	1.19832	0.00137009		Nucleoside diphosphate kinase (NDP kinase); homo-hexameric; soluble protein in hyphae; flucytosine induced; biofilm induced; macrophage-induced protein; stationary phase enriched protein; Spider biofilm repressed
CR_02860W_A	orf19.2843	RHO1	CAL0000192659	1.19823	3.73381e-05		Small GTPase of Rho family; regulates beta-1,3-glucan synthesis activity and binds Gsc1p; essential; expected to be geranylgeranylated by geranylgeranyltransferase type I; plasma membrane-localized
C4_00520W_A	orf19.4190		CAL0000200634	1.19771	0.00797044		Predicted component of the presequence translocase-associated import motor (PAM complex) involved in protein import into mitochondrial matrix; rat catheter biofilm induced
C2_05100C_A	orf19.3541	ERF1	CAL0000184893	1.1975	0.000144291		Putative translation release factor 1, which interacts with stop codons and promotes release of nascent peptides from ribosomes; Hap43p-induced gene
CR_10670W_A	orf19.7654	CPR6	CAL0000193303	1.19732	0.00250593		Putative peptidyl-prolyl cis-trans isomerase; macrophage/pseudohyphal-repressed; heavy metal (cadmium) stress-induced; heterozygous null mutant displays sensitivity to virgineone; rat catheter biofilm induced
C1_02240W_A	orf19.3681		CAL0000186968	1.19691	0.0113333		Ortholog(s) have protein-containing complex binding activity
C3_02030W_A	orf19.1643		CAL0000196300	1.19615	0.00768082		Ortholog(s) have serine-type endopeptidase activity, role in regulation of mitochondrion organization, signal peptide processing and mitochondrial inner membrane localization
C1_12210W_A	orf19.5243	TRP3	CAL0000192837	1.19611	0.000901915		Putative bifunctional enzyme with predicted indole-3-glycerol-phosphate synthase and anthranilate synthase activities; regulated by Gcn2p and Gcn4p
C6_01770W_A	orf19.3407		CAL0000182971	1.19581	0.00835402		Putative transcription factor with zinc finger DNA-binding motif; Hap43p-repressed gene
C3_02450W_A	orf19.233.1	HRT1	CAL0000179194	1.19573	0.00231374		Ortholog of S. cerevisiae Hrt1; component of a nuclear ubiquitin-protein ligase complex involved in cell cycle control; induced by hydroxyurea; Spider biofilm induced
C3_06010W_A	orf19.7382	CAM1	CAL0000179576	1.19567	0.000382194		Putative translation elongation factor eEF1 gamma; protein level decreased in stationary phase cultures; Spider biofilm repressed
C3_04430W_A	orf19.5893	RIP1	CAL0000191527	1.19533	2.27763e-06		Putative ubiquinol cytochrome c-reductase; induced by high iron; Hap43, nitric oxide, alkaline repressed; Spider biofilm repressed
C6_00920W_A	orf19.93		CAL0000196544	1.19518	0.000159774		Putative mitochondrial intermembrane space protein; colony morphology-related gene regulation by Ssn6; regulated by Sef1, Sfu1, and Hap43; Spider biofilm repressed; rat catheter biofilm induced
C4_04510W_A	orf19.3833		CAL0000177979	1.19442	0.00487962		Putative DNA-binding transcription factor; decreased transcription is observed upon fluphenazine treatment; possibly an essential gene, disruptants not obtained by UAU1 method; Hap43p-induced gene
C1_01860W_A	orf19.4537		CAL0000174383	1.19415	0.00220748		Ortholog(s) have RNA polymerase II complex binding, RNA polymerase II complex recruiting activity
C1_11650W_A	orf19.1154	EGD1	CAL0000174763	1.19379	0.00348671		Putative GAL4 DNA-binding enhancer protein; soluble protein in hyphae; biofilm induced; macrophage/pseudohyphal-induced; equal level of protein in exponential and stationary growth phase yeast cultures; Spider biofilm repressed
C1_05340C_A	orf19.431		CAL0000199985	1.19348	0.000827943		Zn(II)2Cys6 transcription factor, required for adaptation to reactive sulfur species; regulates sulfite tolerance through expression of SSU1 and CDG1; Hap43-repressed; Spider biofilm induced
C1_05270C_A	orf19.439		CAL0000174972	1.19313	0.0167561		Ortholog(s) have DNA binding, DNA strand exchange activity, single-stranded DNA binding, structural constituent of ribosome activity
C3_03190C_A	orf19.318		CAL0000190751	1.19303	0.00104		Ortholog(s) have role in protein maturation by [2Fe-2S] cluster transfer, protein maturation by [4Fe-4S] cluster transfer and mitochondrial matrix localization
C2_04550C_A	orf19.4495	NDH51	CAL0000186277	1.19298	4.96271e-06		Nicotinamide adenine dinucleotide dehydrogenase complex I subunit of the mitochondrial electron transport chain; required for wild-type filamentous growth; alkaline repressed; Hap43-repressed; Spider biofilm repressed
C6_04560W_A	orf19.2150		CAL0000191297	1.19283	0.0114049		Putative ortholog of mammalian electron transfer flavoprotein complex subunit ETF-alpha; Spider biofilm repressed
C4_02590C_A	orf19.2740		CAL0000175447	1.19261	0.0138806		Putative endonuclease involved in DNA repair
C3_00090W_A	orf19.5466	RPS24	CAL0000180342	1.19246	0.00338207		Predicted ribosomal protein; hyphal downregulated; repressed upon phagocytosis by murine macrophage; transcriptionally activated by Tbf1; Spider biofilm repressed
C4_04820C_A	orf19.3797		CAL0000184844	1.19182	0.0045236		Ortholog(s) have structural constituent of ribosome activity and mitochondrial large ribosomal subunit localization
C5_04590C_A	orf19.3942.1	RPL43A	CAL0000185522	1.19173	0.0164836		Putative ribosomal protein, large subunit; repressed by human whole blood or PMNs; colony morphology-related gene regulation by Ssn6; Spider biofilm repressed
C2_09950W_A	orf19.1357	FCY21	CAL0000195436	1.19109	0.00611392		High affinity, high capacity, hypoxanthine-adenine-guanine-cytosine/H+ symporter; similar to S. cerevisiae Fcy2; mutation confers resistance to 5-fluorocytosine (5-FC); flow model biofilm induced
C3_07220C_A	orf19.6779	PRO2	CAL0000189309	1.19101	0.000251846		Putative gamma-glutamyl phosphate reductase with a predicted role in proline biosynthesis; regulated by Gcn2p and Gcn4p
C5_00820W_A	orf19.585		CAL0000181825	1.19099	0.00343563		Ortholog(s) have structural constituent of ribosome activity and mitochondrial large ribosomal subunit localization
C2_07030C_A	orf19.2259		CAL0000193465	1.19077	0.00206484		Ortholog(s) have structural constituent of ribosome activity and mitochondrial large ribosomal subunit localization
C6_00370C_A	orf19.1199	NOP5	CAL0000190357	1.19065	0.00493102		Ortholog of S. cerevisiae Nop58; involved in pre-rRNA process; Tn mutation affects filamentous growth; macrophage/pseudohyphal-induced; physically interacts with TAP-tagged Nop1; Spider biofilm repressed
C5_04740C_A	orf19.3960	HYS2	CAL0000186510	1.19053	0.00693268		Putative DNA polymerase III (delta) subunit with a predicted role in DNA replication and DNA repair; cell-cycle regulated periodic mRNA expression
C3_02470C_A	orf19.236	RPL9B	CAL0000184881	1.18993	0.000403709		Ribosomal protein L9; repressed upon phagocytosis by murine macrophages; repressed by nitric oxide; protein levels decrease in stationary phase; Hap43-induced; Spider biofilm repressed
C2_02270C_A	orf19.1545		CAL0000177021	1.18949	0.00297202		Ortholog(s) have structural constituent of ribosome activity and mitochondrial small ribosomal subunit localization
CR_04230W_A	orf19.511		CAL0000183888	1.18947	0.00130673		Ortholog(s) have ribosylnicotinamide kinase activity and role in NAD biosynthesis via nicotinamide riboside salvage pathway, NAD biosynthetic process, nicotinamide riboside metabolic process
C2_10710W_A	orf19.5351	TIF11	CAL0000199255	1.1894	0.00346258		Translation initiation factor eIF1a; possibly transcriptionally regulated upon hyphal formation; genes encoding ribosomal subunits, translation factors, and tRNA synthetases are downregulated upon phagocytosis by murine macrophage
C2_06190W_A	orf19.5480	ILV1	CAL0000199398	1.18939	0.00088094		Putative threonine dehydratase; regulated by Gcn4 and Gcn2; induced by amino acid starvation (3-AT); protein present in yeast exponential and stationary phase cultures; early-stage flow model biofilm induced
C4_05760W_A	orf19.1261	CGT1	CAL0000174743	1.18932	0.0109082		mRNA 5' guanylyltransferase; small subunit of mRNA capping enzyme; binds an RNA Pol II C-terminal domain peptide; Cet1p and Cgt1p form a 2:1 complex; functional homolog of S. cerevisiae Ceg1p
C1_06060C_A	orf19.2439		CAL0000199317	1.18898	0.00114766		Putative mitochondrial acyl carrier protein involved in fatty acid biosynthesis; shows colony morphology-related gene regulation by Ssn6p; protein newly produced during adaptation to the serum
CR_05650W_A	orf19.6649	BRF1	CAL0000177227	1.18894	0.0150485		Component of the general transcription factor for RNA polymerase III (TFIIIB); possibly an essential gene, disruptants not obtained by UAU1 method
C2_07000W_A	orf19.2256		CAL0000192897	1.1889	0.00842033		Ortholog of S. cerevisiae : YCR051W, C. glabrata CBS138 : CAGL0C03003g, C. dubliniensis CD36 : Cd36_21290, C. parapsilosis CDC317 : CPAR2_406670 and C. auris B8441 : B9J08_002805
CR_03100W_A	orf19.2417	SMC5	CAL0000199747	1.18889	0.00684692		Protein similar to S. cerevisiae Smc5p, which is involved in DNA repair; transposon mutation affects filamentous growth
C1_06580W_A	orf19.6253	RPS23A	CAL0000197722	1.18873	0.00250169		Putative ribosomal protein; repressed upon phagocytosis by murine macrophage; Spider biofilm repressed
C1_00950C_A	orf19.6010	CDC5	CAL0000177027	1.18859	0.00800411		Polo-like kinase; member of conserved Mcm1 regulon; depletion causes defects in spindle elongation and Cdc35-dependent filamentation; virulence-group-correlated expression; likely essential (UAU1 method); Spider biofilm repressed
C4_04390W_A	orf19.1409.1		CAL0000196794	1.18837	0.0147456		Ribosomal 60S subunit protein L22B; Spider biofilm repressed
C5_04830W_A	orf19.3969	SFL2	CAL0000195882	1.18809	0.0155164		Transcription factor involved in regulation of morphogenesis; regulates transcription in response to carbon dioxide levels; required for filamentous growth, for virulence in RHE model but not in mice; Spider biofilm induced
C5_05000C_A	orf19.3991		CAL0000186337	1.18794	0.00304417		Ortholog(s) have acylglycerol lipase activity, role in cellular lipid metabolic process and cytoplasm, nucleus localization
C4_02960W_A	orf19.2697		CAL0000189170	1.18786	0.0127348		Ortholog(s) have ubiquitin protein ligase activity, ubiquitin-protein transferase activity
C1_12790C_A	orf19.6343		CAL0000190970	1.18745	0.00542282		Putative fatty acid elongase; predicted role in sphingolipid biosynthesis; possibly an essential gene, disruptants not obtained by UAU1 method; Spider and flow model biofilm induced
C3_02500W_A	orf19.240		CAL0000186714	1.18717	0.0030776		Predicted component of the presequence translocase-associated import motor (PAM complex) involved in protein import into mitochondrial matrix
C4_01650C_A	orf19.4628		CAL0000185514	1.18708	0.00363493		Putative cleavage and polyadenylation factor; heterozygous null mutant exhibits hypersensitivity to parnafungin and cordycepin in the C. albicans fitness test; possibly an essential gene, disruptants not obtained by UAU1 method
C3_03390C_A	orf19.336	YAH1	CAL0000201691	1.18688	0.010597		Protein similar to oxidoreductases; induced in high iron; Hap43-repressed
CR_02050C_A	orf19.2606	HDA1	CAL0000201463	1.18685	0.00414236		Histone deacetylase; inducer of filamentation; conserved deacetylation motif; regulates white-to-opaque switch frequency but not opaque-to-white switch; greater expression in white cells than opaque cells; inhibited by trichostatin-A;
C4_07030W_A	orf19.3106	MET16	CAL0000192901	1.18685	0.00117564		Putative 3'-phosphoadenylsulfate reductase; sulfur amino acid metabolism; reports differ on regulation during biofilm formation; fungal-specific; possibly an essential gene, disruptants not obtained by UAU1 method; Hap43p-repressed gene
C1_11370C_A	orf19.666		CAL0000193596	1.18649	0.0105207		Essential protein required for the DNA integrity checkpoint pathway; Spider biofilm induced
C3_04560W_A	orf19.5912	MAK21	CAL0000182474	1.18608	0.0120351		Putative 66S pre-ribosomal particle subunit; mutation confers hypersensitivity to tubercidin (7-deazaadenosine)
CR_03030C_A	orf19.2864.1	RPL28	CAL0000198266	1.18592	0.0016435		Putative ribosomal protein; Plc1-regulated; downregulated upon phagocytosis by murine macrophage; Spider biofilm repressed
C5_01820W_A	orf19.3192	STI1	CAL0000199753	1.18559	0.000530591		Protein that interacts with Cdc37 and Crk1 in two-hybrid; may be involved in Cdc37 chaperone activity; soluble protein in hyphae; protein in exponential and stationary phase yeast cultures; YNB biofilm induced; Spider biofilm induced
C2_01740C_A	orf19.1485		CAL0000174313	1.18551	0.0113536		Mitochondrial ribosomal protein of the large subunit; rat catheter biofilm induced
C2_07440C_A	orf19.1887		CAL0000190001	1.18519	0.016594		Ortholog(s) have sterol esterase activity, role in sterol metabolic process and integral component of membrane, lipid droplet localization
C2_03500W_A	orf19.871		CAL0000199665	1.18454	0.0126057		Ortholog(s) have GTPase activator activity, role in positive regulation of GTPase activity, positive regulation of TORC1 signaling and Lst4-Lst7 complex, cytoplasm, vacuolar membrane localization
C7_02550C_A	orf19.6455		CAL0000192754	1.18432	0.0152658		Protein of unknown function, transcript is upregulated in clinical isolates from HIV+ patients with oral candidiasis
C5_01840C_A	orf19.3188	TAC1	CAL0000189501	1.18396	0.0115342		Zn(2)-Cys(6) transcriptional activator of drug-responsive genes (CDR1 and CDR2); binds DRE element; gene in zinc cluster region near MTL locus; resequencing indicates that TAC1 spans orf19.3188 and orf19.3189; Spider biofilm induced
C2_05710C_A	orf19.6882.1		CAL0000183633	1.18393	0.00996207		Ribosomal 60S subunit protein; Spider biofilm repressed
C1_06910C_A	orf19.6220		CAL0000179377	1.18376	0.00493241		Ortholog(s) have role in positive regulation of transcription elongation from RNA polymerase II promoter and CCR4-NOT core complex localization
C5_00590W_A	orf19.930	PET9	CAL0000182397	1.18366	0.00834347		Mitochondrial ADP/ATP carrier protein involved in ATP biosynthesis; possible lipid raft component; 3 predicted transmembrane helices; flucytosine induced; ketoconazole-induced; downregulated by Efg1p
C1_04300C_A	orf19.1065	SSA2	CAL0000184853	1.18356	0.000434018		HSP70 family chaperone; cell wall fractions; antigenic; beta-defensin peptides impport; ATPase domain binds histatin 5; at hyphal surface, not yeast; farnesol-repressed in biofilm; flow model, Spider biofilm repressed; caspofungin repressed
C3_04490W_A	orf19.5903	RAX1	CAL0000183009	1.18256	0.00128854		Protein with a predicted role in bud site selection; hypha-induced expression; Spider biofilm induced
C3_07060W_A	orf19.6794	FESUR1	CAL0000184766	1.18233	0.000452315		Putative ubiquinone reductase; transcriptionally induced by interaction with macrophage; alkaline downregulated; repressed by nitric oxide; clade-associated gene expression; Hap43p-repressed gene
C2_05610C_A	orf19.6873	RPS8A	CAL0000186765	1.18204	0.00118962		Small 40S ribosomal subunit protein; induced by ciclopirox olamine; repressed upon phagocytosis by murine macrophage; 5'-UTR intron; Hap43-induced; Spider biofilm repressed
C1_01580W_A	orf19.3348		CAL0000194298	1.18197	0.0139955		Ortholog(s) have structural constituent of ribosome activity and fungal-type vacuole, mitochondrial large ribosomal subunit localization
C2_04030C_A	orf19.819		CAL0000177869	1.18174	0.0111831		Putative mitochondrial acyl carrier protein
C2_02580W_A	orf19.1584		CAL0000177657	1.18113	0.00993369		Predicted MFS membrane transporter; monocarboxylate porter family member; colony morphology-related gene regulation by Ssn6; flow model biofilm induced; Spider biofilm induced
C7_03790W_A	orf19.7203		CAL0000182661	1.18079	0.00827115		Mitochondrial ribosomal protein of the large subunit; rat catheter biofilm induced
CR_05480W_A	orf19.3518		CAL0000191490	1.1807	8.73927e-06		Ortholog(s) have dicarboxylic acid transmembrane transporter activity, role in mitochondrial transport and mitochondrial inner membrane, mitochondrion localization
C3_05200W_A	orf19.5996.1	RPS19A	CAL0000200926	1.18038	0.00398448		Putative ribosomal protein S19; protein level decreases in stationary phase cultures; Spider biofilm repressed
C3_01550C_A	orf19.1690	TOS1	CAL0000174850	1.18025	2.92356e-06		Protein similar to alpha agglutinin anchor subunit; secreted; exogenously expressed protein is a substrate for Kex2 processing in vitro; fluconazole-induced; induced by alpha pheromone in SpiderM medium; Hap43-induced
C5_01270W_A	orf19.1942	SGE1	CAL0000189139	1.17994	0.0035422		Putative multidrug resistance factor; induced in low iron; regulated by Sef1, Sfu1, and Hap43
C7_03080W_A	orf19.5147		CAL0000191537	1.17976	0.00826102		Protein involved together with Dck1p and Rac1p in invasive filamentous growth and cell wall integrity; acts upstream of MAP kinase Cek1p; has similarity to human ELMO1
CR_02170W_A	orf19.2618	MET2	CAL0000174790	1.17963	0.000703434		Homoserine acetyltransferase; Hap43p-, Gcn4p-regulated; macrophage/pseudohyphal-repressed; not highly biofilm induced, in contrast to many sulfur amino acid metabolic genes; no human or murine homolog; virulence-group-correlated expression
C7_01600W_A	orf19.6565		CAL0000194697	1.17934	0.0011876		Conserved mitochondrial inner membrane insertase; mediates insertion of mitochondrial- and nuclear-encoded proteins from the matrix into the inner membrane; Spider biofilm repressed
C5_04090C_A	orf19.1280	SUI1	CAL0000195380	1.17908	0.0103402		Putative translation initiation factor; flucytosine induced; genes encoding ribosomal subunits, translation factors, and tRNA synthetases are downregulated upon phagocytosis by murine macrophage
C1_10870W_A	orf19.2329.1	RPS17B	CAL0000195565	1.17885	0.000498277		Ribosomal protein 17B; downregulated upon phagocytosis by murine macrophages; Hap43-induced; Spider biofilm repressed
C7_02480W_A	orf19.6461		CAL0000201709	1.17801	0.000861699		Ortholog(s) have unfolded protein binding activity and role in mitochondrial cytochrome c oxidase assembly, negative regulation of programmed cell death, positive regulation of response to oxidative stress, protein processing
C2_09060C_A	orf19.198	ASN1	CAL0000188342	1.17789	7.75647e-05		Putative asparagine synthetase; soluble protein in hyphae; regulated by Rim101; decreased expression at pH 4 vs pH 8; protein detected during exponential and stationary phases of yeast-form growth
C1_07700C_A	orf19.1232	VRG4	CAL0000182900	1.17785	0.0146495		GDP-mannose transporter; essential; required for glycosylation, hyphal growth; functional homolog of S. cerevisiae Vrg4p, which imports GDP-mannose from cytoplasm to Golgi for protein and lipid mannosylation; no mammalian homolog
C7_00700W_A	orf19.7049	CYB5	CAL0000192012	1.17774	7.13377e-05		Cytochrome b(5); ortholog of S. cerevisiae Cyb5; induced in high iron; fluconazole-induced; shows colony morphology-related gene regulation by Ssn6; mutants are viable
C4_04700W_A	orf19.3812	SSZ1	CAL0000182719	1.17764	0.000102876		Putative HSP70 chaperone; protein level decreases in stationary phase cultures; Spider biofilm repressed
C3_02190C_A	orf19.1625		CAL0000200373	1.17733	0.00123367		Putative ubiquinone oxidoreductase; repressed by nitric oxide; Hap43p-repressed
C1_03940W_A	orf19.4468		CAL0000180102	1.17677	0.012149		Putative succinate dehydrogenase; localized to the mitochondrial membrane; Hap43p-repressed gene
C6_03750C_A	orf19.5749	SBA1	CAL0000180443	1.17648	0.017542		Similar to co-chaperones; induced in high iron; farnesol-, heavy metal (cadmium) stress-induced; protein level decreases in stationary phase cultures; Hap43-repressed
C7_02120C_A	orf19.6503		CAL0000196878	1.17613	0.00780945		Ortholog(s) have structural constituent of ribosome activity, role in mitochondrial translation and mitochondrial large ribosomal subunit localization
C2_01210C_A	orf19.2003	HNM1	CAL0000200800	1.17583	0.00535409		Putative choline/ethanolamine transporter; mutation confers hypersensitivity to toxic ergosterol analog; colony morphology-related gene regulation by Ssn6; clade-associated gene expression
C1_00180W_A	orf19.6085	RPL16A	CAL0000175593	1.17574	0.00353193		Ribosomal protein; transposon mutation affects filamentous growth; repressed upon phagocytosis by murine macrophages; Hap43-induced; Spider biofilm repressed
C3_02100W_A	orf19.1636	STE50	CAL0000196691	1.17562	0.0110701		Protein with sterile alpha motif (SAM) and Ras-associated domain (RAD); similar to S. cerevisiae Rad50p, which is involved in signal transduction via interaction with and regulation of MAPKKK
C4_03190W_A	orf19.2671		CAL0000199070	1.17557	0.00349129		Protein with a predicted FAD-dependent pyridine nucleotide reductase domains; putative oxidoreductase; Plc1-regulated; possibly an essential gene, disruptants not obtained by UAU1 method
C3_06260C_A	orf19.7406		CAL0000174148	1.17536	0.0164616		Ortholog of C. dubliniensis CD36 : Cd36_86220, C. parapsilosis CDC317 : CPAR2_404490, C. auris B8441 : B9J08_000040 and Candida tenuis NRRL Y-1498 : CANTEDRAFT_94473
C1_12390C_A	orf19.5225.2	RPL27A	CAL0000176884	1.17528	0.00442735		Ribosomal protein L27; Spider biofilm repressed
C3_01490W_A	orf19.1700	RPS7A	CAL0000199878	1.17527	0.00164958		Ribosomal protein S7; genes encoding cytoplasmic ribosomal subunits, translation factors, and tRNA synthetases are downregulated upon phagocytosis by murine macrophage; Spider biofilm repressed
CR_04810W_A	orf19.6312	RPS3	CAL0000200765	1.17515	0.00822489		Ribosomal protein S3; Hog1, Hap43-induced; grepressed upon phagocytosis by murine macrophage; present in exponential and stationary phase cells; Spider biofilm repressed
CR_04140W_A	orf19.498		CAL0000193389	1.17507	0.00119904		Putative mitochondrial ribosomal component of the small subunit; possibly an essential gene, disruptants not obtained by UAU1 method; Spider biofilm repressed
C2_03980C_A	orf19.826		CAL0000200413	1.17462	0.0146498		RNA polymerase II mediator complex subunit; RNA polymerase II transcription cofactor
CR_10660W_A	orf19.7652	CKA1	CAL0000178518	1.17414	0.00661665		Putative alpha subunit (catalytic subunit) of protein kinase CK2; Cka1p and Cka2p have a common target with respect to fluconazole resistance; synthetically lethal with CKA2; flucytosine induced
CR_01650W_A	orf19.2555	URA5	CAL0000176894	1.1739	0.00623825		Putative orotate phosphoribosyltransferase; protein abundance is affected by URA3 expression in the CAI-4 strain background; flucytosine induced; protein level decreased in stationary phase cultures
C7_03720C_A	orf19.5505	HIS7	CAL0000179206	1.17385	0.000184691		Putative imidazole glycerol phosphate synthase; histidine biosynthesis; no human/murine homolog; transcription induced by histidine starvation; regulated by Gcn2p and Gcn4p; higher protein level in stationary phase
C7_00250C_A	orf19.7097		CAL0000193127	1.17359	0.0168902		Putative cytoplasmic RNA-binding protein; heterozygous null mutant exhibits hypersensitivity to parnafungin and cordycepin in C. albicans fitness test; Spider biofilm repressed
CR_10010C_A	orf19.7577	MSS51	CAL0000178557	1.17339	0.000157502		Putative mRNA maturation factor; fungal-specific (no human or murine homolog)
CR_08590W_A	orf19.6432		CAL0000185208	1.17271	9.12692e-05		Ortholog(s) have ATPase activity, role in response to drug, ribosomal large subunit biogenesis and preribosome, large subunit precursor localization
C1_02640C_A	orf19.2953		CAL0000187425	1.17252	0.00411709		Putative mitochondrial primary import receptor
CR_01280C_A	orf19.3226		CAL0000192697	1.17231	0.0168402		Ortholog(s) have sterol binding activity, role in intracellular sterol transport, sterol transport and extracellular region, fungal-type vacuole lumen localization
C4_00660W_A	orf19.4176		CAL0000180848	1.17226	0.00238135		Ortholog(s) have structural constituent of ribosome activity and mitochondrial small ribosomal subunit localization
C2_07160W_A	orf19.2270	SMF12	CAL0000200327	1.17198	0.000694104		Ortholog of S. cerevisiae Smf1; manganese transporter; Gcn4-regulated; Hap43, alkaline induced; caspofungin repressed; mutants are viable
C5_05250C_A	orf19.4018		CAL0000188123	1.17175	0.00590103		Ortholog(s) have structural constituent of ribosome activity and mitochondrial small ribosomal subunit localization
C1_01480C_A	orf19.3334	RPS21	CAL0000191073	1.17126	0.0052032		Protein component of the small (40S) subunit; repressed upon phagocytosis by murine macrophage; positively regulated by Tbf1; Spider biofilm repressed
CR_01490C_A	orf19.2533.1		CAL0000178420	1.17111	0.0163955		Protein with a predicted role in protein translocation from the endoplasmic reticulum
C3_02970C_A	orf19.291		CAL0000177841	1.17095	0.0168686		Putative metalloprotease involved in repair of DNA-protein crosslinks; interacts with SUMO (Smt3p) and Cdc48p
C1_00400W_A	orf19.6068	SVF1	CAL0000182395	1.1702	0.00428649		Putative survival factor; stationary phase enriched protein; fluconazole-induced; regulated by Gcn4p; repressed in response to amino acid starvation (3-AT treatment); fungal-specific (no human or murine homolog)
C1_11550W_A	orf19.1164	GAR1	CAL0000187800	1.17001	0.0113073		Putative H/ACA snoRNP pseudouridylase complex protein; mutation confers hypersensitivity to tubercidin (7-deazaadenosine); macrophage/pseudohyphal-induced; Spider biofilm repressed
C7_00960W_A	orf19.7018	RPS18	CAL0000197056	1.16958	0.00805436		Predicted ribosomal protein; repressed upon phagocytosis by murine macrophage; repressed by nitric oxide; Hap43-induced; Spider biofilm repressed
C5_01640W_A	orf19.6295	MAS2	CAL0000178676	1.16956	0.00263886		Putative processing peptidase, catalytic (alpha) subunit; protein level decreases in stationary phase cultures
C3_07420W_A	orf19.6748		CAL0000188406	1.1695	0.00922193		Ortholog(s) have eukaryotic 43S preinitiation complex, eukaryotic translation initiation factor 3 complex localization
C3_00250C_A	orf19.5444		CAL0000195007	1.16949	0.000338029		Protein involved in transport across membranes; Spider biofilm repressed
C4_05850C_A	orf19.1272		CAL0000177485	1.16911	0.00852399		Protein of unknown function; may play a role in regulation of cell size; rat catheter biofilm repressed
C3_02110W_A	orf19.1635	RPL12	CAL0000181929	1.16897	0.00910601		Ribosomal protein L12, 60S ribosomal subunit; downregulated by human whole blood or polymorphonuclear cells; genes encoding cytoplasmic ribosomal subunits are downregulated upon phagocytosis by macrophage; Tbf1p-activated; Hap43p-induced
C6_01460C_A	orf19.3438		CAL0000177221	1.16885	0.00283509		Ortholog(s) have chaperone binding activity, role in protein folding in endoplasmic reticulum, response to unfolded protein, ubiquitin-dependent ERAD pathway and endoplasmic reticulum lumen localization
C1_11250W_A	orf19.676		CAL0000198451	1.16736	0.0113111		Microtubule-binding protein of the cortical microtubule; delays exit from mitosis when the spindle is abnormally oriented; Spider biofilm repressed
C4_00880W_A	orf19.4705		CAL0000199196	1.16727	0.00156575		Ortholog(s) have ATP binding, ATP:3'-cytidine-cytidine-tRNA adenylyltransferase activity, CTP:3'-cytidine-tRNA cytidylyltransferase activity, tRNA adenylyltransferase activity, tRNA binding activity
C1_08050W_A	orf19.5077		CAL0000176640	1.16712	0.00733984		Subunit of mitochondrial respiratory chain complex I; Hap43-repressed gene; repressed by nitric oxide
CR_10620C_A	orf19.7645		CAL0000192734	1.16704	0.0052841		Biotin protein ligase; catalyzes covalent attachment of biotin to biotin-dependent enzymes including acetyl CoA carboxylase and pyruvate carboxylase; transcription regulated by biotin availability and Vhr1p
C5_01190W_A	orf19.1953		CAL0000195467	1.16689	0.00794603		Predicted protein of unknown function; merged with orf19.1952 in Assembly 21
C3_01120W_A	orf19.2514		CAL0000187024	1.16681	0.00884232		Predicted methyltransferase; rat catheter biofilm induced
C4_00540C_A	orf19.4188	NMD5	CAL0000193918	1.16669	0.00311394		Karyopherin; carrier protein involved in nuclear import of proteins; repressed in core stress response; Hap43-induced; Spider biofilm induced
C5_03390C_A	orf19.2640	FUR1	CAL0000201707	1.16667	0.00548396		Uracil phosphoribosyltransferase; predicted tetrameric enzyme of pyrimidine salvage; mutations associated with flucytosine resistance in clade I clinical isolates; flucytosine, macrophage-induced protein; levels decrease in stationary phase
C3_01730C_A	orf19.1671	UTR2	CAL0000175165	1.16664	0.000929997		Putative GPI anchored cell wall glycosidase; role in adhesion, hyphal growth on Spider (not serum) medium; chitin-binding, glycosyl hydrolase domains; induced during cell wall regeneration; mRNA in yeast-form cells; Spider biofilm induced
C6_02500C_A	orf19.5519	GCV1	CAL0000177615	1.16629	0.00375355		Putative T subunit of glycine decarboxylase; transcript negatively regulated by Sfu1; Spider biofilm repressed
C4_02850W_A	orf19.2711		CAL0000181143	1.16593	0.000317243		Similar to S. cerevisiae Elp2, an Elongator complex subunit required for modification of wobble nucleosides in tRNA; repressed in core stress response
C5_02660C_A	orf19.4283		CAL0000198925	1.16519	0.0156166		Ortholog(s) have role in cytoplasmic translational initiation
CR_10270C_A	orf19.7602		CAL0000188956	1.16496	0.00589993		Putative Hsp90p co-chaperone; Hap43-repressed; heavy metal (cadmium) stress-induced; oxidative stress-induced via Cap1; rat catheter biofilm induced; flow model biofilm repressed
C7_04130C_A	orf19.7161	SUI3	CAL0000188940	1.16489	0.000761447		Putative translation initiation factor; genes encoding ribosomal subunits, translation factors, and tRNA synthetases are downregulated upon phagocytosis by murine macrophage
C7_01450C_A	orf19.6584	PRT1	CAL0000183631	1.16462	0.000841908		Putative translation initiation factor eIF3; mutation confers hypersensitivity to roridin A, verrucarin A; genes encoding ribosomal subunits, translation factors, tRNA synthetases are downregulated upon phagocytosis by murine macrophages
CR_07390C_A	orf19.6129	MRPL8	CAL0000182649	1.16428	0.00987383		Mitochondrial 60S ribosomal protein subunit; Hap43p-repressed gene
C5_00060C_A	orf19.5692		CAL0000184933	1.16387	0.00639404		Ortholog(s) have ubiquitin protein ligase activity, role in anaphase-promoting complex-dependent catabolic process, protein ubiquitination and anaphase-promoting complex, nuclear periphery localization
C1_07140C_A	orf19.4451	RIA1	CAL0000176174	1.1637	7.03936e-05		Putative translation elongation factor; genes encoding ribosomal subunits, translation factors, and tRNA synthetases are downregulated upon phagocytosis by murine macrophage
C4_03800C_A	orf19.1298	NUP84	CAL0000183841	1.1636	0.0164456		Ortholog(s) have structural constituent of nuclear pore activity
C5_03480C_A	orf19.6656	DUR3	CAL0000179770	1.16357	0.0138988		Spermidine transporter; induced in strains from HIV patients with oral candidiasis; alkaline repressed; amphotericin B induced; colony morphology regulated by Ssn6; reduced oral epithelial cell damage by mutant; Spider biofilm induced
C2_08570W_A	orf19.3622	ANP1	CAL0000199673	1.16342	0.00520213		Putative mannosyltransferase of Golgi; member of Mnn9p family; similar to S. cerevisiae Anp1p; fungal-specific (no human or murine homolog)
C6_03850C_A	orf19.5760	IHD1	CAL0000194292	1.16298	0.0163346		GPI-anchored protein; alkaline, hypha-induced; regulated by Nrg1, Rfg1, Tup1 and Tsa1, Tsa1B in minimal media at 37; oralpharyngeal candidasis induced ; Spider biofilm induced; regulated in Spider biofilms by Tec1, Efg1, Ndt80, Rob1, Brg1
CR_10370W_A	orf19.7613	HCR1	CAL0000183414	1.16242	0.000532573		Putative translation initiation factor; repressed upon phagocytosis by murine macrophage; Spider biofilm repressed
C5_03550W_A	orf19.6665		CAL0000185600	1.16153	0.0077281		Ortholog(s) have structural constituent of nuclear pore activity
C5_04900C_A	orf19.3977		CAL0000184764	1.16138	0.00230332		Protein with a role in translation; flow model biofilm repressed
C4_04500C_A	orf19.3836		CAL0000196328	1.16136	0.0161435		Ortholog(s) have protein-lysine N-methyltransferase activity and role in peptidyl-lysine trimethylation
C3_07640C_A	orf19.6724	FUM12	CAL0000174516	1.16129	0.0114119		Putative fumarate hydratase; enzyme of citric acid cycle; fluconazole, Efg1 repressed; induced in high iron; protein present in exponential and stationary growth phase
C2_04490W_A	orf19.4503		CAL0000192683	1.16114	0.0143077		Similar to HMG-box variant of S. pombe; Spider biofilm repressed
CR_08340W_A	orf19.6402	CYS3	CAL0000178125	1.16112	0.00428951		Cystathionine gamma-lyase; induced by alkaline, amphotericin B, cadmium stress, oxidative stress via Cap1; possibly adherence-induced; Hog1 regulated; reduced levels in stationary phase yeast cells; Spider and flow model biofilm induced
C1_09320C_A	orf19.4792		CAL0000176411	1.16111	0.00745137		Protein with a regulator of G-protein signaling domain; Plc1-regulated; Spider biofilm induced; rat catheter biofilm repressed
C5_04570C_A	orf19.3941	URA7	CAL0000193754	1.16073	0.00435276		CTP synthase 1; flucytosine induced; protein present in exponential and stationary growth phase yeast cultures
C3_01830C_A	orf19.1663	MNT2	CAL0000188888	1.16071	0.0119959		Alpha-1,2-mannosyl transferase; adds 3rd mannose in cell-wall mannoprotein biosynthesis; partially redundant with Mnt1; role in adherence and virulence; expressed in yeast and hyphae; fungal-specific; Hap43-induced; Spider biofilm induced
CR_08180C_A	orf19.6378	TRM9	CAL0000179971	1.1606	0.00746917		Putative tRNA methyltransferase; repressed during the mating process
C2_01070W_A	orf19.2017		CAL0000186371	1.16014	0.0113648		Ortholog(s) have RNA polymerase I activity and role in nucleolar large rRNA transcription by RNA polymerase I, transcription by RNA polymerase I, transcription elongation from RNA polymerase I promoter
CR_05050W_A	orf19.646	GLN1	CAL0000185613	1.15962	0.000288934		Putative glutamate synthase; regulated by Tsa1, Tsa1B under H2O2 stress conditions; Spider biofilm induced
C1_03110W_A	orf19.3003.1	RPL6	CAL0000181737	1.15952	0.00515147		Ortholog of S. cerevisiae ribosomal subunit, Rpl6B; transposon mutation affects filamentous growth; translation-related genes are downregulated upon phagocytosis by murine macrophage; Hap43-induced; Spider biofilm repressed
C1_10800C_A	orf19.2337	ALP1	CAL0000201651	1.15931	0.00184145		Cystine transporter; present in pathogenic yeasts (no human or murine homolog); Spider biofilm induced
C1_08080C_A	orf19.5079.1		CAL0000199894	1.1593	0.0145387		Ortholog of C. dubliniensis CD36 : Cd36_07590, C. parapsilosis CDC317 : CPAR2_206680, C. auris B8441 : B9J08_004229 and Candida tenuis NRRL Y-1498 : CANTEDRAFT_104385
C1_00110W_A	orf19.6099	CCT8	CAL0000175759	1.15919	0.00016813		Chaperonin-containing T-complex subunit; role in hyphal morphogenesis, particularly starvation-induced; essential; expression in S. cerevisiae inhibits Ras2-mediated pathways; CCT8 and TRP1 overlap; Spider biofilm repressed
C1_11090C_A	orf19.2307		CAL0000196733	1.15889	0.00797722		Ortholog(s) have role in mRNA 3'-end processing, mRNA polyadenylation, pre-mRNA cleavage required for polyadenylation and mRNA cleavage and polyadenylation specificity factor complex, nucleus localization
C1_10470W_A	orf19.989		CAL0000201693	1.15876	0.00602619		Mitochondrial ribosomal protein of the small subunit; Spider biofilm repressed
C1_14260C_A	orf19.7236	TIF35	CAL0000193017	1.1584	0.00365688		Putative translation initiation factor; repressed upon phagocytosis by murine macrophage; Spider biofilm repressed
C7_02770W_A	orf19.5188	CHS1	CAL0000177229	1.15821	0.00396869		Chitin synthase; essential; for primary septum synthesis in yeast and hyphae; 1 of several chitin synthases; enzymatically activated by proteolytic processing; complements defects of S. cerevisiae chs1 or chs2; Spider biofilm repressed
C1_01320W_A	orf19.3321		CAL0000199751	1.15767	1.70873e-06		Member of the LETM1-like protein family, mitochondrial membrane protein
C6_01980C_A	orf19.688		CAL0000201449	1.15765	0.0170438		Mitochondrial ribosomal protein of the small subunit; S. cerevisiae ortholog is essential for viability; Spider biofilm repressed
C4_05050C_A	orf19.3774	PPG1	CAL0000190355	1.15751	0.0114077		Protein phosphatase of the Type 2A-related family (serine/threonine-specific) involved in control of filamentous growth and virulence
[truncated: 129 more rows]

## Sheet: HAP1, + he vs YPD
CGD systematic name	orf19 number	Gene_Name	CGDID	FoldChange HAP1 Hemin vs HAP1 noHemin	pvalue HAP1 Hemin vs HAP1 noHemin		Description
[truncated: 1,311 more rows]

[truncated: 2 more sheets: hap1-, +he vs YPD, Intersect of 2X-expressed genes]
