# Supplementary material for: Regulation of heme utilization and homeostasis in Candida albicans
Source: PLoS Genet. 2022 Sep 9;18(9):e1010390. doi: 10.1371/journal.pgen.1010390 (PMC9491583; doi:10.1371/journal.pgen.1010390)
Supplement: S3 Table — (XLSX) [file pgen.1010390.s008.xlsx]

## Sheet: +He, HAP1 vs hap1-
CGD systematic name	orf19 number	Gene_Name	CGDID	FoldChange HAP1 Hemin vs hap1 mutant Hemin	pvalue HAP1 Hemin vs hap1 mutant Hemin		Description
C4_06900W_A	orf19.3121	GST1	CAL0000182119	-49.5249	3.99303e-07		Putative glutathione S-transferase; upregulated in the presence of human neutrophils; expression is regulated upon white-opaque switching; increased transcription is observed upon benomyl treatment
C2_07570W_A	orf19.1868	RNR22	CAL0000192458	-8.40136	2.43134e-09		Putative ribonucleoside diphosphate reductase;colony morphology-related gene regulation by Ssn6; transcript regulated by tyrosol and cell density; Hap43-repressed; Spider biofilm induced
C3_01540W_A	orf19.1691		CAL0000192266	-6.37671	3.60009e-06		Plasma-membrane-localized protein; filament induced; Hog1, ketoconazole, fluconazole and hypoxia-induced; regulated by Nrg1, Tup1, Upc2; induced by prostaglandins; flow model biofilm induced; rat catheter and Spider biofilm repressed
C2_00760C_A	orf19.2048		CAL0000198189	-5.69533	1.32466e-10		Proten of unknown function; transcript positively regulated by Sfu1; Hap43 repressed; Spider biofilm induced
CR_07140C_A	orf19.11		CAL0000200769	-4.42053	0.000130207		Protein of unknown function; transcript regulated by Mig1 and Tup1; rat catheter biofilm induced
C1_12850W_A	orf19.4914.1		CAL0000190643	-3.68671	1.40242e-08		Protein of unknown function, serum-induced
C2_05180W_A	orf19.3548.1	WH11	CAL0000197297	-3.65759	3.13455e-05		White-phase yeast transcript; expression in opaques increases virulence/switching; mutant switches as WT; Hap43, hypoxia, ketoconazol induced; required for RPMI biofilm; Bcr1-induced in RPMI a/a biofilm; rat catheter, Spider biofilm induced
C4_00450C_A	orf19.5674	PGA10	CAL0000193946	-3.417	6.52218e-09		GPI anchored membrane protein; utilization of hemin and hemoglobin for Fe in host; Rim101 at ph8/hypoxia/ketoconazole/ciclopirox/hypha-induced; required for RPMI biofilm formation, Bcr1-induced in a/a biofilm; rat catheter biofilm repressed
C6_01180C_A	orf19.125	EBP1	CAL0000199513	-3.36153	3.72292e-19		NADPH oxidoreductase; interacts with phenolic substrates (17beta-estradiol); possible role in estrogen response; induced by oxidative, weak acid stress, NO, benomyl, GlcNAc; Cap1, Mnl1 induced; Hap43-repressed; rat catheter biofilm induced
C6_02100W_A	orf19.3499		CAL0000195918	-3.28102	0.00073041		Secreted potein; Hap43-repressed; fluconazole-induced; regulated by Tsa1, Tsa1B under H2O2 stress conditions; induced by Mnl1p under weak acid stress; Spider biofilm induced
C2_05130W_A	orf19.3544		CAL0000187542	-3.26924	4.137e-08		Putative protein of unknown function; Hap43p-repressed gene
C2_07630C_A	orf19.1862		CAL0000176228	-3.18918	1.15412e-16		Possible stress protein; increased transcription associated with CDR1 and CDR2 overexpression or fluphenazine treatment; regulated by Sfu1, Nrg1, Tup1; stationary phase enriched protein; Spider biofilm induced
C1_08070W_A	orf19.5079	CDR4	CAL0000201396	-3.18077	7.15938e-08		Putative ABC transporter superfamily; fluconazole, Sfu1, Hog1, core stress response induced; caspofungin repressed; fluconazole resistance not affected by mutation or correlated with expression; rat catheter and flow model biofilm induced
C4_00720W_A	orf19.4170		CAL0000176273	-3.16914	3.61938e-05		Putative cell wall associated protein; C. albicans and C. dubliniensis specific gene highly induced during chlamydospore development in both species; localized to chlamydospore cell wall; Hap43-repressed; Spider biofilm induced
CR_05170C_A	orf19.638	FDH1	CAL0000180074	-2.8408	8.20655e-05		Formate dehydrogenase; oxidizes formate to CO2; Mig1 regulated; induced by macrophages; fluconazole-repressed; repressed by Efg1 in yeast, not hyphal conditions; stationary phase enriched; rat catheter and Spider biofilm induced
C3_03490W_A	orf19.347	RSN1	CAL0000182555	-2.56923	1.6082e-09		Protein of unknown function; flow model biofilm induced; Spider biofilm induced; induced during the mating process; Hap43-repressed
CR_02070C_A	orf19.2608	ADH5	CAL0000177934	-2.56921	2.11861e-08		Putative alcohol dehydrogenase; regulated by white-opaque switch; fluconazole-induced; antigenic in murine infection; regulated by Nrg1, Tup1; Hap43, macrophage repressed, flow model biofilm induced; Spider biofilm induced
C1_05540C_A	orf19.411		CAL0000201639	-2.52077	1.1956e-09		Protein similar to GTPase regulators; induced in low iron; transcript activated by Mnl1 under weak acid stress; Hap43-, Sfu1- and Sef1-regulated; flow model biofilm induced, Spider biofilm induced
C4_06780C_A	orf19.3131	OYE32	CAL0000174577	-2.50204	1.95219e-12		NAD(P)H oxidoreductase family protein; induced by nitric oxide, amphotericin B, oxidative stress via Cap1; upregulation associated with MDR1 overexpression or benomyl treatment; macrophage-downregulated protein; Spider biofilm induced
CR_05340C_A	orf19.5288	IFE2	CAL0000180542	-2.48986	4.39007e-07		Putative alcohol dehydrogenase; yeast-enriched transcript; Efg1-regulated; induced by prostaglandins, Hog1, fluconazole; rat catheter biofilm induced
CR_04480C_A	orf19.539	LAP3	CAL0000187653	-2.40204	3.31847e-07		Putative aminopeptidase; positively regulated by Sfu1; clade-associated gene expression; virulence-group-correlated expression; induced by alpha pheromone in SpiderM medium; Hap43-induced; Spider and flow model biofilm induced
CR_02810W_A	orf19.2839	CIRT4B	CAL0000200636	-2.38981	5.03663e-07		Cirt family transposase; transcript repressed in an azole-resistant strain that overexpresses CDR1 and CDR2; Hap43-repressed; flow model biofilm induced
C2_00770W_A	orf19.2047		CAL0000200626	-2.38	4.34001e-09		Putative protein of unknown function; Hap43p-repressed gene; mutation confers hypersensitivity to toxic ergosterol analog, and to amphotericin B
CR_10200W_A	orf19.7596		CAL0000197028	-2.36454	2.83745e-07		Protein with a phosphoglycerate mutase family domain; Hap43-repressed gene
C3_02790W_A	orf19.270		CAL0000198258	-2.36315	3.85041e-11		Ortholog of C. dubliniensis CD36 : Cd36_82780, C. parapsilosis CDC317 : CPAR2_102150, Pichia stipitis Pignal : psti_CGOB_00155 and Candida tropicalis MYA-3404 : CTRG_02557
C7_03280C_A	orf19.5125		CAL0000191424	-2.30745	1.47423e-05		Protein of unknown function; induced by ketoconazole; Spider, F-12/CO2 and flow model biofilm induced
C4_02360W_A	orf19.2768	AMS1	CAL0000179816	-2.27528	7.03952e-10		Putative alpha-mannosidase; transcript regulated by Nrg1; induced during cell wall regeneration; flow model biofilm induced; Spider biofilm induced
C2_05820W_A	orf19.5205		CAL0000190962	-2.21516	0.000148148		Protein of unknown function; Hap43-repressed gene
C1_11320C_A	orf19.670.2		CAL0000174751	-2.20986	0.000167805		Protein of unknown function; hypoxia, Hap43-repressed; ketoconazole induced; induced in oralpharyngeal candidasis; 16h flow model biofilm repressed, late-stage flow model biofilm induced; rat catheter and Spider biofilm induced
C3_05580C_A	orf19.6993	GAP2	CAL0000177766	-2.20591	0.000682189		General broad specificity amino acid permease; ketoconazole, flucytosine repressed; Ssy1-dependent histidine induction; regulated by Nrg1, Tup1; colony morphology-related gene regulation by Ssn6; Spider and flow model biofilm induced
C2_08290C_A	orf19.1354	UCF1	CAL0000189412	-2.19818	1.19184e-12		Upregulated by cAMP in filamentous growth; induced in high iron, decreased upon yeast-hypha switch; downregulation correlates with clinical fluconazole resistance; Ras1-regulated; Hap43-repressed; flow model biofilm induced
C1_13480W_A	orf19.4980	HSP70	CAL0000184706	-2.19248	7.21689e-13		Putative hsp70 chaperone; role in entry into host cells; heat-shock, amphotericin B, cadmium, ketoconazole-induced; surface localized in yeast and hyphae; antigenic in host; farnesol-downregulated in biofilm; Spider biofilm induced
C3_04480C_A	orf19.5902	RAS2	CAL0000181665	-2.18923	0.000898342		Protein similar to S. cerevisiae Ras2; has opposite effects to Ras1; Tn mutation affects filamentous growth; rat catheter and Spider biofilm induced
CR_05750W_A	orf19.6637		CAL0000200020	-2.1824	1.07704e-12		Predicted glycosyl hydrolase; hypoxia induced; flow model biofilm induced
C1_10550C_A	orf19.999	GCA2	CAL0000178794	-2.17802	5.45677e-06		Predicted extracellular glucoamylase; induced by ketoconazole; possibly essential, disruptants not obtained by UAU1 method; promotes biofilm matrix formation; Spider biofilm induced; Bcr1-induced in RPMI a/a biofilms
C2_00240C_A	orf19.2108	SOD6	CAL0000199539	-2.17201	1.37425e-05		Copper-containing superoxide dismutase; gene family includes SOD1, SOD4, SOD5, and SOD6; gene may contain an intron; Hap43-repressed; flow model and rat catheter biofilm induced
C6_04130C_A	orf19.4555	ALS4	CAL0000174423	-2.16743	1.15236e-12		GPI-anchored adhesin; role in adhesion, germ tube induction; growth, temperature regulated; expressed during infection of human buccal epithelial cells; repressed by vaginal contact; biofilm induced; repressed during chlamydospore formation
CR_02800C_A	orf19.2838		CAL0000189333	-2.16556	1.02332e-05		Protein of unknown function; mutation confers hypersensitivity to amphotericin B; flow model biofilm induced
C3_01130C_A	orf19.2515		CAL0000180532	-2.15266	5.84304e-05		ZZ-type zinc finger protein; rat catheter and Spider biofilm induced
C2_09220W_A	orf19.4082	DDR48	CAL0000176590	-2.11519	5.86042e-13		Immunogenic stress-associated protein; filamentation regulated; induced by benomyl/caspofungin/ketoconazole or in azole-resistant strain; Hog1, farnesol, alkaline repressed; stationary phase enriched; Spider, flow model biofilm induced
C2_00250W_A	orf19.2107.1	STF2	CAL0000185307	-2.11415	1.29563e-11		Protein involved in ATP biosynthesis; repressed in hyphae; repressed by Efg1, Hap43; transcript upregulated in clinical isolates from HIV+ patients with oral candidiasis; rat catheter, flow model and Spider biofilm induced
C3_04060C_A	orf19.2803	HEM13	CAL0000191428	-2.11044	8.76612e-10		Coproporphyrinogen III oxidase; antigenic; on yeast cell surface, not hyphae; iron-regulated expression; Hap43, macrophage-repressed; farnesol-induced; possibly essential; flow model biofilm induced; rat catheter, Spider biofilm repressed
C2_01020W_A	orf19.2020	HGT6	CAL0000181092	-2.10864	1.85318e-09		Putative high-affinity MFS glucose transporter; 20 family members; induced in core stress response; fluconazole, oralpharyngeal candidasis induced; flow model biofilm induced; Spider biofilm induced
C7_04160W_A	orf19.7158		CAL0000175213	-2.08543	0.000144359		Protein of allantoate permease family; fungal-specific (no human or murine homolog); Hap43p-repressed gene
C2_05700W_A	orf19.6882	OSM1	CAL0000197318	-2.07024	1.1333e-09		Putative flavoprotein subunit of fumarate reductase; soluble protein in hyphae; caspofungin repressed; stationary phase enriched protein; flow model biofilm induced; Spider biofilm repressed
C1_01220C_A	orf19.3310		CAL0000179037	-2.06446	4.3579e-05		Protein of unknown function; Hap43-repressed; rat catheter and Spider biofilm induced
C3_00320W_A	orf19.5437	RHR2	CAL0000177047	-2.05464	0.000174718		Glycerol 3-phosphatase; roles in osmotic tolerance, glycerol accumulation in response to salt; Spider/flow model biofilm induced; regulated by macrophage, stress, yeast-hyphal switch, pheromone, Gcn4, Hog1, Nrg1, Tup1
C1_08790W_A	orf19.4737	TPO3	CAL0000176249	-2.05152	3.14737e-08		Putative polyamine transporter; MFS-MDR family; induced by Sfu1, regulated upon white-opaque; decreased expression in hyphae vs yeast-form cells; regulated by Nrg1; Spider biofilm repressed
C1_09250W_A	orf19.4784	CRP1	CAL0000174668	-2.04729	3.78547e-05		Copper transporter; CPx P1-type ATPase; mediates Cu resistance; similar to Menkes and Wilson disease proteins; copper-induced; Tbf1-activated; suppresses Cu sensitivity of S. cerevisiae cup1 mutant; flow model biofilm induced
C4_03430W_A	orf19.3369	MOH1	CAL0000187831	-2.03992	0.000328848		Ortholog of S. cerevisiae Moh1, essential for staionary phase growth; induced by alpha pheromone in SpiderM medium and by Mnl1 under weak acid stress; possibly essential (UAU1 method); flow model biofilm induced; Spider biofilm induced
C2_00680C_A	orf19.2060	SOD5	CAL0000188676	-2.03614	3.14978e-10		Cu-containing superoxide dismutase; protects against oxidative stress; induced by neutrophils, hyphal growth, caspofungin, osmotic/oxidative stress; oralpharyngeal candidiasis induced; rat catheter and Spider biofilm induced
C3_02610C_A	orf19.251		CAL0000194072	-2.02817	5.57765e-15		Glutathione-independent glyoxalase; binds human immunoglobulin E; alkaline, fluconazole, Hog1 repressed; hypoxia, oxidative stress via Cap1, Hap43 induced; stationary-phase enriched; rat catheter, Spider biofilm induced
C5_02690W_A	orf19.4287		CAL0000176391	-2.00612	4.43302e-06		Putative oxidoreductase; Hap43-repressed gene; clade-associated gene expression
C5_04930C_A	orf19.3981	MAL31	CAL0000184818	-2.00465	1.00527e-05		Putative high-affinity maltose transporter; transcript is upregulated in clinical isolates from HIV+ patients with oral candidiasis; alkaline induced; Spider biofilm induced
CR_00010C_A	orf19.7545		CAL0000174243	-2.0004	0.00198836		Protein similarity to mutator-like element (MULE) transposase
C5_02630C_A	orf19.4279	MNN1	CAL0000201916	-1.99932	1.7685e-06		Putative alpha-1,3-mannosyltransferase; of the mannosyltransferase complex; negatively regulated by Rim101; transcript elevated in chk1 and nik1 mutants, but not in sln1 mutant; Spider and flow model biofilm induced
C1_03270W_A	orf19.3021		CAL0000198551	-1.99699	3.72599e-07		Putative protein of unknown function; Hap43-repressed gene; Spider biofilm induced
CR_02280W_A	orf19.3740	PGA23	CAL0000196898	-1.99359	8.31192e-18		Putative GPI-anchored protein of unknown function; Rim101-repressed; Cyr1-regulated; colony morphology-related gene regulation by Ssn6
C1_07160C_A	orf19.4450.1		CAL0000177231	-1.98922	7.12247e-10		Protein conserved among the CTG-clade; 2 adjacent upstream SRE-1 elements; highly up-regulated in cecum-grown cells in a Cph2-dependent manner; Hap43-repressed; rat catheter, Spider and flow model biofilm induced
C3_06860C_A	orf19.6816		CAL0000185942	-1.98268	1.9167e-09		Putative xylose and arabinose reductase; flow model biofilm induced; Spider biofilm repressed
CR_10840C_A	orf19.7676	XYL2	CAL0000192665	-1.97464	2.1949e-07		D-xylulose reductase; immunogenic in mice; soluble protein in hyphae; induced by caspofungin, fluconazole, Hog1 and during cell wall regeneration; Mnl1-induced in weak acid stress; stationary phase enriched; flow model biofilm induced
C6_02450W_A	orf19.5514		CAL0000198503	-1.96771	1.39245e-05		Ortholog of S. pombe SPCC550.08, an N-acetyltransferase; transcript induced during growth in the mouse cecum
C1_10290W_A	orf19.4899	GCA1	CAL0000192588	-1.96239	0.0148412		Extracellular/plasma membrane-associated glucoamylase; expressed in rat oral infection; regulated by carbohydrates, pH, galactose; promotes biofilm matrix formation; flow model biofilm induced; Bcr1 repressed in RPMI a/a biofilms
C5_02080C_A	orf19.3160	HSP12	CAL0000182697	-1.95752	8.8569e-06		Heat-shock protein; induced by osmotic/oxidative/cadmium stress, fluphenazine treatment, low iron, CDR1 and CDR2 overexpression, or ssn6 or ssk1 null mutation; overexpression increases resistance to farnesol and azoles
C1_14190C_A	orf19.7227		CAL0000189568	-1.95646	3.40925e-08		Protein phosphatase inhibitor; Hap43-repressed; homozygous Tn insertion decreases colony wrinkling but does not block hyphal growth in liquid media; mutation confers hypersensitivity to toxic ergosterol analog; Spider biofilm induced
C1_02150W_A	orf19.3672	GAL10	CAL0000174041	-1.93215	6.19174e-07		UDP-glucose 4-epimerase; galactose utilization; mutant has cell wall defects and increased filamentation; GlcNAc-, fluconazole- and ketoconazole-induced; stationary phase enriched protein; rat catheter and flow model biofilm induced
C7_00770W_A	orf19.7042		CAL0000197123	-1.91879	0.00486771		Protein of unknown function; induced by benomyl or in an azole-resistant strain overexpressing MDR1; induced by nitric oxide; Spider biofilm induced
C4_03710C_A	orf19.1307		CAL0000179831	-1.91409	0.00693848		Predicted membrane protein; rat catheter biofilm induced
C4_04270W_A	orf19.1421		CAL0000197738	-1.90305	0.00113273		Ortholog(s) have ureidoglycolate lyase activity
C2_08390W_A	orf19.1433		CAL0000182923	-1.8948	9.10098e-06		Protein of unknown function; Hap43-repressed; colony morphology-related gene regulation by Ssn6; Spider biofilm induced
C2_02550C_A	orf19.1580		CAL0000186103	-1.88903	0.00364588		Protein of unknown function; Spider biofilm induced
C1_09190C_A	orf19.4777	DAK2	CAL0000174642	-1.87887	5.09366e-08		Putative dihydroxyacetone kinase; repressed by yeast-hypha switch; fluconazole-induced; caspofungin repressed; protein enriched in stationary phase yeast cultures; flow model biofilm induced; rat catheter and Spider biofilm repressed
CR_04960C_A	orf19.633		CAL0000191608	-1.87323	0.00212214		Methyltransferase involved in sphingolipid homeostasis, methylates a drug cantharidin; decreased expression in hyphae compared to yeast; expression regulated during planktonic growth; flow model biofilm induced; Hap43-repressed gene
C1_08350C_A	orf19.5114.1		CAL0000196079	-1.87198	1.26766e-08		Ortholog of C. dubliniensis CD36 : Cd36_02630, C. parapsilosis CDC317 : CPAR2_206910, Candida tenuis NRRL Y-1498 : cten_CGOB_00051 and Pichia stipitis Pignal : psti_CGOB_00173
C5_02110W_A	orf19.4216		CAL0000180850	-1.87036	1.24613e-06		Putative heat shock protein; decreased expression in hyphae; transcription is increased in populations of cells exposed to fluconazole over multiple generations; overexpression increases resistance to farnesol and azoles
C1_04320W_A	orf19.1067	GPM2	CAL0000180080	-1.86585	1.11138e-08		Putative phosphoglycerate mutase; repressed in hyphae; macrophage/pseudohyphal-repressed; induced by high levels of peroxide stress, farnesol; flow model biofilm induced; rat catheter and Spider biofilm repressed
CR_09680C_A	orf19.6595	RTA4	CAL0000201164	-1.85857	1.1384e-12		Protein similar to S. cerevisiae Rsb1p, involved in fatty acid transport; transposon mutation affects filamentous growth; alkaline downregulated; caspofungin induced; possibly an essential gene; Hap43p-repressed
C4_01800W_A	orf19.4612		CAL0000181245	-1.85155	0.00921438		Protein with a dienelactone hydrolase domain; Hap43-repressed gene
C2_09710C_A	orf19.1381		CAL0000190541	-1.84442	5.93375e-06		Ortholog of S. cerevisiae/S. pombe Lsb5; predicted role in actin cortical patch localization, actin filament organization, endocytosis; flow model biofilm induced; Spider biofilm repressed
C2_02860W_A	orf19.5818	SUR2	CAL0000174192	-1.82426	1.43212e-07		Putative ceramide hydroxylase; predicted enzyme of sphingolipid biosynthesis; regulated by Tsa1, Tsa1B under H2O2 stress conditions; Spider and flow model biofilm induced
C7_03580C_A	orf19.6690		CAL0000201958	-1.82274	4.12537e-06		Protein of unknown function; Hap43-repressed gene
CR_00780C_A	orf19.3278	GSY1	CAL0000199911	-1.81283	4.16449e-07		Glycogen synthase (UDP glucose/starch glucosyltransferase); transcript repressed by yeast-hyphal switch, Efg1-regulated; strong oxidative stress induced; colony morphology-related regulation by Ssn6; stationary phase enriched
C7_00930W_A	orf19.7021	GPH1	CAL0000189831	-1.81064	8.0832e-07		Putative glycogen phosphorylase; role in glycogen metabolism; regulated by Ssk1, Mig1, Tup1, Hap43; fluconazole-induced; localizes to cell surface of hyphae, not yeast; stationary phase enriched protein; Spider biofilm induced
C2_04010C_A	orf19.822		CAL0000174399	-1.81008	3.17356e-06		Small heat shock protein; role in stress response and virulence; fluconazole-downregulated; induced in cyr1 or ras1 mutant; stationary phase enriched protein; detected in some, not all, biofilm extracts; Spider biofilm induced
C7_03780C_A	orf19.7204		CAL0000174146	-1.80797	9.84671e-05		Has domain(s) with predicted catalytic activity, nitronate monooxygenase activity
C6_01510W_A	orf19.3433	OYE23	CAL0000179903	-1.79516	1.20889e-09		Putative NAPDH dehydrogenase; induced by nitric oxide, benomyl; oxidative stress-induced via Cap1; Hap43p-repressed; rat catheter biofilm induced
CR_00200W_A	orf19.7514	PCK1	CAL0000178446	-1.78975	3.31691e-06		Phosphoenolpyruvate carboxykinase; glucose, C-source, yeast-hypha, Hap43 regulated; fluconazole, phagocytosis, H2O2, oral candidasis, Spider/rat catheter/flow model biofilm induced; repressed in biofilm by Bcr1, Tec1, Ndt80, Rob1, Brg1
C6_04200C_A	orf19.1075.1		CAL0000176985	-1.78919	0.000464905		Pseudogene; added to Assembly 21 based on comparative genome analysis
CR_07150W_A	orf19.734	GLK1	CAL0000189805	-1.78102	2.61675e-06		Putative glucokinase; transcript regulated upon yeast-hyphal switch; Efg1 regulated; fluconazole-induced; induced in core stress response; colony morphology-related gene regulation by Ssn6; GlcNAc-induced protein
C5_04470C_A	orf19.3932		CAL0000198578	-1.77955	4.66535e-10		Predicted RNA binding protein; stationary phase enriched; induced in core caspofungin response; induced by nitric oxide independent of Yhb1; repressed in ssr1 null; ketoconazole, hypoxia induced; Spider biofilm induced
C2_09280C_A	orf19.4090		CAL0000177390	-1.77579	0.000284682		Predicted membrane transporter, member of the fucose:proton symporter (FHS) family, major facilitator superfamily (MFS)
C2_06570C_A	orf19.33		CAL0000181965	-1.77108	3.04197e-07		Predicted ORF from Assembly 19; removed from Assembly 20; restored based on transcription data; similar to orf19.7550
C5_00390C_A	orf19.951		CAL0000199693	-1.76971	4.3613e-09		Protein of unknown function; transcript repressed upon yeast-hyphal switch; fluconazole-induced; Hap43-repressed; flow model biofilm induced
CR_04060C_A	orf19.489	DAP1	CAL0000178496	-1.76377	1.57188e-06		Similar to mammalian membrane-associated progesterone receptors involved in DNA damage response; induced in core stress response; Hog1 regulated; clade-associated expression; Hap43-repressed
CR_02920C_A	orf19.2849	AQY1	CAL0000176060	-1.76164	0.00017021		Aquaporin water channel; osmotic shock resistance, WT freeze tolerance; virulent in mice; flucytosine repressed; flow model/RPMI/Spider/rat catheter biofilm induced; required for RPMI biofilm formation; Bcr1-induced in a/a RPMI biofilms
CR_10770W_A	orf19.7666		CAL0000177995	-1.75964	0.00117234		Predicted membrane transporter, member of the anion:cation symporter (ACS) family, major facilitator superfamily (MFS)
C1_03750W_A	orf19.1034		CAL0000180110	-1.75539	3.24555e-05		Protein with a predicted cytochrome b5-like Heme/Steroid binding domain; Hap43, caspofungin repressed; flow model biofilm induced
C4_04770C_A	orf19.3803	MNN22	CAL0000196006	-1.73883	3.53549e-10		Alpha-1,2-mannosyltransferase; required for normal cell wall mannan; regulated by Tsa1, Tsa1B at 37 deg; repressed in core stress response; NO, Hog1 induced; confers sensitivity to cell wall perturbing agents; Spider biofilm repressed
C1_08430W_A	orf19.388	CAF16	CAL0000179885	-1.73377	5.28511e-10		ABC family protein, predicted not to be a transporter; Hap43, caspofungin repressed; rat catheter and Spider biofilm repressed
CR_07480W_A	orf19.6117		CAL0000180922	-1.71259	9.99108e-08		S. pombe ortholog SPAC5D6.04 is a predicted auxin family transmembrane transporter; ketoconazole and hypoxia induced
CR_04210C_A	orf19.508	QDR1	CAL0000179875	-1.703	1.47656e-05		Putative antibiotic resistance transporter; regulated by white-opaque switch, Nrg1, Tup1; Hap43, caspofungin repressed; repressed during chlamydospore formation; flow model biofilm induced; Spider biofilm repressed
CR_09780C_A	orf19.7550	IFA14	CAL0000180488	-1.70139	0.00492395		Putative LPF family protein; Plc1-regulated; induced by alpha pheromone in SpiderM medium
C6_00980C_A	orf19.100		CAL0000177509	-1.69714	9.07209e-06		Alpha/beta hydrolase and lipase domain protein; Hap43-repressed; Spider and flow model biofilm induced
C3_04070C_A	orf19.918	CDR11	CAL0000188523	-1.69633	0.00010228		Putative transporter of PDR subfamily of ABC family; Gcn4-regulated; induced by Rim101 at pH 8; Spider biofilm induced
C5_04810W_A	orf19.3967	PFK1	CAL0000186427	-1.69509	4.69066e-06		Phosphofructokinase alpha subinit; activated by fructose 2,6-bisphosphate, AMP, ATP inhibited; activity reduced on hyphal induction; phagocytosis-repressed; fluconazole, flow model biofilm induced; rat catheter and Spider biofilm repressed
CR_07160C_A	orf19.733		CAL0000188856	-1.69176	2.42336e-06		Has domain(s) with predicted role in transmembrane transport and integral component of membrane localization
CR_01470W_A	orf19.2531	CSP37	CAL0000182669	-1.69056	2.39701e-07		Hyphal cell wall protein; role in progression of mouse systemic infection; predicted P-loop, divalent cation binding, N-glycosylation sites; expressed in yeast and hyphae; hyphal downregulated; stationary-phase enriched; GlcNAc-induced
C3_00190W_A	orf19.5451		CAL0000194375	-1.68779	0.0006237		Ortholog of Candida guilliermondii ATCC 6260 : PGUG_05321, Candida lusitaniae ATCC 42720 : CLUG_00887 and Candida albicans WO-1 : CAWG_02354
C1_08330C_A	orf19.5113	ADH2	CAL0000200753	-1.68351	1.49374e-05		Alcohol dehydrogenase; soluble in hyphae; expression regulated by white-opaque switching; regulated by Ssn6; indued by Mnl1 in weak acid stress; protein enriched in stationary phase yeast cultures; Spider biofilm induced
C1_13160W_A	orf19.4943	PSA2	CAL0000185249	-1.68276	9.49311e-07		Mannose-1-phosphate guanyltransferase; Hap43, macrophage-repressed; stationary phase enriched protein; Spider biofilm induced; rat catheter biofilm repressed
C4_04470W_A	orf19.3839	SAP10	CAL0000201140	-1.68128	2.84328e-08		Secreted aspartyl protease; roles in adhesion, virulence (RHE model), cell surface integrity; distinct specificity from Sap9; at cell membrane and wall; GPI-anchored; induced in low iron; Tbf1-activated; Spider biofilm induced
C5_02860C_A	orf19.4309	GRP2	CAL0000189861	-1.67271	2.3033e-13		NAD(H)-linked methylglyoxal oxidoreductase involved in regulation of methylglyoxal and pyruvate levels; regulation associated with azole resistance; induced in core stress response or by oxidative stress via Cap1, fluphenazine, benomyl
C2_10560C_A	orf19.5334		CAL0000194006	-1.66865	7.76199e-10		Ortholog od S. cerevisiae Tis11, a mRNA-binding protein; transcription regulated by yeast-hyphal switch; flow model biofilm induced; Spider biofilm repressed
C4_03600C_A	orf19.1314		CAL0000193845	-1.66823	8.34371e-05		Protein of unknown function; planktonic growth-induced gene
C1_01930W_A	orf19.4530.1		CAL0000193576	-1.66307	2.2361e-07		Protein of unknown function; regulated by Nrg1, Tup1; Spider and flow model biofilm induced
C1_09770W_A	orf19.4842		CAL0000179602	-1.66284	0.000948766		Protein of unknown function; Spider biofilm induced
C3_04550C_A	orf19.5911	CMK1	CAL0000190479	-1.66261	1.43605e-07		Putative calcium/calmodulin-dependent protein kinase II; expression regulated upon white-opaque switching; biochemically purified Ca2+/CaM-dependent kinase is soluble, cytosolic, monomeric, and serine-autophosphorylated; Hap43p-repressed
C2_10730W_A	orf19.5353		CAL0000191366	-1.66002	0.000546984		Ortholog of C. dubliniensis CD36 : Cd36_24630, C. parapsilosis CDC317 : CPAR2_407790, Candida tropicalis MYA-3404 : CTRG_02045, Candida albicans WO-1 : CAWG_06134 and Candida metapsilosis : CMET_2127
CR_09140C_A	orf19.7310		CAL0000184548	-1.65554	8.23217e-06		Protein with a role in directing meiotic recombination events to homologous chromatids; induced by ciclopirox olamine; positively regulated by Sfu1; Hog1, fluconazole-repressed; Hap43-induced; Spider biofilm induced
C1_02130C_A	orf19.3670	GAL1	CAL0000190186	-1.65263	1.79458e-05		Galactokinase; galactose, Mig1, Tup1, Hap43 regulated; fluconazole, ketoconazole-induced; stationary phase enriched protein; GlcNAc-induced protein; farnesol, hypoxia-repressed in biofilm; rat catheter and Spider biofilm induced
C1_04960C_A	orf19.50		CAL0000201500	-1.65261	2.2429e-05		Ortholog(s) have role in SCF-dependent proteasomal ubiquitin-dependent protein catabolic process, cellular response to DNA damage stimulus, cellular response to methylmercury
CR_10000C_A	orf19.7576		CAL0000200979	-1.64585	7.13375e-06		Ortholog of S. pombe atl1 alkyltransferase-like protein; mutants are viable; Spider biofilm induced
C2_00780W_A	orf19.2046	POT1-2	CAL0000175559	-1.64356	2.92731e-06		Putative peroxisomal 3-ketoacyl CoA thiolase; Hap43-repressed
CR_04510W_A	orf19.542	HXK2	CAL0000189097	-1.63871	7.69016e-07		Hexokinase II; antigenic in humans; repressed by human neutrophils; Efg1-regulated; fluconazole-induced; gene regulation by Ssn6; present in exponential and stationary growth phase; flow model biofilm induced; Spider biofilm repressed
CR_04820W_A	orf19.6311		CAL0000187639	-1.63542	0.00669723		Protein of unknown function; Hap43-induced; rat catheter and Spider biofilm induced
C1_02170C_A	orf19.3674	GAL102	CAL0000194591	-1.63168	0.000672233		UDP-glucose 4,6-dehydratase; role in mannosylation of cell wall proteins; mutation confers hypersensitivity to toxic ergosterol analog; overlaps orf19.3673; Spider biofilm induced
C1_05160C_A	orf19.449		CAL0000182007	-1.63126	7.18721e-10		Putative phosphatidyl synthase; stationary phase enriched protein; transcript repressed by yeast-hypha switch; Hap43-repressed; rat catheter, Spider and flow model biofilm induced
C2_08100W_A	orf19.2175		CAL0000195769	-1.62984	9.31007e-11		Mitochondrial apoptosis-inducing factor; induced by nitric oxide; Spider biofilm induced; rat catheter biofilm repressed
C1_03380W_A	orf19.3038	TPS2	CAL0000193855	-1.62808	2.07606e-06		Trehalose-6-phosphate (Tre6P) phosphatase; mutant heat sensitive, accumulates Tre6P, decreased mouse virulence; possible drug target; 2 conserved phospohydrolase motifs; no mammalian homolog; Hap43-repressed; flow model biofilm induced
CR_00610W_A	orf19.7472	IFF4	CAL0000197990	-1.6249	3.95913e-05		Adhesin-like cell surface protein; putative GPI-anchor; null mutant germ tubes show decreased adhesion to plastic substrate; mutants are viable; Hap43-repressed gene
C1_09310C_A	orf19.4791		CAL0000191456	-1.62121	0.0038464		Protein of unknown function; Spider biofilm induced
C5_03240W_A	orf19.2655	BUB3	CAL0000179049	-1.61742	3.86933e-06		Protein similar to S. cerevisiae Bub3; a kinetochore checkpoint component; induced by hydroxyurea treatment; flow model biofilm induced; Spider biofilm induced
C2_02390W_A	orf19.1562		CAL0000187458	-1.6148	9.55305e-11		Protein of unknown function; flow model biofilm induced; Spider biofilm induced; repressed by alpha pheromone in SpiderM medium
C1_10740C_A	orf19.2344	ASR1	CAL0000187233	-1.61355	0.000356867		Heat shock protein; transcript regulated by cAMP, osmotic stress, ciclopirox olamine, ketoconazole; repressed by Cyr1, Ras1; colony morphology-related regulated by Ssn6; stationary phase enriched; Hap43-induced; Spider biofilm induced
C2_02590W_A	orf19.1585	ZRT2	CAL0000174214	-1.61251	2.10381e-06		Zinc transporter, essential for zinc uptake and acidic conditions tolerance; transcript induced by amphotericin B, interaction with macrophages; induced in oralpharyngeal candidiasis; Spider biofilm induced
C1_08240C_A	orf19.5103		CAL0000180276	-1.60838	0.00194885		Protein with a predicted phosphoglycerate mutase family domain; Hap43-repressed; clade-associated gene expression; induced by hypoxia
CR_07250C_A	orf19.6143		CAL0000193986	-1.60657	0.000444644		Predicted long-chain-alcohol oxidase; Spider biofilm induced
CR_03260W_A	orf19.2397.3		CAL0000196868	-1.60253	2.13179e-08		Putative aminotransferase; Hap43-repressed; homozygous Tn insertion decreases colony wrinkling in filament-inducing conditions, does not block true hypha formation in liquid media; rat catheter and Spider biofilm induced
C2_08120W_A	orf19.2173	MAF1	CAL0000185920	-1.60236	8.72341e-07		Putative negative regulator of RNA polymerase III; decreased expression in hyphae vs yeast cells; caspofungin repressed; Spider biofilm repressed
CR_09210W_A	orf19.7319	SUC1	CAL0000197139	-1.59882	3.57591e-06		Zinc-finger transcription factor; regulates alpha-glucosidase exression; complements S. cerevisiae suc2 for sucrose utilization and mal13 maltase defect; required for yeast cell adherence to silicone substrate; rat catheter biofilm induced
C4_02990C_A	orf19.2693	GST2	CAL0000188890	-1.59683	0.000167327		Glutathione S transferase; induced by benomyl and in populations of cells exposed to fluconazole over multiple generations; regulated by Nrg1, Tup1; induced by nitric oxide; stationary phase enriched; Spider biofilm induced
C7_00760C_A	orf19.7043		CAL0000199105	-1.59637	0.00266006		Ortholog of S. cerevisiae : YLR050C, C. glabrata CBS138 : CAGL0F01991g, C. parapsilosis CDC317 : CPAR2_703230, C. auris B8441 : B9J08_003284 and Candida tenuis NRRL Y-1498 : CANTEDRAFT_117826
C7_03860W_A	orf19.7196		CAL0000175297	-1.59613	1.57556e-05		Putative vacuolar protease; upregulated in the presence of human neutrophils; Spider biofilm induced
C2_06890C_A	orf19.2244		CAL0000190671	-1.59467	1.81525e-10		Similar to oxidoreductases and to S. cerevisiae Yjr096wp; Sfu1 repressed; induced by benomyl treatment, Ssr1; Hap43-repressed; flow model biofilm repressed
C7_02610C_A	orf19.2371		CAL0000174650	-1.59414	0.000308045		Putative Gag protein of retrotransposon Tca2; separated by a stop codon from Pol protein orf19.2372; likely translated as single polyprotein that includes Gag, reverse transcriptase, protease, and integrase; rat catheter biofilm repressed
C5_00670C_A	orf19.921		CAL0000183504	-1.59381	6.83308e-10		hLh domain Myc-type transcript factor; required for morphogenesis induced by elevated temperature or Hsp90 compromise; acts downstream of Pcl1; Spider biofilm induced
CR_07490C_A	orf19.6116	GLK4	CAL0000194883	-1.59117	5.48295e-05		Putative glucokinase; decreased expression in hyphae compared to yeast-form cells
C7_01800C_A	orf19.6540	PFK2	CAL0000190617	-1.59059	1.79639e-05		Phosphofructokinase beta subunit; fructose 2,6-bisphosphate, AMP activated; ATP inhibited; phagocytosis, hyphal repressed; fluconazole-induced; stationary-phase enriched; flow model biofilm induced; rat catheter/Spider biofilm repressed
CR_00090C_A	orf19.7531		CAL0000190190	-1.58383	1.68628e-08		Protein of unknown function; stationary phase enriched protein; induced upon yeast-hypha transition; benomyl or caspofungin induced; Hap43-repressed; Spider biofilm induced
C3_06490W_A	orf19.7437		CAL0000178294	-1.58318	3.54751e-06		Putative protein of unknown function; Hap43p-repressed gene; ortholog of S. cerevisiae YJL218W
CR_08990C_A	orf19.7296		CAL0000186897	-1.58281	5.77406e-12		Plasma membrane protein implicated in stress response; similar to stomatin mechanoreception proteins; overexpression induces apoptotic-like cell death; absent from hyphal cells; induced by Rgt1; rat catheter and Spider biofilm induced
C1_11270W_A	orf19.675		CAL0000192169	-1.58213	3.19731e-06		Cell wall protein; induced in core stress response and core caspofungin response; iron-regulated; amphotericin B, ketoconazole, and hypoxia induced; regulated by Cyr1, Ssn6; induced in oralpharyngeal candidasis; Spider biofilm repressed
CR_06570C_A	orf19.915		CAL0000176439	-1.58212	0.00993853		Protein of unknown function; Spider biofilm induced
C2_08130W_A	orf19.2172	ARA1	CAL0000195767	-1.57968	1.40392e-09		D-Arabinose dehydrogenase; dehydro-D-arabinono-1,4-lactone synthesis; active on D-arabinose, L-fucose, L-xylose, L-galactose; inhibited by metal ions, thiol group-specific reagents; induced on polystyrene adherence; Spider biofilm induced
C2_03790C_A	orf19.842	ASR3	CAL0000191751	-1.57841	1.18406e-06		Adenylyl cyclase and stress responsive protein; induced in cyr1 or ras1 mutant; Spider biofilm induced
CR_07790C_A	orf19.3707	YHB1	CAL0000179202	-1.57326	5.44029e-05		Nitric oxide dioxygenase; acts in nitric oxide scavenging/detoxification; role in virulence in mouse; transcript activated by NO, macrophage interaction; Hap43, hypha repressed; mRNA binds She3
C7_00350C_A	orf19.7085		CAL0000195509	-1.57289	6.80547e-08		Protein of unknown function; induced in core stress response; induced by cadmium stress via Hog1; oxidative stress-induced via Cap1; induced by Mnl1 under weak acid stress; macrophage-repressed; rat catheter and Spider biofilm induced
C1_11700C_A	orf19.1149	MRF1	CAL0000182133	-1.57206	5.38589e-09		Putative mitochondrial respiratory protein; induced by farnesol, benomyl, nitric oxide, core stress response; oxidative stress-induced via Cap1; stationary-phase enriched protein; Spider biofilm induced
C3_06270C_A	orf19.7405		CAL0000190893	-1.56528	9.63793e-05		Ortholog of Rad33; involved in nucleotide excision repair in S. cerevisiae; induced by Mnl1 under weak acid stress
C4_03370C_A	orf19.3364		CAL0000186559	-1.56309	2.17756e-07		Ortholog of C. parapsilosis CDC317 : CPAR2_403360, Debaryomyces hansenii CBS767 : DEHA2D00814g, Pichia stipitis Pignal : PICST_32156 and Candida guilliermondii ATCC 6260 : PGUG_04611
C1_10840C_A	orf19.2333		CAL0000178416	-1.55602	6.13669e-16		Ortholog(s) have role in retrograde transport, endosome to Golgi and cytoplasm, late endosome localization
C4_01970W_A	orf19.4595		CAL0000186934	-1.55572	2.92204e-06		Ortholog of C. dubliniensis CD36 : Cd36_41860, C. parapsilosis CDC317 : CPAR2_400440, C. auris B8441 : B9J08_002205 and Candida tenuis NRRL Y-1498 : CANTEDRAFT_103033
C2_09980W_A	orf19.1785		CAL0000188220	-1.55518	1.61692e-12		Protein with a PI31 proteasome regulator domain; Hap43-repressed; flow model biofilm induced
C1_08940C_A	orf19.4752	MSN4	CAL0000191067	-1.55353	0.00415973		Zinc finger transcription factor; similar to S. cerevisiae Msn4, but not a significant stress response regulator in C. albicans; partly complements STRE-activation defect of S. cerevisiae msn2 msn4 double mutant; flow model biofilm induced
C1_11200W_A	orf19.2296		CAL0000191057	-1.5512	2.6987e-05		Predicted mucin-like protein; ketoconazole-induced; fluconazole-repressed; induced in cyr1 mutant; colony morphology-related gene regulation by Ssn6; flow model biofilm induced; Spider biofilm induced
C4_03890W_A	orf19.5045		CAL0000192372	-1.55084	4.66538e-08		Predicted protein tyrosine phosphatase; involved in regulation of MAP kinase Hog1 activity; induced by Mnl1 under weak acid stress; rat catheter and Spider biofilm induced
C4_04050C_A	orf19.5305	RHD3	CAL0000190005	-1.54981	1.65595e-07		GPI-anchored yeast-associated cell wall protein; induced in high iron; clade-associated gene expression; not essential for cell wall integrity; fluconazole-repressed; flow model and Spider biofilm repressed
C7_03020C_A	orf19.5159		CAL0000185194	-1.54764	4.22234e-06		Putative glutamine amidotransferase (GATase II); role in glutathione catabolism;
C1_12360C_A	orf19.5228	RIB3	CAL0000192139	-1.54384	3.00612e-07		3,4-Dihydroxy-2-butanone 4-phosphate synthase; homodimeric enzyme of riboflavin biosynthesis; converts ribulose 5-phosphate to L-3,4-dihydroxy-2-butanone 4-phosphate; transcription regulated on yeast-hyphal switch, macrophage interaction
C4_03100W_A	orf19.2681	RBT7	CAL0000180106	-1.54046	0.0115125		Protein with similarity to RNase T2 enzymes; has putative secretion signal; expression is Tup1-repressed
C4_01860C_A	orf19.4607		CAL0000190655	-1.53993	2.05127e-05		Possible Golgi membrane protein; Hap43-repressed; hypha induced; flow model biofilm induced; Spider biofilm induced
C6_02200C_A	orf19.3460		CAL0000195185	-1.53975	3.20761e-05		Protein of unknown function; mRNA binds She3; transcript regulated upon yeast-hypha switch; induced in oralpharyngeal candidasis
C6_04380W_A	orf19.1097	ALS2	CAL0000194141	-1.5385	0.000134817		ALS family protein; role in adhesion, biofilm formation, germ tube induction; expressed at infection of human buccal epithelial cells; putative GPI-anchor; induced by ketoconazole, low iron and at cell wall regeneration; regulated by Sfu1p
C2_09860C_A	orf19.1365		CAL0000199953	-1.53807	0.00387908		Putative monooxygenase; mutation confers hypersensitivity to toxic ergosterol analog; constitutive expression independent of MTL or white-opaque status
C6_02790C_A	orf19.5552		CAL0000201185	-1.53749	1.22082e-07		Putative transcriptional regulator of ribonucleotide reductase genes; Spider biofilm induced
CR_08890C_A	orf19.7284	ASR2	CAL0000190475	-1.53438	0.000121413		Adenylyl cyclase and stress responsive protein; induced in cyr1 or ras1 mutant; stationary phase enriched protein; Spider biofilm induced
CR_09930W_A	orf19.7567		CAL0000179961	-1.53107	4.2764e-05		Protein of unknown function; induced by alpha pheromone in SpiderM medium
C7_03490W_A	orf19.6706	GYP7	CAL0000185635	-1.53085	6.6809e-07		Protein similar to S. cerevisiae Gyp7p (GTPase-activating protein for Ypt1p); caspofungin-induced
C4_05300W_A	orf19.1290	XKS1	CAL0000191735	-1.52911	1.74015e-06		Putative xylulokinase; Hap43-repressed; induced by prostaglandins; rat catheter biofilm repressed
C1_00030C_A	orf19.6113		CAL0000177679	-1.52905	0.00615578		Protein of unknown function; transcript detected on high-resolution tiling arrays
C7_01650W_A	orf19.6559		CAL0000180736	-1.52866	3.88647e-05		RNA polymerase III transcription initiation factor complex (TFIIIC) subunit; growth phase regulated protein; downregulaated in stationary phase yeast cultures; Hap43-repressed; flow model biofilm induced; Spider biofilm repressed
C3_05390C_A	orf19.6977	GPI1	CAL0000200471	-1.52669	0.00329907		Putative protein of GPI synthesis; expression is reduced in a fluconazole-resistant isolate
CR_05920C_A	orf19.6621	MHP1	CAL0000183059	-1.52627	4.31681e-05		Protein similar to S. cerevisiae Mhp1p, which is involved in microtubule stabilization; transposon mutation affects filamentous growth; possibly transcriptionally regulated upon hyphal formation; possibly an essential gene (by UAU1 method)
C2_06720W_A	orf19.3150	GRE2	CAL0000198483	-1.52598	0.000223148		Putative reductase; Nrg1 and Tup1-regulated; benomyl- and hyphal-induced; macrophage/pseudohyphal-repressed; repressed by low iron; possibly involved in osmotic stress response; stationary phase enriched protein; Spider biofilm induced
C1_09150W_A	orf19.4773	AOX2	CAL0000177372	-1.52496	0.00202725		Alternative oxidase; cyanide-resistant respiration; induced by antimycin A, oxidants; growth; Hap43, chlamydospore formation repressed; rat catheter, Spider biofilm induced; regulated in Spider biofilms by Bcr1, Tec1, Ndt80, Brg1
C2_00640W_A	orf19.2064		CAL0000180376	-1.52382	4.37975e-05		Putative transcription factor with zinc finger DNA-binding motif
C1_08370W_A	orf19.5118	SDS24	CAL0000184899	-1.52359	1.8692e-05		Protein similar to S. cerevisiae Sds24 involved in cell separation during budding; transcript regulated by Mig1 and Tup1; fluconazole-induced; flow model biofilm induced
C1_00630W_A	orf19.6043		CAL0000191678	-1.51881	3.28841e-07		Has domain(s) with predicted UDP-N-acetylmuramate dehydrogenase activity, catalytic activity, flavin adenine dinucleotide binding activity
C3_04920C_A	orf19.5961		CAL0000195534	-1.51823	1.28072e-06		Ortholog(s) have proteasome regulatory particle binding activity, role in proteasome regulatory particle assembly and cytosol, nucleus localization
C5_05050W_A	orf19.3997	ADH1	CAL0000187038	-1.51642	2.8869e-05		Alcohol dehydrogenase; oxidizes ethanol to acetaldehyde; at yeast cell surface; immunogenic in humans/mice; complements S. cerevisiae adh1 adh2 adh3 mutant; fluconazole, farnesol-induced; flow model biofilm induced; Spider biofilm repressed
C2_08870C_A	orf19.220	PIR1	CAL0000186859	-1.51472	4.36548e-11		1,3-beta-glucan-linked cell wall protein; N-mannosylated, O-glycosylated by Pmt1; cell wall defect in het mutant; Hog1/fluconazole/hypoxia induced; iron/Efg1/Plc1/temp regulated; flow model biofilm induced; hyphal, Spider biofilm repressed
C5_04190W_A	orf19.3902		CAL0000186869	-1.51359	0.00103429		Protein of unknown function; repressed by fluphenazine treatment or in an azole-resistant strain that overexpresses CDR1 and CDR2; Spider biofilm induced
C5_02460C_A	orf19.4255	ECM331	CAL0000191729	-1.51284	1.21875e-12		GPI-anchored protein; mainly at plasma membrane, also at cell wall; Hap43, caspofungin-induced; Plc1-regulated; Hog1, Rim101-repressed; colony morphology-related regulated by Ssn6; induced by ketoconazole and hypoxia
C2_09820W_A	orf19.1368		CAL0000190631	-1.51263	0.000176922		Protein of unknown function; flow model biofilm induced; Spider biofilm induced
C1_04020C_A	orf19.4477	CSH1	CAL0000175449	-1.51002	5.52212e-07		Aldo-keto reductase; role in fibronectin adhesion, cell surface hydrophobicity; regulated by temperature, growth phase, benomyl, macrophage interaction; azole resistance associated; Spider biofilm induced; rat catheter biofilm repressed
C3_05270C_A	orf19.6005	HGT5	CAL0000175271	-1.50899	6.95665e-07		Putative glucose transporter of the major facilitator superfamily; the C. albicans glucose transporter family comprises 20 members; 12 probable membrane-spanning segments, extended N terminus; expressed in rich medium; Hap43p-repressed
C7_03090C_A	orf19.5145	SSP96	CAL0000193063	-1.5071	0.00108181		Putative flavin-containing monooxygenase; F-12/CO2 early biofilm induced
C6_03880W_A	orf19.5763		CAL0000177286	-1.50594	0.0054704		Has domain(s) with predicted oxidoreductase activity and role in metabolic process
C3_00220W_A	orf19.5447	HGT19	CAL0000199303	-1.50537	0.00364991		Putative MFS glucose/myo-inositol transporter; 20 member family; 12 transmembrane segments, extended N terminus; expressed in rich medium; Hap43, phagocytosis, rat catheter, Spider and flow model biofilm induced
C1_00580W_A	orf19.6048		CAL0000186327	-1.50399	4.93444e-05		Protein of unknown function; Spider biofilm induced
C2_10180W_A	orf19.1763	IFR1	CAL0000200922	-1.50011	0.0103453		Predicted oxidoreductase/dehydrogenase; induced by nitric oxide; rat catheter and Spider biofilm induced
C4_05440C_A	orf19.1800		CAL0000174733	-1.50001	3.04212e-09		Protein of unknown function; Spider biofilm induced
CR_08700C_A	orf19.6447	ARF1	CAL0000186453	-1.49999	3.23481e-05		Golgi-localized ADP-ribosylation factor involved in regulation of the ER-mitochondria encounter structure (ERMES); one of several C. albicans ADP-ribosylation factors; N-myristoylprotein; substrate of Nmt1; Spider biofilm induced
C2_00690W_A	orf19.2059		CAL0000190513	-1.49775	0.00228318		Protein with homology to magnesium-dependent endonucleases and phosphatases; regulated by Sef1, Sfu1, and Hap43; Spider biofilm induced
C2_09130C_A	orf19.4072	IFF6	CAL0000183650	-1.49705	0.000861579		Putative GPI-anchored adhesin-like protein; opaque-specific transcript; macrophage-induced gene; Hap43-repressed gene; Spider biofilm induced
C2_08080C_A	orf19.2176	IFM3	CAL0000200856	-1.49674	3.83499e-05		Protein with a 2-hydroxyacid dehydrogenase catalytic domain; Hap43-repressed; Plc1-regulated; overlaps orf19.2177
CR_02240C_A	orf19.3746	IFC1	CAL0000179020	-1.49586	0.0121849		Oligopeptide transporter; induced upon phagocytosis by macrophage; macrophage/pseudohyphal-repressed after 16h; fluconazole-induced; virulence-group-correlated expression; Hap43-repressed
C3_06140W_A	orf19.7396		CAL0000197734	-1.49427	0.00597663		Protein of unknown function; Spider biofilm induced; Hap43-repressed
CR_07170W_A	orf19.732		CAL0000195024	-1.49403	0.000189859		Possible dehydrogenase; flow model biofilm induced; rat catheter biofilm induced; Spider biofilm induced
C1_12540W_A	orf19.3762		CAL0000190411	-1.49143	5.0629e-05		Ortholog of C. dubliniensis CD36 : Cd36_11720, C. parapsilosis CDC317 : CPAR2_201890, C. auris B8441 : B9J08_003468 and Candida tenuis NRRL Y-1498 : CANTEDRAFT_91948
C4_06580W_A	orf19.2876	CBF1	CAL0000186329	-1.49122	1.0109e-09		Transcription factor; binds ribosomal protein gene promoters and rDNA locus with Tbf1; regulates sulfur starvation-response, respiratory, glycolytic genes; does not bind to centromeres as does S. cerevisiae Cbf1; Spider biofilm repressed
C4_00950C_A	orf19.4699		CAL0000175330	-1.49028	0.000474889		Putative phospholipase of patatin family; similar to S. cerevisiae Tgl3p; predicted Kex2p substrate
C1_09650W_A	orf19.4828		CAL0000188209	-1.48933	4.67295e-06		WD repeat domain protein; Hap43-repressed gene; flow model biofilm induced
C1_13450W_A	orf19.4975	HYR1	CAL0000199501	-1.48673	2.61236e-05		GPI-anchored hyphal cell wall protein; macrophage-induced; repressed by neutrophils; resistance to killing by neutrophils, azoles; regulated by Rfg1, Efg1, Nrg1, Tup1, Cyr1, Bcr1, Hap43; Spider and flow model biofilm induced
C1_07980C_A	orf19.5069		CAL0000183398	-1.48584	4.05828e-06		Ortholog of S. cerevisiae Sae3; meiosis specific protein involved in DMC1-dependent meiotic recombination in S. cerevisiae; Spider biofilm induced
C1_13670W_A	orf19.5005	OSM2	CAL0000192083	-1.48301	8.11264e-05		Putative mitochondrial fumarate reductase; regulated by Ssn6p, Gcn2p, and Gcn4p; Hog1p-downregulated; stationary phase enriched protein; Hap43p-repressed gene
C5_05510C_A	orf19.4055		CAL0000184194	-1.47955	8.10699e-06		Protein similar to S. cerevisiae Ybr075wp; transposon mutation affects filamentous growth; clade-associated gene expression
CR_10790W_A	orf19.7668	MAL2	CAL0000190188	-1.47925	1.53852e-05		Alpha-glucosidase; hydrolyzes sucrose for sucrose utilization; transcript regulated by Suc1, induced by maltose, repressed by glucose; Tn mutation affects filamentous growth; upregulated in RHE model; rat catheter and Spider biofilm induced
C4_03200C_A	orf19.2670		CAL0000187613	-1.47717	7.82491e-06		Ortholog(s) have 3-hydroxyacyl-[acyl-carrier-protein] dehydratase activity and mitochondrion localization
C4_03960W_A	orf19.787.1		CAL0000192760	-1.47674	1.9771e-05		Protein of unknown function; ORF added to Assembly 21 based on comparative genome analysis; protein detected by mass spec in stationary phase cultures
CR_06290C_A	orf19.3881		CAL0000178213	-1.47602	2.46156e-05		Ortholog of C. dubliniensis CD36 : Cd36_31790, C. parapsilosis CDC317 : CPAR2_204900, C. auris B8441 : B9J08_000806 and Candida tenuis NRRL Y-1498 : CANTEDRAFT_136864
C2_05690C_A	orf19.6881	YTH1	CAL0000192895	-1.47577	1.06177e-07		Putative mRNA cleavage and polyadenylation specificity factor; transcription is regulated upon yeast-hyphal switch; decreased expression in hyphae compared to yeast-form cells; fluconazole or flucytosine induced
C1_01040W_A	orf19.3292		CAL0000183037	-1.4727	8.07311e-06		Ortholog(s) have peptide-methionine (R)-S-oxide reductase activity, role in cellular response to oxidative stress and mitochondrion localization
CR_05720W_A	orf19.6640	TPS1	CAL0000182821	-1.47244	2.58166e-05		Trehalose-6-phosphate synthase; role in hyphal growth and virulence in mouse systemic infection; induced in presence of human neutrophils; macrophage/pseudohyphal-repressed after 16h; stationary phase enriched protein; Hap43-repressed
C2_00480C_A	orf19.2079	PHHB	CAL0000185556	-1.46763	6.75566e-06		Putative 4a-hydroxytetrahydrobiopterin dehydratase; transposon mutation affects filamentous growth; flow model biofilm induced; Spider biofilm induced
C4_04590W_A	orf19.3822	SCS7	CAL0000201815	-1.46718	4.57793e-06		Putative ceramide hydroxylase; regulated by Nrg1; induced in high iron; fluconazole-induced; Hap43-repressed; Spider biofilm induced
C2_04480W_A	orf19.4504		CAL0000182046	-1.46624	0.00580835		Has domain(s) with predicted oxidoreductase activity, zinc ion binding activity
C4_02570C_A	orf19.2743		CAL0000175511	-1.46482	0.00138767		Ortholog(s) have DNA-binding transcription repressor activity, RNA polymerase II-specific, histone H3-methyl-lysine-36 demethylase activity, histone H3-methyl-lysine-9 demethylase activity, sequence-specific DNA binding activity
C1_00020C_A	orf19.6114		CAL0000184345	-1.46041	1.47609e-07		Protein of unknown function; transcript detected on high-resolution tiling arrays
C1_00270W_A	orf19.6079		CAL0000188751	-1.45974	0.00067381		Predicted ORF in retrotransposon Tca8 with similarity to the Gag region encoding nucleocapsid-like protein; repressed by ciclopirox olamine; filament induced; regulated by Rfg1, Tup1; overlaps orf19.6078.1
C1_02700C_A	orf19.2959.1		CAL0000199083	-1.455	7.82488e-06		Gene induced by hypoxia and ketoconazole; oral infection upregulated; mutants have reduced capacity to damage oral epithelial cells; Spider biofilm induced
CR_05740C_A	orf19.6638	PTC4	CAL0000194436	-1.45455	4.38867e-06		Type PP2C serine/threonine phosphatase; localized to mitochondria; mutation causes sensitivity to sodium, potassium and azole drugs; decreased expression in hyphae compared to yeast-form cells
C1_08590C_A	orf19.406	ERG1	CAL0000179458	-1.45382	5.53555e-05		Squalene epoxidase, epoxidation of squalene to 2,3(S)-oxidosqualene; ergosterol biosynthesis; allylamine antifungal drug target; NADH reducing cofactor but S. cerevisiae Erg1 uses NADPH; flow model biofilm induced; Spider biofilm repressed
C6_04420W_A	orf19.2125		CAL0000185936	-1.4525	1.41506e-05		Protein of unknown function; GlcNAc-induced protein; Spider biofilm induced; rat catheter biofilm repressed
C4_02070W_A	orf19.4584	PHO114	CAL0000197250	-1.45192	5.96805e-05		Acid phosphatase; induced by Mnl1 under weak acid stress; Spider biofilm induced
C1_04700C_A	orf19.775		CAL0000189794	-1.45028	7.32267e-05		Ortholog of C. dubliniensis CD36 : Cd36_04450, C. parapsilosis CDC317 : CPAR2_105460, C. auris B8441 : B9J08_002463, Debaryomyces hansenii CBS767 : DEHA2D07128g and Pichia stipitis Pignal : PICST_80203
C3_00400C_A	orf19.5426		CAL0000188088	-1.4501	0.00218798		Putative patatin-like phospholipase; macrophage-regulated gene; fungal-specific (no human or murine homolog)
CR_03220C_A	orf19.2401		CAL0000174445	-1.44866	0.00298941		Ortholog(s) have Atg8-specific protease activity
C2_03760C_A	orf19.846		CAL0000196062	-1.44763	0.000155303		Predicted protein kinase similar to S. cerevisiae Nnk1; implicated in proteasome function in S. cerevisiae; induced by Mnl1 under weak acid stress
C1_11080W_A	orf19.2308		CAL0000192951	-1.44193	6.14609e-06		Putative 6-phosphofructo-2-kinase; catalyzes synthesis of fructose-2,6-bisphosphate; Hap43-repressed; flow model, rat catheter and Spider biofilm induced
C3_03640W_A	orf19.6956	DAL9	CAL0000198232	-1.43738	0.00128893		Putative allantoate permease; fungal-specific (no human or murine homolog)
C4_07210W_A	orf19.3084		CAL0000178242	-1.43506	4.87852e-07		Ortholog(s) have acetyltransferase activity, histone acetyltransferase activity, role in chromatin silencing at telomere and SAS acetyltransferase complex localization
C1_04460C_A	orf19.6838		CAL0000201235	-1.4321	0.00450348		Putative protein of unknown function, transcript upregulated in clinical isolates from HIV+ patients with oral candidiasis; Spider biofilm induced
C2_10650W_A	orf19.5342.2		CAL0000185031	-1.43193	0.0140454		Protein of unknown function; protein newly produced during adaptation to the serum
CR_06730W_A	orf19.707	APG7	CAL0000178896	-1.43149	0.00138315		Ortholog(s) have Atg12 activating enzyme activity, Atg8 activating enzyme activity
C4_03540C_A	orf19.1325	ECM38	CAL0000189923	-1.43081	0.000286267		Putative gamma-glutamyltransferase; alkaline upregulated; Spider biofilm induced; possibly an essential gene, disruptants not obtained by UAU1 method
C6_00160W_A	orf19.6321	PGA48	CAL0000178188	-1.42972	8.4768e-11		Putative GPI-anchored adhesin-like protein; similar to S. cerevisiae Spi1p, which is induced at stationary phase; transcript induced in high iron; flow model biofilm induced; Spider biofilm repressed
C6_04600W_A	orf19.2157	DAC1	CAL0000190825	-1.42891	0.000596259		N-acetylglucosamine-6-phosphate (GlcNAcP) deacetylase; N-acetylglucosamine utilization; required for wild-type hyphal growth and virulence in mouse systemic infection; gene and protein are GlcNAc-induced; Spider biofilm induced
C3_05450C_A	orf19.6983		CAL0000196292	-1.42748	0.00222762		Protein of unknown function; Hap43-repressed gene; repressed by nitric oxide; Spider biofilm induced
C2_04970W_A	orf19.3529	ABP2	CAL0000188199	-1.42611	0.000127708		Putative alpha-actinin-like protein; induced by alpha pheromone in SpiderM medium
C7_03680W_A	orf19.6703		CAL0000187981	-1.42548	0.00630983		Ortholog of C. dubliniensis CD36 : Cd36_73260 and Candida albicans WO-1 : CAWG_05699
C5_01450W_A	orf19.4135	PRC2	CAL0000177583	-1.4252	1.45307e-06		Putative carboxypeptidase; induced by human neutrophils; Spider biofilm induced
C6_00180C_A	orf19.1178		CAL0000182931	-1.42506	0.0117999		Protein of unknown function; Hap43p-repressed gene
C2_06600W_A	orf19.35		CAL0000196384	-1.42492	0.000127186		Predicted kinase; rat catheter, flow model, Spider biofilm induced
C1_05350W_A	orf19.430		CAL0000194609	-1.42463	7.32034e-05		Rab-family GTPase involved in vacuolar trafficking, colocolizes with Vps1p and Ypt52p in late endosome; Hap43-repressed gene
CR_02960W_A	orf19.2853		CAL0000185950	-1.42365	0.00175403		Protein of unknown function; rat catheter biofilm induced
C2_06880C_A	orf19.2242	PRB1	CAL0000199552	-1.42283	0.000399265		Endoprotease B; regulated by heat, carbon source (GlcNAc-induced), nitrogen, macrophage response, human neutrophils; similar to (does not replace) S. cerevisiae vacuolar B protease Prb1p; flow model biofilm induced; Spider biofilm induced
C7_04120W_A	orf19.7163		CAL0000185974	-1.42138	0.00168756		Ortholog of C. dubliniensis CD36 : Cd36_73790, C. parapsilosis CDC317 : CPAR2_702880, C. auris B8441 : B9J08_004922 and Candida tenuis NRRL Y-1498 : CANTEDRAFT_92070
C1_09240C_A	orf19.4783		CAL0000201655	-1.41816	0.0086998		Protein of unknown function; induced during chlamydospore formation in both C. albicans and C. dubliniensis
C5_05200C_A	orf19.4013		CAL0000179668	-1.41755	2.61195e-06		Putative protein of unknown function; Hap43p-repressed gene; S. cerevisiae ortholog YHR045W localizes to the endoplasmic reticulum
C1_01840C_A	orf19.4539		CAL0000186101	-1.41727	5.4412e-05		Protein with a Rho GDP-dissociation inhibitor domain; Hap43-repressed gene; Spider biofilm induced
C5_04560C_A	orf19.3940.1	CUP1	CAL0000201787	-1.41694	0.000135325		Metallothionein; involved in copper resistance; copper induced; Spider biofilm induced; flow model biofilm repressed
C1_10180C_A	orf19.4887	ECM21	CAL0000196288	-1.41674	7.13342e-05		Predicted regulator of endcytosis of plasma membrane proteins; fluconazole induced, alkaline induced by Rim101; repressed by caspofungin and in azole-resistant strain overexpressing MDR1; flow model, rat catheter and Spider biofilm induced
C2_10690W_A	orf19.5348	TPS3	CAL0000186940	-1.41653	3.34418e-05		Predicted trehalose-phosphate synthase regulatory subunit; regulated by Efg1; regulated by Tsa1, Tsa1B under H2O2 stress conditions; flow model biofilm induced (reports differ)
C2_06510W_A	orf19.27		CAL0000174326	-1.41327	0.000128097		Ortholog of C. dubliniensis CD36 : Cd36_20860, C. parapsilosis CDC317 : CPAR2_104250, C. auris B8441 : B9J08_003191 and Candida tenuis NRRL Y-1498 : CANTEDRAFT_115100
C3_00050C_A	orf19.5468		CAL0000188707	-1.41246	0.0040809		Predicted ORF from Assembly 19; removed from Assembly 20; restored based on transcription data; almost identical to orf19.6113, orf19.4055, orf19.5370
C4_00680W_A	orf19.4174		CAL0000185629	-1.41203	1.3044e-05		Ortholog(s) have nicotinamide riboside transmembrane transporter activity, nucleobase transmembrane transporter activity, nucleoside transmembrane transporter activity
C4_02620C_A	orf19.2737		CAL0000193984	-1.41188	5.01668e-09		Carbohydrate kinase domain-containing protein; Spider biofilm induced
C3_02570W_A	orf19.246		CAL0000177043	-1.40978	0.00942251		Predicted metalloendopeptidase; Spider biofilm induced
C7_03200C_A	orf19.5136		CAL0000189821	-1.4093	0.000324392		Putative pyridoxamine 5'-phosphate oxidase; planktonic growth and early-stage flow model biofilm induced
CR_09750C_A	orf19.7547		CAL0000176251	-1.4085	4.41686e-06		Ortholog(s) have phosphatidylinositol-3-phosphate binding, ubiquitin protein ligase activity, ubiquitin-protein transferase activity
C3_03230C_A	orf19.321		CAL0000195030	-1.40741	0.000218337		Ortholog(s) have L-methionine transmembrane transporter activity and role in methionine import across plasma membrane
C1_08230C_A	orf19.5102	PLB5	CAL0000190956	-1.40718	2.65462e-07		Putative GPI-linked phospholipase B, fungal-specific (no mammalian homolog); null mutation eliminates cell-associated phospholipase A2 activity and attenuates virulence; fluconazole-repressed; flow model biofilm repressed
C4_05880W_A	orf19.1275	GAT1	CAL0000197994	-1.40716	0.00385021		GATA-type transcription factor; regulator of nitrogen utilization; required for nitrogen catabolite repression and utilization of isoleucine, tyrosine and tryptophan N sources; required for virulence in a mouse systemic infection model
C2_02060C_A	orf19.1523	FMO1	CAL0000174409	-1.40678	0.0139976		Putative oxidoreductase; mutation confers hypersensitivity to toxic ergosterol analog, and to amphotericin B
C1_01140C_A	orf19.3302		CAL0000184544	-1.40446	7.97402e-05		Putative type-1 protein phosphatase targeting subunit; transcript repressed by yeast-hyphal switch; transcript induced by Mnl1p under weak acid stress; flow model biofilm induced
C6_03590C_A	orf19.5727		CAL0000178786	-1.40334	0.000326935		Ortholog of C. dubliniensis CD36 : Cd36_64130, C. parapsilosis CDC317 : CPAR2_601230, C. auris B8441 : B9J08_003898 and Candida tenuis NRRL Y-1498 : CANTEDRAFT_115908
C1_03120W_A	orf19.3004		CAL0000186184	-1.40267	2.22482e-05		Ortholog of S. cerevisiae : YDR262W, C. glabrata CBS138 : CAGL0M08734g, C. dubliniensis CD36 : Cd36_02920, C. parapsilosis CDC317 : CPAR2_108490 and C. auris B8441 : B9J08_000615
C4_06010C_A	orf19.4411	HOS1	CAL0000175821	-1.39797	0.000147324		Histone deacetylase; similar to S. cerevisiae Hos1; has conserved deacetylation motif; slightly greater expression in white cells than in opaque cells
C1_06970C_A	orf19.6211		CAL0000198629	-1.39726	0.00054174		Protein of unknown function; protein newly produced during adaptation to the serum
C2_06940C_A	orf19.2248	ARE2	CAL0000193318	-1.39686	4.11516e-05		Acyl CoA:sterol acyltransferase; uses cholesterol and oleoyl-CoA substrates; protoberberine derivative drug inhibits enzyme activity; ketoconazole-induced; Hap43-repressed; flow model biofilm induced; Spider biofilm induced
C1_11670W_A	orf19.1152		CAL0000189541	-1.39603	2.80749e-05		Protein of unknown function; induced in core stress response; Gcn2 and Gcn4 regulated; flow model biofilm induced; Spider biofilm induced
CR_00330C_A	orf19.7500	PXA1	CAL0000195634	-1.39483	0.00269081		Putative peroxisomal, half-size adrenoleukodystrophy protein (ALD or ALDp) subfamily ABC family transporter
CR_02130W_A	orf19.2613	ECM4	CAL0000196854	-1.39395	7.12067e-06		Cytoplasmic glutathione S-transferase; regulated by Nrg1, Tup1; induced in core stress response, in cyr1 or ras1 mutant (yeast or hyphal cells); Tn mutation affects filamentous growth; stationary phase enriched; Spider biofilm induced
C1_00420W_A	orf19.6065		CAL0000182735	-1.39315	3.1304e-07		RNA polymerase II holoenzyme/mediator subunit; regulated by Mig1, Tup1; amphotericin B, caspofungin repressed; protein present in exponential and stationary growth phase yeast; Hap43-repressed; Spider biofilm repressed
C3_05090C_A	orf19.5980		CAL0000176433	-1.39303	0.000184317		Protein of unknown function; Hap43-repressed gene
C3_07380W_A	orf19.6753		CAL0000198475	-1.39278	5.28993e-05		Protein with a predicted RING-type zinc finger; possibly an essential gene, disruptants not obtained by UAU1 method
C1_12840W_A	orf19.4914		CAL0000187076	-1.39105	0.00584061		Ortholog(s) have role in cellular response to DNA damage stimulus and FANCM-MHF complex localization
C4_00150C_A	orf19.5640	PEX5	CAL0000177775	-1.39052	6.54973e-06		Pex5p family protein; required for PTS1-mediated peroxisomal protein import, fatty acid beta-oxidation; similar to S. cerevisiae Pas10p peroxisomal targeting receptor; macrophage/pseudohyphal-repressed; Hap43p-repressed
C2_08950W_A	orf19.211		CAL0000193379	-1.38977	0.000166756		Predicted homeodomain-like transcription factor; also has a metal-binding Ada DNA repair protein domain; Spider biofilm induced
CR_05440W_A	orf19.3515		CAL0000184857	-1.38925	3.88865e-07		Putative 3-hydroxyanthranilic acid dioxygenase, involved in NAD biosynthesis; Hap43p-repressed gene
CR_10020C_A	orf19.7578		CAL0000197712	-1.38873	0.000111942		Ortholog(s) have oligosaccharide binding activity and role in endoplasmic reticulum unfolded protein response, retrograde protein transport, ER to cytosol, ubiquitin-dependent ERAD pathway, ubiquitin-dependent glycoprotein ERAD pathway
C3_05360C_A	orf19.6973		CAL0000175783	-1.3884	0.000894208		ATP-dependent LON protease family member; Hap43-repressed gene; regulated by Gcn2 and Gcn4; Spider biofilm induced
C5_00100C_A	orf19.5686		CAL0000199340	-1.38796	0.000299919		Protein of unknown function; Spider biofilm induced
C3_03740W_A	orf19.6943		CAL0000184435	-1.38521	0.000887127		Predicted ORF from Assembly 19; removed from Assembly 20; subsequently reinstated in Assembly 21 based on comparative genome analysis
C1_04590W_A	orf19.6852.1		CAL0000174930	-1.38445	1.51164e-07		Protein of unknown function; Spider biofilm induced
C2_08050C_A	orf19.2179	SIT1	CAL0000196424	-1.38434	0.00276947		Transporter of ferrichrome siderophores, not ferrioxamine B; required for human epithelial cell invasion in vitro, not for mouse systemic infection; regulated by iron, Sfu1, Rfg1, Tup1, Hap43; rat catheter and Spider biofilm induced
C6_01410C_A	orf19.3443	OYE2	CAL0000196620	-1.38402	1.24629e-06		Putative NAPDH dehydrogenase; induced by nitric oxide; Spider biofilm induced
C3_05710W_A	orf19.7350		CAL0000178441	-1.38372	2.15483e-08		Fluconazole-induced protein; Ras1, Cyr1 repressed and Efg1 induced; regulated by Nrg1, Tup1, Tbf1, Ssn6; induced in oralpharyngeal candidasis; rat catheter biofilm repressed
C1_14350W_A	orf19.7250		CAL0000174216	-1.38274	0.000190789		Protein of unknown function; rat catheter and Spider biofilm induced
C2_03600W_A	orf19.860	BMT8	CAL0000195105	-1.38077	5.63069e-05		Putative beta-mannosyltransferase, member of a 9-gene family including characterized BMT genes with roles in beta-1,2-mannosylation of cell wall phosphopeptidomannan; transposon insertion in promoter region causes decreased colony wrinkling
C2_00740C_A	orf19.2050		CAL0000181888	-1.38036	2.93437e-08		Ortholog(s) have sterol esterase activity, role in cellular lipid metabolic process, sterol metabolic process and integral component of membrane, lipid droplet localization
C1_07230W_A	orf19.4444	PHO15	CAL0000178325	-1.38027	0.000818		HAD-family 2-phosphoglycolate phosphatase, likely involved in a metabolic repair system, not in protein dephosphorylation; involved in regulation of white-opaque switch; hyphal repressed; induced in core stress response
C5_00930C_A	orf19.1974	TFS1	CAL0000201755	-1.37854	3.51794e-10		Putative carboxypeptidase y inhibitor; transcript regulated upon yeast-hypha switch; colony morphology-related gene regulation by Ssn6
C2_04060C_A	orf19.814	SSY1	CAL0000180720	-1.37832	0.000445754		Amino acid sensor; required for wild-type hyphal growth on solid serum or Lees media, not under all conditions; 12 predicted membrane spanning regions; Hap43-repressed; Spider biofilm induced
C6_02420W_A	orf19.3483		CAL0000198449	-1.37808	0.0012741		Putative phosphatidyl glycerol phospholipase C; Plc1-regulated; flow model biofilm induced; Spider biofilm induced
C5_05480W_A	orf19.4048	DES1	CAL0000198792	-1.37805	0.00240144		Putative delta-4 sphingolipid desaturase; planktonic growth-induced gene
C2_07070W_A	orf19.2262		CAL0000175885	-1.37736	0.00343989		Protein similar to quinone oxidoreductases; induced by benomyl treatment, nitric oxide; oxidative stress-induced via Cap1; stationary-phase enriched protein; Spider biofilm induced
C4_01760W_A	orf19.4617		CAL0000201197	-1.37695	0.000647108		Predicted peptide alpha-N-acetyltransferase; flow model biofilm induced
CR_08650C_A	orf19.6440		CAL0000192495	-1.37651	5.02167e-05		Ortholog(s) have ubiquitin-protein transferase activity and role in cellular response to amino acid stimulus, transcription factor catabolic process, ubiquitin-dependent protein catabolic process
C2_07640W_A	orf19.1861		CAL0000196693	-1.37408	4.13789e-06		BAR domain-containing protein, forms heterodimer with Rvs162p that binds liposomes in vitro; flow model biofilm induced
C4_05560C_A	orf19.1237	ARO9	CAL0000197694	-1.37393	0.000385984		Aromatic transaminase; Ehrlich fusel oil pathway of aromatic alcohol biosynthesis; Rim101-dependent pH-regulation (alkaline induced); Hap43-induced gene
C1_14300C_A	orf19.7242	NCR1	CAL0000182780	-1.37273	0.000371379		Putative vacuolar membrane protein; predicted role in sphingolipid metabolism; transcript regulated by Nrg1 and Mig1; induced by prostaglandins
C4_01750C_A	orf19.4618	FBA1	CAL0000186998	-1.37202	0.000184375		Fructose-bisphosphate aldolase; glycolytic enzyme; antigenic in murine/human infection; regulated by yeast-hypha switch; induced by Efg1, Gcn4, Hog1, fluconazole; phagocytosis-repressed; flow model biofilm induced; Spider biofilm repressed
C3_02920W_A	orf19.285		CAL0000186920	-1.37079	0.000168735		Ortholog of S. cerevisiae Igo2; role in mRNA stabilization of mRNA; Spider biofilm induced
C1_11800C_A	orf19.1136		CAL0000186131	-1.37075	0.00717888		Ortholog(s) have AP-2 adaptor complex, clathrin-coated vesicle localization
CR_04490C_A	orf19.540		CAL0000191043	-1.36888	0.00011019		Has domain(s) with predicted palmitoyl-(protein) hydrolase activity and role in cellular protein modification process
C7_03450C_A	orf19.1331	HSM3	CAL0000181303	-1.3688	0.000216843		Ortholog(s) have role in mismatch repair, proteasome regulatory particle assembly and cytosol, nucleus localization
CR_02350C_A	orf19.3734	GEF2	CAL0000179877	-1.36732	0.00193394		Member of the voltage chloride channel family; Hap43p-repressed gene
C4_06570C_A	orf19.2877	PDC11	CAL0000201027	-1.36436	0.000593824		Pyruvate decarboxylase; antigenic; on hyphal not yeast cell surface; Hap43, Gcn4, Efg1, Efh1, Hsf1 regulated; fluconazole, farnesol induced; amino acid starvation repressed; flow model biofilm induced; Spider biofilm repressed
C2_09480W_A	orf19.1406		CAL0000189572	-1.36382	0.00125732		Ortholog(s) have DNA-directed DNA polymerase activity, role in error-free translesion synthesis, error-prone translesion synthesis and mitochondrion, zeta DNA polymerase complex localization
C3_06680C_A	orf19.7457		CAL0000196757	-1.36365	0.000449511		Protein with Mob2p-dependent hyphal regulation
C2_01710W_A	orf19.1482		CAL0000198613	-1.36348	0.00138346		Subunit of the Dam1 (DASH) complex, which acts in chromosome segregation by coupling kinetochores to spindle microtubules; expression regulated during planktonic growth
C1_00290W_A	orf19.6078	POL93	CAL0000175689	-1.36146	0.000397495		Predicted ORF in retrotransposon Tca8 with similarity to the Pol region of retrotransposons encoding reverse transcriptase, protease and integrase; downregulated in response to ciclopirox olamine; F-12/CO2 early biofilm induced
C6_00330C_A	orf19.1193	GNP1	CAL0000180560	-1.36094	0.000212355		Similar to asparagine and glutamine permease; fluconazole, caspofungin induced; regulated by Nrg1, Mig1, Tup1, Gcn2, Gcn4, and alkaline regulated by Rim101; repressed during chlamydospore formation; rat catheter, flow model biofilm induced
C4_00350W_A	orf19.5662	PEP7	CAL0000199939	-1.36065	0.000254041		Vesicle transport protein; acts in endosomal transport; roles in metal ion resistance, virulence, adhesion, hyphal growth, chlamydospore formation; similar to S. cerevisiae Pep7p
C1_02680C_A	orf19.2958		CAL0000197774	-1.35946	0.00070324		Planktonic growth-induced gene
C3_06670C_A	orf19.7456		CAL0000195707	-1.3589	5.24677e-06		Protein of unknown function; flow model biofilm repressed
C3_07440W_A	orf19.6745	TPI1	CAL0000173961	-1.35814	0.000338253		Triose-phosphate isomerase; antigenic in mouse/human; mutation affects filamentation; macrophage-repressed; protein in exponential and stationary growth phase yeast; possibly essential; flow model biofilm induced; Spider biofilm repressed
C1_01270W_A	orf19.3315	CTA9	CAL0000188386	-1.35755	1.25129e-05		Protein required for normal filamentous growth; induced during the mating process; mRNA binds She3; activates transcription in 1-hybrid assay in S. cerevisiae
C2_03400C_A	orf19.881	DFG16	CAL0000185716	-1.35755	2.9361e-07		Rim101 pathway protein that acts in Rim101 processing; regulates filamentation in response to alkaline pH; required for host tissue invasion during infection; flow model biofilm induced
C7_03240W_A	orf19.5131		CAL0000176928	-1.35666	0.000305759		Ortholog of S. cerevisiae Gid7, a GID complex protein; involved in proteasome-dependent catabolite inactivation of fructose-1,6-bisphosphatase; Hap43-repressed gene
C6_03580W_A	orf19.5725		CAL0000179558	-1.35568	8.78292e-05		Protein involved in oxidative stress response and autophagy; mutants have fragmented mitochondria and attenuated virulence
C5_02680W_A	orf19.4286		CAL0000193059	-1.35564	0.000531512		Protein of unknown function; flow model biofilm induced; Spider biofilm induced
CR_04350C_A	orf19.524		CAL0000177483	-1.35542	0.000285382		Has domain(s) with predicted ubiquitin-protein transferase activity, zinc ion binding activity
CR_03120W_A	orf19.2414		CAL0000191885	-1.35534	0.00251401		Ortholog of S. cerevisiae Mpm1; a mitochondrial intermembrane space protein of unknown function; Hap43-repressed; Spider biofilm induced
CR_07560W_A	orf19.729.1	RGD3	CAL0000176620	-1.35481	0.0005772		Putative Rho GTPase activating protein; fungal-specific (no human or murine homolog)
C1_01750W_A	orf19.4550		CAL0000179216	-1.35471	0.000330229		Predicted MFS membrane transporter, member of the drug:proton antiporter (12 spanner) (DHA1) family; flow model biofilm induced
C6_00930C_A	orf19.94		CAL0000191559	-1.35468	0.00626681		Protein of unknown function; Spider biofilm induced
C1_07540C_A	orf19.2791	BBC1	CAL0000176182	-1.35285	0.000692729		Putative SH3-domain-containing protein
C4_02440C_A	orf19.2758	PGA38	CAL0000175485	-1.35181	1.11683e-10		Putative adhesin-like GPI-anchored protein; repressed during cell wall regeneration; possibly an essential gene, disruptants not obtained by UAU1 method; rat catheter and Spider biofilm repressed
C3_07760C_A	orf19.6709		CAL0000198949	-1.35058	0.0073783		Predicted alpha/beta hydrolase; Spider biofilm induced
C5_02720W_A	orf19.4292		CAL0000195179	-1.35032	2.80085e-05		Predicted target membrane receptor (t-SNARE) involved in vacuolar transport, endocytosis, and secretion; required for biofilm formation in RPMI-1640 and for virulence
C4_05780C_A	orf19.1264	CFL2	CAL0000191531	-1.34946	0.00479262		Oxidoreductase; iron utilization; Sfu1/Sef1/Hap43/Nrg1/Tup1/Rim101 regulated; alkaline/low iron/fluphenazine/ciclopirox olamine, flucytosine, fluconazole, Spider/flow model/rat catheter biofilm induced; caspofungin/amphotericin B repressed
C1_08650C_A	orf19.4723		CAL0000193566	-1.34887	0.00049766		Ortholog(s) have FMN adenylyltransferase activity, role in FAD biosynthetic process and cytoplasm localization
C1_04560W_A	orf19.6850		CAL0000175041	-1.34783	0.000822278		Putative transcription factor with C3HC4 zinc finger DNA-binding motif; mutants are viable
C1_10560C_A	orf19.1002		CAL0000181815	-1.34714	5.27072e-05		Protein of unknown function; Hap43-repressed gene
CR_10100C_A	orf19.7585	INO1	CAL0000189325	-1.34701	0.0141661		Inositol-1-phosphate synthase; antigenic in human; repressed by farnesol in biofilm or by caspofungin; upstream inositol/choline regulatory element; glycosylation predicted; rat catheter, flow model induced; Spider biofilm repressed
C1_11510C_A	orf19.1169		CAL0000198782	-1.34504	0.00717252		Putative DnaJ-like molecular chaperone; Spider biofilm induced
C1_02180W_A	orf19.3675	GAL7	CAL0000182951	-1.34471	0.00393389		Putative galactose-1-phoshphate uridyl transferase; downregulated by hypoxia, upregulated by ketoconazole; macrophage/pseudohyphal-repressed
C1_13990W_A	orf19.7206	OCA6	CAL0000201277	-1.34442	0.000357358		Putative protein phosphatase of the PTP family (tyrosine-specific), similar to S. cerevisiae Oca6p; mutant shows virulence defect
C2_02180W_A	orf19.1534		CAL0000179002	-1.34396	0.00285667		Ortholog of S. cerevisiae Zrt3, vacuolar membrane zinc transporter; predicted Kex2 substrate; induced in oralpharyngeal candidasis; flow model biofilm induced; Spider biofilm induced
C4_02340W_A	orf19.2769		CAL0000188954	-1.34332	0.000262021		Putative protease B inhibitor; hyphal-induced expression; Cyr1p- and Ras1p-repressed
C3_02310W_A	orf19.1614	MEP1	CAL0000198889	-1.34331	0.00281426		Ammonium permease; Mep1 more efficient permease than Mep2, Mep2 has additional regulatory role; 11 predicted transmembrane regions; low mRNA abundance; hyphal downregulated; flow model biofilm induced
C1_07350C_A	orf19.4436		CAL0000190813	-1.34327	0.00164365		Putative glutathione peroxidase involved in Cap1p-dependent oxidative stress response, required for Cap1p oxidation in response to H2O2; planktonic growth-induced
C1_10730W_A	orf19.2346		CAL0000193111	-1.34293	5.89683e-06		Putative protein of unknown function, transcription is positively regulated by Tbf1p
C1_08480C_A	orf19.393		CAL0000182525	-1.34215	0.000127903		Component of the adaptor complex AP-3, which is involved in vacuolar protein sorting
C1_06940C_A	orf19.6214	ATC1	CAL0000186706	-1.33998	0.000115595		Cell wall acid trehalase; catalyzes hydrolysis of the disaccharide trehalose; similar to S. cerevisiae vacuolar acid trehalase (Ath1p); Hap43p-repressed gene
C2_01900C_A	orf19.1500		CAL0000176399	-1.3388	0.00523931		Ortholog of C. dubliniensis CD36 : Cd36_16720, C. parapsilosis CDC317 : CPAR2_210210, C. auris B8441 : B9J08_004860 and Candida tenuis NRRL Y-1498 : CANTEDRAFT_128446
C1_04480C_A	orf19.6842	TUS1	CAL0000189010	-1.33832	0.00238897		Putative guanine nucleotide exchange factor; induced by Mnl1 under weak acid stress; Spider biofilm induced
C7_01070C_A	orf19.7006		CAL0000183775	-1.3383	0.00339281		Ortholog(s) have role in reciprocal meiotic recombination
C4_02110W_A	orf19.4580		CAL0000185466	-1.33678	0.0030656		Protein of unknown function; Hap43-repressed gene
C7_02170C_A	orf19.6498		CAL0000191289	-1.33641	5.63899e-05		Ortholog(s) have role in nucleocytoplasmic transport, protein import into nucleus and cytoplasm, nucleus localization
C6_03780C_A	orf19.5752		CAL0000181096	-1.33574	8.86816e-07		Ortholog(s) have ubiquitin-protein transferase activity, role in SCF-dependent proteasomal ubiquitin-dependent protein catabolic process and SCF ubiquitin ligase complex localization
C1_02810W_A	orf19.2969	RAD16	CAL0000195175	-1.33538	0.00369489		Ortholog of S. cerevisiae Rad16; a protein that recognizes and binds damaged DNA; flucytosine induced; rat catheter and Spider biofilm induced
C3_02770C_A	orf19.268		CAL0000177467	-1.33513	8.41957e-06		Ortholog(s) have role in DNA repair, transcription-coupled nucleotide-excision repair and Ddb1-Ckn1 complex localization
CR_06250W_A	orf19.3877		CAL0000180638	-1.33498	0.00798254		Ortholog of C. dubliniensis CD36 : Cd36_73360 and Candida albicans WO-1 : CAWG_01936
C5_03490C_A	orf19.6658		CAL0000189210	-1.3343	1.9081e-05		Stationary phase enriched protein; predicted ORF from Assembly 19; removed from Assembly 20; subsequently reinstated in Assembly 21 based on comparative genome analysis
C2_02300W_A	orf19.1548		CAL0000175942	-1.33399	0.00949074		Ortholog(s) have role in mRNA splicing, via spliceosome and U4/U6 x U5 tri-snRNP complex localization
C5_04050W_A	orf19.1285		CAL0000195878	-1.3338	1.43456e-07		Plasma membrane-localized protein of unknown function; Hap43p-repressed gene
C1_13870W_A	orf19.5025	MET3	CAL0000178072	-1.33349	6.62747e-07		ATP sulfurlyase; sulfate assimilation; repressed by Met, Cys, Sfu1, or in fluconazole-resistant isolate; Hog1, caspofungin, white phase-induced; induced on biofilm formation, even in presence of Met and Cys; Spider, F-12/CO2 biofilm induced
C2_03520C_A	orf19.868	ADAEC	CAL0000198808	-1.33305	2.54327e-12		Protein of unknown function; transcription is specific to white cell type
C1_08460C_A	orf19.391	UPC2	CAL0000191743	-1.3326	0.00428771		Zn2-Cys6 transcript factor; regulator of ergosterol biosynthetic genes and sterol uptake; binds ERG2 promoter; induced by ergosterol depletion, by azoles, anaerobicity; macrophage/pseudohyphal-repressed; flow model biofilm induced
CR_02220C_A	orf19.3749	IFC3	CAL0000185426	-1.33247	0.00027813		Oligopeptide transporter; transcript induced by macrophage phagocytosis, BSA or peptides; fluconazole-induced; induced by Rim101 at pH 8; virulence-group-correlated expression; Hap43-repressed; Spider biofilm induced
C3_07340W_A	orf19.6757	GCY1	CAL0000178508	-1.33214	0.00177599		Aldo/keto reductase; mutation confers hypersensitivity to toxic ergosterol analog; farnesol-repressed; stationary phase enriched protein; flow model biofilm induced; Spider biofilm repressed
C2_00940W_A	orf19.2030		CAL0000195841	-1.33132	4.00439e-05		Plasma membrane-associated protein; induced in cyr1 or ras1 mutant; induced by hypoxia, ketoconazole and during growth in the mouse cecum; induced in oralpharyngeal candidasis; Spider biofilm induced
C3_04330C_A	orf19.5876		CAL0000188628	-1.33088	3.86933e-05		Protein of unknown function; Cyr1-repressed; induced by alpha pheromone in SpiderM medium; rat catheter and Spider biofilm induced
C2_03340W_A	orf19.894		CAL0000188789	-1.33044	1.23915e-06		Ortholog(s) have guanyl-nucleotide exchange factor activity and role in retrograde transport, endosome to Golgi
CR_00310C_A	orf19.7502		CAL0000193859	-1.32952	2.0693e-05		Protein of unknown function; Hap43-induced gene; upregulated in a cyr1 null mutant; Spider biofilm induced
C6_00750C_A	orf19.3651	PGK1	CAL0000184891	-1.32936	0.0024994		Phosphoglycerate kinase; localizes to cell wall and cytoplasm; antigenic in murine/human infection; flow model biofilm, Hog1-, Hap43-, GCN-induced; repressed upon phagocytosis; repressed in Spider biofilms by Bcr1, Ndt80, Rob1, Brg1
C4_02410C_A	orf19.2762	AHP1	CAL0000178211	-1.32904	6.98776e-05		Alkyl hydroperoxide reductase; immunogenic; fluconazole-induced; amphotericin B, caspofungin, alkaline repressed; core stress response induced; Ssk1/Nrg1/Tup1/Ssn6/Hog1 regulated; flow model biofilm induced; rat catheter biofilm repressed
C1_05300C_A	orf19.434	PRD1	CAL0000179503	-1.32817	0.000131708		Putative proteinase; transcript regulated by Nrg1, Mig1, and Tup1; Hogp-induced; stationary phase enriched protein; Hap43-repressed; rat catheter biofilm repressed
CR_07190W_A	orf19.730		CAL0000200127	-1.32789	0.00115906		Ortholog(s) have GTPase activator activity and role in establishment or maintenance of actin cytoskeleton polarity, small GTPase mediated signal transduction
C3_06470W_A	orf19.7436	AAF1	CAL0000196141	-1.3278	0.00148171		Possible regulatory protein; possible adhesin-like; Glu-rich domain; production in S. cerevisiae increases endothelial cell adherence and flocculence; flow model biofilm, alkaline or caspofungin induced
C1_08510W_A	orf19.396	EAF6	CAL0000192577	-1.32769	2.78609e-06		Subunit of the NuA4 histone acetyltransferase complex; Hap43-repressed; Spider biofilm repressed
C2_09810C_A	orf19.1369		CAL0000199831	-1.3271	0.00854978		Protein with predicted peptidase domains; Hap43-repressed gene
C7_03030W_A	orf19.5158		CAL0000193692	-1.3257	0.00067382		Protein with similarity to a human gene associated with colon cancer and to orf19.5158; regulated by Gcn4, Cyr1; induced by amino acid starvation; macrophage-induced protein, macrophage-repressed; Spider biofilm induced
C7_00170W_A	orf19.7106		CAL0000175863	-1.32548	0.000149549		Has domain(s) with predicted peptidase activity and role in proteolysis
C1_09210C_A	orf19.4779		CAL0000193702	-1.32545	9.28762e-06		Putative transporter; slightly similar to the Sit1p siderophore transporter; Gcn4p-regulated; fungal-specific; induced by Mnl1p under weak acid stress
C1_08880W_A	orf19.4747	HEM14	CAL0000182679	-1.3253	0.000989805		Putative protoporphyrinogen oxidase; involved in heme biosynthesis; predicted Kex2p substrate; iron regulated transcript; Yfh1-induced; Hap43-repressed; rat catheter biofilm repressed
CR_06260W_A	orf19.3878		CAL0000177439	-1.32525	0.00460692		Protein of unknown function; flow model biofilm induced
C5_04110W_A	orf19.3893	SCW11	CAL0000194867	-1.32469	9.62891e-09		Cell wall protein; repressed in ace2 mutant; repressed in core caspofungin response; induced in high iron; possibly an essential gene, disruptants not obtained by UAU1 method; rat catheter and Spider biofilm repressed
C2_10330C_A	orf19.1745		CAL0000195586	-1.3245	0.0091322		Protein of unknown function; Hap43-repressed gene
C4_04850C_A	orf19.3794	CSR1	CAL0000185267	-1.3236	0.000842619		Transcription factor; role in zinc homeostasis and regulation of Spider biofilm matrix; mutation affects filamentous growth; can suppress S. cerevisiae rok1 mutant inviability; Spider biofilm induced; mutants for abnormal Spider biofilms
CR_03730C_A	orf19.4372		CAL0000177875	-1.32224	4.58335e-05		Predicted transmembrane transporter; rat catheter and Spider biofilm induced
C1_13920W_A	orf19.5030		CAL0000188424	-1.3219	4.51272e-05		Protein of unknown function; induced during planktonic growth
C6_01740C_A	orf19.3412	ATG15	CAL0000191921	-1.32168	5.15585e-05		Putative lipase; fungal-specific (no human or murine homolog); Hap43p-repressed gene
C6_01750C_A	orf19.3411		CAL0000178296	-1.32069	0.000448933		Ortholog of S. cerevisiae : BUD17, C. glabrata CBS138 : CAGL0M10725g, C. dubliniensis CD36 : Cd36_61840, C. parapsilosis CDC317 : CPAR2_602630 and C. auris B8441 : B9J08_005378
CR_05020W_A	orf19.651	LYP1	CAL0000175530	-1.32042	0.00484359		Putative permease; amphotericin B induced; flucytosine repressed; possibly an essential gene, disruptants not obtained by UAU1 method
C7_01990C_A	orf19.6522		CAL0000175120	-1.3201	0.000205068		Putative allantoate permease; Gcn4-regulated; Spider biofilm induced
C2_00580C_A	orf19.2069	SMF3	CAL0000177268	-1.31895	0.000615346		Putative vacuolar iron transporter; alkaline upregulated; caspofungin repressed; induced by Mnl1 under weak acid stress; Hap43-repressed
C2_06870C_A	orf19.2241	PST1	CAL0000197194	-1.31887	9.76505e-05		Flavodoxin-like protein involved in oxidative stress protection and virulence; putative 1,4-benzoquinone reductase; hyphal-induced; regulated by Cyr1, Ras1, Efg1, Nrg1, Rfg1, Tup1; Hap43-induced; Spider biofilm induced
C6_00990W_A	orf19.101	RIM9	CAL0000199348	-1.3187	0.00364547		Protein required for alkaline pH response via the Rim101 signaling pathway; ortholog of S. cerevisiae Rim9 and A. nidulans palI; Spider biofilm induced
C6_02570C_A	orf19.5526	SEC20	CAL0000190449	-1.31769	0.00235301		Essential protein; similar to S. cerevisiae Sec20p; depletion causes membrane accumulation and drug sensitivity; expression regulated by growth phase; O-mannosylation regulates proteolysis; does not complement S. cerevisiae sec20-1 mutant
C6_04480C_A	orf19.2132		CAL0000199404	-1.31757	0.00118333		Ortholog of C. dubliniensis CD36 : Cd36_65220, C. parapsilosis CDC317 : CPAR2_213740, C. auris B8441 : B9J08_003161 and Candida tenuis NRRL Y-1498 : CANTEDRAFT_92162
C4_02040W_A	orf19.4589		CAL0000195279	-1.31737	0.00379889		Ortholog(s) have polyamine oxidase activity and role in pantothenate biosynthetic process, spermine catabolic process
C5_00750C_A	orf19.577		CAL0000174014	-1.31708	0.00099323		Predicted protein tyrosine phosphatase; rat catheter biofilm induced
C6_00150W_A	orf19.6322	ARD	CAL0000174204	-1.31585	2.59222e-05		D-arabitol dehydrogenase, NAD-dependent (ArDH); enzyme of D-arabitol and D-arabinose catabolism; D-arabitol is a marker for active infection in humans; rat catheter and Spider biofilm induced
C2_03840C_A	orf19.837.1	INO4	CAL0000183799	-1.31524	0.00566066		Transcription factor; activator that forms a heterodimer with Ino2; likely regulates genes involved in phosphatidylcholine and phosphatidylinositol biosynthesis, fatty acid beta-oxidation, and peroxisome biogenesis; gene has intron
C1_05910W_A	orf19.2458		CAL0000178486	-1.31387	0.000285139		Protein of unknown function; flow model, rat catheter and Spider biofilm induced
CR_10610C_A	orf19.7644		CAL0000187239	-1.31372	0.000165128		Ortholog(s) have ubiquitin protein ligase activity, role in anaphase-promoting complex-dependent catabolic process, protein ubiquitination and anaphase-promoting complex localization
C1_09200W_A	orf19.4778	LYS142	CAL0000198710	-1.31239	0.00137719		Zn(II)2Cys6 transcription factor; has similarity to S. cerevisiae Lys14, involved in the regulation of lysine biosynthesis genes; fungal-specific
C1_08800W_A	orf19.4738		CAL0000189668	-1.31203	0.000458172		Ortholog(s) have integral component of endoplasmic reticulum membrane localization
C3_03360W_A	orf19.333	FCY2	CAL0000197551	-1.31126	0.000267907		Purine-cytosine permease of pyrimidine salvage; mutation associated with resistance to flucytosine in clinical isolates; transposon mutation affects filamentation; farnesol-upregulated in biofilm
C4_02860W_A	orf19.2710		CAL0000177434	-1.31116	5.69581e-05		Ortholog(s) have enzyme activator activity and role in chromosome segregation
C2_09670C_A	orf19.1387		CAL0000176016	-1.31106	9.77281e-06		Ortholog(s) have 4 iron, 4 sulfur cluster binding, ATPase activity, role in iron-sulfur cluster assembly, tRNA wobble uridine modification and Nbp35-Cfd1 ATPase complex, cytoplasm localization
C1_05030C_A	orf19.57	PSF2	CAL0000196709	-1.31091	0.00158012		Ortholog(s) have role in DNA-dependent DNA replication, double-strand break repair via break-induced replication, mitotic DNA replication
C1_09000W_A	orf19.4756		CAL0000194856	-1.31084	0.00742845		Ortholog of S. cerevisiae : YTP1, C. dubliniensis CD36 : Cd36_08490, C. parapsilosis CDC317 : CPAR2_801590, C. auris B8441 : B9J08_004547 and Candida tenuis NRRL Y-1498 : CANTEDRAFT_109732
C4_03990C_A	orf19.1208		CAL0000196550	-1.30917	0.00320424		Predicted ORF in the Major Repeat Sequence on chromosome 4; member of a family encoded by FGR6-related genes in the RB2 repeat sequence
CR_10030W_A	orf19.7579	FGR34	CAL0000192604	-1.30898	3.055e-05		Protein lacking an ortholog in S. cerevisiae; transposon mutation affects filamentous growth
C7_01230C_A	orf19.6905		CAL0000186658	-1.30878	2.5774e-05		Has domain(s) with predicted LPPG:FO 2-phospho-L-lactate transferase activity
C2_03260W_A	orf19.904		CAL0000191283	-1.30848	5.99713e-05		Ortholog(s) have cytoplasm, nucleus localization
CR_01730W_A	orf19.2568	IFU5	CAL0000197450	-1.30705	7.20839e-06		Predicted membrane protein involved in cell wall maintenance; estradiol-induced; upregulation associated with CDR1 and CDR2 overexpression or fluphenazine; putative drug-responsive regulatory site; Hap43p-repressed; Tac1p-regulated
C2_05810W_A	orf19.5204		CAL0000193117	-1.30624	0.0119399		Ortholog(s) have role in cellular response to methylmercury
C2_03290W_A	orf19.899		CAL0000186796	-1.30591	0.00583818		Ortholog of C. dubliniensis CD36 : Cd36_18040, C. parapsilosis CDC317 : CPAR2_211790, C. auris B8441 : B9J08_004373 and Candida tenuis NRRL Y-1498 : CANTEDRAFT_109928
CR_03620C_A	orf19.4380.1		CAL0000182841	-1.30545	0.00201336		Ortholog(s) have role in mitochondrial genome maintenance and integral component of mitochondrial inner membrane localization
C1_07870C_A	orf19.5058	SMI1	CAL0000199204	-1.30533	2.16237e-05		Cell wall biosynthesis protein; Hap43, caspofungin-repressed; Cyr1-induced in hyphal cells; reduced biofilm cell wall glucan in mutant; possibly essential (UAU1 method); flow model biofilm induced
C5_04870W_A	orf19.3973		CAL0000179422	-1.30511	0.000217802		Ortholog of S. cerevisiae HUA1, which is a cytoplasmic zinc finger domain protein with similarity to Type I J-proteins; flow model biofilm induced
CR_02510W_A	orf19.173		CAL0000194701	-1.30479	0.00654476		C2H2 transcription factor; induced by Mnl1 under weak acid stress
C2_03140C_A	orf19.5782		CAL0000190623	-1.30423	1.57779e-05		Ortholog(s) have phospholipase activity, role in cardiolipin metabolic process, phosphatidylethanolamine metabolic process, phospholipid metabolic process and mitochondrial matrix localization
C5_02940C_A	orf19.4318	MIG1	CAL0000184758	-1.30416	5.56729e-08		C2H2 transcription factor; repressor; regulates genes for carbon source utilization; Tup1-dependent and independent functions; hyphal, Hap43 and caspofungin repressed; Spider and flow model biofilm induced
C5_01420W_A	orf19.4132		CAL0000181755	-1.304	0.00243829		Protein of unknown function; UPF0057 protein family member; localizes to the plasma membrane; Spider biofilm induced
C1_06520C_A	orf19.6261	BPH1	CAL0000197663	-1.304	0.00660975		Ortholog of S. cerevisiae Bph1; a putative ortholog of human Chediak-Higashi syndrome protein and murine beige gene implicated in disease syndromes involving defective lysosomal trafficking; mutant is viable
CR_03330W_A	orf19.2391		CAL0000193803	-1.30301	5.54645e-05		Putative protein of unknown function; Hap43p-repressed gene; S. cerevisiae ortholog YKR023W localizes to mitochondria
C2_07210C_A	orf19.2277	TPK2	CAL0000181882	-1.30288	3.86904e-05		cAMP-dependent protein kinase catalytic subunit; isoform of Tpk1; involved in regulation of filamentation, phenotypic switching and mating; needed for epithelial cell damage, engulfment and oral virulence in mice
C6_00870C_A	orf19.88	ILV5	CAL0000180692	-1.30219	0.000126215		Ketol-acid reductoisomerase; antigenic; regulated by Gcn4; GlcNAc, amino acid starvation (3-AT)-induced; macrophage-repressed protein; protein present in exponential and stationary phase; flow model and Spider biofilm repressed
C3_07260C_A	orf19.6773	ECM29	CAL0000189348	-1.30179	0.0057076		Putative scaffold protein; assists in association of the proteasome core particle with the regulatory particle; ortholog of S. cerevisiae Ecm29; transposon mutation affects filamentous growth; flow model biofilm repressed
CR_00380W_A	orf19.7495		CAL0000198246	-1.30051	0.00115519		Protein with NADPH oxidoreductase containing flavin mononucleotide (FMN) domain; induced by nitric oxide
C6_00140C_A	orf19.6323	HPA2	CAL0000189823	-1.30044	0.00237237		Ortholog(s) have D-amino-acid N-acetyltransferase activity, N-acetyltransferase activity and role in D-amino acid metabolic process, cellular detoxification of nitrogen compound, protein acetylation
C1_08610C_A	orf19.409		CAL0000188012	-1.3	0.00116465		Ortholog of S. cerevisiae Aim38/Rcf2, cytochrome c oxidase subunit; plasma membrane localized; Hap43-repressed; induced in oralpharyngeal candidasis; flow model biofilm induced; Spider biofilm repressed
C3_05550C_A	orf19.6990		CAL0000190365	-1.29874	0.000868698		Putative peptidyl-prolyl cis-trans isomerase; predicted endoplasmic reticulum (ER) localization
C5_04360C_A	orf19.3922		CAL0000194158	-1.29857	0.00345131		Possible pyrimidine 5' nucleotidase; protein present in exponential and stationary growth phase yeast cultures; Hap43p-repressed gene
C1_01360C_A	orf19.3325		CAL0000195378	-1.29746	0.00520654		Putative glycogen synthesis initiator; regulated by Efg1 and Efh1; Hog1-repressed; colony morphology-related gene regulation by Ssn6; induced by prostaglandins; flow model biofilm induced
C2_00930C_A	orf19.2031	VPS24	CAL0000175132	-1.29654	0.00269966		Protein similar to S. cerevisiae Vps24p, which is a member of the ESCRT III protein sorting complex; downregulated upon adherence to polystyrene
C3_04580C_A	orf19.5917	STP3	CAL0000188272	-1.29615	0.00165943		Transcription factor; regulates SAP2, OPT1 expression and thereby protein catabolism for nitrogen source; activated via amino-acid-induced proteolytic processing; macrophage/pseudohyphal-repressed; Spider biofilm repressed
CR_06380C_A	orf19.727		CAL0000195293	-1.29589	0.00414203		Predicted ORF overlapping the Major Repeat Sequence on chromosome R; member of a family encoded by FGR6-related genes in the RB2 repeat sequence
C1_06850W_A	orf19.6225	PCL7	CAL0000179255	-1.29566	0.00844389		Putative cyclin-like protein; possible Pho85 cyclin; hyphal repressed; induced by Mnl1 under weak acid stress
C3_02860W_A	orf19.277	THI6	CAL0000179143	-1.29451	0.00946769		Putative thiamin-phosphate pyrophosphorylase, hydroxyethylthiazole kinase; fungal-specific; Spider biofilm induced
C3_02410C_A	orf19.229		CAL0000185484	-1.29407	3.32899e-05		Ortholog(s) have ubiquitin-protein transferase activity, role in ubiquitin-dependent protein catabolic process and chromosome, centromeric region, site of double-strand break localization
C5_01760C_A	orf19.3199	PIKA	CAL0000190377	-1.29376	0.00039065		Phosphatidylinositol 4-kinase; controls levels of phosphatidylinositol-4-phosphate (PI(4)P) in the Golgi; non-sex gene located in MTLa mating-type-like locus; nonidentical gene encoding PI(4)P kinase, PIKALPHA, located in MTLalpha locus
C7_01100C_A	orf19.6896		CAL0000199206	-1.29363	0.0019944		Predicted ORF overlapping the Major Repeat Sequence on chromosome 7; member of a family encoded by FGR6-related genes in the RB2 repeat sequence
C1_08780W_A	orf19.4736		CAL0000197686	-1.2931	0.000127898		Ortholog(s) have alkaline phosphatase activity, zinc ion sensor activity, role in nicotinamide nucleotide metabolic process, protein dephosphorylation and extracellular region, fungal-type vacuole, fungal-type vacuole membrane localization
C3_06290W_A	orf19.7403		CAL0000183453	-1.29293	1.75257e-05		Ortholog of S. cerevisiae : YML020W, C. glabrata CBS138 : CAGL0G07062g, C. dubliniensis CD36 : Cd36_86190, C. parapsilosis CDC317 : CPAR2_404740 and C. auris B8441 : B9J08_000043
C1_09660W_A	orf19.4829	DOA1	CAL0000180586	-1.29168	1.45242e-06		WD repeat protein; required for ubiquitin-mediated protein degradation; role in control of cellular ubiquitin levels; may promote efficient NHEJ in postdiauxic/stationary phase; Spider biofilm repressed
C2_00420W_A	orf19.2089		CAL0000182415	-1.29164	0.00180444		Ortholog of Nyv1, v-SNARE component of the vacuolar SNARE complex involved in vesicle fusion in S. cerevisiae; Hap43-repressed gene
C5_05260W_A	orf19.4019		CAL0000185442	-1.29135	0.00829642		Regulatory subunit of protein phosphatase PP4; required for recovery from filamentation induced by DNA damage; mutants show increased virulence
C2_08620W_A	orf19.3615		CAL0000175986	-1.29133	0.000749919		Protein of unknown function; induced in core caspofungin response; expression upregulated in an ssr1 null mutant; induced by nitric oxide independent of Yhb1p
C7_04290W_A	orf19.7139		CAL0000182244	-1.29078	0.00346889		Ortholog(s) have role in mRNA splicing, via spliceosome
C2_04660C_A	orf19.147	YAK1	CAL0000193813	-1.29028	0.000311027		Predicted serine-threonine protein kinase; involved in hyphal growth regulation and biofilm formation; flow model biofilm induced; induced in core caspofungin response
CR_03140C_A	orf19.2411		CAL0000199850	-1.28963	0.0014081		Putative endosomal SNARE; role in protein transport; rat catheter and Spider biofilm induced
C5_01920C_A	orf19.3180		CAL0000199572	-1.28911	0.000847342		Ortholog(s) have phosphatidylinositol-4,5-bisphosphate 5-phosphatase activity, role in phosphatidylinositol dephosphorylation and endoplasmic reticulum localization
C2_06780C_A	orf19.2229		CAL0000180644	-1.28843	0.00229806		Ortholog(s) have ubiquitin-protein transferase activity, role in protein ubiquitination, response to ethanol, septin ring assembly and cytoplasm, nucleus localization
C4_05140C_A	orf19.744	GDB1	CAL0000189511	-1.28797	0.00111003		Putative glycogen debranching enzyme; expression is regulated upon white-opaque switch; regulated by Nrg1, Tup1; rat catheter biofilm repressed
C1_14120C_A	orf19.7218	RBE1	CAL0000190649	-1.28741	0.000106241		Pry family cell wall protein; Rim101, Efg1, Ssn6, alkaline repressed; O-glycosylation; no GPI anchor predicted; ketoconazol induced; regulated by Sef1, Sfu1, Hap4; flow model biofilm induced; rat catheter and Spider biofilm repressed
C2_10870W_A	orf19.5370		CAL0000182998	-1.28714	0.000938431		Ortholog(s) have fungal-type vacuole membrane localization
C2_02730W_A	orf19.5833		CAL0000194981	-1.28643	7.65161e-07		Ortholog(s) have SUMO binding, polyubiquitin modification-dependent protein binding, ubiquitin binding activity
C1_06650W_A	orf19.6246		CAL0000187951	-1.28633	0.000448348		Ortholog(s) have peptide alpha-N-acetyltransferase activity and role in N-terminal peptidyl-methionine acetylation, mitochondrion inheritance, regulation of actin cytoskeleton organization, ubiquitin-dependent ERAD pathway
C3_06280W_A	orf19.7404		CAL0000177340	-1.28577	0.00112644		Catabolic L-serine (L-threonine) deaminase;, catalyzes degradation of L-serine and L-threonine; required to use serine or threonine as a sole nitrogen source; Spider biofilm repressed
CR_05380C_A	orf19.5286	YCP4	CAL0000193139	-1.28567	3.87893e-06		Flavodoxin-like protein involved in oxidative stress protection and virulence; flow model, rat catheter and Spider biofilm repressed
C1_01810C_A	orf19.4543	UGA2	CAL0000192412	-1.28485	0.00127774		Predicted succinate semialdehyde dehydrogenase; predicted role in glutamate catabolism; transcription regulated by Mig1, Tup1, Gcn4; mutants are viable
C4_06390W_A	orf19.2896	SOU1	CAL0000190633	-1.28404	0.00415677		Enzyme involved in utilization of L-sorbose; has sorbitol dehydrogenase, fructose reductase, and sorbose reductase activities; NAD-binding site motif; transcriptional regulation affected by chromosome 5 copy number; Hap43p-induced gene
C2_00490W_A	orf19.2078		CAL0000174052	-1.28392	0.00118544		Ortholog(s) have role in Golgi to vacuole transport and early endosome, trans-Golgi network localization
C4_03810W_A	orf19.1297		CAL0000183168	-1.28382	0.00340538		Ortholog(s) have phosphatidylinositol-3-phosphate binding activity and role in autophagy of mitochondrion, cytoplasm to vacuole transport by the Cvt pathway, early endosome to Golgi transport, macroautophagy
C3_06850W_A	orf19.6817	FCR1	CAL0000194585	-1.28346	0.000101686		Transcription factor; repressor of fluconazole/ketoconazole/brefeldin A resistance; Tn mutation enhances filamentation; partially rescues S. cerevisiae pdr1 pdr3 fluconazole sensitivity; rat catheter biofilm induced/Spider biofilm repressed
C2_01540W_A	orf19.1461		CAL0000190647	-1.28297	0.0139874		S. pombe ortholog SPCC576.01c is a predicted sulfonate dioxygenase; possibly transcriptionally regulated upon hyphal formation; Spider biofilm induced
C2_00290W_A	orf19.2104		CAL0000184750	-1.27946	0.000183177		Ortholog(s) have ATPase activator activity, chaperone binding activity
C2_07720C_A	orf19.2210		CAL0000184439	-1.27899	0.000641326		Protein of unknown function; Spider biofilm induced
C3_06870W_A	orf19.6814	TDH3	CAL0000197744	-1.27783	0.00240836		NAD-linked glyceraldehyde-3-phosphate dehydrogenase; binds fibronectin, laminin; at cell surface; antigenic in infection; farnesol-repressed; stationary phase-enriched; GlcNAc-induced; flow model biofilm induced; Spider biofilm repressed
C5_02380W_A	orf19.4246		CAL0000194450	-1.27781	2.07561e-06		Protein with similarity to S. cerevisiae Ykr070w; Tn mutation affects filamentation; Hog1-repressed; colony morphology-related gene regulation by Ssn6p; induced during cell wall regeneration; possibly essential
C3_02140C_A	orf19.1632		CAL0000193825	-1.27759	8.2365e-05		Has domain(s) with predicted catalytic activity and role in carbohydrate metabolic process
CR_08250C_A	orf19.6387	HSP104	CAL0000200274	-1.27741	0.00116358		Heat-shock protein; roles in biofilm and virulence; complements chaperone, prion activity in S. cerevisiae; guanidine-insensitive; heat shock/stress induced; repressed in farnesol-treated biofilm; sumoylation target; Spider biofilm induced
C1_11470C_A	orf19.656	DPP1	CAL0000186353	-1.27732	0.0038399		Putative diacylglycerol pyrophosphate phosphatase of diacylglycerol production for phospholipid biosynthesis; downregulation correlates with clinical development of fluconazole resistance
CR_03000C_A	orf19.2863		CAL0000195590	-1.27663	0.00183981		Ortholog of C. dubliniensis CD36 : Cd36_28090, C. parapsilosis CDC317 : CPAR2_802560, C. auris B8441 : B9J08_000343 and Candida tenuis NRRL Y-1498 : CANTEDRAFT_104949
C4_00580W_A	orf19.4185		CAL0000188755	-1.27658	0.00848686		Ortholog(s) have phosphatase activity, phosphoprotein phosphatase activity, thiosulfate sulfurtransferase activity and role in dephosphorylation
C2_10600W_A	orf19.5339		CAL0000195219	-1.27649	0.00439691		Ortholog of S. cerevisiae Spg5; required for proteasome assembly during quiescence; transcript detected on high-resolution tiling arrays; Spider biofilm induced
C4_04710W_A	orf19.3811	GYP1	CAL0000181837	-1.27562	0.00147171		Putative Cis-golgi GTPase-activating protein; required for hyphen growth and virulence; transcript regulated by Nrg1, Mig1, and Tup1
C1_09380W_A	orf19.4800	RIM20	CAL0000180949	-1.27499	0.000721007		Protein involved in the pH response pathway; binds to the transcription factor Rim101 and may serve as a scaffold to facilitate the C-terminal proteolytic cleavage that activates Rim101; required for alkaline pH-induced hyphal growth
C2_07430C_A	orf19.1888		CAL0000198549	-1.27497	0.000417645		Putative nicotinamide riboside hydrolase; cleaves N-glycosidic bonds in nucleosides; pyrimidine salvage and nicotinamide riboside salvage pathways; Spider biofilm induced
CR_06820W_A	orf19.1852		CAL0000192119	-1.27484	0.000306908		Ortholog(s) have mitochondrion localization
C1_10280C_A	orf19.4898		CAL0000198473	-1.2746	0.000239374		Putative protein of unknown function; induced by prostaglandins
C6_00280W_A	orf19.1187	CPH2	CAL0000181382	-1.27445	0.000642866		Myc-bHLH transcription factor; promotes hyphal growth; directly regulates Tec1 to induce hypha-specific genes; probably homodimeric, phosphorylated; required for colonization of the mouse GI tract; rat catheter and Spider biofilm induced
C3_01940C_A	orf19.1654		CAL0000190135	-1.27415	0.00143213		Predicted membrane protein; induced by prostaglandins
C1_14000C_A	orf19.7207	DOA4	CAL0000183207	-1.27351	0.00212715		Ortholog of S. cerevisiae Doa4;, a ubiquitin hydrolase involved in recycling ubiquitin from proteasome-bound ubiquitinated intermediates; oxidative stress-induced via Cap1; mutants are viable
CR_00220W_A	orf19.7512		CAL0000200898	-1.27303	0.00682566		Has domain(s) with predicted electron transfer activity, heme binding, iron ion binding, monooxygenase activity, oxidoreductase activity and acting on paired donors, more
C4_01960C_A	orf19.4596		CAL0000185863	-1.273	0.000182464		Protein of unknown function; Spider biofilm induced
C4_05900C_A	orf19.1277		CAL0000190383	-1.27284	0.0130948		Protein of unknown function; Rgt1, Hap43-repressed; flow model biofilm induced; Spider biofilm induced
C5_03870C_A	orf19.1107		CAL0000183467	-1.27107	0.00858594		Protein of unknown function; Spider biofilm induced
C7_04280C_A	orf19.7140		CAL0000179622	-1.27081	0.000209967		Putative catechol o-methyltransferase; stationary phase enriched protein; transcription upregulated in clinical isolates from HIV+ patients with oral candidiasis; Spider biofilm repressed
C2_01000W_A	orf19.2023	HGT7	CAL0000198671	-1.26898	0.00506669		Putative MFS glucose transporter; glucose, fluconazole, Snf3 induced, expressed at high glucose; 20 member C. albicans glucose transporter family; 12 TM regions predicted; flow model biofilm induced; Spider biofilm repressed
C7_02020W_A	orf19.6517	RAD14	CAL0000195624	-1.26814	0.00352556		Putative DNA repair protein; transcription is regulated upon yeast-hyphal switch; flucytosine repressed
C1_03400W_A	orf19.3041		CAL0000188375	-1.26767	1.36551e-07		Ortholog(s) have ubiquitin protein ligase binding activity
C6_04470C_A	orf19.2131		CAL0000184186	-1.26747	5.91418e-05		Ortholog(s) have ubiquitin protein ligase activity, ubiquitin-protein transferase activity
C1_01650W_A	orf19.3355	ISN1	CAL0000179159	-1.26747	0.00120372		Putative inosine 5'-monophosphate 5'-nucleotidase; fungal-specific (no human or murine homolog)
C3_06700C_A	orf19.7459		CAL0000189293	-1.26669	0.00283842		Putative mitochondrial protein with a predicted role in respiratory growth; fluconazole-induced; ketoconazole-repressed; mutants display a strong defect in flow model biofilm formation; Spider biofilm induced
C4_02300W_A	orf19.2772	HOS3	CAL0000178358	-1.26659	0.000158401		Histone deacetylase; similar to S. cerevisiae Hos3p; greater expression and longer mRNA in white cells, compared to opaque cells; has conserved deacetylation motif
CR_04760C_A	orf19.6316		CAL0000183025	-1.26611	0.0041036		Predicted membrane transporter, member of the L-amino acid transporter-3 (LAT3) family, major facilitator superfamily (MFS)
C3_07490W_A	orf19.6739		CAL0000187913	-1.26361	0.000151023		Ortholog(s) have phosphopentomutase activity and role in guanosine catabolic process, inosine catabolic process, purine ribonucleoside salvage
C1_00490C_A	orf19.6059	TTR1	CAL0000190988	-1.26349	0.000575526		Putative glutaredoxin; described as a glutathione reductase; induced by human neutrophils and benomyl treatment; alkaline repressed; regulated by Gcn2 and Gcn4; required for virulence in mouse model; Spider biofilm induced
C2_08940C_A	orf19.212	VPS28	CAL0000187534	-1.2624	0.000296069		ESCRT I protein sorting complex subunit; involved in Rim8 processing and proteolytic activation of Rim101, which regulates pH response; role in echinocandin, azole sensitivity
C7_02630W_A	orf19.3701		CAL0000192065	-1.26206	0.00436462		Protein of unknown function; mutants are viable; ortholog of S. cervisiae Art10, a protein of unknown function
C3_07010W_A	orf19.6800	POS5	CAL0000199707	-1.26193	0.00115815		Protein similar to S. cerevisiae Pos5p, a mitochondrial NADH kinase involved in the oxidative stress response; planktonic growth-induced gene; likely to be essential for growth, based on an insertional mutagenesis strategy
C2_03270W_A	orf19.903	GPM1	CAL0000185566	-1.26149	0.00602856		Phosphoglycerate mutase; surface protein that binds host complement Factor H and FHL-1; antigenic; fluconazole, or amino acid starvation (3-AT) induced, farnesol-repressed; Hap43, flow model biofilm induced; Spider biofilm repressed
C2_02010C_A	orf19.1515	CHT4	CAL0000185677	-1.26138	0.00372924		Chitinase; similar to S. cerevisiae sporulation-specific Cts2p; functionally complements A. gossypii cts2 mutant sporulation defect; homozygous null mutation causes no obvious defects; transcription decreases upon yeast-to-hyphal switch
C3_00480C_A	orf19.5417	DOT5	CAL0000195251	-1.26056	0.00740057		Putative nuclear thiol peroxidase; alkaline downregulated; sumoylation target; Spider and flow model biofilm induced
C4_02690W_A	orf19.2730		CAL0000199586	-1.26051	0.00350397		Has domain(s) with predicted zinc ion binding activity
C1_08760W_A	orf19.4734		CAL0000201126	-1.25958	0.00479087		Protein of unknown function; Hap43-repressed
C5_05450C_A	orf19.4044	MUM2	CAL0000175753	-1.25938	0.000475721		Protein similar to S. cerevisiae Mum2, a protein essential for meiotic DNA replication and sporulation; induced by alpha pheromone in SpiderM medium; transcript regulated by Tup1
C1_00090W_A	orf19.6103		CAL0000185968	-1.25929	0.0146271		Ortholog(s) have role in ascospore formation, ascospore wall assembly, ascospore-type prospore membrane formation and cytosol, prospore membrane localization
C1_01830C_A	orf19.4540	UBC8	CAL0000197909	-1.25843	0.000363635		Predicted ubiquitin-conjugating enzyme that negatively regulates gluconeogenesis by mediating the glucose-induced ubiquitination of fructose-1,6-bisphosphatase; induced by alpha pheromone in SpiderM medium
CR_09340W_A	orf19.7329		CAL0000196948	-1.2583	0.000359349		Ortholog(s) have ubiquitin conjugating enzyme activity, ubiquitin-protein transferase activity
C3_04800C_A	orf19.5943		CAL0000184816	-1.25802	3.89168e-05		Ortholog(s) have role in peroxisome organization and peroxisomal membrane localization
C1_10460W_A	orf19.988		CAL0000184780	-1.2579	0.0042181		Protein of unknown function; oral infection upregulated gene; upregulated in strains from HIV+ patients with oral candidiasis; mutants have reduced ability to damage oral epithelial cells; transcript possibly regulated upon hyphal formation
C5_03740W_A	orf19.1121		CAL0000174334	-1.25727	0.00741446		Ortholog of C. dubliniensis CD36 : Cd36_53470, Candida tenuis NRRL Y-1498 : CANTEDRAFT_93324, Candida tropicalis NEW ASSEMBLY : CTRG1_05538 and Spathaspora passalidarum NRRL Y-27907 : SPAPADRAFT_55715
C6_01830W_A	orf19.3401	CTA1	CAL0000196055	-1.25694	1.16639e-05		Protein similar to S. cerevisiae Mos10p, which affects S. cerevisiae filamentous growth; activates transcription in 1-hybrid assay in S. cerevisiae; protein levels increase under weak acid stress; nonessential
C2_07060W_A	orf19.2261		CAL0000197531	-1.25692	0.00526195		Ortholog(s) have RNA binding activity, role in mRNA splicing, via spliceosome and U2 snRNP, U2-type prespliceosome localization
C3_01360C_A	orf19.1715	IRO1	CAL0000179014	-1.25667	1.46295e-05		Protein with a role in iron utilization, pathogenesis; both IRO1 and adjacent URA3 are mutated in strain CAI4; suppresses S. cerevisiae aft1 mutant low-iron growth defect; hyphal-induced; reports differ about iron regulation
C2_05560W_A	orf19.6868		CAL0000200070	-1.25594	0.000645849		Putative NADPH-dependent methylglyoxal reductase; homozygous transposon insertion causes decreased colony wrinkling under filamentous growth-inducing conditions, but does not block true hyphal formation in liquid media
C1_14530W_A	orf19.7271		CAL0000180728	-1.25448	0.00074991		Protein of unknown function; transcript detected on high-resolution tiling arrays
C7_03360W_A	orf19.1339	CPY1	CAL0000177922	-1.25394	9.61448e-10		Carboxypeptidase Y; transcript regulated at yeast-hypha transition or macrophage response; induced human neutrophils; regulated by Gcn2 and Gcn4; putative N-glycosylation
C6_00700C_A	orf19.3659		CAL0000178934	-1.25387	0.00251537		Putative CTD phosphatase; role in dephosphorylation of RNA polymerase II C-terminal domain, transcription from RNA polymerase II promoter; flow model biofilm induced
C6_01100W_A	orf19.117		CAL0000200439	-1.25372	0.000178134		t-SNARE protein required for secretory vesicle-membrane fusion
C1_09690W_A	orf19.4833	MLS1	CAL0000178842	-1.25367	0.00114249		Malate synthase; glyoxylate cycle enzyme; no mammalian homolog; regulated upon white-opaque switch; phagocytosis, strong oxidative stress induced; stationary phase enriched; flow model biofilm repressed; rat catheter, Spider biofilm induced
C1_09850C_A	orf19.4850		CAL0000174016	-1.25317	0.000338687		Ortholog of S. cerevisiae : CUB1, C. dubliniensis CD36 : Cd36_09270, C. parapsilosis CDC317 : CPAR2_803450, C. auris B8441 : B9J08_002739 and Candida tenuis NRRL Y-1498 : CANTEDRAFT_131760
C2_02920W_A	orf19.5813		CAL0000185278	-1.25304	0.00278832		Putative adhesin-like protein; upregulated during growth in the mouse cecum; flow model, rat catheter and Spider biofilm induced
C1_10320W_A	orf19.4903		CAL0000183720	-1.253	0.00181698		Ortholog(s) have N-acetylglucosaminylphosphatidylinositol deacetylase activity
C1_05670W_A	orf19.2484		CAL0000183285	-1.25293	0.00059654		Has domain(s) with predicted peptidase activity and role in proteolysis
C1_00310W_A	orf19.6077		CAL0000201857	-1.25275	4.15093e-07		Putative protein of unknown function; shows colony morphology-related gene regulation by Ssn6p
C5_03620W_A	orf19.6674	BTS1	CAL0000181440	-1.25216	0.000271696		Putative geranylgeranyl diphosphate synthase; repressed by benomyl treatment; Spider biofilm induced
CR_08060C_A	orf19.589	VPS21	CAL0000181874	-1.25192	0.000346043		Late endosomal Rab small monomeric GTPase involved in transport of endocytosed proteins to the vacuole; involved in filamentous growth and virulence; Spider biofilm induced
C6_02580W_A	orf19.5527		CAL0000199590	-1.25188	0.00368961		Protein with a predicted role in 5.8S rRNA processing; flow model biofilm induced
C1_08540C_A	orf19.399		CAL0000177447	-1.25166	1.64165e-05		Putative serine/threonine protein kinase; possibly an essential gene, disruptants not obtained by UAU1 method
CR_00600C_A	orf19.7473		CAL0000194294	-1.25085	0.000520314		Ortholog(s) have role in endocytosis and actin cortical patch localization
CR_08710W_A	orf19.6448		CAL0000179919	-1.25077	0.000265845		Protein of unknown function; Spider biofilm repressed
C6_01300W_A	orf19.137		CAL0000183283	-1.2503	0.00738892		Putative transferase involved in phospholipid biosynthesis; induced by alpha pheromone in SpiderM medium
CR_05390W_A	orf19.5285	PST3	CAL0000180388	-1.25012	0.00238278		Flavodoxin-like protein involved in oxidative stress protection and virulence; YNB biofilm induced; stationary phase enriched protein; rat catheter and Spider biofilm repressed
C1_01780C_A	orf19.4546	HOL4	CAL0000187281	-1.24977	0.000975463		Putative ion transporter; alkaline induced by Rim101; Plc1-regulated; caspofungin repressed; rat catheter and Spider biofilm induced
C1_03990W_A	orf19.4474		CAL0000194949	-1.24974	0.00889016		Ortholog(s) have proteasome binding activity and role in cellular response to arsenic-containing substance, proteasome-mediated ubiquitin-dependent protein catabolic process
C2_00540W_A	orf19.2073		CAL0000184585	-1.24878	0.00342681		Protein with a multidrug and toxin extrusion protein domain; induced by Mnl1 under weak acid stress
C3_00540C_A	orf19.5409		CAL0000189621	-1.24866	0.0127055		Protein with a positive role in the multivesicular body sorting pathway; rat catheter biofilm repressed
C2_03310C_A	orf19.897		CAL0000174239	-1.24802	0.000724568		ESCRT III complex protein; role in multivesicular body (MVB) trafficking; required for processing of Rim8; Bcr1-repressed in RPMI a/a biofilms
C4_04250W_A	orf19.1424		CAL0000193728	-1.24797	0.00196579		Predicted membrane transporter, member of the oxalate:formate antiporter (OFA) family, major facilitator superfamily (MFS)
C1_12410C_A	orf19.5224		CAL0000187991	-1.24781	0.00179254		Putative serine/threonine protein kinase; predicted role in sphingolipid-mediated signaling pathway that controls endocytosis; mRNA binds She3 and is localized to hyphal tips
C4_07200C_A	orf19.3083		CAL0000184667	-1.24639	0.000173957		Putative lipid phosphatase of the endoplasmic reticulum; role in DNA repair, actin cytoskeleton organization, cellular manganese ion homeostasis; Spider biofilm repressed
C2_01250W_A	orf19.1999		CAL0000190156	-1.24615	0.0103805		Protein of unknown function; transcript detected on high-resolution tiling arrays
C4_00320C_A	orf19.5660		CAL0000180312	-1.24592	0.00613965		Ortholog(s) have ubiquitin protein ligase activity and role in protein import into peroxisome matrix, protein polyubiquitination, protein ubiquitination
C1_12170C_A	orf19.5247		CAL0000186464	-1.24578	0.00104658		Has domain(s) with predicted protein tyrosine phosphatase activity
C2_03390C_A	orf19.882	HSP78	CAL0000189244	-1.24526	0.000737328		Heat-shock protein; regulated by macrophage response, Nrg1, Mig1, Gcn2, Gcn4, Mnl1p; heavy metal (cadmium) stress-induced; stationary phase enriched protein; rat catheter and Spider biofilm induced
C2_01660C_A	orf19.1477		CAL0000177781	-1.24484	0.0130301		Protein of unknown function; possible ER protein; Hap43p-repressed; Spider biofilm induced
C6_03340C_A	orf19.5622	GLC3	CAL0000188820	-1.24349	0.00889357		Putative 1,4-glucan branching enzyme; fluconazole-induced; colony morphology-related gene regulation by Ssn6; stationary phase enriched protein
C6_00390W_A	orf19.1201		CAL0000178091	-1.24292	0.00952011		Ortholog(s) have serine-tRNA ligase activity, role in mitochondrial seryl-tRNA aminoacylation, spore germination and mitochondrion localization
C7_03520W_A	orf19.6684	PNC1	CAL0000183035	-1.24271	0.00824161		Putative nicotinamidase, involved in NAD salvage pathway; decreased transcription is observed in an azole-resistant strain that overexpresses MDR1
CR_08300C_A	orf19.6396		CAL0000194621	-1.24252	0.00729146		Putative patatin-like phospholipase; similar to S. cerevisiae Nte1p, which is predicted to be a membrane protein; antigenic during human oral infection; Hap43p-repressed gene
C3_05930W_A	orf19.7374	CTA4	CAL0000200226	-1.24223	0.000134877		Zn(II)2Cys6 transcription factor; regulates formation of mating projections and same-sex mating; induced by nitric oxide; induced by Mnl1 under weak acid stress; repressed upon adherence to polystyrene; Hap43-repressed
C5_02030W_A	orf19.3168	RPN8	CAL0000190180	-1.2422	1.40914e-05		Putative regulatory subunit of the 26S proteasome; mutation confers hypersensitivity to amphotericin B; regulated by Mig1, Gcn2 and Gcn4; Spider biofilm repressed
C1_12400C_A	orf19.5225		CAL0000184393	-1.24214	0.00222784		Ortholog of Candida albicans WO-1 : CAWG_00201
C6_03260W_A	orf19.5614		CAL0000187941	-1.24211	1.91555e-06		Putative ribonuclease H1; possibly an essential gene, disruptants not obtained by UAU1 method; flow model biofilm induced; Spider biofilm induced
C5_02190C_A	orf19.4225.1		CAL0000196185	-1.2419	0.00622007		Ortholog(s) have oxoglutarate dehydrogenase (succinyl-transferring) activity, structural constituent of ribosome activity and role in 2-oxoglutarate metabolic process, tricarboxylic acid cycle
CR_02820W_A	orf19.2841	PGM2	CAL0000201506	-1.2418	0.00612496		Ortholog of S. cerevisiae Pgm2; induced in planktonic culture; Tye7p-regulated; flow model biofilm induced; rat catheter biofilm repressed
C3_07360W_A	orf19.6755		CAL0000187691	-1.2417	0.00539359		Ortholog(s) have D-lactate dehydrogenase (cytochrome) activity, role in lactate catabolic process and mitochondrial inner membrane, mitochondrion localization
CR_09460C_A	orf19.7341.1		CAL0000186954	-1.24136	0.0081096		Protein of unknown function; Spider biofilm induced
C7_01300C_A	orf19.6910	PSF1	CAL0000199213	-1.24079	0.00259379		Putative GINS complex subunit which is localized to DNA replication origins; implicated in assembly of the DNA replication machinery; flow model biofilm induced
C4_05460C_A	orf19.1802		CAL0000194379	-1.2399	0.000244827		Putative prolyl hydroxylase family member; regulates Ume6p stability in response to oxygen; inhibited by hypoxia; repressed by prostaglandins; Spider biofilm induced
C2_09960W_A	orf19.1356		CAL0000200828	-1.23975	0.00359729		Ortholog(s) have thiosulfate sulfurtransferase activity and role in tRNA wobble position uridine thiolation, tRNA wobble uridine modification
C1_11920W_A	orf19.5275		CAL0000196590	-1.23972	8.87945e-05		Ortholog(s) have ATPase activator activity, protein-macromolecule adaptor activity and role in late endosome to vacuole transport, late endosome to vacuole transport via multivesicular body sorting pathway
C1_14420W_A	orf19.7258	DDI1	CAL0000199868	-1.23883	0.00119737		Putative DNA damage inducible v-SNARE binding protein; macrophage/pseudohyphal-repressed
C1_03680W_A	orf19.3066	ENG1	CAL0000184614	-1.23855	0.000340291		Endo-1,3-beta-glucanase; controls exposure of cell wall beta-glucan to host immune system; caspofungin, fluconazole repressed; repressed by alpha pheromone in SpiderM medium; flow model biofilm induced; rat catheter biofilm repressed
C2_09010W_A	orf19.203	STB3	CAL0000192161	-1.23848	0.00528996		Putative SIN3-binding protein 3 homolog; caspofungin induced; macrophage/pseudohyphal-repressed; rat catheter biofilm induced
C3_03760W_A	orf19.6941		CAL0000178276	-1.23845	0.00150992		Putative diacylglycerol acyltransferase; catalyzes the terminal step of triacylglycerol formation; flow model biofilm induced; Spider biofilm induced
C2_02500W_A	orf19.1574		CAL0000200459	-1.23839	0.0106649		Putative TFIID subunit involved in RNA polymerase II transcription initiation; possibly an essential gene, disruptants not obtained by UAU1 method
CR_10300W_A	orf19.7605	PUP1	CAL0000181985	-1.23836	7.87013e-05		Putative beta 2 subunit of the 20S proteasome; macrophage/pseudohyphal-repressed; Spider biofilm repressed
CR_02990C_A	orf19.2862	RIB1	CAL0000174579	-1.23815	0.000177841		GTP cyclohydrolase II, rate-limiting enzyme of riboflavin biosynthesis; fungal-specific (no human or murine homolog); regulated by Sef1p, Sfu1p, and Hap43p
C4_03360C_A	orf19.3363	VTC4	CAL0000190595	-1.23769	0.00600517		Putative polyphosphate synthetase; decreased expression in hyphae compared to yeast-form cells; fungal-specific (no human or murine homolog); virulence-group-correlated expression
C1_14210C_A	orf19.7229	IML2	CAL0000188632	-1.23747	0.000548953		Protein of unknown function; early-stage flow model biofilm induced; Hap43-repressed; Spider biofilm repressed
C6_00710W_A	orf19.3658		CAL0000190699	-1.23723	0.00231516		Ortholog(s) have integral component of endoplasmic reticulum membrane localization
C2_00270C_A	orf19.2106		CAL0000177567	-1.23701	0.00792964		Putative protein of unknown function; Hap43p-repressed gene
C2_02890W_A	orf19.5815	SCT2	CAL0000191565	-1.23683	0.000295652		Putative glycerol-3-phosphate acyltransferase; fungal-specific (no human or murine homolog)
CR_05980W_A	orf19.457		CAL0000174377	-1.23663	0.00428652		Ortholog(s) have Lys63-specific deubiquitinase activity, thiol-dependent deubiquitinase activity
C4_03020W_A	orf19.2690		CAL0000188111	-1.23607	0.000407515		Putative mitochondrial GTPase; required for mitochondrial morphology and genome maintenance; Spider biofilm induced
C4_00030C_A	orf19.366		CAL0000184367	-1.23598	0.000668942		Ortholog(s) have double-stranded DNA binding activity, role in DNA damage checkpoint signaling, double-strand break repair, reciprocal meiotic recombination and checkpoint clamp complex, nucleus localization
C2_01150W_A	orf19.2009		CAL0000185265	-1.235	0.00774568		Ortholog(s) have ubiquitin protein ligase activity, role in protein import into peroxisome matrix, protein monoubiquitination and integral component of peroxisomal membrane, peroxisomal importomer complex localization
CR_00110W_A	orf19.7527		CAL0000188301	-1.2346	0.000442329		Ortholog of C. dubliniensis CD36 : Cd36_25130, C. parapsilosis CDC317 : CPAR2_800100, C. auris B8441 : B9J08_002680 and Candida tenuis NRRL Y-1498 : CANTEDRAFT_107256
C2_00260C_A	orf19.2107	MUQ1	CAL0000174160	-1.234	3.66499e-05		Putative choline phosphate cytidylyltransferase/phosphoethanolamine cytidylyltransferase; repressed in hyphae compared vs yeast; Hap43-repressed; flow model biofilm induced; Spider biofilm repressed
CR_02670C_A	orf19.2826		CAL0000174114	-1.23398	0.00165881		Ortholog of C. dubliniensis CD36 : Cd36_27680, C. parapsilosis CDC317 : CPAR2_801140, C. auris B8441 : B9J08_004087 and Candida tenuis NRRL Y-1498 : CANTEDRAFT_129982
C2_02930C_A	orf19.5812		CAL0000200223	-1.23392	0.000129497		Ortholog of S. cerevisiae Ett1, a nuclear protein that inhibits replication of Brome mosaic virus; early-stage flow model biofilm induced
C1_02200C_A	orf19.3677		CAL0000174020	-1.23337	0.0072378		Ortholog(s) have Atg8 ligase activity, cargo receptor ligand activity, enzyme activator activity
C6_00890W_A	orf19.90		CAL0000189188	-1.23209	0.00208948		Ortholog of C. dubliniensis CD36 : Cd36_60900, C. parapsilosis CDC317 : CPAR2_603130, C. auris B8441 : B9J08_003439 and Candida tenuis NRRL Y-1498 : CANTEDRAFT_125757
C1_01540W_A	orf19.3342		CAL0000177685	-1.23205	0.000715446		Ortholog(s) have role in positive regulation of protein autoubiquitination, protein deubiquitination
C1_01770W_A	orf19.4548	MAK32	CAL0000179624	-1.23173	0.00774693		Putative protein involved in the structural stability of L-A double-stranded RNA-containing particles; downregulated upon adherence to polystyrene
C7_02850W_A	orf19.5177		CAL0000192400	-1.23159	0.00141915		Ortholog of Candida albicans WO-1 : CAWG_05627
CR_06470W_A	orf19.719		CAL0000177443	-1.23097	0.000682977		Ortholog(s) have ubiquitin protein ligase activity, ubiquitin-protein transferase activity
C6_03750C_A	orf19.5749	SBA1	CAL0000180443	-1.2308	0.00210115		Similar to co-chaperones; induced in high iron; farnesol-, heavy metal (cadmium) stress-induced; protein level decreases in stationary phase cultures; Hap43-repressed
C7_01780W_A	orf19.6544	LPI9	CAL0000189406	-1.2306	0.00458146		Protein phosphatase type 1 regulator; role in chromosome segregation, regulation of phosphoprotein phosphatase activity; rat catheter and Spider biofilm induced
CR_08950W_A	orf19.7292	ARP2	CAL0000193205	-1.23037	4.53575e-05		Component of the Arp2/3 complex; required for virulence, hyphal growth, cell wall/cytoskeleton organization, not for endocytosis; mutation confers hypersensitivity to cytochalasin D; regulated by Gcn2 and Gcn4; Spider biofilm repressed
C1_14480W_A	orf19.7266		CAL0000177274	-1.22944	0.000521084		Ortholog of Candida albicans WO-1 : CAWG_00007
C4_04670C_A	orf19.3813		CAL0000192831	-1.22907	0.0116009		Ortholog of C. dubliniensis CD36 : Cd36_44340, C. parapsilosis CDC317 : CPAR2_302240, Candida tenuis NRRL Y-1498 : CANTEDRAFT_105331 and Debaryomyces hansenii CBS767 : DEHA2E03454g
C6_02060W_A	orf19.3505		CAL0000181051	-1.22737	0.0149311		Ortholog(s) have role in TOR signaling, actin cytoskeleton organization, actin filament bundle assembly, eisosome assembly, endosomal transport and establishment or maintenance of actin cytoskeleton polarity, more
CR_10230W_A	orf19.7598		CAL0000190603	-1.22736	1.71991e-05		Ortholog(s) have histone acetyltransferase activity, role in histone acetylation, replication-born double-strand break repair via sister chromatid exchange and Ada2/Gcn5/Ada3 transcription activator complex localization
CR_10500C_A	orf19.7627		CAL0000175098	-1.22671	0.003331		Ortholog of S. cerevisiae : YNL320W, C. glabrata CBS138 : CAGL0M04125g, C. dubliniensis CD36 : Cd36_35340, C. parapsilosis CDC317 : CPAR2_200350 and C. auris B8441 : B9J08_001244
C2_08240W_A	orf19.2219	ORF298	CAL0000191508	-1.22643	0.00280702		Predicted ORF in retrotransposon Tca3; similar to Gag-Pol; a-specific transcript, alpha-factor induced; rat catheter biofilm repressed; mRNA binds She3
C5_03090W_A	orf19.4339	VPS4	CAL0000180282	-1.22607	1.60347e-05		AAA-ATPase involved in transport from MVB to the vacuole and ESCRT-III complex disassembly; mutation decreases SAP secretion and virulence in murine intravenous infection; regulated by Gcn2p, Gcn4p; required for normal Rim8p processing
C2_07460W_A	orf19.1885	TAF4	CAL0000193600	-1.22588	1.75237e-05		Putative TFIID subunit; mutation confers hypersensitivity to toxic ergosterol analog
CR_06090W_A	orf19.3862		CAL0000178240	-1.22448	7.32763e-05		Putative intracellular transport protein; heterozygous null mutant displays sensitivity to rapamycin; expression upregulated during growth in the mouse cecum
C2_03590C_A	orf19.861		CAL0000180689	-1.22381	0.00429534		Predicted bZip transcription factor; possibly an essential gene, disruptants not obtained by UAU1 method
CR_09530C_A	orf19.6608		CAL0000192230	-1.22317	0.00344365		Predicted DDE superfamily endonuclease domain; repression correlates with clinical development of fluconazole resistance; Spider biofilm induced
C4_00840W_A	orf19.4711		CAL0000182766	-1.22265	0.000388978		Ortholog of C. dubliniensis CD36 : Cd36_40890, C. parapsilosis CDC317 : CPAR2_401100, C. auris B8441 : B9J08_001954 and Candida tenuis NRRL Y-1498 : CANTEDRAFT_119698
C7_04020C_A	orf19.7178	PRE5	CAL0000174387	-1.22194	0.000240491		Alpha6 subunit of the 20S proteasome; regulated by Gcn4; induced in response to amino acid starvation (3-AT); Spider biofilm repressed
C1_03510C_A	orf19.3053		CAL0000194216	-1.22187	0.00643571		Protein of unknown function; present in exponential and stationary phase yeast; identified in extracts from biofilm and planktonic cells; flow model biofilm induced gene; GlcNAc-induced protein
C1_13790C_A	orf19.5016		CAL0000188080	-1.22178	0.00877803		Ortholog(s) have role in [4Fe-4S] cluster assembly, protein maturation by [4Fe-4S] cluster transfer and mitochondrial matrix localization
C1_14030W_A	orf19.7210		CAL0000191113	-1.22154	0.00286362		Protein of unknown function; Spider biofilm induced
C6_04590C_A	orf19.2156	NAG1	CAL0000199480	-1.22146	0.0101883		Glucosamine-6-phosphate deaminase; required for normal hyphal growth and mouse virulence; converts glucosamine 6-P to fructose 6-P; reversible reaction in vitro; gene and protein is GlcNAc-induced; Spider biofilm induced
CR_00910W_A	orf19.3264.1		CAL0000178792	-1.22144	0.00553534		Protein of unknown function; Spider biofilm repressed
C6_02160W_A	orf19.3456		CAL0000180548	-1.22104	0.00573586		Protein with a predicted serine/threonine kinase and tyrosine kinase domain; possibly an essential gene, disruptants not obtained by UAU1 method
C3_06710W_A	orf19.6832		CAL0000187243	-1.22102	0.0126049		Protein of unknown function; regulated by Sef1p-, Sfu1p-, and Hap43p
CR_09200C_A	orf19.7317		CAL0000188958	-1.22089	0.0131034		Zinc-finger transcription factor; similar to S. cerevisiae Uga3 which regulates gamma-aminobutyrate metabolism gene expression; required for yeast cell adherence to silicone substrate; rat catheter biofilm induced
C5_03610W_A	orf19.6673	HEX1	CAL0000184371	-1.22053	0.00371191		Beta-N-acetylhexosaminidase/chitobiase, highly glycosylated enzyme that is secreted to the periplasm and culture medium; required for full virulence; may have role in carbon or nitrogen scavenging; possibly an essential gene (UAU1 method)
C2_06150C_A	orf19.4102	RPN10	CAL0000186311	-1.22038	6.6509e-07		Putative 19S regulatory particle of the 26S proteasome; macrophage/pseudohyphal-repressed; regulated by Gcn2 and Gcn4; Spider biofilm repressed
C4_02940W_A	orf19.2699	ABP1	CAL0000190151	-1.22002	0.000538823		Ortholog of S. cerevisiae Abp1; actin-binding protein of the cortical actin cytoskeleton; caspofungin induced; protein only detected in stationary phase yeast-form cultures; Spider biofilm repressed
C2_08490W_A	orf19.3629	DSE1	CAL0000181989	-1.21926	0.013558		Essential cell wall protein involved in cell wall integrity and rigidity; periodic mRNA expression peaks at M/G1 phase; Ace2p-induced; required for virulence in a mouse model of infection
C1_14250C_A	orf19.7235		CAL0000196890	-1.21919	0.00303119		Putative protein of unknown function; mutation confers hypersensitivity to amphotericin B
C4_00050W_A	orf19.371		CAL0000177643	-1.21902	0.000253207		Ortholog of C. dubliniensis CD36 : Cd36_40110, C. parapsilosis CDC317 : CPAR2_402300, C. auris B8441 : B9J08_003539 and Candida tenuis NRRL Y-1498 : CANTEDRAFT_94507
C1_04910C_A	orf19.752		CAL0000195447	-1.21843	0.000134875		Has domain(s) with predicted methyltransferase activity and role in metabolic process
C3_06600C_A	orf19.7449		CAL0000200048	-1.21833	0.00377033		Ortholog(s) have role in mitochondrial genome maintenance, plasmid maintenance
C5_05360C_A	orf19.4031		CAL0000189307	-1.21832	0.0111701		Ortholog(s) have steryl-beta-glucosidase activity, role in ergosteryl 3-beta-D-glucoside catabolic process and cytosol localization
C1_01340C_A	orf19.3323		CAL0000180657	-1.21826	0.00391708		Ortholog of C. dubliniensis CD36 : Cd36_01240, C. parapsilosis CDC317 : CPAR2_109140, C. auris B8441 : B9J08_002021 and Candida tenuis NRRL Y-1498 : CANTEDRAFT_114227
C2_03620W_A	orf19.856	IFK2	CAL0000179616	-1.21813	0.00537835		Putative thiol-specific monooxygenase; mutant is viable; flow model biofilm induced
C5_02830W_A	orf19.4307		CAL0000190743	-1.21759	0.00217073		Ortholog(s) have role in ESCRT III complex assembly, late endosome to vacuole transport, late endosome to vacuole transport via multivesicular body sorting pathway, protein targeting to vacuole and cytoplasm, late endosome localization
C1_00340W_A	orf19.6074	HBR1	CAL0000197369	-1.2173	0.00889025		Essential protein involved in regulation of MTL gene expression; hemoglobin-regulated inhibitor of white-opaque switching, may affect survival in host; activator of MTLalpha1 and MTLalpha2; transcript activated by hemoglobin
C1_00320W_A	orf19.6076		CAL0000193936	-1.21687	0.000483451		Ortholog(s) have cargo adaptor activity, role in intracellular protein transport, retrograde transport, endosome to Golgi and endosome, retromer complex, retromer, cargo-selective complex localization
C6_01420C_A	orf19.3442		CAL0000196564	-1.21676	0.0140124		Putative oxidoreductase; Hap43-repressed gene
C2_09680W_A	orf19.1386		CAL0000191075	-1.21648	0.00703681		Ortholog(s) have SNAP receptor activity and role in endoplasmic reticulum to Golgi vesicle-mediated transport, retrograde vesicle-mediated transport, Golgi to endoplasmic reticulum, vesicle fusion
C1_10040W_A	orf19.4871	ERO1	CAL0000201231	-1.2164	0.000499521		Ortholog of S. cerevisiae Ero1; role in formation of disulfide bonds in the endoplasmic reticulum; fluconazole-induced; induced by Mnl1 under weak acid stress; Spider biofilm induced
C2_01560W_A	orf19.1464	BMT5	CAL0000182482	-1.21563	0.000712502		Putative beta-mannosyltransferase involved in beta-1,2-mannosylation of phospholipomannan; 9-member family includes Bmt1, Bmt2, Bmt3, and Bmtp with roles in mannosylation of cell wall phosphopeptidomannan; Spider biofilm induced
C7_02180C_A	orf19.6496	TRS33	CAL0000186589	-1.21535	0.00114426		Putative TRAPP complex subunit; constitutive expression independent of MTL or white-opaque status
C4_05380C_A	orf19.1795.1		CAL0000187816	-1.21531	0.0137359		Ortholog(s) have role in protein targeting to ER, signal peptide processing and signal peptidase complex localization
CR_10360C_A	orf19.7612	CTM1	CAL0000189202	-1.21502	0.00103745		Putative cytochrome c lysine methyltransferase; regulated by Gcn2 and Gcn4; transcript induced by Mnl1 under weak acid stress; early-stage flow model biofilm induced
C7_04270C_A	orf19.7141	UFE1	CAL0000187209	-1.21452	0.0051197		Protein interacting with Sec20p, possibly involved in retrograde transport between the Golgi and the endoplasmic reticulum; functional homolog of S. cerevisiae Ufe1p, which is an ER t-SNARE that mediates the retrograde traffic
CR_01210C_A	orf19.3233	HSE1	CAL0000197264	-1.21385	0.00452415		ESCRT-0 complex subunit; SH3-domain-containing protein
C5_04430C_A	orf19.3930	YUH2	CAL0000184421	-1.21376	0.000261413		Putative ubiquitin C-terminal hydrolase; sumoylation target
C3_04360W_A	orf19.5880		CAL0000193105	-1.21354	0.00317117		Putative voltage-gated chloride channel; predicted role in copper ion and iron ion homeostasis; flow model biofilm induced
C1_00530C_A	orf19.6055		CAL0000174026	-1.21344	0.00853758		Ortholog of C. dubliniensis CD36 : Cd36_00460, C. parapsilosis CDC317 : CPAR2_800010, Candida tenuis NRRL Y-1498 : CANTEDRAFT_125085 and Debaryomyces hansenii CBS767 : DEHA2D09086g
CR_01720W_A	orf19.2565		CAL0000196366	-1.2129	0.00712959		Predicted intermediate filament protein; required for nuclear and mitochondrial transmission to daughter buds in S. cerevisiae; Spider biofilm induced
CR_04040C_A	orf19.487	SPT14	CAL0000182058	-1.21219	0.00173758		Putative DNA-binding transcription factor; predicted role in regulation of biogenesis of the cell wall; upregulated in biofilm; protein newly produced during adaptation to the serum
C4_03280W_A	orf19.2665	MSN5	CAL0000176346	-1.21147	0.0026634		Predicted karyopherin involved in nuclear import and export of proteins; flow model biofilm induced; Spider biofilm induced
C4_05670W_A	orf19.1252	YME1	CAL0000179642	-1.211	0.000526445		Ortholog(s) have ATP-dependent peptidase activity
C5_05020C_A	orf19.3994		CAL0000190950	-1.21089	0.000706654		Dolichyl-diphosphooligosaccharide-protein glycotransferase; predicted role in protein N-linked glycosylation, protein O-linked mannosylation; Spider biofilm repressed
C1_00080C_A	orf19.6102		CAL0000191329	-1.21063	2.75559e-05		Protein involved in regulation of carbonic anhydrases; controls CO2 sensing; bZIP domain-containing transcription factor of the ATF/CREB family; null mutant displays slow growth, abnormal colony morphology and invasive growth
C1_00610W_A	orf19.6045		CAL0000188438	-1.21056	0.000137336		Phosphatidylserine decarboxylase; involved in phosphatidylethanolamine synthesis; Spider biofilm repressed
C6_03370W_A	orf19.5626		CAL0000200989	-1.21023	1.74845e-06		Protein of unknown function; Plc1-regulated; induced by Mnl1 under weak acid stress; flow model biofilm induced
C4_01920W_A	orf19.4600.1		CAL0000175946	-1.20968	0.00339787		Dolichol-phosphate mannose synthase subunit, essential for enzyme activity; flow model biofilm repressed
C1_10860C_A	orf19.2331	ADA2	CAL0000192402	-1.20953	0.00878809		Zinc finger and homeodomain transcriptional coactivator; role in cell wall integrity and in sensitivity to caspofungin; required for the normal transcriptional response to caspofungin; required for yeast cell adherence to silicone substrate
C2_09730C_A	orf19.1377	IPK2	CAL0000178674	-1.20952	0.00618897		Putative inositol polyphosphate multikinase; involved in regulation of calcium homeostasis, secretion and hyphal growth
C1_14460W_A	orf19.7264		CAL0000177137	-1.20838	0.00178831		Metalloprotease subunit of the 19S regulatory particle of the 26S proteasome lid; couples the deubiquitination and degradation of proteasome substrates; role in fission of mitochondria and peroxisome; Spider biofilm repressed
C2_08110W_A	orf19.2174	RAD57	CAL0000194828	-1.20836	0.0134149		Putative DNA recombination and repair protein; induced by interaction with macrophage; transcript is regulated by Nrg1, Mig1, and Tup1; essential protein; S. cerevisiae ortholog is essential
C3_00940W_A	orf19.2498		CAL0000197306	-1.20782	0.000181372		Predicted ubiquitin-protein ligase; Hap43-repressed gene; oxidative stress-induced via Cap1; flow model biofilm induced
C5_00430W_A	orf19.946	MET14	CAL0000184105	-1.20697	0.00383705		Putative adenylylsulfate kinase; predicted role in sulfur metabolism; possibly adherence-induced; protein present in exponential and stationary growth phase yeast; F-12/CO2 biofilm induced
C6_03290W_A	orf19.5617		CAL0000188824	-1.20687	0.00607736		Ortholog(s) have methylated histone binding, transcription factor binding activity
C7_02450W_A	orf19.6464		CAL0000193449	-1.20628	0.00202488		Protein of unknown function; induced upon adherence to polystyrene; oxidative stress-induced via Cap1
CR_00690C_A	orf19.3286		CAL0000200391	-1.20411	0.0144206		Ortholog(s) have alpha-1,4-glucosidase activity, role in N-glycan processing, polysaccharide biosynthetic process and endoplasmic reticulum lumen, glucosidase II complex localization
C2_04850C_A	orf19.4127		CAL0000185771	-1.20404	0.000117588		Ortholog(s) have actin filament binding activity, role in actin cortical patch localization, actin cytoskeleton organization, actin filament bundle assembly, endocytosis and actin cortical patch localization
C1_11150W_A	orf19.2301		CAL0000199691	-1.20391	0.00313793		Ortholog(s) have role in proteasome regulatory particle assembly and cytoplasm, cytosol, nucleus localization
CR_08040W_A	orf19.592		CAL0000200346	-1.20366	0.0018537		Ortholog of S. cerevisiae YNL092W and S. pombe SPBC1778.07; a putative N2227-like methyltransferase; Hap43-repressed gene
C2_10630W_A	orf19.5342		CAL0000192929	-1.20323	0.00656724		Ortholog(s) have cytosol, extracellular region localization
C4_06740C_A	orf19.3135		CAL0000177382	-1.20274	0.000182909		Ortholog(s) have protein-containing complex binding, protein-macromolecule adaptor activity
C6_00210W_A	orf19.1180		CAL0000178822	-1.20269	0.0130091		Putative 2-aminoadipate transaminase; rat catheter and Spider biofilm repressed
C1_13910C_A	orf19.5029	MODF	CAL0000176838	-1.20266	0.00859032		Has domain(s) with predicted ATP binding, ATPase, nucleoside-triphosphatase activity
C4_06020C_A	orf19.4412		CAL0000195725	-1.20257	0.00529698		Ortholog(s) have DNA-directed DNA polymerase activity, deoxycytidyl transferase activity and role in cellular response to DNA damage stimulus, error-free translesion synthesis, error-prone translesion synthesis
CR_07770C_A	orf19.3705	PTC6	CAL0000190127	-1.20197	0.00465122		Mitochondrial protein phosphatase of the Type 2C-related family (serine/threonine-specific), functional homolog of S. cerevisiae Ptc6p; mutant shows virulence defect
C6_01030W_A	orf19.105	HAL22	CAL0000200084	-1.20182	0.00159378		Putative phosphoadenosine-5'-phosphate or 3'-phosphoadenosine 5'-phosphosulfate phosphatase; possible role in sulfur recycling; Hap43-repressed; F-12/CO2 biofilm induced
C1_04680W_A	orf19.778	PIL1	CAL0000179346	-1.20145	0.000273811		Eisosome component; predicted role in endocytosis; echinocandin-binding protein; localizes to cell surface of hyphae, but not yeast-form cells; Hap43, YNB biofilm induced; rat catheter biofilm repressed
C1_03520W_A	orf19.3054	RPN3	CAL0000191942	-1.20139	3.10247e-05		Putative non-ATPase regulatory subunit of the 26S proteasome lid; amphotericin B repressed; oxidative stress-induced via Cap1p
C3_04130W_A	orf19.5857		CAL0000174920	-1.20092	0.00153793		Ortholog of C. dubliniensis CD36 : Cd36_84070, C. parapsilosis CDC317 : CPAR2_102720, Candida tenuis NRRL Y-1498 : CANTEDRAFT_98617 and Debaryomyces hansenii CBS767 : DEHA2D07392g
C1_10770W_A	orf19.2342	SFT2	CAL0000197615	-1.20029	0.00961347		Putative membrane protein; transcript regulated by Mig1; Spider biofilm induced
C1_07840W_A	orf19.5054		CAL0000188735	-1.20023	0.00347925		Putative quinolinate phosphoribosyl transferase, involved in NAD biosynthesis; Hap43p-repressed gene
CR_04590C_A	orf19.550	PDX3	CAL0000195497	-1.19993	0.00296106		Pyridoxamine-phosphate oxidase; transcript regulated by yeast-hypha switch and by Nrg1, Mig1, Tup1; Hap43, caspofungin repressed; present in exponential and stationary phase yeast cultures
C7_03260C_A	orf19.5129		CAL0000198382	-1.19964	0.0129414		Ortholog of C. dubliniensis CD36 : Cd36_72910, C. parapsilosis CDC317 : CPAR2_704100, C. auris B8441 : B9J08_002713 and Candida tenuis NRRL Y-1498 : CANTEDRAFT_113193
C4_00710W_A	orf19.4171		CAL0000175463	-1.19963	0.00137614		Has domain(s) with predicted ATP binding activity
C2_01520W_A	orf19.1459	PPE1	CAL0000196033	-1.19956	0.00325101		Protein similar to S. cerevisiae Ppe1p; shows genetic interaction with some genes involved in diploid filamentous growth and haploid invasive growth in S. cerevisiae
CR_00360C_A	orf19.7498	LEU1	CAL0000187273	-1.19953	0.00953996		3-isopropylmalate dehydratase; antigenic in humans; repressed in hyphae; alkaline repressed; upregulated by human whole blood or PMNs; regulated by Sef1, Sfu1, and Hap43; rat catheter biofilm induced, Spider biofilm repressed
C6_02030C_A	orf19.3508		CAL0000185966	-1.19923	0.00964023		Putative protein of unknown function; stationary phase enriched protein
C5_00220W_A	orf19.974	ROT2	CAL0000191464	-1.19865	0.00032453		Alpha-glucosidase II, catalytic subunit, required for N-linked protein glycosylation and normal cell wall synthesis; alkaline downregulated
C6_00300C_A	orf19.1190		CAL0000189983	-1.19841	0.0100652		Predicted subunit a of vacuolar proton-translocating ATPase V0 domain, Golgi isoform
C1_01190C_A	orf19.3307		CAL0000179574	-1.19819	0.00201317		Flavin-containing monooxygenase; catalyzes oxidation of biological thiols to maintain the ER redox buffer ratio for correct folding of disulfide-bonded proteins; Spider biofilm repressed
CR_05670C_A	orf19.6645	HMO1	CAL0000192851	-1.19807	0.00640242		HMG-box transcription factor; binds upstream of hexose and ergosterol metabolism and cell cycle genes; acts as repressor of START; activates pseudohyphal growth when expressed in S. cerevisiae; repressed in hyphae
C6_02780C_A	orf19.5551	MIF2	CAL0000174202	-1.198	5.66666e-05		Centromere-associated protein; similar to CENP-C proteins; Cse4p and Mif2p colocalize at C. albicans centromeres
C2_03060W_A	orf19.5793	PR26	CAL0000190759	-1.19737	7.51914e-06		Protein with similarity to proteasomal 26S regulatory subunit of S. cerevisiae, H. sapiens, Methanobacterium thermoautotrophicum (Archaebacterium)
C4_06650W_A	orf19.2867		CAL0000176726	-1.19732	0.00108651		Ortholog(s) have cargo adaptor activity, phosphatidylinositol-3-phosphate binding activity
C4_04090C_A	orf19.5300		CAL0000187566	-1.19677	0.00070729		Calnexin; integral membrane ER chaperone involved in folding and quality control of glycoproteins; caspofungin induced
C3_01400W_A	orf19.1711	END3	CAL0000174035	-1.19669	0.00238554		Regulated by Gcn4p; induced in response to amino acid starvation (3-aminotriazole treatment)
C6_00250W_A	orf19.1183		CAL0000196053	-1.19655	0.00134863		Ortholog of S. cerevisiae : YNL115C, C. glabrata CBS138 : CAGL0L03938g, C. dubliniensis CD36 : Cd36_60200, C. parapsilosis CDC317 : CPAR2_603320 and C. auris B8441 : B9J08_002166
C3_07630C_A	orf19.6726		CAL0000194173	-1.19632	0.00186017		Ortholog(s) have DNA binding, DNA secondary structure binding activity
C4_01950W_A	orf19.4597		CAL0000197252	-1.19588	0.00361456		Putative F-actin-capping protein subunit beta; possibly an essential gene, disruptants not obtained by UAU1 method
CR_01770C_A	orf19.2574		CAL0000197802	-1.19584	0.00156243		Ortholog(s) have AP-1 adaptor complex binding activity, role in clathrin-coated vesicle cargo loading and extrinsic component of membrane localization
CR_06750C_A	orf19.709	PUP2	CAL0000186757	-1.19561	0.00286297		Alpha5 subunit of the 20S proteasome; macrophage/pseudohyphal-repressed; regulated by Gcn2p and Gcn4p; protein present in exponential and stationary growth phase yeast cultures
C2_09460C_A	orf19.1604		CAL0000183461	-1.19535	0.00429611		Zinc cluster DNA-binding transcription factor; positive regulator of filamentous growth; Spider biofilm induced
CR_01090W_A	orf19.3245		CAL0000183189	-1.19347	0.00407796		Ortholog of C. dubliniensis CD36 : Cd36_26090, C. parapsilosis CDC317 : CPAR2_801510, C. auris B8441 : B9J08_002641 and Candida tenuis NRRL Y-1498 : CANTEDRAFT_137093
C1_12100C_A	orf19.5255	PXA2	CAL0000196592	-1.19325	0.0105875		Putative peroxisomal, half-size adrenoleukodystrophy protein (ALD or ALDp) subfamily ABC transporter; Gcn4p-regulated
C3_07270C_A	orf19.6771	UBI4	CAL0000186339	-1.19297	0.0119424		Ubiquitin precursor (polyubiquitin) contains 3 tandem repeats of the ubiquitin peptide that are processed to individual units; transcript induced by stress; mRNA in yeast and mycelia at similar abundance; Spider biofilm induced
C3_03720W_A	orf19.6947	GTT11	CAL0000194770	-1.19282	0.00242865		Glutathione S-transferase, localized to ER; induced in exponentially growing cells, under oxidative stress; induced by nitric oxide; Spider biofilm induced
C1_08360C_A	orf19.5117	OLE1	CAL0000197289	-1.19254	0.00218173		Fatty acid desaturase, essential protein involved in oleic acid synthesis; required for aerobic hyphal growth and chlamydospore formation; subject to hypoxic regulation; fluconazole-induced; caspofungin repressed; Hap43p-induced
C3_03880C_A	orf19.6927	PEP8	CAL0000199432	-1.19212	0.000521782		Protein similar to S. cerevisiae Pep8p, which is involved in retrograde transport; transposon mutation affects filamentous growth
C5_02450W_A	orf19.4253		CAL0000195638	-1.19162	0.00508675		Ortholog(s) have role in negative regulation of gluconeogenesis, proteasome-mediated ubiquitin-dependent protein catabolic process, regulation of nitrogen utilization and GID complex localization
C6_01820C_A	orf19.3402	FPG1	CAL0000181241	-1.19152	0.00360533		Formamidopyrimidine DNA glycosylase, involved in repair of gamma-irradiated DNA; Hap43p-repressed gene
C4_06690C_A	orf19.3140.1		CAL0000191763	-1.19132	0.00625374		Ortholog(s) have role in cellular response to DNA damage stimulus, proteasome assembly, ubiquitin-dependent protein catabolic process and cytoplasm, nucleus localization
C1_00440W_A	orf19.6063	UBP6	CAL0000193223	-1.19112	1.02121e-05		Putative ubiquitin-specific protease of the 26S proteasome; oxidative stress-induced via Cap1p
C2_07480W_A	orf19.1881		CAL0000197966	-1.19076	0.00592512		Lysophospholipid acyltransferase, involved in phospholipid remodeling; role in glycerophospholipid biosynthesis; rat catheter biofilm repressed
CR_06620W_A	orf19.697		CAL0000193554	-1.18957	0.0113386		Ortholog of S. cerevisiae : YSC83, C. glabrata CBS138 : CAGL0A02134g, C. dubliniensis CD36 : Cd36_32160, C. parapsilosis CDC317 : CPAR2_203070 and C. auris B8441 : B9J08_004564
C2_06820C_A	orf19.2233	PRE2	CAL0000200516	-1.18933	0.00215978		Putative proteasome beta-5 subunit; macrophage-induced protein
C2_10750C_A	orf19.5357	AKL1	CAL0000175811	-1.18896	0.000672693		Putative serine/threonine protein kinase; induced during the mating process
C2_08310W_A	orf19.1352		CAL0000200177	-1.18824	0.00647327		Mitochondrial inner membrane protein; predicted role in protein import; Hap43-repressed gene; flow model biofilm induced; Spider biofilm repressed
C3_06920W_A	orf19.6809		CAL0000189973	-1.18766	0.00650086		Putative phosphomutase-like protein; protein present in exponential and stationary growth phase yeast; Hap43-repressed; Spider biofilm repressed
C3_03410C_A	orf19.338		CAL0000188430	-1.18752	0.00367982		Putative glycoside hydrolase; stationary phase enriched protein; Hog1p-downregulated; shows colony morphology-related gene regulation by Ssn6p
C5_02390C_A	orf19.4247		CAL0000195135	-1.18693	0.00839664		Protein of unknown function; rat catheter and Spider biofilm repressed
C4_01980C_A	orf19.4594		CAL0000187026	-1.1868	0.00191117		Clathrin light chain; subunit of the major coat protein involved in intracellular protein transport and endocytosis; rat cathetr and Spider biofilm repressed
C2_02410W_A	orf19.1564		CAL0000184176	-1.18612	0.00533587		Plasma membrane-localized protein of unknown function
CR_00750C_A	orf19.3281		CAL0000196618	-1.18507	0.00885201		Ortholog(s) have histone H3-methyl-lysine-36 demethylase activity, methylated histone binding activity and role in histone demethylation, positive regulation of transcription elongation from RNA polymerase II promoter
C3_03510C_A	orf19.349		CAL0000196811	-1.185	0.0070317		Ortholog(s) have role in aerobic respiration, mRNA metabolic process
C3_00770C_A	orf19.5378	SCL1	CAL0000198208	-1.18393	4.20028e-05		Proteasome subunit YC7alpha; protein present in exponential and stationary growth phase yeast cultures; flow model and Spider biofilm repressed
C4_01830C_A	orf19.4610		CAL0000183482	-1.18374	0.00509923		Predicted metallocarboxypeptidase; role in proteolysis; rat catheter biofilm repressed
CR_07530C_A	orf19.2623	ECM22	CAL0000185536	-1.18325	0.00865461		Zn(II)2Cys6 transcription factor; rat catheter and Spider biofilm induced
C2_03910C_A	orf19.834		CAL0000199621	-1.18247	0.00324761		Ortholog(s) have carbohydrate binding, mannosyl-oligosaccharide 1,2-alpha-mannosidase activity
C3_01210C_A	orf19.1730		CAL0000201898	-1.18225	0.000826627		HMG-box protein; Spider biofilm repressed
C6_00970C_A	orf19.99	HAL21	CAL0000189152	-1.18216	0.00288452		Putative phosphoadenosine-5'-phosphate or 3'-phosphoadenosine 5'-phosphosulfate phosphatase; possible role in sulfur recycling; ortholog of S. cerevisiae Met22; predicted Kex2 substrate; F-12/CO2 biofilm induced
C1_12120W_A	orf19.5253		CAL0000181204	-1.18212	0.0148269		Has domain(s) with predicted ATP binding, protein kinase activity, protein tyrosine kinase activity and role in protein phosphorylation
C5_03590W_A	orf19.6671	LAP4	CAL0000177511	-1.18123	0.00414257		Protein similar to aminopeptidase I; mutation confers hypersensitivity to amphotericin B; transcript regulated in macrophage response; flow model biofilm induced
C6_00310W_A	orf19.1191		CAL0000187118	-1.18092	0.00120561		Ortholog(s) have ubiquitin-protein transferase activity and role in negative regulation of protein autoubiquitination, retrograde protein transport, ER to cytosol, ubiquitin-dependent ERAD pathway
C1_01210W_A	orf19.3309		CAL0000188832	-1.17997	0.0032349		Ortholog of Candida tropicalis NEW ASSEMBLY : CTRG1_04422, Candida tropicalis MYA-3404 : CTRG_04422 and Candida albicans WO-1 : CAWG_01254
C2_10670W_A	orf19.5345		CAL0000190403	-1.17889	0.00523561		Putative ubiquitin-like polyubiquitin-binding protein; induced by nitric oxide independent of Yhb1; Spider biofilm repressed
C2_04240C_A	orf19.796	HYM1	CAL0000174685	-1.17887	0.00895604		Protein of RAM cell wall integrity signaling network; involved in regulation of Ace2 activity and cellular morphogenesis; role in cell separation, azole sensitivity; required for hyphal growth
CR_01610C_A	orf19.2549		CAL0000179235	-1.17879	7.36839e-05		Regulator of the type 1 protein phosphatase Glc7p activity, involved in control of morphogenesis, progression through the cell cycle and response to DNA damage
C7_00790W_A	orf19.7038		CAL0000175009	-1.17878	0.00555318		Ortholog(s) have phosphatidylinositol-3-phosphate binding activity, role in plasma membrane tubulation, protein targeting to vacuole, retrograde transport, endosome to Golgi and cytoplasm, endosome, nucleus localization
C3_05560W_A	orf19.6991	PRE3	CAL0000200252	-1.17798	0.00218514		Putative beta-1 proteasome subunit; macrophage-induced protein; regulated by Gcn2p and Gcn4p; GlcNAc-induced protein
C2_00500W_A	orf19.2077		CAL0000199823	-1.17753	0.0121303		Putative Zn(II)2Cys6 transcription factor; hypersensitive to toxic ergosterol analog ECC69 and/or ECC1384
C2_10260C_A	orf19.1754		CAL0000178532	-1.17729	0.00372546		Putative calmodulin-dependent protein kinase; involved in cell wall integrity and oxidative stress response
C5_05380W_A	orf19.4032	RPN5	CAL0000201152	-1.17655	9.9546e-05		Putative COP9 signalosome component; macrophage/pseudohyphal-repressed
C6_04410C_A	orf19.2124		CAL0000181878	-1.17649	0.0116135		Predicted alcohol dehydrogenase; Spider biofilm induced
CR_05560W_A	orf19.5846		CAL0000192947	-1.17644	0.00330817		Putative TFIIH and nucleotide excision repair factor 3 complex subunit; possibly an essential gene, disruptants not obtained by UAU1 method
C2_00330C_A	orf19.2099		CAL0000197832	-1.17608	0.0083788		Component of the HIR complex, a nucleosome assembly factor involved in chromatin formation; involved in regulation of white-opaque switching frequency
C6_04040C_A	orf19.1220	RVS167	CAL0000200028	-1.17563	4.04035e-05		SH3-domain- and BAR domain-containing protein involved in endocytosis; null mutant exhibits defects in hyphal growth, virulence, cell wall integrity, and actin patch localization; cosediments with phosphorylated Myo5p
C1_07440W_A	orf19.4423		CAL0000196864	-1.17552	0.00647191		Putative glucosyltransferase; localized to the mitochondrial membrane
C3_07000W_A	orf19.6801	RPD31	CAL0000185568	-1.17525	0.000227233		Putative histone deacetylase; involved in regulation of white-opaque switch; Spider biofilm repressed
CR_08290W_A	orf19.6393		CAL0000185294	-1.17463	0.000904123		Putative Arf3p GTPase activating protein; Hap43p-repressed gene; possibly an essential gene, disruptants not obtained by UAU1 method
C3_00290W_A	orf19.5440	RPT2	CAL0000181835	-1.17461	9.49316e-05		Putative ATPase of the 19S regulatory particle of the 26S proteasome; oxidative stress-induced via Cap1; Spider biofilm repressed
C2_08930W_A	orf19.213		CAL0000184969	-1.17383	0.00201377		Subunit of the 19S regulatory particle lid of the proteasome
C1_05240C_A	orf19.441	RPT1	CAL0000180078	-1.17373	6.39777e-05		Putative 26S proteasome regulatory subunit 7; Hap43p-repressed gene; regulated by Gcn2p and Gcn4p; overlaps orf19.442
C1_00670C_A	orf19.6038		CAL0000195594	-1.17367	0.0139084		Predicted Zn(II)2Cys6 transcription factor; has similarity to S. cerevisiae Uga3, a transcription factor involved in the regulation of gamma-aminobutyrate metabolism genes; rat catheter biofilm induced
CR_08350W_A	orf19.6403		CAL0000176393	-1.17264	0.000317278		Ortholog(s) have adenyl-nucleotide exchange factor activity and role in SRP-dependent cotranslational protein targeting to membrane, translocation
C1_13350W_A	orf19.4961	STP2	CAL0000195044	-1.17195	0.00537325		Amino-acid-regulated transcription factor; activates transcription of amino acid permease genes; activated by amino-acid-induced proteolytic processing (Ssy1, Csh3 dependent); required for alkalinization of medium; Spider biofilm induced
C2_07400C_A	orf19.1891	2010-04-01	CAL0000197684	-1.17142	0.0109548		Vacuolar aspartic proteinase; transcript equivalent in yeast-form and mycelial cells but is elevated at lower growth temperatures; upregulated iby human neutrophils; protein enriched in stationary phase; Spider biofilm induced
CR_05030W_A	orf19.649		CAL0000182238	-1.1711	0.00915686		Ortholog of C. dubliniensis CD36 : Cd36_30530, C. parapsilosis CDC317 : CPAR2_203340, C. auris B8441 : B9J08_000376 and Candida tenuis NRRL Y-1498 : CANTEDRAFT_117008
C3_02680C_A	orf19.260	SLD1	CAL0000198953	-1.17103	0.0145346		Sphingolipid delta-8 desaturase; catalyzes desaturation at C8 in the long-chain base moiety of ceramides in glucosylceramide synthesis, important for virulence; ketoconazole and hypoxia induced; Hap43-repressed; Spider biofilm induced
C2_07610C_A	orf19.1864		CAL0000201920	-1.16921	0.000369515		Ortholog(s) have role in proteasome-mediated ubiquitin-dependent protein catabolic process, rescue of stalled ribosome, ribosome-associated ubiquitin-dependent protein catabolic process and RQC complex localization
C1_13580W_A	orf19.4993	SEC18	CAL0000188106	-1.16907	0.000495282		Functional homolog of S. cerevisiae Sec18p, which acts in protein transport; conserved ATP binding site; not glycosylated
C3_02080W_A	orf19.1638		CAL0000185218	-1.16899	0.0077784		Has domain(s) with predicted zinc ion binding activity, role in endoplasmic reticulum to Golgi vesicle-mediated transport, intracellular protein transport and COPII vesicle coat localization
C3_07770C_A	orf19.6170		CAL0000193268	-1.16881	0.00776192		Ortholog(s) have microtubule binding, microtubule plus-end binding activity
CR_07450C_A	orf19.6121	MNL1	CAL0000183599	-1.16835	0.00423207		Transcription factor; induces transcripts of stress response genes via SLE (STRE-like) elements; required for adaptation to weak acid stress; activates a subset of the genes that are repressed by Nrg1
C1_11990W_A	orf19.5267		CAL0000196406	-1.16711	0.000184755		Putative cell wall adhesin-like protein; repressed in core caspofungin response and by alpha pheromone in SpiderM medium; transcript reduced in ace2 mutant; flow model, rat catheter and Spider biofilm repressed
C3_04110C_A	orf19.5855	MBP1	CAL0000186541	-1.16648	0.00265459		Putative component of the MBF transcription complex involved in G1/S cell-cycle progression; non-periodic mRNA expression; predicted, conserved MBF binding sites upstream of G1/S-regulated genes
C1_10420C_A	orf19.4912		CAL0000183537	-1.16638	0.00845959		Ortholog(s) have ubiquitin protein ligase binding activity, role in positive regulation of receptor internalization, protein ubiquitination, ubiquitin-dependent endocytosis and Golgi apparatus, cytosol, plasma membrane localization
CR_08550W_A	orf19.6423		CAL0000186425	-1.16624	0.00681802		Ortholog(s) have fructose-2,6-bisphosphate 2-phosphatase activity and role in glucose metabolic process
C7_00030W_A	orf19.7123		CAL0000187356	-1.16615	0.00204918		Protein of unknown function; Spider biofilm repressed
CR_10450C_A	orf19.7622	SPT3	CAL0000183199	-1.16614	0.0121492		Functional homolog of S. cerevisiae Spt3p; required for virulence in mouse systemic infection; homozygous null mutant is hyperfilamentous
C1_00890W_A	orf19.6016		CAL0000185710	-1.16614	0.0134114		Putative outer mitochondrial membrane GTPase, subunit of the ERMES complex; required for mitochondrial morphology and invasive growth
CR_10670W_A	orf19.7654	CPR6	CAL0000193303	-1.1652	0.0100021		Putative peptidyl-prolyl cis-trans isomerase; macrophage/pseudohyphal-repressed; heavy metal (cadmium) stress-induced; heterozygous null mutant displays sensitivity to virgineone; rat catheter biofilm induced
CR_04550W_A	orf19.544.1	PRE6	CAL0000200321	-1.16451	0.00867344		Putative alpha-4 subunit of the proteasome; reported as macrophage-induced protein and macrophage/pseudohyphal-repressed gene; regulated by Gcn2p and Gcn4p; removed from/reinstated in Assembly 20 (see Locus History)
C2_01120W_A	orf19.2013	KAR2	CAL0000199653	-1.16398	0.00214881		Similar to Hsp70 family chaperones; role in translocation of proteins into the ER; induced in high iron; protein present in exponential and stationary growth phase yeast cultures; flow model and Spider biofilm repressed
C2_05110W_A	orf19.3542	LEM3	CAL0000187500	-1.16389	0.000104185		Putative membrane protein; mutation increases resistance to miltefosine; early-stage flow model biofilm induced
C1_12240C_A	orf19.5239		CAL0000183506	-1.16385	0.0126842		Predicted alanine-tRNA ligase; oxidative stress-induced via Cap1
C2_03030W_A	orf19.5798	LIG4	CAL0000187710	-1.16363	0.00509989		DNA ligase; mRNA detected in yeast-form and pseudohyphal cells, induced upon hyphal induction; suppresses S. cerevisiae ime1-1 mutant IME2 transcription defect; required for wild-type filamentous growth and wild-type pathogenesis
C2_04020C_A	orf19.820	SDS22	CAL0000176734	-1.16254	0.00303392		Putative regulatory subunit of the PP1 phosphatase Glc7p; involved in dephosphorylation of Rad53p in order to deactivate DNA damage checkpoint; macrophage/pseudohyphal-repressed
C1_10930C_A	orf19.2324	UBA4	CAL0000183559	-1.1624	0.00646644		Putative ubiquitin activating protein; Hap43-repressed; induced by prostaglandins; clade-associated gene expression
C2_01550W_A	orf19.1462	SMP2	CAL0000195424	-1.16168	0.00032312		Putative Mg2+-dependent phosphatidate phosphatase; transcript regulated by Nrg1
C2_10290W_A	orf19.1750		CAL0000199454	-1.16162	0.00140931		Protein similar to mammalian SR-like RNA splicing factor; involved in filamentous growth and virulence; gene has intron; Spider biofilm repressed
C2_07590W_A	orf19.1866	VMA10	CAL0000192899	-1.16112	0.00796552		Subunit G of the V1 peripheral membrane domain of the vacuolar H+-ATPase (V-ATPase); involved in vacuolar acidification; rat catheter biofilm repressed
C6_02940C_A	orf19.5572		CAL0000191757	-1.16099	0.00510791		Protein of unknown function; Spider biofilm repressed
C4_02920W_A	orf19.2703		CAL0000198187	-1.16023	0.00404974		Specificity factor required for ubiquitination and sorting of specific cargo proteins at the multivesicular body; ortholog of S. cerevisiae Ear1; transcript regulated by iron; Ssr1-represssed; Spider biofilm induced
CR_06080W_A	orf19.3861	SIS1	CAL0000193586	-1.16019	0.00163571		Putative Type II HSP40 co-chaperone; macrophage/pseudohyphal-repressed; heavy metal (cadmium) stress-induced; heterozygous null mutant displays sensitivity to virgineone; rat catheter biofilm induced
C4_05080C_A	orf19.3769		CAL0000198256	-1.15984	0.0126808		Ortholog(s) have zinc ion transmembrane transporter activity, role in zinc ion transport and endoplasmic reticulum localization
C7_00130W_A	orf19.7110		CAL0000189908	-1.15965	0.0138195		Ortholog(s) have tRNA-specific adenosine-37 deaminase activity and role in tRNA modification
C4_04440W_A	orf19.3843		CAL0000180669	-1.15951	0.00471891		Ortholog(s) have protein transmembrane transporter activity and role in filamentous growth, posttranslational protein targeting to membrane, translocation
CR_05540C_A	orf19.5848		CAL0000191105	-1.159	0.0059072		RING-type zinc finger protein; upregulated during oral infection; mutants have reduced ability to damage oral epithelial cells; Spider and flow model biofilm induced
C4_06730C_A	orf19.3136		CAL0000180673	-1.15848	0.00714812		Ortholog(s) have transcription coactivator activity and role in carbon catabolite regulation of transcription from RNA polymerase II promoter
C2_04140W_A	orf19.807	CHS5	CAL0000186466	-1.158	3.74053e-05		Putative chitin biosynthesis protein; fungal-specific; repressed upon yeast-to-hypha switch; rat catheter biofilm repressed
CR_08630W_A	orf19.6437	CDC23	CAL0000200782	-1.15757	0.00797565		Similar to anaphase-promoting complex component; possibly transcriptionally regulated by Tac1p
C2_08610W_A	orf19.3616	ERG9	CAL0000181444	-1.15748	0.00777047		Putative farnesyl-diphosphate farnesyl transferase (squalene synthase); sterol biosynthesis pathway; likely essential for growth; regulated by fluconazole, lovastatin; amphotericin B, caspofungin repressed; Spider biofilm repressed
C2_03040W_A	orf19.5797	PI-PLC	CAL0000198521	-1.15714	0.00924175		Phosphatidylinositol (PtdIns)-specific phospholipase C (PI-PLC); predicted type 2 membrane protein; role in, and regulated by, filamentation, Nrg1 and Tup1; no mouse systemic virulence role; orf19.5797 and orf19.1586 are almost identical
C2_00970C_A	orf19.2026		CAL0000181088	-1.157	0.01373		Ortholog of S. cerevisiae Ubp13; putative ubiquitin carboxyl-terminal hydrolase; flow model biofilm induced; rat catheter biofilm repressed
CR_04660C_A	orf19.1738	UGP1	CAL0000175518	-1.1569	0.00867772		UTP-glucose-1-phosphaturidyl transferase; localizes to yeast, not hyphal cell surface; Hog1-repressed; stationary phase enriched; induced in oralpharyngeal candidasis; rat catheter biofilm repressed; Bcr1-repressed in RPMI a/a biofilms
CR_09270C_A	orf19.7323	CBP1	CAL0000184027	-1.15689	0.0093315		Corticosteroid binding protein; transcription induced at late log-phase or upon adherence to polystyrene; not induced by corticosterone; contains a possible NAD/FAD binding region; regulated by Nrg1, Tup1; Spider biofilm induced
C6_02730W_A	orf19.5544	SAC6	CAL0000191261	-1.15687	0.000360833		Fimbrin; actin filament bundling protein; involved in hyphal growth, oxidative stress response and virulence; transcript regulated by Nrg1 and Mig1; protein level decreases in stationary phase
C3_03400C_A	orf19.337		CAL0000188283	-1.15671	0.009217		Ortholog(s) have SNAP receptor activity and role in Golgi to vacuole transport, intra-Golgi vesicle-mediated transport, macroautophagy, vacuole fusion, non-autophagic, vesicle fusion
C5_02230W_A	orf19.4230		CAL0000179123	-1.1567	0.00526759		20S proteasome subunit (beta7); protein present in exponential and stationary growth phase yeast cultures
C5_01350W_A	orf19.1933		CAL0000182334	-1.15668	0.0113505		Ortholog(s) have role in ER-dependent peroxisome organization, peroxisome organization and endoplasmic reticulum, peroxisomal membrane, peroxisome localization
C5_00800C_A	orf19.583		CAL0000194280	-1.15463	0.00453299		Indoleamine 2,3-dioxygenase (IDO); rate-limiting enzyme of tryptophan catabolism via kynurenine; enzyme inhibition by 1-methyl-D,L-tryptophan increases hyphal growth; expressed in yeast and hyphae; rat catheter and Spider biofilm induced
C4_04600C_A	orf19.3821		CAL0000178476	-1.15279	0.0126974		Ortholog of C. dubliniensis CD36 : Cd36_44290, C. parapsilosis CDC317 : CPAR2_500740, C. auris B8441 : B9J08_001760 and Candida tenuis NRRL Y-1498 : CANTEDRAFT_137302
C1_14060W_A	orf19.7214		CAL0000194637	-1.15213	0.00265463		Glucan 1,3-beta-glucosidase; regulated by Nrg1, Tup1 and possibly Tac1; induced by NO and during cell wall regeneration; stationary phase enriched; possibly essential (UAU1 method); F-12/CO2 early biofilm induced; flow biofilm repressed
CR_09690C_A	orf19.6594	PLB3	CAL0000188254	-1.15181	0.000137601		GPI-anchored cell surface phospholipase B; possibly secreted; fungal-specific (no mammalian homolog); induced by Tbf1; fluconazole-induced; possible essential gene (UAU1 method); Spider and flow model biofilm induced
CR_10710C_A	orf19.7660	VPS52	CAL0000188207	-1.15083	0.00846103		Protein required for hyphal growth; has similarity to S. cerevisiae Vps52p
C4_00070C_A	orf19.374		CAL0000176444	-1.15062	0.00438676		Ortholog(s) have role in protein transport to vacuole involved in ubiquitin-dependent protein catabolic process via the multivesicular body sorting pathway
C1_04490W_A	orf19.6843		CAL0000188737	-1.15009	0.00319802		Ortholog(s) have role in CENP-A containing nucleosome assembly, chromatin maintenance and nucleoplasm localization
C1_09260C_A	orf19.4785	PTC1	CAL0000194483	-1.14945	0.00669319		Putative protein phosphatase of the Type 2C-related family (serine/threonine-specific), similar to S. cerevisiae Ptc1p; mutant shows virulence defect
C3_02090C_A	orf19.1637		CAL0000189119	-1.14904	0.0126036		Ortholog of C. dubliniensis CD36 : Cd36_82070, C. parapsilosis CDC317 : CPAR2_202790, C. auris B8441 : B9J08_000205 and Candida tenuis NRRL Y-1498 : CANTEDRAFT_114065
C1_13620W_A	orf19.4998		CAL0000188719	-1.14883	0.00614382		Zn(II)2Cys6 transcription factor; required for Spider model biofilm formation; mutant displays abnormal colony morphology and invasive growth; caspofungin repressed; flow model biofilm induced; rat catheter biofilm repressed
CR_07460C_A	orf19.6119		CAL0000196504	-1.14861	0.0124074		Protein of unknown function; Spider biofilm repressed
C5_03680W_A	orf19.6680	FGR27	CAL0000198392	-1.1486	0.0101286		Zn(II)2Cys6 transcription factor; transposon mutation affects filamentous growth; required for yeast cell adherence to silicone substrate; Spider biofilm induced
C5_01270W_A	orf19.1942	SGE1	CAL0000189139	-1.14843	0.0110546		Putative multidrug resistance factor; induced in low iron; regulated by Sef1, Sfu1, and Hap43
C1_03600W_A	orf19.3060		CAL0000178850	-1.14758	0.0123716		OPutative dolichyl-diphosphooligosaccharide-protein glycotransferase; role in protein N-linked glycosylation; Spider biofilm repressed
C1_09230C_A	orf19.4781	GRP1	CAL0000175332	-1.14742	0.0119051		Protein similar to dihydroflavonol-4-reductases
C1_10790W_A	orf19.2340	CDC48	CAL0000177910	-1.14718	0.00638372		Putative microsomal ATPase; plasma membrane-localized; regulated by Gcn2 and Gcn4; induced by amino acid starvation (3-AT); macrophage/pseudohyphal-repressed; protein levels decrease in stationary phase yeast; Spider biofilm repressed
C5_01850C_A	orf19.3187	ZNC1	CAL0000191657	-1.14715	0.00802936		Zn(2)-Cys(6) transcription factor; regulated by Gcn2 and Gcn4; gene located in zinc cluster region of Chromosome 5, near the MTL locus; required for yeast cell adherence to silicone substrate; Spider biofilm induced
C4_03590C_A	orf19.1317	OSH3	CAL0000199856	-1.14683	0.00964236		Protein required for wild-type filamentation; has oxysterol binding protein domain and pleckstrin homology motif; overproducton suppresses cph1 homozygous null filamnetation defect; similar to S. cerevisiae Osh3p
CR_02040W_A	orf19.2605		CAL0000183416	-1.14551	0.000813303		Putative protein serine/threonine kinase; mutants sensitive to growth on hydrogen peroxide medium
C1_09220W_A	orf19.4780		CAL0000188365	-1.14546	0.00371202		Predicted MFS family membrane transporter, member of the drug:proton antiporter (12 spanner) (DHA1) family; Spider biofilm induced
C1_07390W_A	orf19.4430		CAL0000201437	-1.14532	0.000135448		Ortholog(s) have ubiquitin binding activity and role in proteasome-mediated ubiquitin-dependent protein catabolic process
C1_03690W_A	orf19.71		CAL0000183593	-1.14516	0.00544135		Ortholog(s) have protein-containing complex binding activity, role in endoplasmic reticulum to Golgi vesicle-mediated transport, protein secretion and Golgi membrane, cis-Golgi network, cytoplasm, organelle membrane localization
C6_00290W_A	orf19.1189		CAL0000188928	-1.14503	0.00428298		Protein of unknown function; regulated by yeast-hypha switch; induced by Mnl1 in weak acid stress; 5' UTR intron; repressed by chlamydospore formation in C. albicans and C. dubliniensis; rat catheter, Spider and flow model biofilm induced
C2_06110W_A	orf19.4107		CAL0000180862	-1.14476	0.0129801		Exopolyphosphatase, hydrolyzes inorganic polyphosphate (poly P) into Pi residues; Spider biofilm repressed
CR_00350W_A	orf19.7499		CAL0000199923	-1.14467	0.00806445		Putative nicotinic acid mononucleotide adenylyltransferase, involved in NAD salvage pathway; Spider biofilm repressed
C1_12050W_A	orf19.5260	RPN2	CAL0000182505	-1.14403	0.00294406		Putative 26S proteasome subunit; transcript regulated by Mig1; caspofungin repressed; regulated by Gcn2 and Gcn4; gene used for strain identification by multilocus sequence typing
C2_02020W_A	orf19.1516		CAL0000182125	-1.14363	0.00974677		Ortholog(s) have thiol-dependent deubiquitinase activity and role in negative regulation of gluconeogenesis, proteasome-mediated ubiquitin-dependent protein catabolic process
C2_00390C_A	orf19.2092		CAL0000187862	-1.14358	0.0132491		Putative peroxisomal cystathionine beta-lyase; Gcn4p-regulated
CR_01350C_A	orf19.2518		CAL0000189503	-1.14345	0.00523871		Ortholog(s) have ATPase activator activity, soluble NSF attachment protein activity and role in SNARE complex disassembly, autophagy, vacuole fusion, non-autophagic, vesicle fusion with Golgi apparatus
C1_00130C_A	orf19.6094		CAL0000194290	-1.14333	0.00603103		Ortholog(s) have role in Golgi to vacuole transport, cellular sphingolipid homeostasis, retrograde transport, endosome to Golgi and GARP complex, Golgi apparatus localization
CR_09230C_A	orf19.7321		CAL0000199846	-1.14276	0.00311631		Ortholog(s) have role in re-entry into mitotic cell cycle after pheromone arrest and endoplasmic reticulum localization
C3_03170W_A	orf19.316	SEC13	CAL0000177077	-1.14204	0.0135838		Putative protein transport factor; antigenic during murine systemic infection; macrophage-downregulated protein; protein level decreases in stationary phase cultures; Spider biofilm repressed
C1_06670W_A	orf19.6244		CAL0000189062	-1.14192	0.0105286		Ortholog of C. dubliniensis CD36 : Cd36_06250, C. parapsilosis CDC317 : CPAR2_206820, C. auris B8441 : B9J08_003766 and Candida tenuis NRRL Y-1498 : CANTEDRAFT_125137
CR_10110W_A	orf19.7586	CHT3	CAL0000194074	-1.14067	0.00974576		Major chitinase; secreted; functional homolog of S. cerevisiae Cts1p; 4 N-glycosylation motifs; possible O-mannosylation; putative signal peptide; hyphal-repressed; farnesol upregulated in biofilm; regulated by Efg1p, Cyr1p, Ras1p
C5_04170W_A	orf19.3900		CAL0000185225	-1.14025	0.00875443		Ortholog(s) have role in mitochondrial fusion and integral component of mitochondrial outer membrane localization
C5_00830C_A	orf19.586	ERV46	CAL0000190073	-1.13997	0.0059391		Putative ER-derived vesicle protein; COPII-coated vesicle complex subunit; transcript induced by filamentous growth; Spider biofilm repressed
C6_00770C_A	orf19.3648		CAL0000198284	-1.1394	0.013894		Ortholog(s) have crossover junction endodeoxyribonuclease activity, endodeoxyribonuclease activity
C1_00470C_A	orf19.6061		CAL0000184399	-1.13799	0.00299271		Ortholog(s) have role in N-acylethanolamine metabolic process, N-acylphosphatidylethanolamine metabolic process and integral component of mitochondrial inner membrane localization
C2_03900C_A	orf19.835		CAL0000189200	-1.13624	0.0147212		Ortholog(s) have role in nucleosome mobilization and Ino80 complex, cytosol, nucleus localization
C2_07320W_A	orf19.2289	ARP3	CAL0000184019	-1.13537	0.00809366		Protein with Myo5p-dependent localization to cortical actin patches at hyphal tip; mutation confers hypersensitivity to cytochalasin D; Spider biofilm repressed
C7_01470C_A	orf19.6582	PRE10	CAL0000177938	-1.13522	0.00420299		Alpha7 (C8) subunit of the 20S proteasome; multiple phosphorylated residues; transcript induced upon filamentous growth; Spider biofilm repressed
C5_01320W_A	orf19.1936	SNF1	CAL0000201729	-1.1341	0.0129518		Functional homolog of S. cerevisiae Snf1p, which regulates sugar metabolism; constitutively expressed; Thr208 phosphorylation may have regulatory role; up-regulation associated with azole resistance; essential gene in some experiments
C7_04040C_A	orf19.7176	NPT1	CAL0000174810	-1.13388	0.00866243		Putative nicotinate phosphoribosyltransferase, involved in NAD salvage pathway; fungal-specific (no human or murine homolog)
CR_04000W_A	orf19.482	RPT4	CAL0000188624	-1.13274	0.00109901		26S proteasome regulatory subunit; regulated by Gcn2p and Gcn4p; protein level decreases in stationary phase cultures
C6_03620C_A	orf19.5730		CAL0000194762	-1.13149	0.0132342		Putative phenylacrylic acid decarboxylase; clade-associated gene expression
C4_06760W_A	orf19.3133	GUT2	CAL0000181855	-1.1285	0.0134186		Glycerol-3-phosphate dehydrogenase; Plc1p-regulated; rat catheter biofilm induced; Spider biofilm induced
C4_06870W_A	orf19.3123	RPT5	CAL0000178035	-1.12606	0.0119266		26S proteasome regulatory subunit; transcript regulated by Nrg1 and Mig1; regulated by Gcn2 and Gcn4; protein level decreases in stationary phase
CR_04190W_A	orf19.505	SRV2	CAL0000183073	-1.12459	0.0112019		Adenylate cyclase-associated protein; regulates adenylate cyclase activity; required for wild-type germ tube formation and for virulence in mice; mutant defects in filamentous growth are rescued by cAMP or dbcAMP; Spider biofilm repressed
C2_07490W_A	orf19.1880	HEM15	CAL0000185155	-1.12337	0.00853029		Putative ferrochelatase involved in heme biosynthesis; transcript not regulated by iron levels and not affected by a yfh1 null mutation; Spider biofilm repressed
CR_08050C_A	orf19.590		CAL0000189664	-1.12204	0.0146913		Putative thiamine biosynthesis enzyme; decreased expression in an ssr1 null mutant; protein present in exponential and stationary growth phase yeast cultures
C1_14500C_A	orf19.7269		CAL0000201548	-1.12156	0.00562628		Putative polyamine acetyltransferase; acetylates polyamines (e.g. putrescine, spermidine, spermine) and aralkylamines (e.g. tryptamine, phenylethylamine); Spider biofilm repressed
C1_01890C_A	orf19.4534		CAL0000191039	-1.11895	0.011632		Putative UBX-domain (ubiquitin-regulatory domain) protein; macrophage-downregulated gene
C7_01710W_A	orf19.6553		CAL0000184596	-1.11837	0.00756952		Membrane-localized protein of unknown function; possibly secreted; fluconazole-induced
CR_08910C_A	orf19.7286	RPN7	CAL0000177306	-1.11698	0.00205565		Subunit of the proteasome regulatory particle; regulated by Gcn2p and Gcn4p; protein present in exponential and stationary growth phase yeast cultures
C1_00210C_A	orf19.6082		CAL0000182274	-1.11641	0.00182218		Ortholog(s) have unfolded protein binding activity, role in protein folding, protein localization to cell surface and integral component of endoplasmic reticulum membrane localization
C7_04260W_A	orf19.7144		CAL0000193151	-1.11231	0.0072839		Ortholog(s) have GTP binding, GTPase activity, ribosome binding activity
C6_00130C_A	orf19.6324	VID27	CAL0000179484	-1.11007	0.00382318		Protein similar to S. cerevisiae Vid27p; transposon mutation affects filamentous growth; mutation confers hypersensitivity to toxic ergosterol analog; fungal-specific (no human or murine homolog)
C1_11350C_A	orf19.668		CAL0000194861	-1.10906	0.0147367		Putative fork-head transcription factor; rat catheter and Spider biofilm repressed
C3_04590W_A	orf19.5917.3		CAL0000200451	-1.10731	0.00229054		RNA binding protein required for export of poly(A)+ mRNA from the nucleus; Spider biofilm repressed
C3_00240C_A	orf19.5445	GLO3	CAL0000179018	-1.10586	0.00589354		Putative ARF GTPase activator; role in COPI coating of Golgi vesicle, ER to Golgi vesicle-mediated transport, retrograde Golgi to ER vesicle-mediated transport; Spider biofilm repressed
C7_03250C_A	orf19.5130	PDI1	CAL0000178400	-1.1053	0.00776302		Putative protein disulfide-isomerase; antigenic in human infection; soluble protein in hyphae; induced by filamentous growth; protein present in exponential and stationary growth phase yeast cultures; flow model biofilm repressed
C1_10400C_A	orf19.4910	FGR41	CAL0000194403	-1.10121	0.0146224		Putative GPI-anchored adhesin-like protein; transposon mutation affects filamentous growth; Spider biofilm repressed
C3_05190C_A	orf19.5995	MCA1	CAL0000184470	-1.09721	0.0081317		Putative metacaspase, cysteine protease involved in apoptosis in response to stresses; has similarity to S. cerevisiae Mca1p; fungal-specific (no human or murine homolog); farnesol-induced

## Sheet: YPD, HAP1 vs hap1-
CGD systematic name	orf19 number	Gene_Name	CGDID	FoldChange HAP1 noHemin vs hap1 mutant noHemin	pvalue HAP1 noHemin vs hap1 mutant noHemin		Description
C4_06900W_A	orf19.3121	GST1	CAL0000182119	-33.5353	2.50293e-18		Putative glutathione S-transferase; upregulated in the presence of human neutrophils; expression is regulated upon white-opaque switching; increased transcription is observed upon benomyl treatment
C2_07570W_A	orf19.1868	RNR22	CAL0000192458	-12.0108	3.10649e-12		Putative ribonucleoside diphosphate reductase;colony morphology-related gene regulation by Ssn6; transcript regulated by tyrosol and cell density; Hap43-repressed; Spider biofilm induced
C3_06330W_A	orf19.7398.1		CAL0000189947	-10.0131	0.00887124		Putative peroxidase; orf19.7398.1 is contig-truncated fragment of gene identical to TSA1; Tsa1p and Tsa1Bp role under oxidative/reductive stress, hyphal cell wall formation; in hyphal nucleus, cell wall; yeast-form nucleus, cytoplasm
C1_14020W_A	orf19.7209		CAL0000192042	-7.52415	0.00116839		Putative Rho GDP dissociation inhibitor; induced by nitric oxide independent of Yhb1p
CR_07140C_A	orf19.11		CAL0000200769	-7.43224	2.17259e-05		Protein of unknown function; transcript regulated by Mig1 and Tup1; rat catheter biofilm induced
C3_01540W_A	orf19.1691		CAL0000192266	-7.04378	9.1604e-07		Plasma-membrane-localized protein; filament induced; Hog1, ketoconazole, fluconazole and hypoxia-induced; regulated by Nrg1, Tup1, Upc2; induced by prostaglandins; flow model biofilm induced; rat catheter and Spider biofilm repressed
C6_02890C_A	orf19.5565		CAL0000185703	-6.54156	0.000497606		3-hydroxypropionate dehydrogenase; involved in degradation of toxic propionyl-CoA; rat catheter and Spider biofilm induced
C4_06780C_A	orf19.3131	OYE32	CAL0000174577	-6.28854	4.97161e-45		NAD(P)H oxidoreductase family protein; induced by nitric oxide, amphotericin B, oxidative stress via Cap1; upregulation associated with MDR1 overexpression or benomyl treatment; macrophage-downregulated protein; Spider biofilm induced
C4_05920C_A	orf19.4404	PGA49	CAL0000196151	-6.0531	0.0157707		Putative GPI-anchored protein
C2_00760C_A	orf19.2048		CAL0000198189	-5.98672	7.04832e-11		Proten of unknown function; transcript positively regulated by Sfu1; Hap43 repressed; Spider biofilm induced
C6_01180C_A	orf19.125	EBP1	CAL0000199513	-5.22428	6.04434e-36		NADPH oxidoreductase; interacts with phenolic substrates (17beta-estradiol); possible role in estrogen response; induced by oxidative, weak acid stress, NO, benomyl, GlcNAc; Cap1, Mnl1 induced; Hap43-repressed; rat catheter biofilm induced
C1_12850W_A	orf19.4914.1		CAL0000190643	-5.13233	1.63164e-12		Protein of unknown function, serum-induced
C6_01070C_A	orf19.113	CIP1	CAL0000174960	-5.12321	1.20091e-07		Possible oxidoreductase; transcript induced by cadmium but not other heavy metals, heat shock, yeast-hypha switch, oxidative stress (via Cap1), or macrophage interaction; stationary phase enriched protein; Spider biofilm induced
C2_05180W_A	orf19.3548.1	WH11	CAL0000197297	-5.03382	2.21572e-07		White-phase yeast transcript; expression in opaques increases virulence/switching; mutant switches as WT; Hap43, hypoxia, ketoconazol induced; required for RPMI biofilm; Bcr1-induced in RPMI a/a biofilm; rat catheter, Spider biofilm induced
C4_00720W_A	orf19.4170		CAL0000176273	-4.987	2.80893e-09		Putative cell wall associated protein; C. albicans and C. dubliniensis specific gene highly induced during chlamydospore development in both species; localized to chlamydospore cell wall; Hap43-repressed; Spider biofilm induced
C2_07630C_A	orf19.1862		CAL0000176228	-4.47119	1.15271e-22		Possible stress protein; increased transcription associated with CDR1 and CDR2 overexpression or fluphenazine treatment; regulated by Sfu1, Nrg1, Tup1; stationary phase enriched protein; Spider biofilm induced
C6_03240W_A	orf19.5611		CAL0000179051	-4.40128	0.00785947		Predicted 3-methylbutanol:NAD(P) oxidoreductase and methylglyoxal reductase (NADPH-dependent); role in ergosterol metabolic process; early stage flow model biofilm induced; Spider biofilm induced
C1_08070W_A	orf19.5079	CDR4	CAL0000201396	-4.2672	1.49327e-11		Putative ABC transporter superfamily; fluconazole, Sfu1, Hog1, core stress response induced; caspofungin repressed; fluconazole resistance not affected by mutation or correlated with expression; rat catheter and flow model biofilm induced
C4_00450C_A	orf19.5674	PGA10	CAL0000193946	-4.18856	7.80659e-12		GPI anchored membrane protein; utilization of hemin and hemoglobin for Fe in host; Rim101 at ph8/hypoxia/ketoconazole/ciclopirox/hypha-induced; required for RPMI biofilm formation, Bcr1-induced in a/a biofilm; rat catheter biofilm repressed
C1_05540C_A	orf19.411		CAL0000201639	-4.16893	2.19721e-20		Protein similar to GTPase regulators; induced in low iron; transcript activated by Mnl1 under weak acid stress; Hap43-, Sfu1- and Sef1-regulated; flow model biofilm induced, Spider biofilm induced
C1_11950W_A	orf19.5270		CAL0000190381	-4.12131	0.000158739		Protein of unknown function; rat catheter biofilm induced
CR_09680C_A	orf19.6595	RTA4	CAL0000201164	-4.07041	1.1279e-43		Protein similar to S. cerevisiae Rsb1p, involved in fatty acid transport; transposon mutation affects filamentous growth; alkaline downregulated; caspofungin induced; possibly an essential gene; Hap43p-repressed
CR_04220C_A	orf19.510		CAL0000180108	-4.00907	0.0110177		Protein of unknown function; Spider biofilm induced
C2_10180W_A	orf19.1763	IFR1	CAL0000200922	-3.95828	1.03617e-17		Predicted oxidoreductase/dehydrogenase; induced by nitric oxide; rat catheter and Spider biofilm induced
CR_07130C_A	orf19.10	ALK8	CAL0000175837	-3.93924	0.00383919		Alkane-inducible cytochrome P450; catalyzes hydroxylation of lauric acid to hydroxylauric acid; overproduction causes fluconazole resistance in WT and causes multidrug resistance in a cdr1 cdr2 double mutant; rat catheter biofilm repressed
C1_13470W_A	orf19.4979	KNS1	CAL0000194707	-3.88095	7.60954e-06		Protein kinase involved in negative regulation of PolIII transcription; effector kinase of the TOR signaling pathway, phosphorylates Rpc53p to regulate ribosome and tRNA biosynthesis; Spider and flow model biofilm induced
CR_04480C_A	orf19.539	LAP3	CAL0000187653	-3.80236	8.08157e-14		Putative aminopeptidase; positively regulated by Sfu1; clade-associated gene expression; virulence-group-correlated expression; induced by alpha pheromone in SpiderM medium; Hap43-induced; Spider and flow model biofilm induced
C3_03490W_A	orf19.347	RSN1	CAL0000182555	-3.79056	1.66376e-18		Protein of unknown function; flow model biofilm induced; Spider biofilm induced; induced during the mating process; Hap43-repressed
C2_01020W_A	orf19.2020	HGT6	CAL0000181092	-3.78085	9.15386e-27		Putative high-affinity MFS glucose transporter; 20 family members; induced in core stress response; fluconazole, oralpharyngeal candidasis induced; flow model biofilm induced; Spider biofilm induced
C1_01220C_A	orf19.3310		CAL0000179037	-3.67549	3.04303e-10		Protein of unknown function; Hap43-repressed; rat catheter and Spider biofilm induced
C3_01930W_A	orf19.1655	PXP2	CAL0000188703	-3.5619	1.16231e-09		Putative acyl-CoA oxidase; enzyme of fatty acid beta-oxidation; induced during macrophage infection; opaque specific transcript; putative peroxisome targeting signal; Spider biofilm induced
C5_04400W_A	orf19.3926		CAL0000196842	-3.55193	0.0109409		Ortholog(s) have endoribonuclease activity, role in RNA catabolic process, apoptotic process, cell morphogenesis and cytosol, extracellular region, fungal-type vacuole, vacuole localization
C5_04260W_A	orf19.3910		CAL0000201046	-3.45538	1.83128e-08		Has domain(s) with predicted RNA binding, ribonuclease T2 activity
CR_02490W_A	orf19.176	OPT4	CAL0000180262	-3.42077	9.02476e-05		Oligopeptide transporter; detected at germ tube plasma membrane; transcript inducede during phagocytosis by macrophages; fungal-specific; Hap43-repressed; merged with orf19.2292 in Assembly 20; rat catheter and Spider biofilm induced
CR_02920C_A	orf19.2849	AQY1	CAL0000176060	-3.41936	5.57047e-20		Aquaporin water channel; osmotic shock resistance, WT freeze tolerance; virulent in mice; flucytosine repressed; flow model/RPMI/Spider/rat catheter biofilm induced; required for RPMI biofilm formation; Bcr1-induced in a/a RPMI biofilms
CR_07740W_A	orf19.2633.1		CAL0000188084	-3.31183	0.0161339		Ortholog of C. dubliniensis CD36 : Cd36_00150, Lodderomyces elongisporus NRLL YB-4239 : LELG_01269 and Candida tropicalis NEW ASSEMBLY : CTRG1_CGOB_00075
CR_05340C_A	orf19.5288	IFE2	CAL0000180542	-3.24441	7.28061e-11		Putative alcohol dehydrogenase; yeast-enriched transcript; Efg1-regulated; induced by prostaglandins, Hog1, fluconazole; rat catheter biofilm induced
C4_01800W_A	orf19.4612		CAL0000181245	-3.19359	7.14368e-07		Protein with a dienelactone hydrolase domain; Hap43-repressed gene
C1_08790W_A	orf19.4737	TPO3	CAL0000176249	-3.18334	5.38829e-19		Putative polyamine transporter; MFS-MDR family; induced by Sfu1, regulated upon white-opaque; decreased expression in hyphae vs yeast-form cells; regulated by Nrg1; Spider biofilm repressed
CR_02070C_A	orf19.2608	ADH5	CAL0000177934	-3.17459	7.30136e-12		Putative alcohol dehydrogenase; regulated by white-opaque switch; fluconazole-induced; antigenic in murine infection; regulated by Nrg1, Tup1; Hap43, macrophage repressed, flow model biofilm induced; Spider biofilm induced
C2_08390W_A	orf19.1433		CAL0000182923	-3.16621	2.77932e-15		Protein of unknown function; Hap43-repressed; colony morphology-related gene regulation by Ssn6; Spider biofilm induced
CR_04960C_A	orf19.633		CAL0000191608	-3.11117	3.20951e-08		Methyltransferase involved in sphingolipid homeostasis, methylates a drug cantharidin; decreased expression in hyphae compared to yeast; expression regulated during planktonic growth; flow model biofilm induced; Hap43-repressed gene
C3_00600W_A	orf19.5399	IFF11	CAL0000200354	-3.1038	8.95723e-06		Secreted protein required for normal cell wall structure and for virulence; member of the IFF family; Hap43p-repressed gene
C2_05820W_A	orf19.5205		CAL0000190962	-2.97015	2.35418e-07		Protein of unknown function; Hap43-repressed gene
CR_02810W_A	orf19.2839	CIRT4B	CAL0000200636	-2.92747	1.17979e-09		Cirt family transposase; transcript repressed in an azole-resistant strain that overexpresses CDR1 and CDR2; Hap43-repressed; flow model biofilm induced
C3_06860C_A	orf19.6816		CAL0000185942	-2.92709	1.00731e-20		Putative xylose and arabinose reductase; flow model biofilm induced; Spider biofilm repressed
C3_04060C_A	orf19.2803	HEM13	CAL0000191428	-2.91045	1.8437e-18		Coproporphyrinogen III oxidase; antigenic; on yeast cell surface, not hyphae; iron-regulated expression; Hap43, macrophage-repressed; farnesol-induced; possibly essential; flow model biofilm induced; rat catheter, Spider biofilm repressed
CR_06460W_A	orf19.720	GST3	CAL0000178761	-2.89878	0.00607097		Glutathione S-transferase; expression regulated upon white-opaque switch; induced by human neutrophils; peroxide-induced; induced by alpha pheromone in SpiderM medium; Spider biofilm induced
C2_05700W_A	orf19.6882	OSM1	CAL0000197318	-2.85464	1.71378e-18		Putative flavoprotein subunit of fumarate reductase; soluble protein in hyphae; caspofungin repressed; stationary phase enriched protein; flow model biofilm induced; Spider biofilm repressed
C2_02860W_A	orf19.5818	SUR2	CAL0000174192	-2.82197	9.73742e-20		Putative ceramide hydroxylase; predicted enzyme of sphingolipid biosynthesis; regulated by Tsa1, Tsa1B under H2O2 stress conditions; Spider and flow model biofilm induced
C3_00320W_A	orf19.5437	RHR2	CAL0000177047	-2.81579	6.82795e-08		Glycerol 3-phosphatase; roles in osmotic tolerance, glycerol accumulation in response to salt; Spider/flow model biofilm induced; regulated by macrophage, stress, yeast-hyphal switch, pheromone, Gcn4, Hog1, Nrg1, Tup1
C2_00240C_A	orf19.2108	SOD6	CAL0000199539	-2.79204	2.36955e-08		Copper-containing superoxide dismutase; gene family includes SOD1, SOD4, SOD5, and SOD6; gene may contain an intron; Hap43-repressed; flow model and rat catheter biofilm induced
C1_08530W_A	orf19.398		CAL0000195070	-2.78265	0.000221475		Ortholog of C. dubliniensis CD36 : Cd36_08040, C. parapsilosis CDC317 : CPAR2_207180, C. auris B8441 : B9J08_000292 and Candida tenuis NRRL Y-1498 : CANTEDRAFT_114140
C1_14190C_A	orf19.7227		CAL0000189568	-2.77234	6.94658e-16		Protein phosphatase inhibitor; Hap43-repressed; homozygous Tn insertion decreases colony wrinkling but does not block hyphal growth in liquid media; mutation confers hypersensitivity to toxic ergosterol analog; Spider biofilm induced
C2_00770W_A	orf19.2047		CAL0000200626	-2.75713	1.6823e-11		Putative protein of unknown function; Hap43p-repressed gene; mutation confers hypersensitivity to toxic ergosterol analog, and to amphotericin B
CR_07150W_A	orf19.734	GLK1	CAL0000189805	-2.72568	4.1431e-16		Putative glucokinase; transcript regulated upon yeast-hyphal switch; Efg1 regulated; fluconazole-induced; induced in core stress response; colony morphology-related gene regulation by Ssn6; GlcNAc-induced protein
C2_00680C_A	orf19.2060	SOD5	CAL0000188676	-2.71525	1.18649e-17		Cu-containing superoxide dismutase; protects against oxidative stress; induced by neutrophils, hyphal growth, caspofungin, osmotic/oxidative stress; oralpharyngeal candidiasis induced; rat catheter and Spider biofilm induced
C3_04480C_A	orf19.5902	RAS2	CAL0000181665	-2.71148	2.56279e-05		Protein similar to S. cerevisiae Ras2; has opposite effects to Ras1; Tn mutation affects filamentous growth; rat catheter and Spider biofilm induced
C2_09280C_A	orf19.4090		CAL0000177390	-2.69065	5.15792e-09		Predicted membrane transporter, member of the fucose:proton symporter (FHS) family, major facilitator superfamily (MFS)
C3_06140W_A	orf19.7396		CAL0000197734	-2.68049	2.66902e-11		Protein of unknown function; Spider biofilm induced; Hap43-repressed
C3_05450C_A	orf19.6983		CAL0000196292	-2.67272	4.4553e-16		Protein of unknown function; Hap43-repressed gene; repressed by nitric oxide; Spider biofilm induced
C3_05580C_A	orf19.6993	GAP2	CAL0000177766	-2.66504	2.11372e-05		General broad specificity amino acid permease; ketoconazole, flucytosine repressed; Ssy1-dependent histidine induction; regulated by Nrg1, Tup1; colony morphology-related gene regulation by Ssn6; Spider and flow model biofilm induced
C2_09710C_A	orf19.1381		CAL0000190541	-2.6506	6.84112e-13		Ortholog of S. cerevisiae/S. pombe Lsb5; predicted role in actin cortical patch localization, actin filament organization, endocytosis; flow model biofilm induced; Spider biofilm repressed
C1_04320W_A	orf19.1067	GPM2	CAL0000180080	-2.63862	1.05775e-18		Putative phosphoglycerate mutase; repressed in hyphae; macrophage/pseudohyphal-repressed; induced by high levels of peroxide stress, farnesol; flow model biofilm induced; rat catheter and Spider biofilm repressed
C1_08940C_A	orf19.4752	MSN4	CAL0000191067	-2.62629	6.47986e-10		Zinc finger transcription factor; similar to S. cerevisiae Msn4, but not a significant stress response regulator in C. albicans; partly complements STRE-activation defect of S. cerevisiae msn2 msn4 double mutant; flow model biofilm induced
CR_10840C_A	orf19.7676	XYL2	CAL0000192665	-2.62159	2.35109e-13		D-xylulose reductase; immunogenic in mice; soluble protein in hyphae; induced by caspofungin, fluconazole, Hog1 and during cell wall regeneration; Mnl1-induced in weak acid stress; stationary phase enriched; flow model biofilm induced
C2_00510W_A	orf19.2076		CAL0000189154	-2.61259	1.90015e-10		Protein of unknown function; S. pombe ortholog SPAC7D4.05 encodes a predicted hydrolase; Hap43-repressed; Spider biofilm induced
C5_02110W_A	orf19.4216		CAL0000180850	-2.604	2.48372e-09		Putative heat shock protein; decreased expression in hyphae; transcription is increased in populations of cells exposed to fluconazole over multiple generations; overexpression increases resistance to farnesol and azoles
C1_09250W_A	orf19.4784	CRP1	CAL0000174668	-2.56604	5.96052e-08		Copper transporter; CPx P1-type ATPase; mediates Cu resistance; similar to Menkes and Wilson disease proteins; copper-induced; Tbf1-activated; suppresses Cu sensitivity of S. cerevisiae cup1 mutant; flow model biofilm induced
C6_01990W_A	orf19.689	PLB1	CAL0000177213	-2.54604	0.000363982		Phospholipase B; host cell penetration and virulence in mouse systemic infection; Hog1-induced; signal sequence, N-glycosylation, and Tyr phosphorylation site; induced in fluconazole-resistant strains; rat catheter biofilm repressed
C1_00270W_A	orf19.6079		CAL0000188751	-2.54101	1.32536e-15		Predicted ORF in retrotransposon Tca8 with similarity to the Gag region encoding nucleocapsid-like protein; repressed by ciclopirox olamine; filament induced; regulated by Rfg1, Tup1; overlaps orf19.6078.1
C4_03600C_A	orf19.1314		CAL0000193845	-2.53265	1.77469e-12		Protein of unknown function; planktonic growth-induced gene
CR_07480W_A	orf19.6117		CAL0000180922	-2.52547	3.32558e-19		S. pombe ortholog SPAC5D6.04 is a predicted auxin family transmembrane transporter; ketoconazole and hypoxia induced
C1_10290W_A	orf19.4899	GCA1	CAL0000192588	-2.51688	0.00120103		Extracellular/plasma membrane-associated glucoamylase; expressed in rat oral infection; regulated by carbohydrates, pH, galactose; promotes biofilm matrix formation; flow model biofilm induced; Bcr1 repressed in RPMI a/a biofilms
CR_05750W_A	orf19.6637		CAL0000200020	-2.49128	2.92805e-15		Predicted glycosyl hydrolase; hypoxia induced; flow model biofilm induced
C4_02990C_A	orf19.2693	GST2	CAL0000188890	-2.48977	5.31382e-14		Glutathione S transferase; induced by benomyl and in populations of cells exposed to fluconazole over multiple generations; regulated by Nrg1, Tup1; induced by nitric oxide; stationary phase enriched; Spider biofilm induced
C5_04810W_A	orf19.3967	PFK1	CAL0000186427	-2.48301	3.03245e-15		Phosphofructokinase alpha subinit; activated by fructose 2,6-bisphosphate, AMP, ATP inhibited; activity reduced on hyphal induction; phagocytosis-repressed; fluconazole, flow model biofilm induced; rat catheter and Spider biofilm repressed
C5_02690W_A	orf19.4287		CAL0000176391	-2.45452	1.2676e-08		Putative oxidoreductase; Hap43-repressed gene; clade-associated gene expression
C7_00930W_A	orf19.7021	GPH1	CAL0000189831	-2.45415	9.48416e-14		Putative glycogen phosphorylase; role in glycogen metabolism; regulated by Ssk1, Mig1, Tup1, Hap43; fluconazole-induced; localizes to cell surface of hyphae, not yeast; stationary phase enriched protein; Spider biofilm induced
CR_00620C_A	orf19.7469	ARG1	CAL0000190248	-2.43766	5.84549e-06		Argininosuccinate synthase; arginine synthesis; Gcn4, Rim101 regulated; induced by amino acid starvation (3-AT), benomyl treatment; stationary phase enriched protein; repressed in alkalinizing medium; rat catheter, Spider biofilm induced
C3_02790W_A	orf19.270		CAL0000198258	-2.43752	1.57143e-10		Ortholog of C. dubliniensis CD36 : Cd36_82780, C. parapsilosis CDC317 : CPAR2_102150, Pichia stipitis Pignal : psti_CGOB_00155 and Candida tropicalis MYA-3404 : CTRG_02557
C2_00250W_A	orf19.2107.1	STF2	CAL0000185307	-2.43451	1.02814e-15		Protein involved in ATP biosynthesis; repressed in hyphae; repressed by Efg1, Hap43; transcript upregulated in clinical isolates from HIV+ patients with oral candidiasis; rat catheter, flow model and Spider biofilm induced
C1_09190C_A	orf19.4777	DAK2	CAL0000174642	-2.42641	1.91691e-14		Putative dihydroxyacetone kinase; repressed by yeast-hypha switch; fluconazole-induced; caspofungin repressed; protein enriched in stationary phase yeast cultures; flow model biofilm induced; rat catheter and Spider biofilm repressed
CR_04060C_A	orf19.489	DAP1	CAL0000178496	-2.42276	9.53773e-14		Similar to mammalian membrane-associated progesterone receptors involved in DNA damage response; induced in core stress response; Hog1 regulated; clade-associated expression; Hap43-repressed
C7_03150W_A	orf19.5140		CAL0000197262	-2.39427	0.0105531		Protein of unknown function; rat catheter and Spider biofilm induced
C3_01060W_A	orf19.2509.1		CAL0000197314	-2.38929	0.0141709		Ortholog of C. dubliniensis CD36 : Cd36_29340, Candida tropicalis NEW ASSEMBLY : CTRG1_CGOB_00055, Spathaspora passalidarum NRRL Y-27907 : spas_CGOB_00040 and Candida albicans WO-1 : CAWG_00248
C1_03750W_A	orf19.1034		CAL0000180110	-2.36239	2.8512e-10		Protein with a predicted cytochrome b5-like Heme/Steroid binding domain; Hap43, caspofungin repressed; flow model biofilm induced
C4_03890W_A	orf19.5045		CAL0000192372	-2.3596	4.51326e-22		Predicted protein tyrosine phosphatase; involved in regulation of MAP kinase Hog1 activity; induced by Mnl1 under weak acid stress; rat catheter and Spider biofilm induced
C1_01930W_A	orf19.4530.1		CAL0000193576	-2.35794	1.71786e-17		Protein of unknown function; regulated by Nrg1, Tup1; Spider and flow model biofilm induced
CR_00780C_A	orf19.3278	GSY1	CAL0000199911	-2.35573	3.18821e-13		Glycogen synthase (UDP glucose/starch glucosyltransferase); transcript repressed by yeast-hyphal switch, Efg1-regulated; strong oxidative stress induced; colony morphology-related regulation by Ssn6; stationary phase enriched
C2_08290C_A	orf19.1354	UCF1	CAL0000189412	-2.35034	1.27534e-14		Upregulated by cAMP in filamentous growth; induced in high iron, decreased upon yeast-hypha switch; downregulation correlates with clinical fluconazole resistance; Ras1-regulated; Hap43-repressed; flow model biofilm induced
C1_04500W_A	orf19.6844	ICL1	CAL0000178151	-2.33574	3.84777e-08		Isocitrate lyase; glyoxylate cycle enzyme; required for virulence in mice; induced upon phagocytosis by macrophage; farnesol regulated; Pex5-dependent peroxisomal localization; stationary phase enriched; rat catheter, Spider biofilm induced
C7_01800C_A	orf19.6540	PFK2	CAL0000190617	-2.33489	4.65298e-15		Phosphofructokinase beta subunit; fructose 2,6-bisphosphate, AMP activated; ATP inhibited; phagocytosis, hyphal repressed; fluconazole-induced; stationary-phase enriched; flow model biofilm induced; rat catheter/Spider biofilm repressed
C5_03240W_A	orf19.2655	BUB3	CAL0000179049	-2.31779	9.04217e-16		Protein similar to S. cerevisiae Bub3; a kinetochore checkpoint component; induced by hydroxyurea treatment; flow model biofilm induced; Spider biofilm induced
CR_06570C_A	orf19.915		CAL0000176439	-2.31466	2.56794e-06		Protein of unknown function; Spider biofilm induced
C4_03430W_A	orf19.3369	MOH1	CAL0000187831	-2.31368	0.000163546		Ortholog of S. cerevisiae Moh1, essential for staionary phase growth; induced by alpha pheromone in SpiderM medium and by Mnl1 under weak acid stress; possibly essential (UAU1 method); flow model biofilm induced; Spider biofilm induced
C4_03960W_A	orf19.787.1		CAL0000192760	-2.30841	6.48736e-20		Protein of unknown function; ORF added to Assembly 21 based on comparative genome analysis; protein detected by mass spec in stationary phase cultures
CR_05170C_A	orf19.638	FDH1	CAL0000180074	-2.29273	0.00180512		Formate dehydrogenase; oxidizes formate to CO2; Mig1 regulated; induced by macrophages; fluconazole-repressed; repressed by Efg1 in yeast, not hyphal conditions; stationary phase enriched; rat catheter and Spider biofilm induced
C7_03580C_A	orf19.6690		CAL0000201958	-2.2921	7.88737e-10		Protein of unknown function; Hap43-repressed gene
C4_03000C_A	orf19.2691		CAL0000189321	-2.28421	5.09088e-05		Planktonic growth-induced gene
C1_08240C_A	orf19.5103		CAL0000180276	-2.28216	5.24924e-08		Protein with a predicted phosphoglycerate mutase family domain; Hap43-repressed; clade-associated gene expression; induced by hypoxia
C1_07160C_A	orf19.4450.1		CAL0000177231	-2.27251	1.8896e-13		Protein conserved among the CTG-clade; 2 adjacent upstream SRE-1 elements; highly up-regulated in cecum-grown cells in a Cph2-dependent manner; Hap43-repressed; rat catheter, Spider and flow model biofilm induced
CR_02280W_A	orf19.3740	PGA23	CAL0000196898	-2.27041	5.38679e-10		Putative GPI-anchored protein of unknown function; Rim101-repressed; Cyr1-regulated; colony morphology-related gene regulation by Ssn6
C1_13590W_A	orf19.4995		CAL0000186599	-2.25876	0.0163932		Ortholog of C. dubliniensis CD36 : Cd36_12580
C3_00190W_A	orf19.5451		CAL0000194375	-2.25178	4.45229e-07		Ortholog of Candida guilliermondii ATCC 6260 : PGUG_05321, Candida lusitaniae ATCC 42720 : CLUG_00887 and Candida albicans WO-1 : CAWG_02354
C1_07330W_A	orf19.4438	RME1	CAL0000193774	-2.23983	2.5563e-05		Zinc finger protein, controls asexual sporulation; white-specific transcript; upregulation correlates with clinical development of fluconazole resistance; Upc2-regulated in hypoxia; flow model biofilm induced; Spider biofil
C4_05130C_A	orf19.742	ALD6	CAL0000180476	-2.23951	8.70033e-08		Putative aldehyde dehydrogenase; stationary phase enriched protein; expression regulated upon white-opaque switch; rat catheter biofilm induced; rat catheter and Spider biofilm induced
C4_05940W_A	orf19.4405	PPS1	CAL0000196786	-2.23721	0.00146949		Putative dual specificity protein phosphatase, similar to S. cerevisiae Pps1p; mutant shows virulence defect
C3_05230W_A	orf19.6001	SAP3	CAL0000201569	-2.2215	0.0100162		Secreted aspartyl proteinase, acts in utilization of protein as nitrogen source; assessment of virulence role complicated by URA3 effects; regulated by growth phase; produced by opaque phase cells; alpha-pheromone repressed
C1_13670W_A	orf19.5005	OSM2	CAL0000192083	-2.21541	1.53101e-14		Putative mitochondrial fumarate reductase; regulated by Ssn6p, Gcn2p, and Gcn4p; Hog1p-downregulated; stationary phase enriched protein; Hap43p-repressed gene
C5_00390C_A	orf19.951		CAL0000199693	-2.19855	6.78835e-16		Protein of unknown function; transcript repressed upon yeast-hyphal switch; fluconazole-induced; Hap43-repressed; flow model biofilm induced
C5_02080C_A	orf19.3160	HSP12	CAL0000182697	-2.19684	4.08067e-06		Heat-shock protein; induced by osmotic/oxidative/cadmium stress, fluphenazine treatment, low iron, CDR1 and CDR2 overexpression, or ssn6 or ssk1 null mutation; overexpression increases resistance to farnesol and azoles
C2_06570C_A	orf19.33		CAL0000181965	-2.19309	2.28145e-12		Predicted ORF from Assembly 19; removed from Assembly 20; restored based on transcription data; similar to orf19.7550
C1_07980C_A	orf19.5069		CAL0000183398	-2.17801	3.04127e-14		Ortholog of S. cerevisiae Sae3; meiosis specific protein involved in DMC1-dependent meiotic recombination in S. cerevisiae; Spider biofilm induced
C4_03510C_A	orf19.3380	HWP2	CAL0000197192	-2.16962	0.000612881		GPI-anchored, glycosylated cell wall protein; required for biofilm formation, adhesion, filamentous growth on some media; expressed in hyphae; mutant delayed in virulence; regulated by Efg1, Tup1; similar to Hwp1 and Rbt1 domains
C4_03710C_A	orf19.1307		CAL0000179831	-2.16591	0.0115139		Predicted membrane protein; rat catheter biofilm induced
C3_04550C_A	orf19.5911	CMK1	CAL0000190479	-2.16223	1.69181e-15		Putative calcium/calmodulin-dependent protein kinase II; expression regulated upon white-opaque switching; biochemically purified Ca2+/CaM-dependent kinase is soluble, cytosolic, monomeric, and serine-autophosphorylated; Hap43p-repressed
C1_03270W_A	orf19.3021		CAL0000198551	-2.16203	3.35653e-08		Putative protein of unknown function; Hap43-repressed gene; Spider biofilm induced
C2_05130W_A	orf19.3544		CAL0000187542	-2.16105	0.00122248		Putative protein of unknown function; Hap43p-repressed gene
C4_01170C_A	orf19.4673	BMT9	CAL0000183827	-2.15715	5.24104e-10		Beta-mannosyltransferase, 9-gene family that includes characterized genes BMT1, BMT2, BMT3, and BMT4 with roles in beta-1,2-mannosylation of cell wall phosphopeptidomannan; regulated by Sef1, Sfu1, Hap43; rat catheter biofilm repressed
CR_07490C_A	orf19.6116	GLK4	CAL0000194883	-2.15522	4.95075e-11		Putative glucokinase; decreased expression in hyphae compared to yeast-form cells
C5_04190W_A	orf19.3902		CAL0000186869	-2.14229	2.19764e-07		Protein of unknown function; repressed by fluphenazine treatment or in an azole-resistant strain that overexpresses CDR1 and CDR2; Spider biofilm induced
C7_02610C_A	orf19.2371		CAL0000174650	-2.13557	3.82042e-09		Putative Gag protein of retrotransposon Tca2; separated by a stop codon from Pol protein orf19.2372; likely translated as single polyprotein that includes Gag, reverse transcriptase, protease, and integrase; rat catheter biofilm repressed
CR_02800C_A	orf19.2838		CAL0000189333	-2.12686	4.2939e-05		Protein of unknown function; mutation confers hypersensitivity to amphotericin B; flow model biofilm induced
C7_03780C_A	orf19.7204		CAL0000174146	-2.11997	8.94833e-06		Has domain(s) with predicted catalytic activity, nitronate monooxygenase activity
C5_00670C_A	orf19.921		CAL0000183504	-2.11543	5.23926e-23		hLh domain Myc-type transcript factor; required for morphogenesis induced by elevated temperature or Hsp90 compromise; acts downstream of Pcl1; Spider biofilm induced
C2_07070W_A	orf19.2262		CAL0000175885	-2.11538	1.9001e-11		Protein similar to quinone oxidoreductases; induced by benomyl treatment, nitric oxide; oxidative stress-induced via Cap1; stationary-phase enriched protein; Spider biofilm induced
C7_03860W_A	orf19.7196		CAL0000175297	-2.11205	1.04786e-11		Putative vacuolar protease; upregulated in the presence of human neutrophils; Spider biofilm induced
C4_01970W_A	orf19.4595		CAL0000186934	-2.10296	1.10694e-14		Ortholog of C. dubliniensis CD36 : Cd36_41860, C. parapsilosis CDC317 : CPAR2_400440, C. auris B8441 : B9J08_002205 and Candida tenuis NRRL Y-1498 : CANTEDRAFT_103033
C4_02180C_A	orf19.4573	ZCF26	CAL0000180920	-2.09898	0.00545515		Zn2-Cys6 transcription factor of unknown function; induced by alpha pheromone in SpiderM medium
C1_13630W_A	orf19.5000	CYB2	CAL0000184748	-2.08946	4.15367e-08		Putative cytochrome b2 precursor; induced in high iron; alkaline repressed; colony morphology-related gene regulation by Ssn6; Hap43-repressed; pider biofilm induced
CR_07160C_A	orf19.733		CAL0000188856	-2.08109	8.98399e-10		Has domain(s) with predicted role in transmembrane transport and integral component of membrane localization
CR_00610W_A	orf19.7472	IFF4	CAL0000197990	-2.08101	4.84345e-09		Adhesin-like cell surface protein; putative GPI-anchor; null mutant germ tubes show decreased adhesion to plastic substrate; mutants are viable; Hap43-repressed gene
C2_06720W_A	orf19.3150	GRE2	CAL0000198483	-2.07779	3.84798e-10		Putative reductase; Nrg1 and Tup1-regulated; benomyl- and hyphal-induced; macrophage/pseudohyphal-repressed; repressed by low iron; possibly involved in osmotic stress response; stationary phase enriched protein; Spider biofilm induced
C7_00760C_A	orf19.7043		CAL0000199105	-2.07304	1.58724e-05		Ortholog of S. cerevisiae : YLR050C, C. glabrata CBS138 : CAGL0F01991g, C. parapsilosis CDC317 : CPAR2_703230, C. auris B8441 : B9J08_003284 and Candida tenuis NRRL Y-1498 : CANTEDRAFT_117826
C4_02360W_A	orf19.2768	AMS1	CAL0000179816	-2.06719	2.7093e-07		Putative alpha-mannosidase; transcript regulated by Nrg1; induced during cell wall regeneration; flow model biofilm induced; Spider biofilm induced
CR_09780C_A	orf19.7550	IFA14	CAL0000180488	-2.05591	0.00013415		Putative LPF family protein; Plc1-regulated; induced by alpha pheromone in SpiderM medium
C2_02590W_A	orf19.1585	ZRT2	CAL0000174214	-2.05561	8.30072e-13		Zinc transporter, essential for zinc uptake and acidic conditions tolerance; transcript induced by amphotericin B, interaction with macrophages; induced in oralpharyngeal candidiasis; Spider biofilm induced
C2_07280W_A	orf19.2285		CAL0000190139	-2.04851	0.00602797		Protein of unknown function; transcription induced by benomyl treatment
CR_04210C_A	orf19.508	QDR1	CAL0000179875	-2.0318	8.01484e-09		Putative antibiotic resistance transporter; regulated by white-opaque switch, Nrg1, Tup1; Hap43, caspofungin repressed; repressed during chlamydospore formation; flow model biofilm induced; Spider biofilm repressed
C4_06660W_A	orf19.2866		CAL0000175723	-2.03076	0.000143117		Has domain(s) with predicted DNA binding, nucleic acid binding activity
C6_01510W_A	orf19.3433	OYE23	CAL0000179903	-2.0273	1.02734e-13		Putative NAPDH dehydrogenase; induced by nitric oxide, benomyl; oxidative stress-induced via Cap1; Hap43p-repressed; rat catheter biofilm induced
CR_05720W_A	orf19.6640	TPS1	CAL0000182821	-2.02211	2.35706e-14		Trehalose-6-phosphate synthase; role in hyphal growth and virulence in mouse systemic infection; induced in presence of human neutrophils; macrophage/pseudohyphal-repressed after 16h; stationary phase enriched protein; Hap43-repressed
C4_03500C_A	orf19.3378		CAL0000197363	-2.01274	0.0107379		Protein of unknown function; regulated by Tsa1, Tsa1B in minimal media at 37 degrees C
C4_00950C_A	orf19.4699		CAL0000175330	-2.01122	2.21127e-09		Putative phospholipase of patatin family; similar to S. cerevisiae Tgl3p; predicted Kex2p substrate
C3_04190W_A	orf19.5861.1		CAL0000187766	-2.0038	6.29355e-05		Protein of unknown function; Spider biofilm induced
C2_06590C_A	orf19.34		CAL0000193792	-1.99021	1.11276e-05		Glycerophosphoinositol permease; involved in utilization of glycerophosphoinositol as a phosphate source; Rim101-repressed; virulence-group-correlated expression
C3_03360W_A	orf19.333	FCY2	CAL0000197551	-1.98753	2.59848e-20		Purine-cytosine permease of pyrimidine salvage; mutation associated with resistance to flucytosine in clinical isolates; transposon mutation affects filamentation; farnesol-upregulated in biofilm
C3_05330C_A	orf19.6970		CAL0000183372	-1.98171	0.00125793		Ortholog of C. dubliniensis CD36 : Cd36_85310, C. parapsilosis CDC317 : CPAR2_807370, C. auris B8441 : B9J08_004442 and Candida tenuis NRRL Y-1498 : CANTEDRAFT_115544
CR_04510W_A	orf19.542	HXK2	CAL0000189097	-1.96407	1.42308e-11		Hexokinase II; antigenic in humans; repressed by human neutrophils; Efg1-regulated; fluconazole-induced; gene regulation by Ssn6; present in exponential and stationary growth phase; flow model biofilm induced; Spider biofilm repressed
C3_02300W_A	orf19.1616	FGR23	CAL0000178630	-1.95892	0.000152658		Protein of unknown function; repressed by a1/alpha2 in white-phase cells, a-specific, alpha factor-induced; Hap43-repressed; flow model biofilm induced; Tn mutation affects filamentous growth;
C6_04130C_A	orf19.4555	ALS4	CAL0000174423	-1.9553	6.88162e-10		GPI-anchored adhesin; role in adhesion, germ tube induction; growth, temperature regulated; expressed during infection of human buccal epithelial cells; repressed by vaginal contact; biofilm induced; repressed during chlamydospore formation
CR_10200W_A	orf19.7596		CAL0000197028	-1.94805	0.000263745		Protein with a phosphoglycerate mutase family domain; Hap43-repressed gene
C7_00880C_A	orf19.7027		CAL0000190423	-1.94522	1.90048e-06		Protein of unknown function; Spider biofilm induced
C1_01360C_A	orf19.3325		CAL0000195378	-1.94495	1.12905e-12		Putative glycogen synthesis initiator; regulated by Efg1 and Efh1; Hog1-repressed; colony morphology-related gene regulation by Ssn6; induced by prostaglandins; flow model biofilm induced
C1_08350C_A	orf19.5114.1		CAL0000196079	-1.94325	1.64451e-09		Ortholog of C. dubliniensis CD36 : Cd36_02630, C. parapsilosis CDC317 : CPAR2_206910, Candida tenuis NRRL Y-1498 : cten_CGOB_00051 and Pichia stipitis Pignal : psti_CGOB_00173
C2_08120W_A	orf19.2173	MAF1	CAL0000185920	-1.91805	1.55746e-11		Putative negative regulator of RNA polymerase III; decreased expression in hyphae vs yeast cells; caspofungin repressed; Spider biofilm repressed
C1_00290W_A	orf19.6078	POL93	CAL0000175689	-1.91751	1.94197e-13		Predicted ORF in retrotransposon Tca8 with similarity to the Pol region of retrotransposons encoding reverse transcriptase, protease and integrase; downregulated in response to ciclopirox olamine; F-12/CO2 early biofilm induced
C2_09220W_A	orf19.4082	DDR48	CAL0000176590	-1.90781	3.03146e-09		Immunogenic stress-associated protein; filamentation regulated; induced by benomyl/caspofungin/ketoconazole or in azole-resistant strain; Hog1, farnesol, alkaline repressed; stationary phase enriched; Spider, flow model biofilm induced
C3_05360C_A	orf19.6973		CAL0000175783	-1.90738	4.07352e-10		ATP-dependent LON protease family member; Hap43-repressed gene; regulated by Gcn2 and Gcn4; Spider biofilm induced
C1_08430W_A	orf19.388	CAF16	CAL0000179885	-1.89079	8.25252e-13		ABC family protein, predicted not to be a transporter; Hap43, caspofungin repressed; rat catheter and Spider biofilm repressed
C1_13160W_A	orf19.4943	PSA2	CAL0000185249	-1.88758	4.46007e-09		Mannose-1-phosphate guanyltransferase; Hap43, macrophage-repressed; stationary phase enriched protein; Spider biofilm induced; rat catheter biofilm repressed
C5_02630C_A	orf19.4279	MNN1	CAL0000201916	-1.88412	8.76963e-06		Putative alpha-1,3-mannosyltransferase; of the mannosyltransferase complex; negatively regulated by Rim101; transcript elevated in chk1 and nik1 mutants, but not in sln1 mutant; Spider and flow model biofilm induced
C2_06600W_A	orf19.35		CAL0000196384	-1.87952	1.43477e-11		Predicted kinase; rat catheter, flow model, Spider biofilm induced
CR_07790C_A	orf19.3707	YHB1	CAL0000179202	-1.87371	2.24525e-08		Nitric oxide dioxygenase; acts in nitric oxide scavenging/detoxification; role in virulence in mouse; transcript activated by NO, macrophage interaction; Hap43, hypha repressed; mRNA binds She3
C2_09860C_A	orf19.1365		CAL0000199953	-1.87066	5.53181e-05		Putative monooxygenase; mutation confers hypersensitivity to toxic ergosterol analog; constitutive expression independent of MTL or white-opaque status
C4_04620C_A	orf19.3820		CAL0000199342	-1.85956	0.0101217		Protein with DNA binding domain, an endonuclease domain; adjacent to CEN4, the centromere region of Chr 4; clade-associated gene expression
C2_06630C_A	orf19.36.1		CAL0000199973	-1.85785	0.00338747		Ortholog of C. parapsilosis CDC317 : CPAR2_104640, Candida orthopsilosis Co 90-125 : CORT_0B05695 and Candida orthopsilosis NEW ASSEMBLY : CORT1B05695
C1_03380W_A	orf19.3038	TPS2	CAL0000193855	-1.85458	1.8405e-09		Trehalose-6-phosphate (Tre6P) phosphatase; mutant heat sensitive, accumulates Tre6P, decreased mouse virulence; possible drug target; 2 conserved phospohydrolase motifs; no mammalian homolog; Hap43-repressed; flow model biofilm induced
CR_03260W_A	orf19.2397.3		CAL0000196868	-1.85407	1.34809e-12		Putative aminotransferase; Hap43-repressed; homozygous Tn insertion decreases colony wrinkling in filament-inducing conditions, does not block true hypha formation in liquid media; rat catheter and Spider biofilm induced
C7_03280C_A	orf19.5125		CAL0000191424	-1.85301	0.00403313		Protein of unknown function; induced by ketoconazole; Spider, F-12/CO2 and flow model biofilm induced
C6_03420W_A	orf19.5701		CAL0000185504	-1.85279	0.000282379		Ortholog(s) have role in DNA replication initiation, chromosome segregation, establishment of mitotic sister chromatid cohesion, mitotic spindle assembly checkpoint signaling
C1_02150W_A	orf19.3672	GAL10	CAL0000174041	-1.85241	3.18161e-06		UDP-glucose 4-epimerase; galactose utilization; mutant has cell wall defects and increased filamentation; GlcNAc-, fluconazole- and ketoconazole-induced; stationary phase enriched protein; rat catheter and flow model biofilm induced
C1_02270C_A	orf19.3684		CAL0000180860	-1.84766	5.24436e-06		Putative oxidoreductase; Spider biofilm induced
C7_01650W_A	orf19.6559		CAL0000180736	-1.8467	2.96708e-09		RNA polymerase III transcription initiation factor complex (TFIIIC) subunit; growth phase regulated protein; downregulaated in stationary phase yeast cultures; Hap43-repressed; flow model biofilm induced; Spider biofilm repressed
CR_01470W_A	orf19.2531	CSP37	CAL0000182669	-1.83487	6.3199e-09		Hyphal cell wall protein; role in progression of mouse systemic infection; predicted P-loop, divalent cation binding, N-glycosylation sites; expressed in yeast and hyphae; hyphal downregulated; stationary-phase enriched; GlcNAc-induced
CR_03850W_A	orf19.4356	HGT3	CAL0000177617	-1.83388	1.3998e-05		Putative glucose transporter of the major facilitator superfamily; the C. albicans glucose transporter family comprises 20 members; 12 probable membrane-spanning segments, extended C terminus; expressed in rich medium with 2% glucose
C1_05440C_A	orf19.419		CAL0000200650	-1.8332	0.0151302		Protein of unknown function; flow model biofilm induced; Spider biofilm induced
C7_04320W_A	orf19.7130		CAL0000183402	-1.83092	0.0047455		Protein of unknown function; Hap43-repressed gene
C2_08950W_A	orf19.211		CAL0000193379	-1.83044	1.39821e-11		Predicted homeodomain-like transcription factor; also has a metal-binding Ada DNA repair protein domain; Spider biofilm induced
C1_08460C_A	orf19.391	UPC2	CAL0000191743	-1.8276	2.08297e-09		Zn2-Cys6 transcript factor; regulator of ergosterol biosynthetic genes and sterol uptake; binds ERG2 promoter; induced by ergosterol depletion, by azoles, anaerobicity; macrophage/pseudohyphal-repressed; flow model biofilm induced
C1_12360C_A	orf19.5228	RIB3	CAL0000192139	-1.82759	1.40656e-12		3,4-Dihydroxy-2-butanone 4-phosphate synthase; homodimeric enzyme of riboflavin biosynthesis; converts ribulose 5-phosphate to L-3,4-dihydroxy-2-butanone 4-phosphate; transcription regulated on yeast-hyphal switch, macrophage interaction
C2_09820W_A	orf19.1368		CAL0000190631	-1.81992	3.618e-07		Protein of unknown function; flow model biofilm induced; Spider biofilm induced
C1_12880C_A	orf19.4918		CAL0000183805	-1.81655	1.02237e-05		Has domain(s) with predicted DNA binding, nucleic acid binding activity
C2_04010C_A	orf19.822		CAL0000174399	-1.81504	3.13477e-06		Small heat shock protein; role in stress response and virulence; fluconazole-downregulated; induced in cyr1 or ras1 mutant; stationary phase enriched protein; detected in some, not all, biofilm extracts; Spider biofilm induced
C1_08880W_A	orf19.4747	HEM14	CAL0000182679	-1.81496	5.37964e-12		Putative protoporphyrinogen oxidase; involved in heme biosynthesis; predicted Kex2p substrate; iron regulated transcript; Yfh1-induced; Hap43-repressed; rat catheter biofilm repressed
C4_01860C_A	orf19.4607		CAL0000190655	-1.81472	1.13783e-08		Possible Golgi membrane protein; Hap43-repressed; hypha induced; flow model biofilm induced; Spider biofilm induced
C2_03790C_A	orf19.842	ASR3	CAL0000191751	-1.81322	1.94945e-09		Adenylyl cyclase and stress responsive protein; induced in cyr1 or ras1 mutant; Spider biofilm induced
C3_04070C_A	orf19.918	CDR11	CAL0000188523	-1.81037	1.38094e-05		Putative transporter of PDR subfamily of ABC family; Gcn4-regulated; induced by Rim101 at pH 8; Spider biofilm induced
C4_01760W_A	orf19.4617		CAL0000201197	-1.80841	3.06296e-10		Predicted peptide alpha-N-acetyltransferase; flow model biofilm induced
C1_08330C_A	orf19.5113	ADH2	CAL0000200753	-1.80662	1.05899e-06		Alcohol dehydrogenase; soluble in hyphae; expression regulated by white-opaque switching; regulated by Ssn6; indued by Mnl1 in weak acid stress; protein enriched in stationary phase yeast cultures; Spider biofilm induced
C3_05390C_A	orf19.6977	GPI1	CAL0000200471	-1.80414	4.54042e-05		Putative protein of GPI synthesis; expression is reduced in a fluconazole-resistant isolate
C1_08800W_A	orf19.4738		CAL0000189668	-1.80307	7.65691e-14		Ortholog(s) have integral component of endoplasmic reticulum membrane localization
C1_02680C_A	orf19.2958		CAL0000197774	-1.80067	7.19905e-10		Planktonic growth-induced gene
C5_02680W_A	orf19.4286		CAL0000193059	-1.80049	5.23043e-11		Protein of unknown function; flow model biofilm induced; Spider biofilm induced
C1_04930C_A	orf19.751		CAL0000197113	-1.80003	0.00988631		Ortholog of C. dubliniensis CD36 : Cd36_04660, Candida tropicalis NEW ASSEMBLY : CTRG1_04484, Candida tropicalis MYA-3404 : CTRG_04484 and Candida albicans WO-1 : CAWG_00904
C4_05300W_A	orf19.1290	XKS1	CAL0000191735	-1.79897	5.77323e-11		Putative xylulokinase; Hap43-repressed; induced by prostaglandins; rat catheter biofilm repressed
C1_11080W_A	orf19.2308		CAL0000192951	-1.79816	6.50988e-13		Putative 6-phosphofructo-2-kinase; catalyzes synthesis of fructose-2,6-bisphosphate; Hap43-repressed; flow model, rat catheter and Spider biofilm induced
C4_04590W_A	orf19.3822	SCS7	CAL0000201815	-1.78627	4.05334e-12		Putative ceramide hydroxylase; regulated by Nrg1; induced in high iron; fluconazole-induced; Hap43-repressed; Spider biofilm induced
C3_06470W_A	orf19.7436	AAF1	CAL0000196141	-1.78504	1.16086e-10		Possible regulatory protein; possible adhesin-like; Glu-rich domain; production in S. cerevisiae increases endothelial cell adherence and flocculence; flow model biofilm, alkaline or caspofungin induced
C1_02810W_A	orf19.2969	RAD16	CAL0000195175	-1.77821	1.00267e-08		Ortholog of S. cerevisiae Rad16; a protein that recognizes and binds damaged DNA; flucytosine induced; rat catheter and Spider biofilm induced
C4_02330C_A	orf19.2770		CAL0000189101	-1.77136	0.014124		Ortholog of C. dubliniensis CD36 : Cd36_42220, C. parapsilosis CDC317 : CPAR2_500340, Debaryomyces hansenii CBS767 : DEHA2G17754g and Pichia stipitis Pignal : PICST_31424
C1_05160C_A	orf19.449		CAL0000182007	-1.74816	2.85612e-12		Putative phosphatidyl synthase; stationary phase enriched protein; transcript repressed by yeast-hypha switch; Hap43-repressed; rat catheter, Spider and flow model biofilm induced
C1_07350C_A	orf19.4436		CAL0000190813	-1.74275	5.94148e-09		Putative glutathione peroxidase involved in Cap1p-dependent oxidative stress response, required for Cap1p oxidation in response to H2O2; planktonic growth-induced
C4_06890W_A	orf19.3122	ARR3	CAL0000188348	-1.74273	1.34107e-06		Ortholog of S. cerevisiae Arr3; arsenite transporter of the plasma membrane required for resistance to arsenic compounds; benomyl-induced; Gcn4-regulated; Hap43-repressed; mutant is viable; Spider biofilm induced
CR_08700C_A	orf19.6447	ARF1	CAL0000186453	-1.73544	2.62854e-08		Golgi-localized ADP-ribosylation factor involved in regulation of the ER-mitochondria encounter structure (ERMES); one of several C. albicans ADP-ribosylation factors; N-myristoylprotein; substrate of Nmt1; Spider biofilm induced
C1_09650W_A	orf19.4828		CAL0000188209	-1.73524	5.81222e-10		WD repeat domain protein; Hap43-repressed gene; flow model biofilm induced
C2_06940C_A	orf19.2248	ARE2	CAL0000193318	-1.72704	4.75921e-11		Acyl CoA:sterol acyltransferase; uses cholesterol and oleoyl-CoA substrates; protoberberine derivative drug inhibits enzyme activity; ketoconazole-induced; Hap43-repressed; flow model biofilm induced; Spider biofilm induced
C3_00050C_A	orf19.5468		CAL0000188707	-1.72427	0.000127446		Predicted ORF from Assembly 19; removed from Assembly 20; restored based on transcription data; almost identical to orf19.6113, orf19.4055, orf19.5370
C3_06270C_A	orf19.7405		CAL0000190893	-1.7214	2.55592e-06		Ortholog of Rad33; involved in nucleotide excision repair in S. cerevisiae; induced by Mnl1 under weak acid stress
C3_06490W_A	orf19.7437		CAL0000178294	-1.72106	1.37144e-07		Putative protein of unknown function; Hap43p-repressed gene; ortholog of S. cerevisiae YJL218W
CR_10790W_A	orf19.7668	MAL2	CAL0000190188	-1.72049	5.15577e-07		Alpha-glucosidase; hydrolyzes sucrose for sucrose utilization; transcript regulated by Suc1, induced by maltose, repressed by glucose; Tn mutation affects filamentous growth; upregulated in RHE model; rat catheter and Spider biofilm induced
C3_07340W_A	orf19.6757	GCY1	CAL0000178508	-1.71969	1.16604e-08		Aldo/keto reductase; mutation confers hypersensitivity to toxic ergosterol analog; farnesol-repressed; stationary phase enriched protein; flow model biofilm induced; Spider biofilm repressed
C1_10550C_A	orf19.999	GCA2	CAL0000178794	-1.71665	0.00439989		Predicted extracellular glucoamylase; induced by ketoconazole; possibly essential, disruptants not obtained by UAU1 method; promotes biofilm matrix formation; Spider biofilm induced; Bcr1-induced in RPMI a/a biofilms
C1_09240C_A	orf19.4783		CAL0000201655	-1.71454	0.00019624		Protein of unknown function; induced during chlamydospore formation in both C. albicans and C. dubliniensis
C5_05430W_A	orf19.4041	PEX4	CAL0000177254	-1.71197	7.12717e-08		Putative peroxisomal ubiquitin conjugating enzyme; regulated by Sef1, Sfu1, and Hap43; rat catheter biofilm induced; Spider biofilm induced
C4_01530C_A	orf19.4631	ERG251	CAL0000198201	-1.7112	1.35425e-08		C-4 sterol methyl oxidase; role in ergosterol biosynthesis; Hap43-induced; ketoconazole-induced; amphotericin B, caspofungin repressed; possibly essential gene, disruptants not obtained by UAU1 method; Spider biofilm repressed
C2_10560C_A	orf19.5334		CAL0000194006	-1.71103	1.12122e-10		Ortholog od S. cerevisiae Tis11, a mRNA-binding protein; transcription regulated by yeast-hyphal switch; flow model biofilm induced; Spider biofilm repressed
C6_00980C_A	orf19.100		CAL0000177509	-1.70717	1.20383e-05		Alpha/beta hydrolase and lipase domain protein; Hap43-repressed; Spider and flow model biofilm induced
CR_09210W_A	orf19.7319	SUC1	CAL0000197139	-1.70714	4.49105e-07		Zinc-finger transcription factor; regulates alpha-glucosidase exression; complements S. cerevisiae suc2 for sucrose utilization and mal13 maltase defect; required for yeast cell adherence to silicone substrate; rat catheter biofilm induced
C2_10480W_A	orf19.5323	MDH1-3	CAL0000184598	-1.7067	1.42169e-07		Predicted malate dehydrogenase; farnesol regulated; protein present in exponential and stationary growth phase yeast; Hap43p-repressed gene
CR_00090C_A	orf19.7531		CAL0000190190	-1.70626	3.63038e-10		Protein of unknown function; stationary phase enriched protein; induced upon yeast-hypha transition; benomyl or caspofungin induced; Hap43-repressed; Spider biofilm induced
C4_04770C_A	orf19.3803	MNN22	CAL0000196006	-1.70624	1.5356e-09		Alpha-1,2-mannosyltransferase; required for normal cell wall mannan; regulated by Tsa1, Tsa1B at 37 deg; repressed in core stress response; NO, Hog1 induced; confers sensitivity to cell wall perturbing agents; Spider biofilm repressed
C7_04160W_A	orf19.7158		CAL0000175213	-1.70189	0.0070371		Protein of allantoate permease family; fungal-specific (no human or murine homolog); Hap43p-repressed gene
C2_10690W_A	orf19.5348	TPS3	CAL0000186940	-1.70084	2.66302e-10		Predicted trehalose-phosphate synthase regulatory subunit; regulated by Efg1; regulated by Tsa1, Tsa1B under H2O2 stress conditions; flow model biofilm induced (reports differ)
C5_05480W_A	orf19.4048	DES1	CAL0000198792	-1.70019	5.07558e-07		Putative delta-4 sphingolipid desaturase; planktonic growth-induced gene
C1_04960C_A	orf19.50		CAL0000201500	-1.69931	8.65119e-06		Ortholog(s) have role in SCF-dependent proteasomal ubiquitin-dependent protein catabolic process, cellular response to DNA damage stimulus, cellular response to methylmercury
C1_08590C_A	orf19.406	ERG1	CAL0000179458	-1.69764	1.17402e-08		Squalene epoxidase, epoxidation of squalene to 2,3(S)-oxidosqualene; ergosterol biosynthesis; allylamine antifungal drug target; NADH reducing cofactor but S. cerevisiae Erg1 uses NADPH; flow model biofilm induced; Spider biofilm repressed
C4_03370C_A	orf19.3364		CAL0000186559	-1.69417	1.33436e-08		Ortholog of C. parapsilosis CDC317 : CPAR2_403360, Debaryomyces hansenii CBS767 : DEHA2D00814g, Pichia stipitis Pignal : PICST_32156 and Candida guilliermondii ATCC 6260 : PGUG_04611
C1_03120W_A	orf19.3004		CAL0000186184	-1.68554	1.24898e-10		Ortholog of S. cerevisiae : YDR262W, C. glabrata CBS138 : CAGL0M08734g, C. dubliniensis CD36 : Cd36_02920, C. parapsilosis CDC317 : CPAR2_108490 and C. auris B8441 : B9J08_000615
CR_05020W_A	orf19.651	LYP1	CAL0000175530	-1.68542	6.65201e-07		Putative permease; amphotericin B induced; flucytosine repressed; possibly an essential gene, disruptants not obtained by UAU1 method
CR_00150C_A	orf19.7520	POT1	CAL0000176675	-1.68151	3.4859e-06		Putative peroxisomal 3-oxoacyl CoA thiolase; transcript regulated by Nrg1 and Mig1; farnesol regulated; Hap43-repressed
C4_03100W_A	orf19.2681	RBT7	CAL0000180106	-1.6794	0.00594031		Protein with similarity to RNase T2 enzymes; has putative secretion signal; expression is Tup1-repressed
C3_06700C_A	orf19.7459		CAL0000189293	-1.67899	5.68414e-11		Putative mitochondrial protein with a predicted role in respiratory growth; fluconazole-induced; ketoconazole-repressed; mutants display a strong defect in flow model biofilm formation; Spider biofilm induced
C2_04480W_A	orf19.4504		CAL0000182046	-1.67818	0.000484285		Has domain(s) with predicted oxidoreductase activity, zinc ion binding activity
C1_01140C_A	orf19.3302		CAL0000184544	-1.67748	2.1206e-09		Putative type-1 protein phosphatase targeting subunit; transcript repressed by yeast-hyphal switch; transcript induced by Mnl1p under weak acid stress; flow model biofilm induced
C3_03230C_A	orf19.321		CAL0000195030	-1.67311	5.00928e-08		Ortholog(s) have L-methionine transmembrane transporter activity and role in methionine import across plasma membrane
C2_05690C_A	orf19.6881	YTH1	CAL0000192895	-1.67287	2.30367e-12		Putative mRNA cleavage and polyadenylation specificity factor; transcription is regulated upon yeast-hyphal switch; decreased expression in hyphae compared to yeast-form cells; fluconazole or flucytosine induced
CR_03730C_A	orf19.4372		CAL0000177875	-1.67218	1.61712e-13		Predicted transmembrane transporter; rat catheter and Spider biofilm induced
CR_05740C_A	orf19.6638	PTC4	CAL0000194436	-1.66984	9.1484e-10		Type PP2C serine/threonine phosphatase; localized to mitochondria; mutation causes sensitivity to sodium, potassium and azole drugs; decreased expression in hyphae compared to yeast-form cells
C3_05400C_A	orf19.6978		CAL0000174208	-1.66187	0.0039607		Planktonic growth-induced gene
C2_06880C_A	orf19.2242	PRB1	CAL0000199552	-1.6606	4.22326e-07		Endoprotease B; regulated by heat, carbon source (GlcNAc-induced), nitrogen, macrophage response, human neutrophils; similar to (does not replace) S. cerevisiae vacuolar B protease Prb1p; flow model biofilm induced; Spider biofilm induced
C1_07230W_A	orf19.4444	PHO15	CAL0000178325	-1.65692	1.72363e-07		HAD-family 2-phosphoglycolate phosphatase, likely involved in a metabolic repair system, not in protein dephosphorylation; involved in regulation of white-opaque switch; hyphal repressed; induced in core stress response
C3_00810C_A	orf19.1288	FOX2	CAL0000176075	-1.65666	0.000310241		3-hydroxyacyl-CoA epimerase; fatty acid beta-oxidation; induced by phagocytosis; regulated by Mig1, by white-opaque switch, by DNA methylation; transcriptional activation by oleate requires Ctf1; rat catheter and Spider biofilm induced
C1_00420W_A	orf19.6065		CAL0000182735	-1.65622	1.85146e-14		RNA polymerase II holoenzyme/mediator subunit; regulated by Mig1, Tup1; amphotericin B, caspofungin repressed; protein present in exponential and stationary growth phase yeast; Hap43-repressed; Spider biofilm repressed
C6_03490C_A	orf19.5714	SAP1	CAL0000189556	-1.6532	0.000398743		Secreted aspartyl proteinase; acts in utilization of protein as nitrogen source; assessment of virulence role complicated by URA3 effects; regulated by growth phase, alpha-pheromone; produced by opaque cells
CR_04350C_A	orf19.524		CAL0000177483	-1.65284	7.11312e-09		Has domain(s) with predicted ubiquitin-protein transferase activity, zinc ion binding activity
CR_02240C_A	orf19.3746	IFC1	CAL0000179020	-1.65246	0.00221939		Oligopeptide transporter; induced upon phagocytosis by macrophage; macrophage/pseudohyphal-repressed after 16h; fluconazole-induced; virulence-group-correlated expression; Hap43-repressed
C1_04700C_A	orf19.775		CAL0000189794	-1.65099	3.70182e-07		Ortholog of C. dubliniensis CD36 : Cd36_04450, C. parapsilosis CDC317 : CPAR2_105460, C. auris B8441 : B9J08_002463, Debaryomyces hansenii CBS767 : DEHA2D07128g and Pichia stipitis Pignal : PICST_80203
C1_00860W_A	orf19.6020		CAL0000193447	-1.65068	4.99229e-06		Ortholog(s) have Atg8 ligase activity
C1_02170C_A	orf19.3674	GAL102	CAL0000194591	-1.64983	0.000635569		UDP-glucose 4,6-dehydratase; role in mannosylation of cell wall proteins; mutation confers hypersensitivity to toxic ergosterol analog; overlaps orf19.3673; Spider biofilm induced
C6_02790C_A	orf19.5552		CAL0000201185	-1.64833	1.34674e-09		Putative transcriptional regulator of ribonucleotide reductase genes; Spider biofilm induced
C4_00680W_A	orf19.4174		CAL0000185629	-1.64738	5.60654e-10		Ortholog(s) have nicotinamide riboside transmembrane transporter activity, nucleobase transmembrane transporter activity, nucleoside transmembrane transporter activity
C1_11700C_A	orf19.1149	MRF1	CAL0000182133	-1.6456	2.29406e-10		Putative mitochondrial respiratory protein; induced by farnesol, benomyl, nitric oxide, core stress response; oxidative stress-induced via Cap1; stationary-phase enriched protein; Spider biofilm induced
CR_09140C_A	orf19.7310		CAL0000184548	-1.64408	3.69731e-05		Protein with a role in directing meiotic recombination events to homologous chromatids; induced by ciclopirox olamine; positively regulated by Sfu1; Hog1, fluconazole-repressed; Hap43-induced; Spider biofilm induced
C1_06850W_A	orf19.6225	PCL7	CAL0000179255	-1.6429	5.0745e-07		Putative cyclin-like protein; possible Pho85 cyclin; hyphal repressed; induced by Mnl1 under weak acid stress
C3_02610C_A	orf19.251		CAL0000194072	-1.63953	1.07334e-07		Glutathione-independent glyoxalase; binds human immunoglobulin E; alkaline, fluconazole, Hog1 repressed; hypoxia, oxidative stress via Cap1, Hap43 induced; stationary-phase enriched; rat catheter, Spider biofilm induced
C6_03050C_A	orf19.5587		CAL0000191430	-1.63893	0.000938978		Protein of unknown function; transcript is upregulated in clinical isolates from HIV+ patients with oral candidiasis
C7_03490W_A	orf19.6706	GYP7	CAL0000185635	-1.63764	1.64473e-08		Protein similar to S. cerevisiae Gyp7p (GTPase-activating protein for Ypt1p); caspofungin-induced
C4_00150C_A	orf19.5640	PEX5	CAL0000177775	-1.6303	3.9239e-11		Pex5p family protein; required for PTS1-mediated peroxisomal protein import, fatty acid beta-oxidation; similar to S. cerevisiae Pas10p peroxisomal targeting receptor; macrophage/pseudohyphal-repressed; Hap43p-repressed
C3_05090C_A	orf19.5980		CAL0000176433	-1.63013	8.12636e-08		Protein of unknown function; Hap43-repressed gene
C5_05200C_A	orf19.4013		CAL0000179668	-1.62981	7.56523e-11		Putative protein of unknown function; Hap43p-repressed gene; S. cerevisiae ortholog YHR045W localizes to the endoplasmic reticulum
C2_08640C_A	orf19.3612	PST2	CAL0000176544	-1.62937	7.75888e-07		Flavodoxin-like protein involved in oxidative stress protection and virulence; putative NADH:quinone oxidoreductase; similar to 1,4-benzoquinone reductase; induced by benomyl, oxidative stress via Cap1; fungal-specific
C4_03200C_A	orf19.2670		CAL0000187613	-1.62923	2.71753e-08		Ortholog(s) have 3-hydroxyacyl-[acyl-carrier-protein] dehydratase activity and mitochondrion localization
CR_09200C_A	orf19.7317		CAL0000188958	-1.62808	1.31336e-08		Zinc-finger transcription factor; similar to S. cerevisiae Uga3 which regulates gamma-aminobutyrate metabolism gene expression; required for yeast cell adherence to silicone substrate; rat catheter biofilm induced
C6_03610W_A	orf19.5729	FGR17	CAL0000179987	-1.62561	4.8371e-05		Putative DNA-binding transcription factor; has zinc cluster DNA-binding motif; lacks an ortholog in S. cerevisiae; transposon mutation affects filamentous growth; Hap43p-repressed gene
C1_10180C_A	orf19.4887	ECM21	CAL0000196288	-1.62351	4.24735e-08		Predicted regulator of endcytosis of plasma membrane proteins; fluconazole induced, alkaline induced by Rim101; repressed by caspofungin and in azole-resistant strain overexpressing MDR1; flow model, rat catheter and Spider biofilm induced
C1_11470C_A	orf19.656	DPP1	CAL0000186353	-1.62073	3.18743e-08		Putative diacylglycerol pyrophosphate phosphatase of diacylglycerol production for phospholipid biosynthesis; downregulation correlates with clinical development of fluconazole resistance
C1_01750W_A	orf19.4550		CAL0000179216	-1.62058	1.26137e-08		Predicted MFS membrane transporter, member of the drug:proton antiporter (12 spanner) (DHA1) family; flow model biofilm induced
C7_03200C_A	orf19.5136		CAL0000189821	-1.61999	4.49753e-07		Putative pyridoxamine 5'-phosphate oxidase; planktonic growth and early-stage flow model biofilm induced
C1_04460C_A	orf19.6838		CAL0000201235	-1.61825	0.000392245		Putative protein of unknown function, transcript upregulated in clinical isolates from HIV+ patients with oral candidiasis; Spider biofilm induced
C7_02220C_A	orf19.6492		CAL0000176476	-1.61674	1.35935e-05		Predicted protein serine/threonine kinase and/or protein tyrosine kinase; Spider biofilm induced
C2_00580C_A	orf19.2069	SMF3	CAL0000177268	-1.61229	3.60759e-09		Putative vacuolar iron transporter; alkaline upregulated; caspofungin repressed; induced by Mnl1 under weak acid stress; Hap43-repressed
C1_08370W_A	orf19.5118	SDS24	CAL0000184899	-1.61039	1.30063e-06		Protein similar to S. cerevisiae Sds24 involved in cell separation during budding; transcript regulated by Mig1 and Tup1; fluconazole-induced; flow model biofilm induced
CR_04490C_A	orf19.540		CAL0000191043	-1.60917	3.22824e-08		Has domain(s) with predicted palmitoyl-(protein) hydrolase activity and role in cellular protein modification process
CR_02510W_A	orf19.173		CAL0000194701	-1.60782	1.49027e-06		C2H2 transcription factor; induced by Mnl1 under weak acid stress
CR_09930W_A	orf19.7567		CAL0000179961	-1.60509	9.46765e-06		Protein of unknown function; induced by alpha pheromone in SpiderM medium
C3_04920C_A	orf19.5961		CAL0000195534	-1.60481	7.65262e-08		Ortholog(s) have proteasome regulatory particle binding activity, role in proteasome regulatory particle assembly and cytosol, nucleus localization
C1_09200W_A	orf19.4778	LYS142	CAL0000198710	-1.60473	3.71607e-08		Zn(II)2Cys6 transcription factor; has similarity to S. cerevisiae Lys14, involved in the regulation of lysine biosynthesis genes; fungal-specific
CR_08650C_A	orf19.6440		CAL0000192495	-1.60319	3.29439e-09		Ortholog(s) have ubiquitin-protein transferase activity and role in cellular response to amino acid stimulus, transcription factor catabolic process, ubiquitin-dependent protein catabolic process
C6_00180C_A	orf19.1178		CAL0000182931	-1.60111	0.00144907		Protein of unknown function; Hap43p-repressed gene
C5_01450W_A	orf19.4135	PRC2	CAL0000177583	-1.60106	1.29268e-06		Putative carboxypeptidase; induced by human neutrophils; Spider biofilm induced
C1_11670W_A	orf19.1152		CAL0000189541	-1.59987	4.12342e-09		Protein of unknown function; induced in core stress response; Gcn2 and Gcn4 regulated; flow model biofilm induced; Spider biofilm induced
C1_04110W_A	orf19.1043		CAL0000184512	-1.59973	6.28187e-06		Ortholog(s) have lysophosphatidic acid acyltransferase activity, role in cellular triglyceride homeostasis, lipid droplet organization and endoplasmic reticulum, lipid droplet localization
C6_00990W_A	orf19.101	RIM9	CAL0000199348	-1.59838	1.76791e-06		Protein required for alkaline pH response via the Rim101 signaling pathway; ortholog of S. cerevisiae Rim9 and A. nidulans palI; Spider biofilm induced
C7_00350C_A	orf19.7085		CAL0000195509	-1.59811	2.77595e-08		Protein of unknown function; induced in core stress response; induced by cadmium stress via Hog1; oxidative stress-induced via Cap1; induced by Mnl1 under weak acid stress; macrophage-repressed; rat catheter and Spider biofilm induced
C1_09310C_A	orf19.4791		CAL0000191456	-1.59672	0.00896199		Protein of unknown function; Spider biofilm induced
C5_00710W_A	orf19.570	IFF8	CAL0000190849	-1.59575	0.0025952		Putative GPI-anchored adhesin-like protein; decreased transcription is observed in an azole-resistant strain that overexpresses MDR1
C1_09400C_A	orf19.4802	FTH1	CAL0000186938	-1.59187	0.00719389		Protein similar to S. cerevisiae Fth1p, a high affinity iron transporter for intravacuolar stores of iron; repressed by Sfu1p, amphotericin B, caspofungin; induced by alkaline pH, ciclopirox olamine; regulated by Sef1p, Sfu1p, and Hap43p
C5_03870C_A	orf19.1107		CAL0000183467	-1.59153	1.61926e-06		Protein of unknown function; Spider biofilm induced
CR_06290C_A	orf19.3881		CAL0000178213	-1.59079	8.52171e-07		Ortholog of C. dubliniensis CD36 : Cd36_31790, C. parapsilosis CDC317 : CPAR2_204900, C. auris B8441 : B9J08_000806 and Candida tenuis NRRL Y-1498 : CANTEDRAFT_136864
C3_04580C_A	orf19.5917	STP3	CAL0000188272	-1.59045	2.69597e-08		Transcription factor; regulates SAP2, OPT1 expression and thereby protein catabolism for nitrogen source; activated via amino-acid-induced proteolytic processing; macrophage/pseudohyphal-repressed; Spider biofilm repressed
C1_01270W_A	orf19.3315	CTA9	CAL0000188386	-1.58959	6.48752e-11		Protein required for normal filamentous growth; induced during the mating process; mRNA binds She3; activates transcription in 1-hybrid assay in S. cerevisiae
C5_05050W_A	orf19.3997	ADH1	CAL0000187038	-1.58823	3.37009e-06		Alcohol dehydrogenase; oxidizes ethanol to acetaldehyde; at yeast cell surface; immunogenic in humans/mice; complements S. cerevisiae adh1 adh2 adh3 mutant; fluconazole, farnesol-induced; flow model biofilm induced; Spider biofilm repressed
CR_02220C_A	orf19.3749	IFC3	CAL0000185426	-1.58806	2.43602e-08		Oligopeptide transporter; transcript induced by macrophage phagocytosis, BSA or peptides; fluconazole-induced; induced by Rim101 at pH 8; virulence-group-correlated expression; Hap43-repressed; Spider biofilm induced
C1_12730W_A	orf19.6349	RVS162	CAL0000191779	-1.58792	0.000178734		Protein containing a BAR domain, which is found in proteins involved in membrane curvature; null mutant does not display the endocytic, hyphal growth, virulence, or cell wall defects exhibited by mutants in related genes RVS161 and RVS167
C5_02640W_A	orf19.4280		CAL0000190593	-1.58716	4.87686e-05		Protein of unknown function; Spider biofilm induced; rat catheter biofilm repressed
C3_03500W_A	orf19.348	SKN2	CAL0000187054	-1.58673	0.000389323		Protein with a potential role in beta-1,6 glucan biosynthesis; similarity to Kre6 and Skn1; possibly essential, disruptants not obtained by UAU1 method; Hap43-induced; flow model biofilm induced; rat catheter biofilm repressed
C4_05000W_A	orf19.3780		CAL0000199273	-1.5837	0.0083395		Protein likely to be essential for growth, based on an insertional mutagenesis strategy
CR_00200W_A	orf19.7514	PCK1	CAL0000178446	-1.58184	0.000249298		Phosphoenolpyruvate carboxykinase; glucose, C-source, yeast-hypha, Hap43 regulated; fluconazole, phagocytosis, H2O2, oral candidasis, Spider/rat catheter/flow model biofilm induced; repressed in biofilm by Bcr1, Tec1, Ndt80, Rob1, Brg1
C4_06580W_A	orf19.2876	CBF1	CAL0000186329	-1.5808	3.29397e-12		Transcription factor; binds ribosomal protein gene promoters and rDNA locus with Tbf1; regulates sulfur starvation-response, respiratory, glycolytic genes; does not bind to centromeres as does S. cerevisiae Cbf1; Spider biofilm repressed
CR_00310C_A	orf19.7502		CAL0000193859	-1.57724	1.29054e-11		Protein of unknown function; Hap43-induced gene; upregulated in a cyr1 null mutant; Spider biofilm induced
CR_09460C_A	orf19.7341.1		CAL0000186954	-1.57683	5.85802e-08		Protein of unknown function; Spider biofilm induced
C4_06570C_A	orf19.2877	PDC11	CAL0000201027	-1.57624	4.90143e-07		Pyruvate decarboxylase; antigenic; on hyphal not yeast cell surface; Hap43, Gcn4, Efg1, Efh1, Hsf1 regulated; fluconazole, farnesol induced; amino acid starvation repressed; flow model biofilm induced; Spider biofilm repressed
C1_05910W_A	orf19.2458		CAL0000178486	-1.57526	1.32969e-08		Protein of unknown function; flow model, rat catheter and Spider biofilm induced
CR_06730W_A	orf19.707	APG7	CAL0000178896	-1.57401	0.000130733		Ortholog(s) have Atg12 activating enzyme activity, Atg8 activating enzyme activity
C7_03020C_A	orf19.5159		CAL0000185194	-1.57152	2.0653e-06		Putative glutamine amidotransferase (GATase II); role in glutathione catabolism;
C4_05440C_A	orf19.1800		CAL0000174733	-1.5709	1.79413e-10		Protein of unknown function; Spider biofilm induced
CR_02350C_A	orf19.3734	GEF2	CAL0000179877	-1.57049	8.88171e-06		Member of the voltage chloride channel family; Hap43p-repressed gene
C3_03120C_A	orf19.309	DAL5	CAL0000186369	-1.56955	0.000938861		Allantoate permease; nitrogen catabolite repressed, induced in absence of preferred N sources; nitrogen source regulation requires Gat1; possibly essential gene (by UAU1 method); Hap43-repressed
C1_03170C_A	orf19.3009		CAL0000195291	-1.56938	0.00233281		Ortholog(s) have nucleus-vacuole junction localization
C2_08940C_A	orf19.212	VPS28	CAL0000187534	-1.56499	1.34247e-11		ESCRT I protein sorting complex subunit; involved in Rim8 processing and proteolytic activation of Rim101, which regulates pH response; role in echinocandin, azole sensitivity
C2_00780W_A	orf19.2046	POT1-2	CAL0000175559	-1.56334	4.43358e-05		Putative peroxisomal 3-ketoacyl CoA thiolase; Hap43-repressed
C4_05070C_A	orf19.3770	ARG8	CAL0000177288	-1.56302	0.0100771		Putative acetylornithine aminotransferase; Gcn2, Gcn4 regulated; rat catheter biofilm induced; Spider biofilm induced
C4_05880W_A	orf19.1275	GAT1	CAL0000197994	-1.56114	0.000493886		GATA-type transcription factor; regulator of nitrogen utilization; required for nitrogen catabolite repression and utilization of isoleucine, tyrosine and tryptophan N sources; required for virulence in a mouse systemic infection model
C3_06730W_A	orf19.6830		CAL0000201761	-1.55945	0.000737358		Putative enoyl-CoA hydratase; Spider biofilm induced
C3_06710W_A	orf19.6832		CAL0000187243	-1.55809	4.70475e-08		Protein of unknown function; regulated by Sef1p-, Sfu1p-, and Hap43p
C2_05810W_A	orf19.5204		CAL0000193117	-1.55675	7.20224e-05		Ortholog(s) have role in cellular response to methylmercury
C1_07100C_A	orf19.6194		CAL0000200072	-1.55672	0.000731218		Ortholog of C. dubliniensis CD36 : Cd36_06640, C. parapsilosis CDC317 : CPAR2_208220, C. auris B8441 : B9J08_002282 and Candida tenuis NRRL Y-1498 : CANTEDRAFT_136902
C3_03430C_A	orf19.340		CAL0000189758	-1.55621	0.000104432		Ortholog(s) have role in ATP export, protein targeting to membrane, protein targeting to vacuole and ESCRT I complex, endosome localization
C1_05300C_A	orf19.434	PRD1	CAL0000179503	-1.55617	3.45415e-09		Putative proteinase; transcript regulated by Nrg1, Mig1, and Tup1; Hogp-induced; stationary phase enriched protein; Hap43-repressed; rat catheter biofilm repressed
C4_01750C_A	orf19.4618	FBA1	CAL0000186998	-1.55587	1.73133e-07		Fructose-bisphosphate aldolase; glycolytic enzyme; antigenic in murine/human infection; regulated by yeast-hypha switch; induced by Efg1, Gcn4, Hog1, fluconazole; phagocytosis-repressed; flow model biofilm induced; Spider biofilm repressed
C1_09770W_A	orf19.4842		CAL0000179602	-1.55532	0.0141322		Protein of unknown function; Spider biofilm induced
C1_10740C_A	orf19.2344	ASR1	CAL0000187233	-1.55147	0.00239507		Heat shock protein; transcript regulated by cAMP, osmotic stress, ciclopirox olamine, ketoconazole; repressed by Cyr1, Ras1; colony morphology-related regulated by Ssn6; stationary phase enriched; Hap43-induced; Spider biofilm induced
C3_02920W_A	orf19.285		CAL0000186920	-1.5476	2.97644e-07		Ortholog of S. cerevisiae Igo2; role in mRNA stabilization of mRNA; Spider biofilm induced
C5_03320C_A	orf19.2647		CAL0000198052	-1.54723	0.00317343		Putative Zn(II)2Cys6 transcription factor; caspofungin induced
C2_09840W_A	orf19.1367	MTW1	CAL0000180490	-1.54486	4.67803e-05		Kinetochore component; amount of Nuf2p and Mtw1p protein detected at each centromere is consistent with a single kinetochore microtubule attachment site
C6_00750C_A	orf19.3651	PGK1	CAL0000184891	-1.54446	3.91679e-06		Phosphoglycerate kinase; localizes to cell wall and cytoplasm; antigenic in murine/human infection; flow model biofilm, Hog1-, Hap43-, GCN-induced; repressed upon phagocytosis; repressed in Spider biofilms by Bcr1, Ndt80, Rob1, Brg1
C3_03800W_A	orf19.6937	PTR2	CAL0000177961	-1.54432	1.0473e-06		Oligopeptide transporter involved in uptake of di-/tripeptides; regulated by Stp2 and Stp3; transcript induced upon phagocytosis by macrophage; repressed by Rim101 at pH 8; flow model biofilm induced
C7_02600C_A	orf19.2372		CAL0000201372	-1.54217	2.80612e-08		Pol protein of retrotransposon Tca2; separated by a stop codon from Gag protein orf19.2371; likely translated as single polyprotein with Gag, reverse transcriptase, protease, and integrase; rat catheter biofilm repressed
C1_06780W_A	orf19.6232	NPR1	CAL0000199299	-1.54197	1.66923e-05		Predicted serine/threonine protein kinase, involved in regulation of ammonium transport; induced in core stress response; Hap43p-repressed gene
C1_02130C_A	orf19.3670	GAL1	CAL0000190186	-1.54126	0.000227775		Galactokinase; galactose, Mig1, Tup1, Hap43 regulated; fluconazole, ketoconazole-induced; stationary phase enriched protein; GlcNAc-induced protein; farnesol, hypoxia-repressed in biofilm; rat catheter and Spider biofilm induced
C4_01940W_A	orf19.4599	PHO89	CAL0000191854	-1.54034	0.0131445		Putative phosphate permease; transcript regulated upon white-opaque switch; alkaline induced by Rim101; possibly adherence-induced; F-12/CO2 model, rat catheter and Spider biofilm induced
CR_07170W_A	orf19.732		CAL0000195024	-1.53899	0.000102247		Possible dehydrogenase; flow model biofilm induced; rat catheter biofilm induced; Spider biofilm induced
CR_03220C_A	orf19.2401		CAL0000174445	-1.5349	0.00161143		Ortholog(s) have Atg8-specific protease activity
C4_03920W_A	orf19.1595		CAL0000174468	-1.53392	2.63477e-05		Ortholog(s) have clathrin binding activity, role in clathrin-dependent endocytosis, histone H2B ubiquitination, sterol regulatory element binding protein cleavage and Dsc E3 ubiquitin ligase complex, clathrin-coated vesicle localization
C4_05560C_A	orf19.1237	ARO9	CAL0000197694	-1.53279	1.07029e-05		Aromatic transaminase; Ehrlich fusel oil pathway of aromatic alcohol biosynthesis; Rim101-dependent pH-regulation (alkaline induced); Hap43-induced gene
C4_05460C_A	orf19.1802		CAL0000194379	-1.53102	1.78547e-13		Putative prolyl hydroxylase family member; regulates Ume6p stability in response to oxygen; inhibited by hypoxia; repressed by prostaglandins; Spider biofilm induced
C1_12150C_A	orf19.5249		CAL0000182264	-1.5308	0.00323749		Ortholog(s) have role in autophagosome assembly, macroautophagy and Atg1/ULK1 kinase complex, phagophore assembly site localization
C1_01840C_A	orf19.4539		CAL0000186101	-1.52939	4.42362e-06		Protein with a Rho GDP-dissociation inhibitor domain; Hap43-repressed gene; Spider biofilm induced
CR_05920C_A	orf19.6621	MHP1	CAL0000183059	-1.52916	4.16161e-05		Protein similar to S. cerevisiae Mhp1p, which is involved in microtubule stabilization; transposon mutation affects filamentous growth; possibly transcriptionally regulated upon hyphal formation; possibly an essential gene (by UAU1 method)
C5_00930C_A	orf19.1974	TFS1	CAL0000201755	-1.5289	7.83537e-16		Putative carboxypeptidase y inhibitor; transcript regulated upon yeast-hypha switch; colony morphology-related gene regulation by Ssn6
C6_04430W_A	orf19.2127		CAL0000188496	-1.5289	0.000145835		Scaffold protein for the mitogen-activated protein (MAP) kinase cascade that regulates mating; required for opaque mating or white biofilm formation in response to mating pheromone; induced in response to pheromone; Hap43p-repressed
CR_02020C_A	orf19.2602	OPT1	CAL0000194963	-1.52775	0.000318338		Oligopeptide transporter; transports 3-to-5-residue peptides; alleles are distinct, one has intron; suppresses S. cerevisiae ptr2-2 mutant defects; induced by BSA or peptides; Stp3p, Hog1p regulated; flow model biofilm induced
C1_14300C_A	orf19.7242	NCR1	CAL0000182780	-1.52366	2.76389e-06		Putative vacuolar membrane protein; predicted role in sphingolipid metabolism; transcript regulated by Nrg1 and Mig1; induced by prostaglandins
C5_04930C_A	orf19.3981	MAL31	CAL0000184818	-1.52324	0.0108652		Putative high-affinity maltose transporter; transcript is upregulated in clinical isolates from HIV+ patients with oral candidiasis; alkaline induced; Spider biofilm induced
C2_02060C_A	orf19.1523	FMO1	CAL0000174409	-1.51938	0.0152828		Putative oxidoreductase; mutation confers hypersensitivity to toxic ergosterol analog, and to amphotericin B
CR_02960W_A	orf19.2853		CAL0000185950	-1.5184	0.000477157		Protein of unknown function; rat catheter biofilm induced
C3_06990W_A	orf19.6802		CAL0000175769	-1.51801	0.000221015		Ortholog(s) have palmitoyltransferase activity, role in protein palmitoylation, vacuole fusion, non-autophagic and fungal-type vacuole, fungal-type vacuole membrane localization
C3_06670C_A	orf19.7456		CAL0000195707	-1.51616	3.3016e-06		Protein of unknown function; flow model biofilm repressed
C1_08510W_A	orf19.396	EAF6	CAL0000192577	-1.51616	1.6937e-11		Subunit of the NuA4 histone acetyltransferase complex; Hap43-repressed; Spider biofilm repressed
C2_03260W_A	orf19.904		CAL0000191283	-1.51472	1.729e-09		Ortholog(s) have cytoplasm, nucleus localization
C6_04480C_A	orf19.2132		CAL0000199404	-1.51452	1.47743e-06		Ortholog of C. dubliniensis CD36 : Cd36_65220, C. parapsilosis CDC317 : CPAR2_213740, C. auris B8441 : B9J08_003161 and Candida tenuis NRRL Y-1498 : CANTEDRAFT_92162
C1_01650W_A	orf19.3355	ISN1	CAL0000179159	-1.51337	2.40767e-08		Putative inosine 5'-monophosphate 5'-nucleotidase; fungal-specific (no human or murine homolog)
C1_08780W_A	orf19.4736		CAL0000197686	-1.51221	2.02313e-09		Ortholog(s) have alkaline phosphatase activity, zinc ion sensor activity, role in nicotinamide nucleotide metabolic process, protein dephosphorylation and extracellular region, fungal-type vacuole, fungal-type vacuole membrane localization
C4_04080C_A	orf19.5302	PGA31	CAL0000183944	-1.509	0.0146235		Cell wall protein; putative GPI anchor; expression regulated upon white-opaque switch; induced by Congo Red and cell wall regeneration; Bcr1-repressed in RPMI a/a biofilms
C2_01660C_A	orf19.1477		CAL0000177781	-1.5073	5.35522e-06		Protein of unknown function; possible ER protein; Hap43p-repressed; Spider biofilm induced
C1_05030C_A	orf19.57	PSF2	CAL0000196709	-1.50594	1.87862e-06		Ortholog(s) have role in DNA-dependent DNA replication, double-strand break repair via break-induced replication, mitotic DNA replication
C1_06940C_A	orf19.6214	ATC1	CAL0000186706	-1.50481	1.72762e-07		Cell wall acid trehalase; catalyzes hydrolysis of the disaccharide trehalose; similar to S. cerevisiae vacuolar acid trehalase (Ath1p); Hap43p-repressed gene
C1_06970C_A	orf19.6211		CAL0000198629	-1.50432	2.56101e-05		Protein of unknown function; protein newly produced during adaptation to the serum
C2_03760C_A	orf19.846		CAL0000196062	-1.50422	3.16123e-05		Predicted protein kinase similar to S. cerevisiae Nnk1; implicated in proteasome function in S. cerevisiae; induced by Mnl1 under weak acid stress
C3_07440W_A	orf19.6745	TPI1	CAL0000173961	-1.50265	1.8686e-06		Triose-phosphate isomerase; antigenic in mouse/human; mutation affects filamentation; macrophage-repressed; protein in exponential and stationary growth phase yeast; possibly essential; flow model biofilm induced; Spider biofilm repressed
C7_03240W_A	orf19.5131		CAL0000176928	-1.4989	2.2495e-06		Ortholog of S. cerevisiae Gid7, a GID complex protein; involved in proteasome-dependent catabolite inactivation of fructose-1,6-bisphosphatase; Hap43-repressed gene
C2_02180W_A	orf19.1534		CAL0000179002	-1.49861	5.29604e-05		Ortholog of S. cerevisiae Zrt3, vacuolar membrane zinc transporter; predicted Kex2 substrate; induced in oralpharyngeal candidasis; flow model biofilm induced; Spider biofilm induced
C2_00740C_A	orf19.2050		CAL0000181888	-1.49856	8.55612e-12		Ortholog(s) have sterol esterase activity, role in cellular lipid metabolic process, sterol metabolic process and integral component of membrane, lipid droplet localization
C4_02690W_A	orf19.2730		CAL0000199586	-1.49729	7.10701e-07		Has domain(s) with predicted zinc ion binding activity
C1_04310C_A	orf19.1066		CAL0000193934	-1.49658	0.00259225		Protein induced by N-acetylglucosamine (GlcNAc); localized in cytoplasm; mutation causes increased resistance to nikkomycin Z
C2_07720C_A	orf19.2210		CAL0000184439	-1.49253	1.99887e-07		Protein of unknown function; Spider biofilm induced
C6_00720C_A	orf19.3656	COX15	CAL0000185068	-1.49202	2.14613e-06		Cytochrome oxidase assembly protein; transcript regulated by Nrg1 and Tup1; alkaline repressed; Hap43-repressed; early-stage flow model biofilm induced; Spider biofilm repressed
C4_01960C_A	orf19.4596		CAL0000185863	-1.49184	3.35836e-09		Protein of unknown function; Spider biofilm induced
C1_08760W_A	orf19.4734		CAL0000201126	-1.49183	1.08959e-06		Protein of unknown function; Hap43-repressed
C2_10420W_A	orf19.3490	FGR6-4	CAL0000192823	-1.49114	0.00107894		Protein lacking an ortholog in S. cerevisiae; member of a family encoded by FGR6-related genes in the RB2 repeat sequence; transposon mutation affects filamentous growth
C2_01710W_A	orf19.1482		CAL0000198613	-1.4896	6.28248e-05		Subunit of the Dam1 (DASH) complex, which acts in chromosome segregation by coupling kinetochores to spindle microtubules; expression regulated during planktonic growth
C3_02410C_A	orf19.229		CAL0000185484	-1.48877	1.11217e-09		Ortholog(s) have ubiquitin-protein transferase activity, role in ubiquitin-dependent protein catabolic process and chromosome, centromeric region, site of double-strand break localization
C6_01740C_A	orf19.3412	ATG15	CAL0000191921	-1.48622	1.50864e-08		Putative lipase; fungal-specific (no human or murine homolog); Hap43p-repressed gene
C4_02100C_A	orf19.4581		CAL0000197470	-1.48507	0.00012754		Catalytic subunit of glycosylphosphatidylinositol-alpha 1,4 mannosyltransferase I, involved in GPI anchor biosynthesis; regulated by Tsa1p, Tsa1Bp under H2O2 stress conditions
C3_03640W_A	orf19.6956	DAL9	CAL0000198232	-1.48226	0.00088738		Putative allantoate permease; fungal-specific (no human or murine homolog)
C1_12970C_A	orf19.4928		CAL0000197956	-1.48205	2.71549e-12		Guanyl-nucleotide exchange factor for the small G-protein Sec4; delivery of post-Golgi secretory vesicles to sites of polarized growth; phosphorylation by Cdc28 needed for normal hyphal growth; Hap43-repressed; flow model biofilm induced
C4_05900C_A	orf19.1277		CAL0000190383	-1.48129	5.6631e-05		Protein of unknown function; Rgt1, Hap43-repressed; flow model biofilm induced; Spider biofilm induced
C6_03580W_A	orf19.5725		CAL0000179558	-1.48076	5.72195e-06		Protein involved in oxidative stress response and autophagy; mutants have fragmented mitochondria and attenuated virulence
C1_13480W_A	orf19.4980	HSP70	CAL0000184706	-1.47963	0.000486347		Putative hsp70 chaperone; role in entry into host cells; heat-shock, amphotericin B, cadmium, ketoconazole-induced; surface localized in yeast and hyphae; antigenic in host; farnesol-downregulated in biofilm; Spider biofilm induced
C1_10840C_A	orf19.2333		CAL0000178416	-1.47922	6.79462e-13		Ortholog(s) have role in retrograde transport, endosome to Golgi and cytoplasm, late endosome localization
C4_04710W_A	orf19.3811	GYP1	CAL0000181837	-1.47837	5.74778e-07		Putative Cis-golgi GTPase-activating protein; required for hyphen growth and virulence; transcript regulated by Nrg1, Mig1, and Tup1
C1_03950C_A	orf19.4470		CAL0000174429	-1.47593	0.00858674		Protein of unknown function; Hap43-repressed gene
CR_06470W_A	orf19.719		CAL0000177443	-1.47567	4.36035e-10		Ortholog(s) have ubiquitin protein ligase activity, ubiquitin-protein transferase activity
CR_00740C_A	orf19.3282	BMT3	CAL0000192226	-1.47308	0.000167903		Beta-mannosyltransferase; adds 2nd beta-mannose to the acid-stable fraction of cell wall phosphopeptidomannan, elongation of beta-mannose chains on the phosphopeptidomannan acid-labile fraction; Hap43-induced; Spider biofilm induced
C2_01000W_A	orf19.2023	HGT7	CAL0000198671	-1.47084	5.63476e-06		Putative MFS glucose transporter; glucose, fluconazole, Snf3 induced, expressed at high glucose; 20 member C. albicans glucose transporter family; 12 TM regions predicted; flow model biofilm induced; Spider biofilm repressed
C1_03510C_A	orf19.3053		CAL0000194216	-1.47044	1.69999e-07		Protein of unknown function; present in exponential and stationary phase yeast; identified in extracts from biofilm and planktonic cells; flow model biofilm induced gene; GlcNAc-induced protein
CR_09530C_A	orf19.6608		CAL0000192230	-1.46981	2.74923e-08		Predicted DDE superfamily endonuclease domain; repression correlates with clinical development of fluconazole resistance; Spider biofilm induced
C6_00330C_A	orf19.1193	GNP1	CAL0000180560	-1.46968	3.71506e-06		Similar to asparagine and glutamine permease; fluconazole, caspofungin induced; regulated by Nrg1, Mig1, Tup1, Gcn2, Gcn4, and alkaline regulated by Rim101; repressed during chlamydospore formation; rat catheter, flow model biofilm induced
C6_03270C_A	orf19.5615	AYR2	CAL0000201074	-1.46857	1.88103e-06		Putative NADPH-dependent 1-acyl dihydroxyacetone phosphate reductase; shows colony morphology-related gene regulation by Ssn6p
C1_11850W_A	orf19.5282		CAL0000198771	-1.46668	0.00302397		Protein of unknown function; Hap43-repressed gene; mRNA binds to She3; repressed in hyphae; Efg1 and Efh1 regulated; 5'-UTR intron; induced by Mnl1 under weak acid stress; rat catheter biofilm induced
C3_03380W_A	orf19.335		CAL0000178348	-1.46471	4.07167e-06		Sef1p-, Sfu1p-, and Hap43p-regulated gene
C4_02300W_A	orf19.2772	HOS3	CAL0000178358	-1.46452	3.39096e-09		Histone deacetylase; similar to S. cerevisiae Hos3p; greater expression and longer mRNA in white cells, compared to opaque cells; has conserved deacetylation motif
C6_01300W_A	orf19.137		CAL0000183283	-1.46425	8.75904e-06		Putative transferase involved in phospholipid biosynthesis; induced by alpha pheromone in SpiderM medium
C1_04770C_A	orf19.767	ERG3	CAL0000190948	-1.4636	0.000473982		C-5 sterol desaturase; introduces C-5(6) double bond into episterol; some clinical isolates show increased azole resistance and defects in hyphal growth and virulence; Efg1p-repressed; fluconazole-induced
C7_01630W_A	orf19.6562	RNH35	CAL0000175451	-1.4618	2.47948e-06		Putative ribonuclease H2 catalytic subunit; flucytosine induced; Spider biofilm repressed
C1_02700C_A	orf19.2959.1		CAL0000199083	-1.46074	1.34684e-05		Gene induced by hypoxia and ketoconazole; oral infection upregulated; mutants have reduced capacity to damage oral epithelial cells; Spider biofilm induced
C5_04560C_A	orf19.3940.1	CUP1	CAL0000201787	-1.45746	3.95316e-05		Metallothionein; involved in copper resistance; copper induced; Spider biofilm induced; flow model biofilm repressed
C3_07010W_A	orf19.6800	POS5	CAL0000199707	-1.45647	3.02036e-07		Protein similar to S. cerevisiae Pos5p, a mitochondrial NADH kinase involved in the oxidative stress response; planktonic growth-induced gene; likely to be essential for growth, based on an insertional mutagenesis strategy
C6_01430C_A	orf19.3441	FRP6	CAL0000190637	-1.45643	2.029e-07		Putative ammonia transport protein; regulated by Nrg1 and Tup1; regulated by Ssn6; induced by human neutrophils
C2_09980W_A	orf19.1785		CAL0000188220	-1.45567	9.47915e-09		Protein with a PI31 proteasome regulator domain; Hap43-repressed; flow model biofilm induced
C2_03400C_A	orf19.881	DFG16	CAL0000185716	-1.45437	1.1064e-09		Rim101 pathway protein that acts in Rim101 processing; regulates filamentation in response to alkaline pH; required for host tissue invasion during infection; flow model biofilm induced
C6_04380W_A	orf19.1097	ALS2	CAL0000194141	-1.4518	0.000912471		ALS family protein; role in adhesion, biofilm formation, germ tube induction; expressed at infection of human buccal epithelial cells; putative GPI-anchor; induced by ketoconazole, low iron and at cell wall regeneration; regulated by Sfu1p
C5_03510C_A	orf19.6660		CAL0000201213	-1.45059	0.0105114		Protein of unknown function; mRNA binds to She3; Hap43-repressed; rat catheter and flow model biofilm induced
C5_04870W_A	orf19.3973		CAL0000179422	-1.45044	1.41217e-06		Ortholog of S. cerevisiae HUA1, which is a cytoplasmic zinc finger domain protein with similarity to Type I J-proteins; flow model biofilm induced
C4_04110W_A	orf19.5299.1		CAL0000185159	-1.44746	0.000677298		Protein of unknown function
C2_09960W_A	orf19.1356		CAL0000200828	-1.44715	8.23245e-06		Ortholog(s) have thiosulfate sulfurtransferase activity and role in tRNA wobble position uridine thiolation, tRNA wobble uridine modification
C2_02920W_A	orf19.5813		CAL0000185278	-1.44703	1.1928e-06		Putative adhesin-like protein; upregulated during growth in the mouse cecum; flow model, rat catheter and Spider biofilm induced
C4_03540C_A	orf19.1325	ECM38	CAL0000189923	-1.44652	0.000512675		Putative gamma-glutamyltransferase; alkaline upregulated; Spider biofilm induced; possibly an essential gene, disruptants not obtained by UAU1 method
C1_04560W_A	orf19.6850		CAL0000175041	-1.4461	8.33156e-05		Putative transcription factor with C3HC4 zinc finger DNA-binding motif; mutants are viable
C5_01760C_A	orf19.3199	PIKA	CAL0000190377	-1.44438	7.19639e-07		Phosphatidylinositol 4-kinase; controls levels of phosphatidylinositol-4-phosphate (PI(4)P) in the Golgi; non-sex gene located in MTLa mating-type-like locus; nonidentical gene encoding PI(4)P kinase, PIKALPHA, located in MTLalpha locus
C5_02940C_A	orf19.4318	MIG1	CAL0000184758	-1.44418	7.1028e-14		C2H2 transcription factor; repressor; regulates genes for carbon source utilization; Tup1-dependent and independent functions; hyphal, Hap43 and caspofungin repressed; Spider and flow model biofilm induced
C1_05350W_A	orf19.430		CAL0000194609	-1.44357	0.000198363		Rab-family GTPase involved in vacuolar trafficking, colocolizes with Vps1p and Ypt52p in late endosome; Hap43-repressed gene
C2_04660C_A	orf19.147	YAK1	CAL0000193813	-1.44298	3.56656e-07		Predicted serine-threonine protein kinase; involved in hyphal growth regulation and biofilm formation; flow model biofilm induced; induced in core caspofungin response
C1_12260W_A	orf19.5237	VPH2	CAL0000185428	-1.44219	0.000146909		Protein required for for proper vacuolar ATPase assembly and vacuolar functions
C2_07640W_A	orf19.1861		CAL0000196693	-1.44186	1.86303e-07		BAR domain-containing protein, forms heterodimer with Rvs162p that binds liposomes in vitro; flow model biofilm induced
C6_00890W_A	orf19.90		CAL0000189188	-1.44098	2.07072e-07		Ortholog of C. dubliniensis CD36 : Cd36_60900, C. parapsilosis CDC317 : CPAR2_603130, C. auris B8441 : B9J08_003439 and Candida tenuis NRRL Y-1498 : CANTEDRAFT_125757
C7_01150W_A	orf19.6898		CAL0000184415	-1.44036	0.00482487		Protein similar to S. pombe SPBC1709.16c a predicted aromatic ring-opening dioxygenase; induced by benomyl treatment or in azole-resistant strain that overexpresses MDR1; Spider biofilm induced
C7_00110W_A	orf19.7111.1	SOD3	CAL0000181372	-1.43992	0.000571423		Cytosolic manganese-containing superoxide dismutase; protects against oxidative stress; repressed by ciclopirox olamine, induced during stationary phase when SOD1 expression is low; Hap43-repressed; Spider and flow model biofilm induced
C3_00480C_A	orf19.5417	DOT5	CAL0000195251	-1.43979	4.96346e-05		Putative nuclear thiol peroxidase; alkaline downregulated; sumoylation target; Spider and flow model biofilm induced
C2_10600W_A	orf19.5339		CAL0000195219	-1.43872	4.37325e-05		Ortholog of S. cerevisiae Spg5; required for proteasome assembly during quiescence; transcript detected on high-resolution tiling arrays; Spider biofilm induced
C4_02110W_A	orf19.4580		CAL0000185466	-1.43798	0.000220768		Protein of unknown function; Hap43-repressed gene
C2_00490W_A	orf19.2078		CAL0000174052	-1.43779	2.9842e-06		Ortholog(s) have role in Golgi to vacuole transport and early endosome, trans-Golgi network localization
C1_01710W_A	orf19.3360		CAL0000193560	-1.43737	1.78126e-06		Protein of unknown function; flow model biofilm induced; Spider biofilm induced
C1_10560C_A	orf19.1002		CAL0000181815	-1.43703	1.66258e-06		Protein of unknown function; Hap43-repressed gene
C1_11200W_A	orf19.2296		CAL0000191057	-1.43626	0.000620856		Predicted mucin-like protein; ketoconazole-induced; fluconazole-repressed; induced in cyr1 mutant; colony morphology-related gene regulation by Ssn6; flow model biofilm induced; Spider biofilm induced
C2_07210C_A	orf19.2277	TPK2	CAL0000181882	-1.43398	2.86116e-08		cAMP-dependent protein kinase catalytic subunit; isoform of Tpk1; involved in regulation of filamentation, phenotypic switching and mating; needed for epithelial cell damage, engulfment and oral virulence in mice
C2_09010W_A	orf19.203	STB3	CAL0000192161	-1.43279	7.08555e-06		Putative SIN3-binding protein 3 homolog; caspofungin induced; macrophage/pseudohyphal-repressed; rat catheter biofilm induced
C6_02200C_A	orf19.3460		CAL0000195185	-1.43177	0.00497281		Protein of unknown function; mRNA binds She3; transcript regulated upon yeast-hypha switch; induced in oralpharyngeal candidasis
C1_08060W_A	orf19.5078		CAL0000174295	-1.43167	1.12626e-06		Protein involved in regulation of white-opaque switching; Hap43-repressed gene; rat catheter biofilm repressed
C2_10450W_A	orf19.5320	NCE4	CAL0000177597	-1.42992	0.0155525		Putative RecQ-mediated genome instability protein; Hap43-repressed gene; periodic mRNA expression, peak at cell-cycle G2/M phase; flow model biofilm induced
C1_03320C_A	orf19.3029		CAL0000174772	-1.42945	0.00196839		Predicted 3-hydroxyisobutyryl-CoA hydrolase; mitochondrially localized; Spider biofilm induced
C1_14350W_A	orf19.7250		CAL0000174216	-1.42945	4.75766e-05		Protein of unknown function; rat catheter and Spider biofilm induced
C2_01540W_A	orf19.1461		CAL0000190647	-1.4285	0.00175203		S. pombe ortholog SPCC576.01c is a predicted sulfonate dioxygenase; possibly transcriptionally regulated upon hyphal formation; Spider biofilm induced
C1_11810W_A	orf19.1135	CAS1	CAL0000186914	-1.42699	8.39133e-05		Putative transcription factor with Ku70/Ku80 beta-barrel DNA-binding motif; involved in telomerase regulation and telomere protection; mutation causes marginal increase in caspofungin sensitivity
CR_06940W_A	orf19.2370	DSL1	CAL0000195376	-1.42602	5.806e-05		Protein similar to S. cerevisiae Dsl1p, which is a member of the t-SNARE complex of the endoplasmic reticulum
CR_00750C_A	orf19.3281		CAL0000196618	-1.4258	1.09352e-07		Ortholog(s) have histone H3-methyl-lysine-36 demethylase activity, methylated histone binding activity and role in histone demethylation, positive regulation of transcription elongation from RNA polymerase II promoter
C1_09000W_A	orf19.4756		CAL0000194856	-1.42536	0.00126762		Ortholog of S. cerevisiae : YTP1, C. dubliniensis CD36 : Cd36_08490, C. parapsilosis CDC317 : CPAR2_801590, C. auris B8441 : B9J08_004547 and Candida tenuis NRRL Y-1498 : CANTEDRAFT_109732
C7_02170C_A	orf19.6498		CAL0000191289	-1.42457	3.54018e-06		Ortholog(s) have role in nucleocytoplasmic transport, protein import into nucleus and cytoplasm, nucleus localization
C2_07060W_A	orf19.2261		CAL0000197531	-1.42455	1.39488e-05		Ortholog(s) have RNA binding activity, role in mRNA splicing, via spliceosome and U2 snRNP, U2-type prespliceosome localization
C2_09130C_A	orf19.4072	IFF6	CAL0000183650	-1.42191	0.00424717		Putative GPI-anchored adhesin-like protein; opaque-specific transcript; macrophage-induced gene; Hap43-repressed gene; Spider biofilm induced
C7_01230C_A	orf19.6905		CAL0000186658	-1.42147	9.98953e-08		Has domain(s) with predicted LPPG:FO 2-phospho-L-lactate transferase activity
C1_13510C_A	orf19.4982		CAL0000198798	-1.42073	8.0656e-06		Has domain(s) with predicted role in lipid metabolic process
C5_02930C_A	orf19.4317	GRE3	CAL0000192827	-1.42049	1.78532e-05		Putative D-xylose reductase; antigenic in murine systemic infection; soluble protein in hyphae; induced by farnesol, macrophage interaction and by Mnl1 under weak acid stress; stationary-phase enriched protein; Spider biofilm induced
C3_06680C_A	orf19.7457		CAL0000196757	-1.41988	0.000525225		Protein with Mob2p-dependent hyphal regulation
C3_06870W_A	orf19.6814	TDH3	CAL0000197744	-1.41775	1.5556e-05		NAD-linked glyceraldehyde-3-phosphate dehydrogenase; binds fibronectin, laminin; at cell surface; antigenic in infection; farnesol-repressed; stationary phase-enriched; GlcNAc-induced; flow model biofilm induced; Spider biofilm repressed
CR_00330C_A	orf19.7500	PXA1	CAL0000195634	-1.41707	0.00199448		Putative peroxisomal, half-size adrenoleukodystrophy protein (ALD or ALDp) subfamily ABC family transporter
CR_00560W_A	orf19.7479	NTH1	CAL0000200632	-1.41641	0.00755192		Neutral trehalase; hyphal induction in mutant delayed but not reduced overall; not required for virulence in mice; possible regulatory cAMP-dependent phosphorylation at S10,S213; Hap43-repressed gene; Spider biofilm induced
C6_02570C_A	orf19.5526	SEC20	CAL0000190449	-1.4162	0.000160871		Essential protein; similar to S. cerevisiae Sec20p; depletion causes membrane accumulation and drug sensitivity; expression regulated by growth phase; O-mannosylation regulates proteolysis; does not complement S. cerevisiae sec20-1 mutant
C2_02110C_A	orf19.1527		CAL0000186678	-1.41356	0.0110053		Protein of unknown function; Spider biofilm induced
CR_06430W_A	orf19.725		CAL0000177308	-1.41341	0.00278423		Ortholog of C. dubliniensis CD36 : Cd36_31880, C. parapsilosis CDC317 : CPAR2_702220, C. auris B8441 : B9J08_003984 and Candida tenuis NRRL Y-1498 : CANTEDRAFT_115848
C2_03290W_A	orf19.899		CAL0000186796	-1.41331	0.00140194		Ortholog of C. dubliniensis CD36 : Cd36_18040, C. parapsilosis CDC317 : CPAR2_211790, C. auris B8441 : B9J08_004373 and Candida tenuis NRRL Y-1498 : CANTEDRAFT_109928
C2_08130W_A	orf19.2172	ARA1	CAL0000195767	-1.41211	3.72996e-05		D-Arabinose dehydrogenase; dehydro-D-arabinono-1,4-lactone synthesis; active on D-arabinose, L-fucose, L-xylose, L-galactose; inhibited by metal ions, thiol group-specific reagents; induced on polystyrene adherence; Spider biofilm induced
C7_00260C_A	orf19.7096		CAL0000199507	-1.41113	1.47889e-05		Ortholog of S. cerevisiae : YLR001C, C. dubliniensis CD36 : Cd36_70470, C. parapsilosis CDC317 : CPAR2_300640, C. auris B8441 : B9J08_002252 and Candida tenuis NRRL Y-1498 : CANTEDRAFT_124433
CR_04590C_A	orf19.550	PDX3	CAL0000195497	-1.41079	2.54545e-08		Pyridoxamine-phosphate oxidase; transcript regulated by yeast-hypha switch and by Nrg1, Mig1, Tup1; Hap43, caspofungin repressed; present in exponential and stationary phase yeast cultures
C1_06520C_A	orf19.6261	BPH1	CAL0000197663	-1.41027	0.000566757		Ortholog of S. cerevisiae Bph1; a putative ortholog of human Chediak-Higashi syndrome protein and murine beige gene implicated in disease syndromes involving defective lysosomal trafficking; mutant is viable
C3_07360W_A	orf19.6755		CAL0000187691	-1.40942	3.20072e-05		Ortholog(s) have D-lactate dehydrogenase (cytochrome) activity, role in lactate catabolic process and mitochondrial inner membrane, mitochondrion localization
C1_02200C_A	orf19.3677		CAL0000174020	-1.408	2.58122e-05		Ortholog(s) have Atg8 ligase activity, cargo receptor ligand activity, enzyme activator activity
C6_03520C_A	orf19.5718		CAL0000190573	-1.40725	0.000512116		Has domain(s) with predicted zinc ion binding activity and role in intracellular protein transport, vesicle-mediated transport
C5_02520W_A	orf19.4264		CAL0000174658	-1.4072	0.00981625		Protein of unknown function; induced during chlamydospore formation in both C. albicans and C. dubliniensis; flow model biofilm induced
C3_04650W_A	orf19.5925		CAL0000193326	-1.40454	0.00909614		Ortholog of S. cerevisiae : AIM6, C. glabrata CBS138 : CAGL0C05533g, C. dubliniensis CD36 : Cd36_84610, C. parapsilosis CDC317 : CPAR2_404550 and C. auris B8441 : B9J08_003753
CR_08890C_A	orf19.7284	ASR2	CAL0000190475	-1.40353	0.00399284		Adenylyl cyclase and stress responsive protein; induced in cyr1 or ras1 mutant; stationary phase enriched protein; Spider biofilm induced
CR_05770W_A	orf19.6635		CAL0000188344	-1.40273	0.000260663		Ortholog of C. dubliniensis CD36 : Cd36_31170, C. parapsilosis CDC317 : CPAR2_205340, C. auris B8441 : B9J08_001700 and Candida tenuis NRRL Y-1498 : CANTEDRAFT_133521
C7_03450C_A	orf19.1331	HSM3	CAL0000181303	-1.4027	9.48483e-05		Ortholog(s) have role in mismatch repair, proteasome regulatory particle assembly and cytosol, nucleus localization
C1_10460W_A	orf19.988		CAL0000184780	-1.40132	3.38932e-05		Protein of unknown function; oral infection upregulated gene; upregulated in strains from HIV+ patients with oral candidiasis; mutants have reduced ability to damage oral epithelial cells; transcript possibly regulated upon hyphal formation
C1_03140W_A	orf19.3007		CAL0000192366	-1.40066	0.00357699		Ortholog(s) have role in endosome organization, regulation of protein localization and BLOC-1 complex localization
C5_05510C_A	orf19.4055		CAL0000184194	-1.40046	0.000332611		Protein similar to S. cerevisiae Ybr075wp; transposon mutation affects filamentous growth; clade-associated gene expression
CR_08300C_A	orf19.6396		CAL0000194621	-1.40027	3.33237e-05		Putative patatin-like phospholipase; similar to S. cerevisiae Nte1p, which is predicted to be a membrane protein; antigenic during human oral infection; Hap43p-repressed gene
C7_02670W_A	orf19.3697		CAL0000198847	-1.39962	0.000253658		Ortholog(s) have role in mitotic intra-S DNA damage checkpoint signaling, positive regulation of macroautophagy, re-entry into mitotic cell cycle after pheromone arrest and Golgi trans cisterna, endoplasmic reticulum localization
C7_01920W_A	orf19.6529	CDC34	CAL0000191325	-1.39847	6.21168e-06		Putative ubiquitin-protein ligase; transcript regulated by Nrg1 and Tup1, and by Gcn2 and Gcn4; rat catheter biofilm induced
CR_09750C_A	orf19.7547		CAL0000176251	-1.39807	1.97875e-05		Ortholog(s) have phosphatidylinositol-3-phosphate binding, ubiquitin protein ligase activity, ubiquitin-protein transferase activity
C4_00590C_A	orf19.4184		CAL0000184462	-1.39782	9.09856e-07		Protein with a predicted role in clathrin cage assembly; Hap43-repressed; Spider biofilm repressed
C5_05210W_A	orf19.4014		CAL0000198570	-1.39667	2.38734e-09		Planktonic growth-induced gene
CR_09410W_A	orf19.7337		CAL0000185383	-1.39655	0.000399437		Protein with a nischarin related domain and leucine rich repeats; Spider biofilm induced
C1_04020C_A	orf19.4477	CSH1	CAL0000175449	-1.39563	9.41416e-05		Aldo-keto reductase; role in fibronectin adhesion, cell surface hydrophobicity; regulated by temperature, growth phase, benomyl, macrophage interaction; azole resistance associated; Spider biofilm induced; rat catheter biofilm repressed
C1_00530C_A	orf19.6055		CAL0000174026	-1.39532	7.48155e-06		Ortholog of C. dubliniensis CD36 : Cd36_00460, C. parapsilosis CDC317 : CPAR2_800010, Candida tenuis NRRL Y-1498 : CANTEDRAFT_125085 and Debaryomyces hansenii CBS767 : DEHA2D09086g
C6_03340C_A	orf19.5622	GLC3	CAL0000188820	-1.39515	6.68025e-05		Putative 1,4-glucan branching enzyme; fluconazole-induced; colony morphology-related gene regulation by Ssn6; stationary phase enriched protein
C6_04410C_A	orf19.2124		CAL0000181878	-1.39503	4.36586e-07		Predicted alcohol dehydrogenase; Spider biofilm induced
C5_05390C_A	orf19.4035	PGA4	CAL0000186924	-1.39485	2.85148e-07		GPI-anchored cell surface protein; beta-1,3-glucanosyltransferase with similarity to the A. fumigatus GEL family; transcript induced in RHE model of oral candidiasis; fluconazol-induced
CR_00590W_A	orf19.7475	PHO81	CAL0000175069	-1.39426	0.00238264		Protein involved in regulation of hyphal development; required for response to farnesoic acid; possibly adherence-induced
C1_07080W_A	orf19.6196		CAL0000176156	-1.39327	0.0118933		Component of the SWI/SNF and RSC chromatin remodeling complexes; suggested role in chromosome maintenance; Spider biofilm induced
C3_03370C_A	orf19.334		CAL0000198909	-1.39269	0.000359726		Protein of unknown function; flow model biofilm induced; Spider biofilm induced; regulated by Sef1, Sfu1, and Hap43
C6_04170C_A	orf19.74	SEC5	CAL0000184879	-1.39151	9.82295e-05		Predicted exocyst component; ortholog of S. cerevisiae Sec5p; merged with orf19.75 in Assembly 21
CR_02820W_A	orf19.2841	PGM2	CAL0000201506	-1.3908	3.06932e-05		Ortholog of S. cerevisiae Pgm2; induced in planktonic culture; Tye7p-regulated; flow model biofilm induced; rat catheter biofilm repressed
C2_04060C_A	orf19.814	SSY1	CAL0000180720	-1.39033	0.000373639		Amino acid sensor; required for wild-type hyphal growth on solid serum or Lees media, not under all conditions; 12 predicted membrane spanning regions; Hap43-repressed; Spider biofilm induced
CR_07190W_A	orf19.730		CAL0000200127	-1.38967	0.000203125		Ortholog(s) have GTPase activator activity and role in establishment or maintenance of actin cytoskeleton polarity, small GTPase mediated signal transduction
C1_07830C_A	orf19.5053		CAL0000174681	-1.38933	0.00174129		Putative acetyltransferase
C4_06340W_A	orf19.2903		CAL0000190170	-1.38929	6.57528e-05		Putative Argonaute protein involved in RNA silencing; hyphal-induced expression; regulated by Cyr1, Ras1, Efg1, Nrg1, Tup1; rat catheter biofilm repressed
CR_03620C_A	orf19.4380.1		CAL0000182841	-1.38912	0.00046575		Ortholog(s) have role in mitochondrial genome maintenance and integral component of mitochondrial inner membrane localization
C3_05270C_A	orf19.6005	HGT5	CAL0000175271	-1.38801	0.000654686		Putative glucose transporter of the major facilitator superfamily; the C. albicans glucose transporter family comprises 20 members; 12 probable membrane-spanning segments, extended N terminus; expressed in rich medium; Hap43p-repressed
C2_06510W_A	orf19.27		CAL0000174326	-1.38769	0.00103843		Ortholog of C. dubliniensis CD36 : Cd36_20860, C. parapsilosis CDC317 : CPAR2_104250, C. auris B8441 : B9J08_003191 and Candida tenuis NRRL Y-1498 : CANTEDRAFT_115100
C6_00160W_A	orf19.6321	PGA48	CAL0000178188	-1.38756	4.05525e-09		Putative GPI-anchored adhesin-like protein; similar to S. cerevisiae Spi1p, which is induced at stationary phase; transcript induced in high iron; flow model biofilm induced; Spider biofilm repressed
C2_01980C_A	orf19.1510		CAL0000196904	-1.38655	0.00456376		Sur7 family protein with PalI-like domains; not required for stress responses; mutant is viable
C6_03590C_A	orf19.5727		CAL0000178786	-1.38649	0.00116555		Ortholog of C. dubliniensis CD36 : Cd36_64130, C. parapsilosis CDC317 : CPAR2_601230, C. auris B8441 : B9J08_003898 and Candida tenuis NRRL Y-1498 : CANTEDRAFT_115908
C2_03170W_A	orf19.5777		CAL0000197520	-1.38538	0.00903466		Protein of unknown function; F-12/CO2 early biofilm induced
C1_14200W_A	orf19.7228		CAL0000180152	-1.38536	3.74191e-07		Possible Golgi membrane protein; transcript positively regulated by Tbf1; mRNA binds She3
C4_06460C_A	orf19.2888		CAL0000200951	-1.38385	1.7634e-05		Ortholog(s) have role in cellular protein-containing complex assembly, early endosome to Golgi transport and Golgi apparatus, TRAPPII protein complex localization
C1_04590W_A	orf19.6852.1		CAL0000174930	-1.38329	1.72117e-07		Protein of unknown function; Spider biofilm induced
C1_04480C_A	orf19.6842	TUS1	CAL0000189010	-1.38316	0.000766599		Putative guanine nucleotide exchange factor; induced by Mnl1 under weak acid stress; Spider biofilm induced
C1_02910C_A	orf19.2982		CAL0000200723	-1.38204	0.00304293		Ortholog(s) have SNARE binding, molecular adaptor activity, protein kinase activator activity
C6_03290W_A	orf19.5617		CAL0000188824	-1.38148	3.81078e-06		Ortholog(s) have methylated histone binding, transcription factor binding activity
C4_04990C_A	orf19.3781		CAL0000185570	-1.38114	0.0118437		Protein of unknown function; Hap43-repressed; Spider biofilm induced
C7_01070C_A	orf19.7006		CAL0000183775	-1.38064	0.00129526		Ortholog(s) have role in reciprocal meiotic recombination
C1_13610C_A	orf19.4997	KIS2	CAL0000197988	-1.38051	5.58287e-06		Scaffold protein of Snf1p complex; similar to S. cerevisiae Gal83p and Sip2p; interacts with Snf4p; interaction with Snf1p complex is regulated by carbon source, decreased on ethanol; N-terminal myristoylation; Hog1p-downregulated
C7_02630W_A	orf19.3701		CAL0000192065	-1.38008	0.000126035		Protein of unknown function; mutants are viable; ortholog of S. cervisiae Art10, a protein of unknown function
C2_01900C_A	orf19.1500		CAL0000176399	-1.37966	0.0028826		Ortholog of C. dubliniensis CD36 : Cd36_16720, C. parapsilosis CDC317 : CPAR2_210210, C. auris B8441 : B9J08_004860 and Candida tenuis NRRL Y-1498 : CANTEDRAFT_128446
C2_03140C_A	orf19.5782		CAL0000190623	-1.3795	3.65601e-07		Ortholog(s) have phospholipase activity, role in cardiolipin metabolic process, phosphatidylethanolamine metabolic process, phospholipid metabolic process and mitochondrial matrix localization
CR_01720W_A	orf19.2565		CAL0000196366	-1.3789	3.98211e-05		Predicted intermediate filament protein; required for nuclear and mitochondrial transmission to daughter buds in S. cerevisiae; Spider biofilm induced
C3_03760W_A	orf19.6941		CAL0000178276	-1.37797	6.09087e-06		Putative diacylglycerol acyltransferase; catalyzes the terminal step of triacylglycerol formation; flow model biofilm induced; Spider biofilm induced
C4_05530W_A	orf19.1234	FGR6-10	CAL0000181584	-1.37558	0.00425733		Protein lacking an ortholog in S. cerevisiae; member of a family encoded by FGR6-related genes in the RB2 repeat sequence; transposon mutation affects filamentous growth
CR_10190C_A	orf19.7595		CAL0000184504	-1.37477	0.000951908		Has domain(s) with predicted dynactin complex localization
C6_02420W_A	orf19.3483		CAL0000198449	-1.37339	0.00251819		Putative phosphatidyl glycerol phospholipase C; Plc1-regulated; flow model biofilm induced; Spider biofilm induced
C1_09380W_A	orf19.4800	RIM20	CAL0000180949	-1.37321	1.77311e-05		Protein involved in the pH response pathway; binds to the transcription factor Rim101 and may serve as a scaffold to facilitate the C-terminal proteolytic cleavage that activates Rim101; required for alkaline pH-induced hyphal growth
C6_01750C_A	orf19.3411		CAL0000178296	-1.37319	0.00010575		Ortholog of S. cerevisiae : BUD17, C. glabrata CBS138 : CAGL0M10725g, C. dubliniensis CD36 : Cd36_61840, C. parapsilosis CDC317 : CPAR2_602630 and C. auris B8441 : B9J08_005378
C3_01470W_A	orf19.1702	ARF3	CAL0000185619	-1.37115	5.24635e-06		Similar to but not orthologous to S. cerevisae Arf3; transcript filament induced; Tup1 regulated; rat catheter biofilm repressed (see Locus History Note for Assembly 19 correction)
CR_03120W_A	orf19.2414		CAL0000191885	-1.37095	0.00175852		Ortholog of S. cerevisiae Mpm1; a mitochondrial intermembrane space protein of unknown function; Hap43-repressed; Spider biofilm induced
C5_05070W_A	orf19.3999		CAL0000198107	-1.37026	0.000576949		Ortholog of S. cerevisiae : YMR160W, C. glabrata CBS138 : CAGL0M09493g, C. dubliniensis CD36 : Cd36_54670, C. parapsilosis CDC317 : CPAR2_502560 and C. auris B8441 : B9J08_004333
C5_04360C_A	orf19.3922		CAL0000194158	-1.36941	0.000502197		Possible pyrimidine 5' nucleotidase; protein present in exponential and stationary growth phase yeast cultures; Hap43p-repressed gene
C6_02020C_A	orf19.692		CAL0000193515	-1.36782	0.000406101		Protein of unknown function; Hap43-repressed gene; rat catheter and Spider biofilm induced
C7_01290W_A	orf19.6909		CAL0000188346	-1.36699	0.00127692		Subunit of the RNA polymerase II mediator complex
C1_12120W_A	orf19.5253		CAL0000181204	-1.36649	1.38889e-05		Has domain(s) with predicted ATP binding, protein kinase activity, protein tyrosine kinase activity and role in protein phosphorylation
CR_03820C_A	orf19.4353	ULP2	CAL0000188490	-1.36637	0.000446725		SUMO deconjugation enzyme; removes the small ubiquitin-like modifier (SUMO) from proteins; Spider biofilm induced
C1_06840C_A	orf19.6225.1		CAL0000194611	-1.36597	0.000122447		Ortholog(s) have role in mitochondrial cytochrome c oxidase assembly and extrinsic component of matrix side of mitochondrial inner membrane, mitochondrial matrix localization
C6_00700C_A	orf19.3659		CAL0000178934	-1.3653	6.51751e-05		Putative CTD phosphatase; role in dephosphorylation of RNA polymerase II C-terminal domain, transcription from RNA polymerase II promoter; flow model biofilm induced
C7_03030W_A	orf19.5158		CAL0000193692	-1.36457	0.000283891		Protein with similarity to a human gene associated with colon cancer and to orf19.5158; regulated by Gcn4, Cyr1; induced by amino acid starvation; macrophage-induced protein, macrophage-repressed; Spider biofilm induced
C6_01190C_A	orf19.130		CAL0000193001	-1.36383	0.00193867		Protein involved in retrograde endosome-to-Golgi protein transport; required for normal virulence
C1_08360C_A	orf19.5117	OLE1	CAL0000197289	-1.36377	6.69096e-08		Fatty acid desaturase, essential protein involved in oleic acid synthesis; required for aerobic hyphal growth and chlamydospore formation; subject to hypoxic regulation; fluconazole-induced; caspofungin repressed; Hap43p-induced
C6_01410C_A	orf19.3443	OYE2	CAL0000196620	-1.36359	4.20489e-06		Putative NAPDH dehydrogenase; induced by nitric oxide; Spider biofilm induced
C6_02580W_A	orf19.5527		CAL0000199590	-1.36335	9.20197e-05		Protein with a predicted role in 5.8S rRNA processing; flow model biofilm induced
C2_10330C_A	orf19.1745		CAL0000195586	-1.36038	0.00436506		Protein of unknown function; Hap43-repressed gene
C2_08860W_A	orf19.223		CAL0000190319	-1.35998	1.46559e-05		Putative serine/threonine protein kinase; Hap43-repressed; induced by prostaglandins; possibly an essential gene, disruptants not obtained by UAU1 method; flow model biofilm induced; Spider biofilm induced
CR_05440W_A	orf19.3515		CAL0000184857	-1.35949	4.04496e-06		Putative 3-hydroxyanthranilic acid dioxygenase, involved in NAD biosynthesis; Hap43p-repressed gene
C2_01150W_A	orf19.2009		CAL0000185265	-1.35935	0.000163878		Ortholog(s) have ubiquitin protein ligase activity, role in protein import into peroxisome matrix, protein monoubiquitination and integral component of peroxisomal membrane, peroxisomal importomer complex localization
CR_04760C_A	orf19.6316		CAL0000183025	-1.35895	0.000572392		Predicted membrane transporter, member of the L-amino acid transporter-3 (LAT3) family, major facilitator superfamily (MFS)
C2_08100W_A	orf19.2175		CAL0000195769	-1.35651	6.63888e-05		Mitochondrial apoptosis-inducing factor; induced by nitric oxide; Spider biofilm induced; rat catheter biofilm repressed
C4_03360C_A	orf19.3363	VTC4	CAL0000190595	-1.35593	8.89133e-05		Putative polyphosphate synthetase; decreased expression in hyphae compared to yeast-form cells; fungal-specific (no human or murine homolog); virulence-group-correlated expression
C3_02310W_A	orf19.1614	MEP1	CAL0000198889	-1.35581	0.00281626		Ammonium permease; Mep1 more efficient permease than Mep2, Mep2 has additional regulatory role; 11 predicted transmembrane regions; low mRNA abundance; hyphal downregulated; flow model biofilm induced
C6_01140C_A	orf19.121	ARC18	CAL0000196412	-1.35544	9.51517e-05		Putative ARP2/3 complex subunit; mutation confers hypersensitivity to cytochalasin D
CR_08920W_A	orf19.7288		CAL0000175310	-1.35541	0.0029245		Protein with predicted oxidoreductase and dehydrogenase domains; Hap43-repressed; Spider biofilm induced
C2_03340W_A	orf19.894		CAL0000188789	-1.35467	8.05658e-07		Ortholog(s) have guanyl-nucleotide exchange factor activity and role in retrograde transport, endosome to Golgi
C5_04050W_A	orf19.1285		CAL0000195878	-1.35437	3.00412e-07		Plasma membrane-localized protein of unknown function; Hap43p-repressed gene
C3_06920W_A	orf19.6809		CAL0000189973	-1.35408	2.53146e-06		Putative phosphomutase-like protein; protein present in exponential and stationary growth phase yeast; Hap43-repressed; Spider biofilm repressed
C2_04740C_A	orf19.193		CAL0000181743	-1.3539	0.0159322		Ortholog of C. dubliniensis CD36 : Cd36_19310, C. parapsilosis CDC317 : CPAR2_209710, C. auris B8441 : B9J08_002949 and Candida tenuis NRRL Y-1498 : CANTEDRAFT_113479
C1_00090W_A	orf19.6103		CAL0000185968	-1.35364	0.00144418		Ortholog(s) have role in ascospore formation, ascospore wall assembly, ascospore-type prospore membrane formation and cytosol, prospore membrane localization
C4_03990C_A	orf19.1208		CAL0000196550	-1.35324	0.00192426		Predicted ORF in the Major Repeat Sequence on chromosome 4; member of a family encoded by FGR6-related genes in the RB2 repeat sequence
CR_00880W_A	orf19.3266		CAL0000201555	-1.35317	0.00600868		Ortholog of C. dubliniensis CD36 : Cd36_25930, C. parapsilosis CDC317 : CPAR2_800910, C. auris B8441 : B9J08_003483 and Candida tenuis NRRL Y-1498 : CANTEDRAFT_132053
CR_10360C_A	orf19.7612	CTM1	CAL0000189202	-1.35276	4.01837e-07		Putative cytochrome c lysine methyltransferase; regulated by Gcn2 and Gcn4; transcript induced by Mnl1 under weak acid stress; early-stage flow model biofilm induced
CR_10100C_A	orf19.7585	INO1	CAL0000189325	-1.35251	0.0172037		Inositol-1-phosphate synthase; antigenic in human; repressed by farnesol in biofilm or by caspofungin; upstream inositol/choline regulatory element; glycosylation predicted; rat catheter, flow model induced; Spider biofilm repressed
CR_07580C_A	orf19.728	TSC11	CAL0000200181	-1.35188	0.000791385		Protein similar to S. cerevisiae Tsc11p which is involved in sphingolipid biosynthesis; transposon mutation affects filamentous growth
C2_08870C_A	orf19.220	PIR1	CAL0000186859	-1.3513	1.99536e-06		1,3-beta-glucan-linked cell wall protein; N-mannosylated, O-glycosylated by Pmt1; cell wall defect in het mutant; Hog1/fluconazole/hypoxia induced; iron/Efg1/Plc1/temp regulated; flow model biofilm induced; hyphal, Spider biofilm repressed
C1_06030C_A	orf19.2442		CAL0000187315	-1.35052	0.0115614		Ortholog of S. cerevisiae Shg1; a COMPASS (Set1C) complex subunit that methylates histone H3 on lysine 4 and is required in transcriptional silencing near telomeres; repressed in an azole-resistant strain overexpressing MDR1
C3_01400W_A	orf19.1711	END3	CAL0000174035	-1.35043	1.23478e-06		Regulated by Gcn4p; induced in response to amino acid starvation (3-aminotriazole treatment)
C1_08500C_A	orf19.395	ENO1	CAL0000185645	-1.34971	0.000104669		Enolase, involved in glycolysis and gluconeogenesis; also has transglutaminase activity involved in assembly of cell wall polysaccharides; major cell-surface antigen; binds host plasmin/plasminogen; immunoprotective; may be essential
C5_03740W_A	orf19.1121		CAL0000174334	-1.3481	0.000457873		Ortholog of C. dubliniensis CD36 : Cd36_53470, Candida tenuis NRRL Y-1498 : CANTEDRAFT_93324, Candida tropicalis NEW ASSEMBLY : CTRG1_05538 and Spathaspora passalidarum NRRL Y-27907 : SPAPADRAFT_55715
C6_01060C_A	orf19.111	CAN2	CAL0000192410	-1.34632	0.00764789		Basic amino acid permease; arginine metabolism; regulated by Nrg1/Tup1; caspofungin, flucytosine induced; colony morphology-related regulation by Ssn6; Hap43-repressed; rat catheter and Spider biofilm induced; promoter bound by Efg1
C1_07540C_A	orf19.2791	BBC1	CAL0000176182	-1.34378	0.00099143		Putative SH3-domain-containing protein
C6_01650C_A	orf19.3422	FMP27	CAL0000174584	-1.34217	0.00308209		Putative mitochondrial protein; mRNA binds She3
C4_04470W_A	orf19.3839	SAP10	CAL0000201140	-1.34073	0.0125009		Secreted aspartyl protease; roles in adhesion, virulence (RHE model), cell surface integrity; distinct specificity from Sap9; at cell membrane and wall; GPI-anchored; induced in low iron; Tbf1-activated; Spider biofilm induced
C6_00790C_A	orf19.3646	CTR1	CAL0000196962	-1.34071	2.37636e-06		Copper transporter; transcribed in low copper; induced Mac1, Tye7, macrophage interaction, alkaline pH via Rim101; 17-beta-estradiol repressed; complements S. cerevisiae ctr1 ctr3 copper transport mutant; flow model/Spider biofilm induced
C3_01460C_A	orf19.1704	FOX3	CAL0000176878	-1.34	0.00332064		Putative peroxisomal 3-oxoacyl CoA thiolase; transcript regulated by white-opaque switch; Spider biofilm induced
C1_12160W_A	orf19.5248	MSO1	CAL0000178412	-1.33952	1.76448e-05		Putative secretory protein involved in S. cerevisiae sporulation; repressed during pseudohyphal growth in the presence of lysed macrophages; Hap43-repressed; Spider biofilm induced
C2_03590C_A	orf19.861		CAL0000180689	-1.33928	6.7708e-05		Predicted bZip transcription factor; possibly an essential gene, disruptants not obtained by UAU1 method
C1_08040W_A	orf19.5076.1		CAL0000177198	-1.33844	0.000255738		Ortholog of C. parapsilosis CDC317 : CPAR2_804320, Candida tenuis NRRL Y-1498 : CANTEDRAFT_114112, Debaryomyces hansenii CBS767 : DEHA2G14938g and Candida guilliermondii ATCC 6260 : PGUG_02885
C2_00970C_A	orf19.2026		CAL0000181088	-1.33773	1.18129e-06		Ortholog of S. cerevisiae Ubp13; putative ubiquitin carboxyl-terminal hydrolase; flow model biofilm induced; rat catheter biofilm repressed
CR_10020C_A	orf19.7578		CAL0000197712	-1.3373	0.0015664		Ortholog(s) have oligosaccharide binding activity and role in endoplasmic reticulum unfolded protein response, retrograde protein transport, ER to cytosol, ubiquitin-dependent ERAD pathway, ubiquitin-dependent glycoprotein ERAD pathway
C1_07870C_A	orf19.5058	SMI1	CAL0000199204	-1.33669	4.05669e-06		Cell wall biosynthesis protein; Hap43, caspofungin-repressed; Cyr1-induced in hyphal cells; reduced biofilm cell wall glucan in mutant; possibly essential (UAU1 method); flow model biofilm induced
C6_00870C_A	orf19.88	ILV5	CAL0000180692	-1.33596	2.62325e-05		Ketol-acid reductoisomerase; antigenic; regulated by Gcn4; GlcNAc, amino acid starvation (3-AT)-induced; macrophage-repressed protein; protein present in exponential and stationary phase; flow model and Spider biofilm repressed
C4_04050C_A	orf19.5305	RHD3	CAL0000190005	-1.33509	0.000559438		GPI-anchored yeast-associated cell wall protein; induced in high iron; clade-associated gene expression; not essential for cell wall integrity; fluconazole-repressed; flow model and Spider biofilm repressed
C6_00280W_A	orf19.1187	CPH2	CAL0000181382	-1.33423	4.97865e-05		Myc-bHLH transcription factor; promotes hyphal growth; directly regulates Tec1 to induce hypha-specific genes; probably homodimeric, phosphorylated; required for colonization of the mouse GI tract; rat catheter and Spider biofilm induced
CR_01040C_A	orf19.3251	ARC19	CAL0000200234	-1.33299	0.0100742		Putative ARP2/3 complex subunit; Hap43-induced gene; mutation confers hypersensitivity to cytochalasin D; rat catheter biofilm repressed
C1_02010C_A	orf19.4524		CAL0000180650	-1.33278	0.0118324		Predicted Zn(II)2Cys6 transcription factor; caspofungin induced; Hap43-repressed
C2_03010C_A	orf19.5801	RNR21	CAL0000188396	-1.33206	8.80485e-08		Ribonucleoside-diphosphate reductase; regulated by tyrosol and cell density; ciclopirox olamine, fluconazole or flucytosine induced; regulated by Sef1, Sfu1, and Hap43
CR_06900C_A	orf19.1843	ALG6	CAL0000183581	-1.33138	0.000138737		Putative glucosyltransferase involved in cell wall mannan biosynthesis; transcription is elevated in chk1, nik1, and sln1 homozygous null mutants; repressed by nitric oxide; possibly essential gene, disruptants not obtained by UAU1 method
CR_02670C_A	orf19.2826		CAL0000174114	-1.33078	3.47753e-05		Ortholog of C. dubliniensis CD36 : Cd36_27680, C. parapsilosis CDC317 : CPAR2_801140, C. auris B8441 : B9J08_004087 and Candida tenuis NRRL Y-1498 : CANTEDRAFT_129982
C2_04970W_A	orf19.3529	ABP2	CAL0000188199	-1.33039	0.00311288		Putative alpha-actinin-like protein; induced by alpha pheromone in SpiderM medium
C6_02840C_A	orf19.5558	RBF1	CAL0000186291	-1.33036	0.000798094		Transcription factor; glutamine-rich activation domain; binds RPG-box DNA sequences; predominantly nuclear; mutation causes accelerated induction of filamentous growth; antigenic during human oral infection; Sko1p-repressed
C2_10350C_A	orf19.1743	ACS1	CAL0000184618	-1.32894	8.47297e-05		Acetyl-CoA synthetase; induced by human neutrophils; fluconazole-repressed; regulated by Nrg1/Mig1; colony morphology-related gene regulation by Ssn6; only in stationary phase cultures; rat catheter biofilm repressed, Spider biofilm induced
C4_02540W_A	orf19.2747	RGT1	CAL0000176948	-1.32685	0.0059869		Zn(II)2Cys6 transcription factor; transcriptional repressor involved in the regulation of glucose transporter genes; ortholog of S. cerevisiae Rgt1; mutants display decreased colonization of mouse kidneys
C4_07200C_A	orf19.3083		CAL0000184667	-1.32682	2.03133e-06		Putative lipid phosphatase of the endoplasmic reticulum; role in DNA repair, actin cytoskeleton organization, cellular manganese ion homeostasis; Spider biofilm repressed
C4_06740C_A	orf19.3135		CAL0000177382	-1.32626	3.23044e-08		Ortholog(s) have protein-containing complex binding, protein-macromolecule adaptor activity
C5_02460C_A	orf19.4255	ECM331	CAL0000191729	-1.326	5.3684e-05		GPI-anchored protein; mainly at plasma membrane, also at cell wall; Hap43, caspofungin-induced; Plc1-regulated; Hog1, Rim101-repressed; colony morphology-related regulated by Ssn6; induced by ketoconazole and hypoxia
C6_02990W_A	orf19.5578		CAL0000185102	-1.3256	0.00133942		Ortholog of C. dubliniensis CD36 : Cd36_63050 and Candida albicans WO-1 : CAWG_05094
C2_06870C_A	orf19.2241	PST1	CAL0000197194	-1.32516	0.000146456		Flavodoxin-like protein involved in oxidative stress protection and virulence; putative 1,4-benzoquinone reductase; hyphal-induced; regulated by Cyr1, Ras1, Efg1, Nrg1, Rfg1, Tup1; Hap43-induced; Spider biofilm induced
C4_05390W_A	orf19.1796		CAL0000175261	-1.32494	0.000759678		Putative glyoxylate reductase; acts on glyoxylate and hydroxypyruvate substrates; Spider biofilm repressed
C1_09270W_A	orf19.4786	FGR43	CAL0000193193	-1.32464	0.0054607		Protein lacking an S. cerevisiae ortholog; transposon mutation affects filamentous growth; induced by by Mnl1 under weak acid stress
C2_05460W_A	orf19.3575	CDC19	CAL0000192883	-1.32406	0.000635343		Pyruvate kinase at yeast cell surface; Gcn4/Hog1/GlcNAc regulated; Hap43/polystyrene adherence induced; repressed by phagocytosis/farnesol; hyphal growth role; stationary phase enriched; flow model biofilm induced; Spider biofilm repressed
C1_13450W_A	orf19.4975	HYR1	CAL0000199501	-1.32286	0.00449554		GPI-anchored hyphal cell wall protein; macrophage-induced; repressed by neutrophils; resistance to killing by neutrophils, azoles; regulated by Rfg1, Efg1, Nrg1, Tup1, Cyr1, Bcr1, Hap43; Spider and flow model biofilm induced
CR_00690C_A	orf19.3286		CAL0000200391	-1.32147	0.000543601		Ortholog(s) have alpha-1,4-glucosidase activity, role in N-glycan processing, polysaccharide biosynthetic process and endoplasmic reticulum lumen, glucosidase II complex localization
C3_04720C_A	orf19.5932		CAL0000197794	-1.32129	0.00025811		Protein of unknown function; Spider biofilm induced
C2_08240W_A	orf19.2219	ORF298	CAL0000191508	-1.32096	5.10647e-05		Predicted ORF in retrotransposon Tca3; similar to Gag-Pol; a-specific transcript, alpha-factor induced; rat catheter biofilm repressed; mRNA binds She3
C6_02920C_A	orf19.5568	VPS51	CAL0000189610	-1.32052	0.000101339		Protein with a role in vacuolar function; null mutant has defect in damaging oral epithelial and vascular endothelial cells; required for normal hyphal growth and stress resistance; induced in presence of host oral or vascular cells
C2_08620W_A	orf19.3615		CAL0000175986	-1.31999	0.000728904		Protein of unknown function; induced in core caspofungin response; expression upregulated in an ssr1 null mutant; induced by nitric oxide independent of Yhb1p
CR_06250W_A	orf19.3877		CAL0000180638	-1.3197	0.014758		Ortholog of C. dubliniensis CD36 : Cd36_73360 and Candida albicans WO-1 : CAWG_01936
C2_08110W_A	orf19.2174	RAD57	CAL0000194828	-1.31923	0.000566095		Putative DNA recombination and repair protein; induced by interaction with macrophage; transcript is regulated by Nrg1, Mig1, and Tup1; essential protein; S. cerevisiae ortholog is essential
C3_05930W_A	orf19.7374	CTA4	CAL0000200226	-1.31911	1.19078e-06		Zn(II)2Cys6 transcription factor; regulates formation of mating projections and same-sex mating; induced by nitric oxide; induced by Mnl1 under weak acid stress; repressed upon adherence to polystyrene; Hap43-repressed
C7_02450W_A	orf19.6464		CAL0000193449	-1.319	1.12352e-05		Protein of unknown function; induced upon adherence to polystyrene; oxidative stress-induced via Cap1
C5_04470C_A	orf19.3932		CAL0000198578	-1.31841	0.0101032		Predicted RNA binding protein; stationary phase enriched; induced in core caspofungin response; induced by nitric oxide independent of Yhb1; repressed in ssr1 null; ketoconazole, hypoxia induced; Spider biofilm induced
C6_02850W_A	orf19.5559	STE23	CAL0000180766	-1.31838	0.000378781		Protein similar to S. cerevisiae Rav2; a regulator of (H+)-ATPase in vacuolar membrane; transposon mutation affects filamentous growth
C2_09770C_A	orf19.1373	INP51	CAL0000198222	-1.31824	0.0036025		Putative phosphatidylinositol-4,5-bisphosphate phosphatase; involved in maintenance of phosphoinositide levels; affects hyphal growth, virulence, cell integrity; interacts with Irs4p
C3_04640W_A	orf19.5924		CAL0000191055	-1.31811	0.0036977		Zn(II)2Cys6 transcription factor of unknown function; mutant is sensitive to copper and SDS, and resistant to Calcofluor White; required for yeast cell adherence to silicone substrate
C1_10040W_A	orf19.4871	ERO1	CAL0000201231	-1.3174	1.1119e-06		Ortholog of S. cerevisiae Ero1; role in formation of disulfide bonds in the endoplasmic reticulum; fluconazole-induced; induced by Mnl1 under weak acid stress; Spider biofilm induced
C4_05380C_A	orf19.1795.1		CAL0000187816	-1.31719	0.000789325		Ortholog(s) have role in protein targeting to ER, signal peptide processing and signal peptidase complex localization
C1_12740W_A	orf19.6348		CAL0000178218	-1.31711	0.00135915		Predicted cysteine proteinase domain; mutants are viable
CR_06340C_A	orf19.3888	PGI1	CAL0000197690	-1.317	5.05133e-06		Glucose-6-phosphate isomerase; enzyme of glycolysis; antigenic; Efg1-regulated; induced upon adherence to polystyrene; repressed by phagocytosis, human neutrophils; flow model biofilm induced; rat catheter and Spider biofilm repressed
C5_03610W_A	orf19.6673	HEX1	CAL0000184371	-1.31652	0.000183419		Beta-N-acetylhexosaminidase/chitobiase, highly glycosylated enzyme that is secreted to the periplasm and culture medium; required for full virulence; may have role in carbon or nitrogen scavenging; possibly an essential gene (UAU1 method)
C1_14360C_A	orf19.7251	WSC4	CAL0000175455	-1.31578	1.07527e-05		Putative cell wall integrity and stress response subunit 4 precursor; transcription is specific to white cell type
C2_03310C_A	orf19.897		CAL0000174239	-1.31572	8.53926e-05		ESCRT III complex protein; role in multivesicular body (MVB) trafficking; required for processing of Rim8; Bcr1-repressed in RPMI a/a biofilms
C2_10050W_A	orf19.1777		CAL0000182786	-1.31506	0.00337516		Ortholog(s) have deubiquitinase activity, endopeptidase activity, thiol-dependent deubiquitinase activity
C3_01750C_A	orf19.1670	BRO1	CAL0000196077	-1.31448	0.000130077		Class E vacuolar protein sorting factor; role in transport from multivesicular body to vacuole; not involved in Rim101 pathway; macrophage and pseudohyphal-repressed; flow model biofilm induced
C7_00170W_A	orf19.7106		CAL0000175863	-1.31445	0.000481866		Has domain(s) with predicted peptidase activity and role in proteolysis
C1_01260C_A	orf19.3314		CAL0000197935	-1.31274	0.0013832		Ortholog(s) have role in cellular protein-containing complex assembly, endoplasmic reticulum to Golgi vesicle-mediated transport and TRAPPI protein complex, TRAPPII protein complex, TRAPPIII protein complex localization
C4_02020W_A	orf19.4591	CAT2	CAL0000184947	-1.31252	0.000107939		Major carnitine acetyl transferase; intracellular acetyl-CoA transport; localized in peroxisomes and mitochondria; induced in macrophages; Hog1-repressed; stationary phase enriched; farnesol-upregulated in biofilm; Spider biofilm induced
C3_00550C_A	orf19.5408	HRK1	CAL0000192730	-1.31236	2.36329e-05		Putative serine/threonine kinase; predicted role in cellular ion homeostasis; Spider biofilm repressed
CR_00220W_A	orf19.7512		CAL0000200898	-1.31109	0.00408676		Has domain(s) with predicted electron transfer activity, heme binding, iron ion binding, monooxygenase activity, oxidoreductase activity and acting on paired donors, more
CR_04460C_A	orf19.537		CAL0000199602	-1.31107	0.000701776		Ortholog of C. dubliniensis CD36 : Cd36_29810, C. parapsilosis CDC317 : CPAR2_206030, C. auris B8441 : B9J08_002565 and Candida tenuis NRRL Y-1498 : CANTEDRAFT_102086
C2_04240C_A	orf19.796	HYM1	CAL0000174685	-1.30967	1.91822e-05		Protein of RAM cell wall integrity signaling network; involved in regulation of Ace2 activity and cellular morphogenesis; role in cell separation, azole sensitivity; required for hyphal growth
CR_02630C_A	orf19.2822		CAL0000193401	-1.30934	0.00913528		Essential component of the conserved oligomeric Golgi complex; role in fusion of transport vesicles to Golgi compartments; rat catheter biofilm repressed
C4_00500W_A	orf19.4191.1		CAL0000193884	-1.30919	0.000799594		Ortholog(s) have ubiquitin-ubiquitin ligase activity and role in free ubiquitin chain polymerization, protein polyubiquitination, ubiquitin-dependent ERAD pathway, ubiquitin-dependent protein catabolic process
CR_00360C_A	orf19.7498	LEU1	CAL0000187273	-1.30749	0.000140928		3-isopropylmalate dehydratase; antigenic in humans; repressed in hyphae; alkaline repressed; upregulated by human whole blood or PMNs; regulated by Sef1, Sfu1, and Hap43; rat catheter biofilm induced, Spider biofilm repressed
C1_01540W_A	orf19.3342		CAL0000177685	-1.30648	2.73583e-05		Ortholog(s) have role in positive regulation of protein autoubiquitination, protein deubiquitination
CR_00600C_A	orf19.7473		CAL0000194294	-1.30599	5.47736e-05		Ortholog(s) have role in endocytosis and actin cortical patch localization
C1_08650C_A	orf19.4723		CAL0000193566	-1.30577	0.00296699		Ortholog(s) have FMN adenylyltransferase activity, role in FAD biosynthetic process and cytoplasm localization
C1_00690W_A	orf19.6036	RIC1	CAL0000199231	-1.30522	0.0018322		Ortholog of S. cerevisiae Ric1 guanyl-nucleotide exchange factor; mutant is viable; rat catheter biofilm repressed
C4_02860W_A	orf19.2710		CAL0000177434	-1.30521	0.000115538		Ortholog(s) have enzyme activator activity and role in chromosome segregation
C4_05140C_A	orf19.744	GDB1	CAL0000189511	-1.30448	0.000760483		Putative glycogen debranching enzyme; expression is regulated upon white-opaque switch; regulated by Nrg1, Tup1; rat catheter biofilm repressed
C4_05340W_A	orf19.1792		CAL0000200502	-1.30281	0.00157333		Ortholog(s) have ubiquitin protein ligase activity
C3_01180C_A	orf19.3156		CAL0000176413	-1.30263	1.85856e-05		Protein of unknown function; induced by Mnl1 under weak acid stress
C2_02010C_A	orf19.1515	CHT4	CAL0000185677	-1.30248	0.00405176		Chitinase; similar to S. cerevisiae sporulation-specific Cts2p; functionally complements A. gossypii cts2 mutant sporulation defect; homozygous null mutation causes no obvious defects; transcription decreases upon yeast-to-hyphal switch
C2_02930C_A	orf19.5812		CAL0000200223	-1.3021	1.19454e-06		Ortholog of S. cerevisiae Ett1, a nuclear protein that inhibits replication of Brome mosaic virus; early-stage flow model biofilm induced
C1_04810W_A	orf19.761	TCO89	CAL0000194863	-1.30157	0.000337151		Putative homolog of S. cerevisiae Tco89p, which is a component of the TOR C1 complex that is involved in the regulation of growth and cell wall integrity; heterozygous null mutant displays sensitivity to rapamycin
C3_06290W_A	orf19.7403		CAL0000183453	-1.30126	2.59362e-05		Ortholog of S. cerevisiae : YML020W, C. glabrata CBS138 : CAGL0G07062g, C. dubliniensis CD36 : Cd36_86190, C. parapsilosis CDC317 : CPAR2_404740 and C. auris B8441 : B9J08_000043
CR_10030W_A	orf19.7579	FGR34	CAL0000192604	-1.30106	8.35027e-05		Protein lacking an ortholog in S. cerevisiae; transposon mutation affects filamentous growth
CR_00350W_A	orf19.7499		CAL0000199923	-1.30048	2.61232e-07		Putative nicotinic acid mononucleotide adenylyltransferase, involved in NAD salvage pathway; Spider biofilm repressed
CR_07560W_A	orf19.729.1	RGD3	CAL0000176620	-1.3001	0.00353873		Putative Rho GTPase activating protein; fungal-specific (no human or murine homolog)
CR_08990C_A	orf19.7296		CAL0000186897	-1.30006	0.000252911		Plasma membrane protein implicated in stress response; similar to stomatin mechanoreception proteins; overexpression induces apoptotic-like cell death; absent from hyphal cells; induced by Rgt1; rat catheter and Spider biofilm induced
C7_00420C_A	orf19.7078		CAL0000181864	-1.29995	0.000212085		Ortholog of S. cerevisiae : YCL012C, C. dubliniensis CD36 : Cd36_65270, C. parapsilosis CDC317 : CPAR2_805430, C. auris B8441 : B9J08_000227 and Candida tenuis NRRL Y-1498 : CANTEDRAFT_96597
C4_05350W_A	orf19.1793		CAL0000194175	-1.29946	0.00146609		Ortholog(s) have phosphatidylinositol-3,5-bisphosphate binding, phosphatidylinositol-3-phosphate binding, phosphatidylinositol-4-phosphate binding, phosphatidylinositol-5-phosphate binding activity
C4_01320C_A	orf19.4655	OPT6	CAL0000182066	-1.2988	0.00277765		Putative oligopeptide transporter; fungal-specific (no human or murine homolog); expression of OPT6, OPT7, or OPT8 does not suppress defect of mutant lacking Opt1p, Opt2p, and Opt3p; alleles are nonidentical
CR_06380C_A	orf19.727		CAL0000195293	-1.29861	0.00664472		Predicted ORF overlapping the Major Repeat Sequence on chromosome R; member of a family encoded by FGR6-related genes in the RB2 repeat sequence
C7_02300W_A	orf19.6481	YPS7	CAL0000201831	-1.29853	5.6476e-06		Putative aspartic-type endopeptidase with limited ability to degrade alpha pheromone; mutants show increased sensitivity to alpha pheromone
C1_03450C_A	orf19.3047		CAL0000193067	-1.29748	0.000308192		Protein kinase-related protein, required for normal sensitivity to caspofungin
C1_00890W_A	orf19.6016		CAL0000185710	-1.29707	4.17717e-05		Putative outer mitochondrial membrane GTPase, subunit of the ERMES complex; required for mitochondrial morphology and invasive growth
C3_07490W_A	orf19.6739		CAL0000187913	-1.29692	3.2657e-05		Ortholog(s) have phosphopentomutase activity and role in guanosine catabolic process, inosine catabolic process, purine ribonucleoside salvage
C2_06420C_A	orf19.20	RTS1	CAL0000194680	-1.29652	1.9999e-05		Putative serine/threonine-protein phosphatase B-type regulatory subunit; transcription is regulated upon yeast-hyphal switch
CR_03410W_A	orf19.2381		CAL0000192404	-1.29639	0.00101134		Protein of unknown function; possibly an essential gene, disruptants not obtained by UAU1 method
C2_03030W_A	orf19.5798	LIG4	CAL0000187710	-1.29609	1.02944e-05		DNA ligase; mRNA detected in yeast-form and pseudohyphal cells, induced upon hyphal induction; suppresses S. cerevisiae ime1-1 mutant IME2 transcription defect; required for wild-type filamentous growth and wild-type pathogenesis
C2_02890W_A	orf19.5815	SCT2	CAL0000191565	-1.29565	1.88058e-05		Putative glycerol-3-phosphate acyltransferase; fungal-specific (no human or murine homolog)
C1_05000W_A	orf19.54	RHD1	CAL0000199919	-1.29511	4.79324e-09		Putative beta-mannosyltransferase required for the addition of beta-mannose to the acid-labile fraction of cell wall phosphopeptidomannan; 9-gene family memebr; regulated on yeast-hypha and white-opaque switches; Spider biofilm repressed
C1_10230C_A	orf19.4893		CAL0000181206	-1.29484	0.00516779		Ortholog of C. dubliniensis CD36 : Cd36_09630, C. parapsilosis CDC317 : CPAR2_805080, C. auris B8441 : B9J08_004031 and Candida tenuis NRRL Y-1498 : CANTEDRAFT_136811
C1_12580W_A	orf19.3758		CAL0000201411	-1.29342	1.88205e-05		Has domain(s) with predicted membrane localization
C2_01910W_A	orf19.1502		CAL0000197806	-1.29319	0.00508201		Has domain(s) with predicted aminoacyl-tRNA hydrolase activity
C4_02040W_A	orf19.4589		CAL0000195279	-1.29309	0.00845954		Ortholog(s) have polyamine oxidase activity and role in pantothenate biosynthetic process, spermine catabolic process
C2_10570W_A	orf19.5335	SGS1	CAL0000185821	-1.29251	0.00163136		RecQ-related DNA helicase; Bloom's syndrome-related gene; haploinsufficient for wild-type lifespan; upregulated in farnesol treated biofilm
C6_00350W_A	orf19.1196		CAL0000179865	-1.29246	0.000342309		Ortholog(s) have role in cell wall integrity MAPK cascade
C1_00580W_A	orf19.6048		CAL0000186327	-1.29183	0.0129497		Protein of unknown function; Spider biofilm induced
C6_02030C_A	orf19.3508		CAL0000185966	-1.29131	0.000472517		Putative protein of unknown function; stationary phase enriched protein
C3_01940C_A	orf19.1654		CAL0000190135	-1.29064	0.000812472		Predicted membrane protein; induced by prostaglandins
C5_02390C_A	orf19.4247		CAL0000195135	-1.29009	0.000122606		Protein of unknown function; rat catheter and Spider biofilm repressed
C4_02620C_A	orf19.2737		CAL0000193984	-1.28964	2.85403e-05		Carbohydrate kinase domain-containing protein; Spider biofilm induced
CR_07840C_A	orf19.3713		CAL0000180973	-1.28942	0.014153		Protein of unknown function; flow model biofilm induced; Spider biofilm induced; induced by Mnl1 under weak acid stress; transcript detected in high-resolution tiling arrays
CR_08710W_A	orf19.6448		CAL0000179919	-1.28879	4.04338e-05		Protein of unknown function; Spider biofilm repressed
C1_13920W_A	orf19.5030		CAL0000188424	-1.28878	0.000322925		Protein of unknown function; induced during planktonic growth
C4_04660C_A	orf19.3815		CAL0000178924	-1.28842	0.000330093		Ortholog(s) have thiol-dependent deubiquitinase activity and role in protein deubiquitination
C5_02720W_A	orf19.4292		CAL0000195179	-1.28785	0.000758067		Predicted target membrane receptor (t-SNARE) involved in vacuolar transport, endocytosis, and secretion; required for biofilm formation in RPMI-1640 and for virulence
C1_13350W_A	orf19.4961	STP2	CAL0000195044	-1.28781	1.02577e-05		Amino-acid-regulated transcription factor; activates transcription of amino acid permease genes; activated by amino-acid-induced proteolytic processing (Ssy1, Csh3 dependent); required for alkalinization of medium; Spider biofilm induced
C4_07210W_A	orf19.3084		CAL0000178242	-1.2876	0.000575561		Ortholog(s) have acetyltransferase activity, histone acetyltransferase activity, role in chromatin silencing at telomere and SAS acetyltransferase complex localization
C4_00580W_A	orf19.4185		CAL0000188755	-1.28732	0.00659607		Ortholog(s) have phosphatase activity, phosphoprotein phosphatase activity, thiosulfate sulfurtransferase activity and role in dephosphorylation
C1_14000C_A	orf19.7207	DOA4	CAL0000183207	-1.28705	0.00166595		Ortholog of S. cerevisiae Doa4;, a ubiquitin hydrolase involved in recycling ubiquitin from proteasome-bound ubiquitinated intermediates; oxidative stress-induced via Cap1; mutants are viable
CR_02870W_A	orf19.2844		CAL0000191386	-1.28612	1.72752e-05		Predicted gamma-adaptin, large subunit of the clathrin-associated protein (AP-1) complex; that binds clathrin and is involved in vesicle mediated transport; induced in core caspofungin response; rat catheter biofilm repressed
C1_10320W_A	orf19.4903		CAL0000183720	-1.28569	0.000891456		Ortholog(s) have N-acetylglucosaminylphosphatidylinositol deacetylase activity
C7_03260C_A	orf19.5129		CAL0000198382	-1.2855	0.00104386		Ortholog of C. dubliniensis CD36 : Cd36_72910, C. parapsilosis CDC317 : CPAR2_704100, C. auris B8441 : B9J08_002713 and Candida tenuis NRRL Y-1498 : CANTEDRAFT_113193
C1_03960C_A	orf19.4471		CAL0000177404	-1.28524	0.00309289		Ortholog(s) have role in TOR signaling, re-entry into mitotic cell cycle after pheromone arrest and endoplasmic reticulum, endoplasmic reticulum membrane, endoplasmic reticulum-Golgi intermediate compartment localization
C4_06730C_A	orf19.3136		CAL0000180673	-1.2848	1.09725e-05		Ortholog(s) have transcription coactivator activity and role in carbon catabolite regulation of transcription from RNA polymerase II promoter
C4_06140C_A	orf19.2923		CAL0000183857	-1.28453	0.000548268		Predicted membrane transporter, member of the drug:proton antiporter (14 spanner) (DHA2) family, MFS superfamily; induced by alpha pheromone in SpiderM medium
C6_00390W_A	orf19.1201		CAL0000178091	-1.28447	0.00285913		Ortholog(s) have serine-tRNA ligase activity, role in mitochondrial seryl-tRNA aminoacylation, spore germination and mitochondrion localization
C6_01100W_A	orf19.117		CAL0000200439	-1.28425	5.24543e-05		t-SNARE protein required for secretory vesicle-membrane fusion
CR_04830C_A	orf19.6310		CAL0000178458	-1.28412	0.00662437		Has domain(s) with predicted myosin binding activity
C1_04160C_A	orf19.1050		CAL0000175962	-1.28348	0.016343		Ortholog of S. cerevisiae : YMR087W, C. glabrata CBS138 : CAGL0J01397g, C. dubliniensis CD36 : Cd36_03920, C. parapsilosis CDC317 : CPAR2_107150 and C. auris B8441 : B9J08_005139
C2_00480C_A	orf19.2079	PHHB	CAL0000185556	-1.28299	0.00362727		Putative 4a-hydroxytetrahydrobiopterin dehydratase; transposon mutation affects filamentous growth; flow model biofilm induced; Spider biofilm induced
C7_00790W_A	orf19.7038		CAL0000175009	-1.28284	8.12994e-05		Ortholog(s) have phosphatidylinositol-3-phosphate binding activity, role in plasma membrane tubulation, protein targeting to vacuole, retrograde transport, endosome to Golgi and cytoplasm, endosome, nucleus localization
C5_01920C_A	orf19.3180		CAL0000199572	-1.28261	0.00237627		Ortholog(s) have phosphatidylinositol-4,5-bisphosphate 5-phosphatase activity, role in phosphatidylinositol dephosphorylation and endoplasmic reticulum localization
C3_02860W_A	orf19.277	THI6	CAL0000179143	-1.28136	0.0148672		Putative thiamin-phosphate pyrophosphorylase, hydroxyethylthiazole kinase; fungal-specific; Spider biofilm induced
C6_03020W_A	orf19.5584	PEP3	CAL0000182547	-1.2809	0.0142526		Peptidase; activity useful for strain identification by multilocus enzyme electrophoresis (MLEE); clade-associated gene expression
C2_07510W_A	orf19.1877		CAL0000182129	-1.28088	0.0071442		Has domain(s) with predicted nucleic acid binding activity
C3_06280W_A	orf19.7404		CAL0000177340	-1.28015	0.0013434		Catabolic L-serine (L-threonine) deaminase;, catalyzes degradation of L-serine and L-threonine; required to use serine or threonine as a sole nitrogen source; Spider biofilm repressed
C3_04130W_A	orf19.5857		CAL0000174920	-1.27972	6.59036e-05		Ortholog of C. dubliniensis CD36 : Cd36_84070, C. parapsilosis CDC317 : CPAR2_102720, Candida tenuis NRRL Y-1498 : CANTEDRAFT_98617 and Debaryomyces hansenii CBS767 : DEHA2D07392g
CR_03140C_A	orf19.2411		CAL0000199850	-1.27885	0.00364998		Putative endosomal SNARE; role in protein transport; rat catheter and Spider biofilm induced
C4_03810W_A	orf19.1297		CAL0000183168	-1.27829	0.00757141		Ortholog(s) have phosphatidylinositol-3-phosphate binding activity and role in autophagy of mitochondrion, cytoplasm to vacuole transport by the Cvt pathway, early endosome to Golgi transport, macroautophagy
CR_03250C_A	orf19.2398		CAL0000185164	-1.27802	1.74724e-05		Protein of unknown function; Hap43-repressed; transcript increased in azole-resistant strain overexpressing CDR1 and CDR2; possibly regulated by Tac1; induced by Mnl1 in weak acid stress; flow model biofilm induced; Spider biofilm induced
CR_05210W_A	orf19.557		CAL0000198539	-1.27705	0.000654121		Protein of unknown function; Hap43-repressed; Spider biofilm repressed
C4_06010C_A	orf19.4411	HOS1	CAL0000175821	-1.27704	0.0111601		Histone deacetylase; similar to S. cerevisiae Hos1; has conserved deacetylation motif; slightly greater expression in white cells than in opaque cells
C2_04250W_A	orf19.795	VPS36	CAL0000194345	-1.2766	0.0026216		ESCRT II protein sorting complex subunit; involved in Rim8 processing and proteolytic activation of Rim101, which regulates pH response; role in uptake of Histatin-5 into vacuole
C4_01100C_A	orf19.4679	AGP2	CAL0000191370	-1.27337	0.00244885		Amino acid permease; hyphal repressed; white-opaque switch regulated; induced in core caspofungin response, during cell wall regeneration, by flucytosine; regulated by Sef1, Sfu1, and Hap43; rat catheter and Spider biofilm induced
C7_00910C_A	orf19.7023		CAL0000196498	-1.27302	0.000177772		Ortholog of S. cerevisiae Ioc4, a protein that influences gene expression through chromatin remodeling; oxidative stress-induced via Cap1
C2_03520C_A	orf19.868	ADAEC	CAL0000198808	-1.27285	5.52763e-09		Protein of unknown function; transcription is specific to white cell type
C7_01780W_A	orf19.6544	LPI9	CAL0000189406	-1.27187	0.00109887		Protein phosphatase type 1 regulator; role in chromosome segregation, regulation of phosphoprotein phosphatase activity; rat catheter and Spider biofilm induced
CR_09340W_A	orf19.7329		CAL0000196948	-1.27186	0.000217237		Ortholog(s) have ubiquitin conjugating enzyme activity, ubiquitin-protein transferase activity
CR_00820C_A	orf19.3273		CAL0000191035	-1.27165	0.000481326		Ortholog(s) have actin monomer binding, polysome binding, protein kinase inhibitor activity, ribosome binding activity and role in negative regulation of protein phosphorylation
C1_00680W_A	orf19.6037	ASM3	CAL0000190930	-1.2714	0.00435046		Putative secreted acid sphingomyelin phosphodiesterase; possible Kex2 substrate; transcript increased in an azole-resistant strain that overexpresses MDR1; flow model biofilm induced; F-12/CO2 early biofilm induced
C2_03620W_A	orf19.856	IFK2	CAL0000179616	-1.27094	0.00127189		Putative thiol-specific monooxygenase; mutant is viable; flow model biofilm induced
C3_03150W_A	orf19.314		CAL0000187518	-1.26994	0.000847996		Ortholog of S. cerevisiae : STB6, C. glabrata CBS138 : CAGL0L05016g, C. dubliniensis CD36 : Cd36_83110, C. parapsilosis CDC317 : CPAR2_103210 and C. auris B8441 : B9J08_001101
CR_09330C_A	orf19.7328		CAL0000188608	-1.26984	3.30761e-05		Protein with a Staphylococcal nuclease domain; transcript regulated by Mig1 and Tup1; flow model and Spider biofilm repressed
C1_00750C_A	orf19.6031		CAL0000186855	-1.26938	0.000353557		Putative ESCRT-0 complex protein with a role in multivesicular body (MVB) trafficking
C4_01690C_A	orf19.4624	HRT2	CAL0000194145	-1.26922	5.26388e-05		Protein described as having a role in Ty3 transposition; repressed in hyphae; stationary phase enriched protein; rat catheter and Spider biofilm repressed
CR_00110W_A	orf19.7527		CAL0000188301	-1.26833	9.88334e-05		Ortholog of C. dubliniensis CD36 : Cd36_25130, C. parapsilosis CDC317 : CPAR2_800100, C. auris B8441 : B9J08_002680 and Candida tenuis NRRL Y-1498 : CANTEDRAFT_107256
C6_00300C_A	orf19.1190		CAL0000189983	-1.26786	0.000783391		Predicted subunit a of vacuolar proton-translocating ATPase V0 domain, Golgi isoform
CR_00540C_A	orf19.7481	MDH1	CAL0000181993	-1.26636	0.00180412		Mitochondrial malate dehydrogenase; regulated by Mig1, Tup1, white-opaque switch, phagocytosis; induced in high iron; antigenic during murine and human infection; repressed in Spider biofilms by Bcr1, Tec1, Ndt80, Rob1, Brg1
C5_05040W_A	orf19.3996		CAL0000192151	-1.26448	4.16379e-05		Putative mannosyltransferase; similar to S. cerevisiae Gpi10p; has HKEXRF motif
CR_03810W_A	orf19.4379	PRP13	CAL0000185129	-1.26426	0.00705484		Putative integral inner mitochondrial membrane protein with similarity to exonucleases
C2_01350C_A	orf19.1990	SNX4	CAL0000187768	-1.26273	0.00338508		Putative sorting nexin; induced during the mating process
C1_00310W_A	orf19.6077		CAL0000201857	-1.26272	1.42525e-06		Putative protein of unknown function; shows colony morphology-related gene regulation by Ssn6p
C1_05960W_A	orf19.2451	PGA45	CAL0000189107	-1.26232	0.00284501		Putative GPI-anchored cell wall protein; repressed in core caspofungin response; Hog1-induced; regulated by Ssn6; Mob2-dependent hyphal regulation; flow model biofilm induced
C3_00490W_A	orf19.5416	ESA1	CAL0000179231	-1.26064	0.000339639		Subunit of the NuA4 histone acetyltransferase complex; member of MYST family; Spider biofilm induced
C7_04240C_A	orf19.7149		CAL0000174806	-1.26056	1.71075e-06		Putative GTPase inhibitor; predicted role in endocytosis, protein targeting to vacuole; rat catheter biofilm repressed
C4_00840W_A	orf19.4711		CAL0000182766	-1.25969	9.56453e-05		Ortholog of C. dubliniensis CD36 : Cd36_40890, C. parapsilosis CDC317 : CPAR2_401100, C. auris B8441 : B9J08_001954 and Candida tenuis NRRL Y-1498 : CANTEDRAFT_119698
C7_02850W_A	orf19.5177		CAL0000192400	-1.25894	0.000450882		Ortholog of Candida albicans WO-1 : CAWG_05627
C5_00490C_A	orf19.940	BUD2	CAL0000199838	-1.25809	0.000485236		GTPase activating protein (GAP) for Rsr1; negative regulator of filament branching, acts in hyphal growth guidance; required for wild-type budding pattern; induced in low iron; regulated by tyrosol and cell density
C4_05670W_A	orf19.1252	YME1	CAL0000179642	-1.25801	3.45061e-05		Ortholog(s) have ATP-dependent peptidase activity
CR_01210C_A	orf19.3233	HSE1	CAL0000197264	-1.25768	0.00123485		ESCRT-0 complex subunit; SH3-domain-containing protein
C2_03270W_A	orf19.903	GPM1	CAL0000185566	-1.25756	0.00674399		Phosphoglycerate mutase; surface protein that binds host complement Factor H and FHL-1; antigenic; fluconazole, or amino acid starvation (3-AT) induced, farnesol-repressed; Hap43, flow model biofilm induced; Spider biofilm repressed
C1_13220C_A	orf19.4950	AKR1	CAL0000187472	-1.25709	0.000198488		Ankyrin-repeat protein; induced by fluphenazine
CR_02260C_A	orf19.3743		CAL0000189489	-1.25667	0.00492412		Ortholog of C. dubliniensis CD36 : Cd36_27230, C. parapsilosis CDC317 : CPAR2_801320, C. auris B8441 : B9J08_002705 and Candida tenuis NRRL Y-1498 : CANTEDRAFT_113198
C6_03820C_A	orf19.5757		CAL0000186032	-1.25625	0.00713912		Ortholog(s) have FAD diphosphatase activity and role in flavin-containing compound metabolic process
CR_07450C_A	orf19.6121	MNL1	CAL0000183599	-1.25577	3.6201e-05		Transcription factor; induces transcripts of stress response genes via SLE (STRE-like) elements; required for adaptation to weak acid stress; activates a subset of the genes that are repressed by Nrg1
CR_10060W_A	orf19.7581		CAL0000196177	-1.25572	3.5556e-05		Protein with a predicted role in assembly of U2 snRNP into the spliceosome; Spider biofilm induced
C5_02860C_A	orf19.4309	GRP2	CAL0000189861	-1.25557	0.00139075		NAD(H)-linked methylglyoxal oxidoreductase involved in regulation of methylglyoxal and pyruvate levels; regulation associated with azole resistance; induced in core stress response or by oxidative stress via Cap1, fluphenazine, benomyl
C6_03370W_A	orf19.5626		CAL0000200989	-1.25557	1.41799e-08		Protein of unknown function; Plc1-regulated; induced by Mnl1 under weak acid stress; flow model biofilm induced
C5_03960W_A	orf19.3215		CAL0000191323	-1.25526	0.00162958		Putative plasma membrane protein; in S. cerevisiae it is localized to the cell bud and mating projection membrane; repressed by alpha pheromone in SpiderM medium
C2_06770W_A	orf19.2228		CAL0000192977	-1.25494	0.00122293		Ortholog(s) have actin filament binding, actin monomer binding activity
C2_09460C_A	orf19.1604		CAL0000183461	-1.25466	0.000342736		Zinc cluster DNA-binding transcription factor; positive regulator of filamentous growth; Spider biofilm induced
C1_13530W_A	orf19.4984		CAL0000178526	-1.25443	0.000114092		Pseudogene; has lysine motifs associated with chitin binding
C6_02780C_A	orf19.5551	MIF2	CAL0000174202	-1.25397	1.15817e-06		Centromere-associated protein; similar to CENP-C proteins; Cse4p and Mif2p colocalize at C. albicans centromeres
C1_10820C_A	orf19.2335		CAL0000182254	-1.25311	0.000233879		Putative aspartyl aminopeptidase; stationary phase enriched protein; mutation confers hypersensitivity to 5-fluorouracil (5-FU); Hog1-induced; planktonic growth-induced; rat catheter and Spider biofilm repressed
C6_03410C_A	orf19.5630	APA2	CAL0000175815	-1.25286	4.99579e-06		Putative ATP adenylyltransferase II; regulated by Gcn4; repressed by amino acid starvation (3-AT); induced by prostaglandins; Hap43-repressed; Spider biofilm repressed
C5_00760W_A	orf19.578		CAL0000177296	-1.25229	5.51317e-05		Ortholog(s) have GTPase activator activity and role in activation of GTPase activity, endocytosis, exocytosis, formin-nucleated actin cable assembly, regulation of GTPase activity, regulation of protein localization
CR_02130W_A	orf19.2613	ECM4	CAL0000196854	-1.25121	0.00335058		Cytoplasmic glutathione S-transferase; regulated by Nrg1, Tup1; induced in core stress response, in cyr1 or ras1 mutant (yeast or hyphal cells); Tn mutation affects filamentous growth; stationary phase enriched; Spider biofilm induced
C4_01020C_A	orf19.4686		CAL0000184628	-1.25121	0.00482295		Ortholog of S. cerevisiae : ESL1, C. glabrata CBS138 : CAGL0H06611g, C. dubliniensis CD36 : Cd36_41030, C. parapsilosis CDC317 : CPAR2_401340 and C. auris B8441 : B9J08_002665
C1_05120W_A	orf19.4059		CAL0000190783	-1.25083	0.00131075		Ortholog(s) have role in arginine transport, lysine transport, regulation of intracellular pH and cell division site, cell tip, cytoplasm, fungal-type vacuole, fungal-type vacuole membrane localization
C2_01250W_A	orf19.1999		CAL0000190156	-1.25076	0.0105848		Protein of unknown function; transcript detected on high-resolution tiling arrays
C2_00420W_A	orf19.2089		CAL0000182415	-1.25066	0.008306		Ortholog of Nyv1, v-SNARE component of the vacuolar SNARE complex involved in vesicle fusion in S. cerevisiae; Hap43-repressed gene
C5_00750C_A	orf19.577		CAL0000174014	-1.2504	0.00863537		Predicted protein tyrosine phosphatase; rat catheter biofilm induced
CR_00160C_A	orf19.7519		CAL0000176944	-1.25015	0.0010333		Ortholog of C. dubliniensis CD36 : Cd36_25180, C. parapsilosis CDC317 : CPAR2_800030, C. auris B8441 : B9J08_001485 and Candida tenuis NRRL Y-1498 : CANTEDRAFT_125790
CR_05670C_A	orf19.6645	HMO1	CAL0000192851	-1.24908	0.000811287		HMG-box transcription factor; binds upstream of hexose and ergosterol metabolism and cell cycle genes; acts as repressor of START; activates pseudohyphal growth when expressed in S. cerevisiae; repressed in hyphae
C2_00260C_A	orf19.2107	MUQ1	CAL0000174160	-1.24904	2.4256e-05		Putative choline phosphate cytidylyltransferase/phosphoethanolamine cytidylyltransferase; repressed in hyphae compared vs yeast; Hap43-repressed; flow model biofilm induced; Spider biofilm repressed
C1_07780W_A	orf19.4713		CAL0000177087	-1.24886	0.00327142		Ortholog of C. dubliniensis CD36 : Cd36_07300, C. parapsilosis CDC317 : CPAR2_208300, C. auris B8441 : B9J08_001596 and Candida tenuis NRRL Y-1498 : CANTEDRAFT_95879
C2_02210C_A	orf19.1538	TLG2	CAL0000190869	-1.24812	0.00484238		Putative syntaxin-like t-SNARE; macrophage/pseudohyphal-repressed
C6_00290W_A	orf19.1189		CAL0000188928	-1.24683	5.26202e-06		Protein of unknown function; regulated by yeast-hypha switch; induced by Mnl1 in weak acid stress; 5' UTR intron; repressed by chlamydospore formation in C. albicans and C. dubliniensis; rat catheter, Spider and flow model biofilm induced
C1_09690W_A	orf19.4833	MLS1	CAL0000178842	-1.24628	0.00329901		Malate synthase; glyoxylate cycle enzyme; no mammalian homolog; regulated upon white-opaque switch; phagocytosis, strong oxidative stress induced; stationary phase enriched; flow model biofilm repressed; rat catheter, Spider biofilm induced
C1_14040W_A	orf19.7212		CAL0000195418	-1.24588	0.000472747		Putative beta-adaptin, large subunit of the clathrin associated protein complex (AP-2); mutation causes decreased colony wrinkling in filamentous growth-inducing conditions, but does not block hyphal formation in liquid media
C3_04970C_A	orf19.5965		CAL0000195094	-1.24553	0.00300646		Ortholog(s) have ubiquitin-ubiquitin ligase activity
C7_01930C_A	orf19.6528		CAL0000174880	-1.24468	0.00231986		Ortholog of C. dubliniensis CD36 : Cd36_71740, C. parapsilosis CDC317 : CPAR2_703440, C. auris B8441 : B9J08_001563 and Candida tenuis NRRL Y-1498 : CANTEDRAFT_102923
C3_06550C_A	orf19.7444		CAL0000188264	-1.24452	0.00504812		Ortholog(s) have transcription factor TFIIH holo complex localization
CR_09670C_A	orf19.6596		CAL0000178864	-1.24432	0.0175481		Putative esterase; possibly transcriptionally regulated by Tac1; induced by Mnl1 under weak acid stress; protein present in exponential and stationary growth phase yeast cultures; Spider biofilm repressed
C6_03160C_A	orf19.5602	BMT6	CAL0000178153	-1.24416	0.000575588		Beta-mannosyltransferase; beta-1,2-mannosylation of phospholipomannan; member of a 9-member family including Bmt1, Bmt2, Bmt3, and Bmt4 with roles in mannosylation of cell wall phosphopeptidomannan; flow model biofilm induced
C2_07170C_A	orf19.2272		CAL0000183427	-1.24402	0.00780061		Putative Aft domain transcription factor; role in regulation of iron metabolism, oxidative stress, adhesion, hyphal growth, colony morphology, virulence; complements S. cerevisiae aft1 mutation; Spider biofilm induced
C4_05100C_A	orf19.738	MYO5	CAL0000199209	-1.24277	0.0033557		Class I myosin; nonessential; role in cortical actin patch polarity and polar budding; required for hyphal growth, white-opaque switch; regulatory phosphorylation on S366; downregulated on adherence to polystyrene
CR_02180W_A	orf19.2619	PHO113	CAL0000179588	-1.24201	0.0141213		Putative constitutive acid phosphatase; Rim101-repressed; DTT-extractable; N-glycosylated; possibly an essential gene, disruptants not obtained by UAU1 method
C3_00820W_A	orf19.1289	SCT1	CAL0000199713	-1.24136	0.000935956		Putative glycerol-3-phosphate O-acyltransferase; fungal-specific (no human or murine homolog)
C1_07250C_A	orf19.4442	ALG9	CAL0000183067	-1.24108	0.000212316		Putative mannosyltransferase; similar to S. cerevisiae Alg9p; has HKEXRF motif
C3_02680C_A	orf19.260	SLD1	CAL0000198953	-1.24078	0.000953563		Sphingolipid delta-8 desaturase; catalyzes desaturation at C8 in the long-chain base moiety of ceramides in glucosylceramide synthesis, important for virulence; ketoconazole and hypoxia induced; Hap43-repressed; Spider biofilm induced
C1_05670W_A	orf19.2484		CAL0000183285	-1.2396	0.00123704		Has domain(s) with predicted peptidase activity and role in proteolysis
C7_03370C_A	orf19.1338		CAL0000179385	-1.23935	0.000423267		Protein of unknown function; possible COPI-coated vesicle, Golgi apparatus, ribosome localization; rat catheter biofilm repressed
C6_01280W_A	orf19.135		CAL0000174176	-1.23929	0.00168508		Predicted subunit of the exocyst complex, involved in exocytosis; localizes to a crescent on the surface of the hyphal tip
CR_10590W_A	orf19.7642		CAL0000192903	-1.23906	0.000323354		Ortholog of S. cerevisiae Vps3; CORVET tethering complex component involved in vacuolar protein sorting; Hap43-repressed gene
C5_01280C_A	orf19.1941	NUF2	CAL0000176285	-1.23906	0.00232078		Kinetochore component; amount of Nuf2p and Mtw1p protein detected at each centromere is consistent with a single kinetochore microtubule attachment site
C1_14030W_A	orf19.7210		CAL0000191113	-1.23906	0.00346464		Protein of unknown function; Spider biofilm induced
C7_03730C_A	orf19.5504		CAL0000192693	-1.23877	0.00986264		Ortholog of C. dubliniensis CD36 : Cd36_73400, C. parapsilosis CDC317 : CPAR2_703180, C. auris B8441 : B9J08_003875 and Candida tenuis NRRL Y-1498 : CANTEDRAFT_104803
C2_02390W_A	orf19.1562		CAL0000187458	-1.2373	0.0057322		Protein of unknown function; flow model biofilm induced; Spider biofilm induced; repressed by alpha pheromone in SpiderM medium
C7_02180C_A	orf19.6496	TRS33	CAL0000186589	-1.2367	0.000595298		Putative TRAPP complex subunit; constitutive expression independent of MTL or white-opaque status
C3_06850W_A	orf19.6817	FCR1	CAL0000194585	-1.23549	0.00100305		Transcription factor; repressor of fluconazole/ketoconazole/brefeldin A resistance; Tn mutation enhances filamentation; partially rescues S. cerevisiae pdr1 pdr3 fluconazole sensitivity; rat catheter biofilm induced/Spider biofilm repressed
C2_04850C_A	orf19.4127		CAL0000185771	-1.23534	1.61392e-05		Ortholog(s) have actin filament binding activity, role in actin cortical patch localization, actin cytoskeleton organization, actin filament bundle assembly, endocytosis and actin cortical patch localization
C7_02020W_A	orf19.6517	RAD14	CAL0000195624	-1.23514	0.0137312		Putative DNA repair protein; transcription is regulated upon yeast-hyphal switch; flucytosine repressed
C1_08480C_A	orf19.393		CAL0000182525	-1.23394	0.00693493		Component of the adaptor complex AP-3, which is involved in vacuolar protein sorting
C4_04980W_A	orf19.3782		CAL0000190327	-1.23367	0.00869799		Predicted membrane transporter; member of the peptide-acetyl-coA transporter (PAT) family, major facilitator superfamily (MFS); induced by alpha pheromone in Spider medium
C2_06040C_A	orf19.4116		CAL0000195785	-1.23365	0.016494		Ortholog(s) have N-acetyltransferase activity, role in response to drug and nuclear envelope, plasma membrane localization
C2_05150W_A	orf19.3546		CAL0000196912	-1.23249	0.00176038		Ortholog(s) have ubiquitin protein ligase activity, role in fatty acid metabolic process, protein import into peroxisome matrix, protein polyubiquitination and peroxisomal importomer complex, peroxisomal membrane localization
C1_09850C_A	orf19.4850		CAL0000174016	-1.23178	0.00103668		Ortholog of S. cerevisiae : CUB1, C. dubliniensis CD36 : Cd36_09270, C. parapsilosis CDC317 : CPAR2_803450, C. auris B8441 : B9J08_002739 and Candida tenuis NRRL Y-1498 : CANTEDRAFT_131760
C2_03490C_A	orf19.872		CAL0000188121	-1.23164	0.000799805		Ortholog of C. dubliniensis CD36 : Cd36_18230, C. auris B8441 : B9J08_004272, Debaryomyces hansenii CBS767 : DEHA2E20636g, Pichia stipitis Pignal : PICST_66811 and Candida tropicalis MYA-3404 : CTRG_01196
CR_01090W_A	orf19.3245		CAL0000183189	-1.2315	0.0015187		Ortholog of C. dubliniensis CD36 : Cd36_26090, C. parapsilosis CDC317 : CPAR2_801510, C. auris B8441 : B9J08_002641 and Candida tenuis NRRL Y-1498 : CANTEDRAFT_137093
C2_01200C_A	orf19.2005	REG1	CAL0000198429	-1.23073	0.0112068		Putative protein phosphatase regulatory subunit; Hap43-repressed gene; macrophage/pseudohyphal-induced; possibly regulated upon hyphal formation; flow model biofilm induced
CR_07830C_A	orf19.3712		CAL0000182234	-1.22997	1.75069e-05		Protein of unknown function; induced by Mnl1 under weak acid stress; flow model biofilm induced; Spider biofilm induced
C6_00910C_A	orf19.92		CAL0000184226	-1.22932	0.00355443		Protein that stimulates actin assembly; interacts with polarisome components Bni1p and Bud6p; Hap43-repressed; induced by prostaglandins
C4_02410C_A	orf19.2762	AHP1	CAL0000178211	-1.22816	0.00425778		Alkyl hydroperoxide reductase; immunogenic; fluconazole-induced; amphotericin B, caspofungin, alkaline repressed; core stress response induced; Ssk1/Nrg1/Tup1/Ssn6/Hog1 regulated; flow model biofilm induced; rat catheter biofilm repressed
C5_01490C_A	orf19.4144		CAL0000174037	-1.22777	0.00815014		Predicted protein kinase; clade-associated gene expression
C6_02060W_A	orf19.3505		CAL0000181051	-1.22569	0.0159788		Ortholog(s) have role in TOR signaling, actin cytoskeleton organization, actin filament bundle assembly, eisosome assembly, endosomal transport and establishment or maintenance of actin cytoskeleton polarity, more
C3_06690C_A	orf19.7458		CAL0000183051	-1.22497	0.00947243		Ortholog of C. dubliniensis CD36 : Cd36_86660, Candida tenuis NRRL Y-1498 : cten_CGOB_00028, Candida tropicalis NEW ASSEMBLY : CTRG1_05695 and Candida tropicalis MYA-3404 : CTRG_05695
C1_01190C_A	orf19.3307		CAL0000179574	-1.22406	0.000719164		Flavin-containing monooxygenase; catalyzes oxidation of biological thiols to maintain the ER redox buffer ratio for correct folding of disulfide-bonded proteins; Spider biofilm repressed
CR_09180W_A	orf19.7314	CDG1	CAL0000188872	-1.22377	0.00764719		Putative cysteine dioxygenases; role in conversion of cysteine to sulfite; transcript regulated upon white-opaque switch; rat catheter, Spider and flow model biofilm induced
CR_05540C_A	orf19.5848		CAL0000191105	-1.22175	0.000263606		RING-type zinc finger protein; upregulated during oral infection; mutants have reduced ability to damage oral epithelial cells; Spider and flow model biofilm induced
C3_07090W_A	orf19.6791	HHT1	CAL0000190019	-1.22173	0.0171373		Histone H3 variant, specific to CTG-clade species; acts in regulation of planktonic and biofilm growth; reduced mRNA abundance in fkh2 mutant; farnesol regulated; Spider biofilm induced; rat catheter biofilm repressed
CR_09690C_A	orf19.6594	PLB3	CAL0000188254	-1.22079	1.42301e-07		GPI-anchored cell surface phospholipase B; possibly secreted; fungal-specific (no mammalian homolog); induced by Tbf1; fluconazole-induced; possible essential gene (UAU1 method); Spider and flow model biofilm induced
C4_05090C_A	orf19.736	SRB8	CAL0000179075	-1.22071	0.0145733		Putative RNA polymerase II mediator complex subunit; early-stage flow model biofilm induced
C5_02450W_A	orf19.4253		CAL0000195638	-1.22046	0.00219784		Ortholog(s) have role in negative regulation of gluconeogenesis, proteasome-mediated ubiquitin-dependent protein catabolic process, regulation of nitrogen utilization and GID complex localization
C1_04910C_A	orf19.752		CAL0000195447	-1.22027	0.000129021		Has domain(s) with predicted methyltransferase activity and role in metabolic process
CR_01440C_A	orf19.2529.1		CAL0000177049	-1.21988	0.010134		Protein of unknown function; Spider biofilm repressed
C1_12830C_A	orf19.4913		CAL0000198790	-1.21873	0.00352631		Ortholog(s) have ubiquitin binding activity
C1_09070W_A	orf19.4764		CAL0000194881	-1.21837	0.00140258		Ortholog(s) have poly(A)-specific ribonuclease activity, role in nuclear-transcribed mRNA poly(A) tail shortening, postreplication repair and PAN complex localization
C1_02020W_A	orf19.4523		CAL0000176281	-1.21712	0.0121081		Ortholog(s) have 5-formyltetrahydrofolate cyclo-ligase activity and role in folic acid-containing compound biosynthetic process
C7_00030W_A	orf19.7123		CAL0000187356	-1.21577	0.00011883		Protein of unknown function; Spider biofilm repressed
C2_03900C_A	orf19.835		CAL0000189200	-1.21554	0.000252027		Ortholog(s) have role in nucleosome mobilization and Ino80 complex, cytosol, nucleus localization
C6_00310W_A	orf19.1191		CAL0000187118	-1.21515	0.000217228		Ortholog(s) have ubiquitin-protein transferase activity and role in negative regulation of protein autoubiquitination, retrograde protein transport, ER to cytosol, ubiquitin-dependent ERAD pathway
C2_00540W_A	orf19.2073		CAL0000184585	-1.21502	0.0106511		Protein with a multidrug and toxin extrusion protein domain; induced by Mnl1 under weak acid stress
C3_03510C_A	orf19.349		CAL0000196811	-1.21483	0.00288636		Ortholog(s) have role in aerobic respiration, mRNA metabolic process
C6_04570W_A	orf19.2151	NAG6	CAL0000187915	-1.21455	0.00595577		Protein required for wild-type mouse virulence and wild-type cycloheximide resistance; putative GTP-binding motif; similar to S. cerevisiae Yor165Wp; in gene cluster that encodes enzymes of GlcNAc catabolism; no human or murine homolog
C1_00020C_A	orf19.6114		CAL0000184345	-1.21397	0.00904576		Protein of unknown function; transcript detected on high-resolution tiling arrays
C3_02080W_A	orf19.1638		CAL0000185218	-1.21373	0.00226612		Has domain(s) with predicted zinc ion binding activity, role in endoplasmic reticulum to Golgi vesicle-mediated transport, intracellular protein transport and COPII vesicle coat localization
C1_05900W_A	orf19.2459		CAL0000188476	-1.21356	0.0143418		Protein of unknown function; mRNA binds to She3; Hap43 repressed gene; Spider biofilm induced
C3_03670W_A	orf19.6952		CAL0000193742	-1.21329	0.000589374		Ortholog(s) have DNA binding, chromatin binding, histone deacetylase activity, role in gene silencing by RNA, histone deacetylation, negative regulation of transcription by RNA polymerase II and HDA1 complex, cytosol, nucleus localization
C5_03620W_A	orf19.6674	BTS1	CAL0000181440	-1.21326	0.00303544		Putative geranylgeranyl diphosphate synthase; repressed by benomyl treatment; Spider biofilm induced
C1_02410C_A	orf19.2928		CAL0000177551	-1.21302	0.00245789		Has domain(s) with predicted role in retrograde vesicle-mediated transport, Golgi to endoplasmic reticulum and integral component of membrane localization
C1_10420C_A	orf19.4912		CAL0000183537	-1.21234	0.00134334		Ortholog(s) have ubiquitin protein ligase binding activity, role in positive regulation of receptor internalization, protein ubiquitination, ubiquitin-dependent endocytosis and Golgi apparatus, cytosol, plasma membrane localization
C2_01640W_A	orf19.1474	SLA1	CAL0000198859	-1.21183	0.00508646		Protein required for assembly of the cortical actin cytoskeleton; contains three SH3 domains; transcription is regulated by Nrg1 and Mig1; flow model biofilm repressed
C3_02770C_A	orf19.268		CAL0000177467	-1.21175	0.00495144		Ortholog(s) have role in DNA repair, transcription-coupled nucleotide-excision repair and Ddb1-Ckn1 complex localization
C4_06100W_A	orf19.4719	CWH41	CAL0000183221	-1.21146	0.0104692		Processing alpha glucosidase I, involved in N-linked protein glycosylation and assembly of cell wall beta 1,6 glucan; rat catheter biofilm repressed
CR_10510W_A	orf19.7629		CAL0000194538	-1.21084	0.00821121		Ortholog(s) have role in positive regulation of TORC1 signaling and Seh1-associated complex, extrinsic component of fungal-type vacuolar membrane localization
CR_09270C_A	orf19.7323	CBP1	CAL0000184027	-1.21048	0.000686458		Corticosteroid binding protein; transcription induced at late log-phase or upon adherence to polystyrene; not induced by corticosterone; contains a possible NAD/FAD binding region; regulated by Nrg1, Tup1; Spider biofilm induced
C5_02830W_A	orf19.4307		CAL0000190743	-1.21032	0.00517348		Ortholog(s) have role in ESCRT III complex assembly, late endosome to vacuole transport, late endosome to vacuole transport via multivesicular body sorting pathway, protein targeting to vacuole and cytoplasm, late endosome localization
C6_03300C_A	orf19.5618		CAL0000189602	-1.2102	0.0002166		Ortholog(s) have SNARE binding, unfolded protein binding activity
C6_00210W_A	orf19.1180		CAL0000178822	-1.21009	0.0123868		Putative 2-aminoadipate transaminase; rat catheter and Spider biofilm repressed
C4_04750W_A	orf19.3806		CAL0000193980	-1.20974	0.00741984		Ortholog(s) have role in negative regulation of gluconeogenesis, proteasome-mediated ubiquitin-dependent protein catabolic process, traversing start control point of mitotic cell cycle and GID complex localization
C2_01470W_A	orf19.1451	SRB9	CAL0000184111	-1.20864	0.0102272		Subunit of the RNA polymerase II mediator complex; transposon mutation affects filamentous growth; suppresses S. cerevisiae diploid filamentous (flo8, ste7, ste12, tec1) or haploid invasive (flo8) mutant growth defects
C3_01820W_A	orf19.1664		CAL0000185978	-1.20861	0.0115381		Protein of unknown function; expression downregulated in an ssr1 null mutant
C4_05170C_A	orf19.747	NBP35	CAL0000200032	-1.20855	0.00765223		Similar to nucleotide-binding proteins; increased transcription is observed upon benomyl treatment; transcription is induced upon filamentous growth
C2_02840C_A	orf19.5821		CAL0000186581	-1.20852	0.0167567		Ortholog of S. cerevisiae : YML002W, C. dubliniensis CD36 : Cd36_17530, C. parapsilosis CDC317 : CPAR2_212430, C. auris B8441 : B9J08_004968 and Candida tenuis NRRL Y-1498 : CANTEDRAFT_128807
CR_09500C_A	orf19.7345		CAL0000195559	-1.20848	0.0108421		Ortholog(s) have ATP binding activity
C5_01320W_A	orf19.1936	SNF1	CAL0000201729	-1.20757	0.000229777		Functional homolog of S. cerevisiae Snf1p, which regulates sugar metabolism; constitutively expressed; Thr208 phosphorylation may have regulatory role; up-regulation associated with azole resistance; essential gene in some experiments
C1_01950C_A	orf19.4528		CAL0000175736	-1.20697	0.00695321		Ortholog(s) have role in vacuolar protein processing
C4_05080C_A	orf19.3769		CAL0000198256	-1.20533	0.00343481		Ortholog(s) have zinc ion transmembrane transporter activity, role in zinc ion transport and endoplasmic reticulum localization
C1_00670C_A	orf19.6038		CAL0000195594	-1.20517	0.00783918		Predicted Zn(II)2Cys6 transcription factor; has similarity to S. cerevisiae Uga3, a transcription factor involved in the regulation of gamma-aminobutyrate metabolism genes; rat catheter biofilm induced
C5_05030C_A	orf19.3995	RIM13	CAL0000195739	-1.20452	0.00134502		Protease of the pH response pathway; likely to mediate activation of Rim101 via C-terminal cleavage; required for alkaline pH-induced hyphal growth and for normal chlamydospore formation; Hap43-repressed; flow model biofilm induced
C1_07970C_A	orf19.5068	IRE1	CAL0000181249	-1.20354	0.0153222		Protein kinase involved in regulation of unfolded protein response; role in cell wall regulation; mutant is hypersensitive to caspofungin; Spider biofilm induced
CR_00100C_A	orf19.7529	EPL1	CAL0000195210	-1.20349	0.00496653		Subunit of the NuA4 histone acetyltransferase complex
C3_02290W_A	orf19.1617		CAL0000174711	-1.20238	0.00871351		Protein similar to S. cerevisiae Ydr282cp; transposon mutation affects filamentous growth; Hap43p-repressed gene
C6_03780C_A	orf19.5752		CAL0000181096	-1.20211	0.00342995		Ortholog(s) have ubiquitin-protein transferase activity, role in SCF-dependent proteasomal ubiquitin-dependent protein catabolic process and SCF ubiquitin ligase complex localization
CR_05980W_A	orf19.457		CAL0000174377	-1.20155	0.0145402		Ortholog(s) have Lys63-specific deubiquitinase activity, thiol-dependent deubiquitinase activity
C1_10770W_A	orf19.2342	SFT2	CAL0000197615	-1.20137	0.012223		Putative membrane protein; transcript regulated by Mig1; Spider biofilm induced
C7_04280C_A	orf19.7140		CAL0000179622	-1.20093	0.00724711		Putative catechol o-methyltransferase; stationary phase enriched protein; transcription upregulated in clinical isolates from HIV+ patients with oral candidiasis; Spider biofilm repressed
CR_07350W_A	orf19.6134		CAL0000194953	-1.2008	0.00014914		Ortholog(s) have role in ER-dependent peroxisome organization, retrograde vesicle-mediated transport, Golgi to endoplasmic reticulum, vesicle-mediated transport
C2_05650W_A	orf19.6875	VPS35	CAL0000185637	-1.20062	0.00214751		Putative role in vacuolar sorting; downregulated in biofilm; induced upon adherence to polystyrene
C3_02140C_A	orf19.1632		CAL0000193825	-1.2006	0.00936199		Has domain(s) with predicted catalytic activity and role in carbohydrate metabolic process
C1_01340C_A	orf19.3323		CAL0000180657	-1.19942	0.0164645		Ortholog of C. dubliniensis CD36 : Cd36_01240, C. parapsilosis CDC317 : CPAR2_109140, C. auris B8441 : B9J08_002021 and Candida tenuis NRRL Y-1498 : CANTEDRAFT_114227
CR_04660C_A	orf19.1738	UGP1	CAL0000175518	-1.19877	0.00112116		UTP-glucose-1-phosphaturidyl transferase; localizes to yeast, not hyphal cell surface; Hog1-repressed; stationary phase enriched; induced in oralpharyngeal candidasis; rat catheter biofilm repressed; Bcr1-repressed in RPMI a/a biofilms
C3_02120W_A	orf19.1634		CAL0000188377	-1.19875	0.00446081		Has domain(s) with predicted fatty-acyl-CoA binding activity
C5_00440C_A	orf19.945	VPS2	CAL0000182454	-1.19871	0.0110889		Ortholog(s) have role in ATP export, intralumenal vesicle formation, late endosome to vacuole transport and protein retention in Golgi apparatus, more
CR_03610C_A	orf19.4381	VTC3	CAL0000199503	-1.1978	0.00982834		Putative polyphosphate synthetase; downregulated in core caspofungin response; Hog1p-induced; transcription is opaque-specific; fungal-specific (no human or murine homolog)
C2_07480W_A	orf19.1881		CAL0000197966	-1.19719	0.00523807		Lysophospholipid acyltransferase, involved in phospholipid remodeling; role in glycerophospholipid biosynthesis; rat catheter biofilm repressed
C1_13580W_A	orf19.4993	SEC18	CAL0000188106	-1.19599	0.000107152		Functional homolog of S. cerevisiae Sec18p, which acts in protein transport; conserved ATP binding site; not glycosylated
C6_00770C_A	orf19.3648		CAL0000198284	-1.19549	0.00113461		Ortholog(s) have crossover junction endodeoxyribonuclease activity, endodeoxyribonuclease activity
C2_05780C_A	orf19.6889	MKK2	CAL0000192384	-1.19532	0.00110179		Ortholog of S. cerevisiae Mkk2; MAP kinase kinase involved in signal transduction; macrophage-downregulated; mutants are viable and hypersensitive to caspofungin
C1_00610W_A	orf19.6045		CAL0000188438	-1.19484	0.000412669		Phosphatidylserine decarboxylase; involved in phosphatidylethanolamine synthesis; Spider biofilm repressed
CR_02990C_A	orf19.2862	RIB1	CAL0000174579	-1.19459	0.00219093		GTP cyclohydrolase II, rate-limiting enzyme of riboflavin biosynthesis; fungal-specific (no human or murine homolog); regulated by Sef1p, Sfu1p, and Hap43p
C3_04360W_A	orf19.5880		CAL0000193105	-1.19365	0.00796084		Putative voltage-gated chloride channel; predicted role in copper ion and iron ion homeostasis; flow model biofilm induced
C2_04260W_A	orf19.794	SSN3	CAL0000183529	-1.1936	0.0038614		Protein serine/threonine kinase; through Flo8p represses transcription of genes involved in hyphal growth; with protein phosphatase Ptc2p controls hyphal elongation through phosphorylation of transcription factor Ume6p
CR_09790W_A	orf19.7551	ALO1	CAL0000174500	-1.19353	0.00190301		D-Arabinono-1,4-lactone oxidase involved in biosynthesis of dehydro-D-arabinono-1,4-lactone, which has a protective role against oxidative damage; plasma membrane-localized;required for full virulence in a mouse model of systemic infection
C3_01360C_A	orf19.1715	IRO1	CAL0000179014	-1.19274	0.000971874		Protein with a role in iron utilization, pathogenesis; both IRO1 and adjacent URA3 are mutated in strain CAI4; suppresses S. cerevisiae aft1 mutant low-iron growth defect; hyphal-induced; reports differ about iron regulation
C4_00260W_A	orf19.5651		CAL0000199580	-1.19226	0.000629594		Ortholog(s) have histone H3-methyl-lysine-4 demethylase activity, histone H3-tri/di/monomethyl-lysine-4 demethylase activity and histone demethylase activity (H3-dimethyl-K4 specific), more
C5_01880C_A	orf19.3184		CAL0000193157	-1.19154	0.00682357		Has domain(s) with predicted role in vesicle-mediated transport
C2_07400C_A	orf19.1891	2010-04-01	CAL0000197684	-1.19019	0.00535006		Vacuolar aspartic proteinase; transcript equivalent in yeast-form and mycelial cells but is elevated at lower growth temperatures; upregulated iby human neutrophils; protein enriched in stationary phase; Spider biofilm induced
CR_03470W_A	orf19.4390		CAL0000199054	-1.1901	0.00957939		Protein of unknown function; repressed by alpha pheromone in SpiderM medium; transcript induced by Mnl1 under weak acid stress
C1_06560W_A	orf19.6255		CAL0000198419	-1.18993	0.012391		Putative protein of unknown function; Hap43p-repressed gene
C2_07460W_A	orf19.1885	TAF4	CAL0000193600	-1.18975	0.000354982		Putative TFIID subunit; mutation confers hypersensitivity to toxic ergosterol analog
CR_03330W_A	orf19.2391		CAL0000193803	-1.18955	0.0112272		Putative protein of unknown function; Hap43p-repressed gene; S. cerevisiae ortholog YKR023W localizes to mitochondria
C2_08910C_A	orf19.216		CAL0000191269	-1.18927	0.00446244		Protein with a metallo-dependent phosphatase domain; ketoconazole-induced; upregulation correlates with clinical development of fluconazole resistance
C1_01830C_A	orf19.4540	UBC8	CAL0000197909	-1.18919	0.00813668		Predicted ubiquitin-conjugating enzyme that negatively regulates gluconeogenesis by mediating the glucose-induced ubiquitination of fructose-1,6-bisphosphatase; induced by alpha pheromone in SpiderM medium
C1_08540C_A	orf19.399		CAL0000177447	-1.189	0.000969046		Putative serine/threonine protein kinase; possibly an essential gene, disruptants not obtained by UAU1 method
CR_04930W_A	orf19.1805	PEX14	CAL0000179061	-1.18871	0.0054246		Ortholog(s) have protein-macromolecule adaptor activity, role in protein import into peroxisome matrix, docking and Pex17p-Pex14p docking complex, peroxisomal importomer complex, peroxisomal membrane, peroxisome localization
CR_05380C_A	orf19.5286	YCP4	CAL0000193139	-1.18844	0.00170808		Flavodoxin-like protein involved in oxidative stress protection and virulence; flow model, rat catheter and Spider biofilm repressed
CR_08030C_A	orf19.593	FGR32	CAL0000183213	-1.18797	0.00198621		Protein similar to S. cerevisiae Swa2p; induced upon adherence to polystyrene; transposon mutation affects filamentous growth; Hap43p-repressed gene
C7_04270C_A	orf19.7141	UFE1	CAL0000187209	-1.1877	0.0156246		Protein interacting with Sec20p, possibly involved in retrograde transport between the Golgi and the endoplasmic reticulum; functional homolog of S. cerevisiae Ufe1p, which is an ER t-SNARE that mediates the retrograde traffic
C2_10260C_A	orf19.1754		CAL0000178532	-1.18409	0.00397367		Putative calmodulin-dependent protein kinase; involved in cell wall integrity and oxidative stress response
CR_08290W_A	orf19.6393		CAL0000185294	-1.1839	0.000722409		Putative Arf3p GTPase activating protein; Hap43p-repressed gene; possibly an essential gene, disruptants not obtained by UAU1 method
CR_02460W_A	orf19.3720		CAL0000188094	-1.1835	0.0106255		Ortholog(s) have role in positive regulation of endo-1,4-beta-xylanase activity and SCF ubiquitin ligase complex, cytoplasm localization
C2_02440W_A	orf19.1567		CAL0000181558	-1.18287	0.00679841		Putative component of vacuole-mitochondrion patches (vCLAMPs), involved in autophagy under nitrogen starvation
C1_12430W_A	orf19.5221		CAL0000176804	-1.18123	0.00191025		Ortholog(s) have phosphatidylinositol-4,5-bisphosphate binding, signaling adaptor activity
CR_02040W_A	orf19.2605		CAL0000183416	-1.17986	8.54343e-05		Putative protein serine/threonine kinase; mutants sensitive to growth on hydrogen peroxide medium
C2_08970C_A	orf19.209	DFG10	CAL0000191358	-1.17969	0.0105746		Predicted polyprenol reductase with role in dolichol biosynthesis and dolichol-linked oligosaccharide biosynthetic process
C1_03490W_A	orf19.3051		CAL0000187271	-1.17789	0.000387805		Protein of unknown function; S. pombe ortholog SPAC17A2.02c plays a role in resistance to cadmium; colony morphology-related gene regulation by Ssn6; Spider biofilm repressed
C7_00340C_A	orf19.7086		CAL0000188950	-1.17554	0.00635513		Ortholog(s) have role in NLS-bearing protein import into nucleus, protein import into nucleus and cytoplasm, nucleus localization
C1_05170C_A	orf19.448		CAL0000199921	-1.17551	0.00544441		Predicted ubiquitin-binding protein; rat catheter biofilm repressed
C5_05020C_A	orf19.3994		CAL0000190950	-1.17525	0.0051092		Dolichyl-diphosphooligosaccharide-protein glycotransferase; predicted role in protein N-linked glycosylation, protein O-linked mannosylation; Spider biofilm repressed
C1_10010C_A	orf19.4867	SWE1	CAL0000197159	-1.17509	0.00529839		Putative protein kinase with a role in control of growth and morphogenesis, required for full virulence; mutant cells are small, rounded, and sometimes binucleate; not required for filamentous growth; mutant is hypersensitive to caspofungin
C2_09670C_A	orf19.1387		CAL0000176016	-1.17474	0.0089957		Ortholog(s) have 4 iron, 4 sulfur cluster binding, ATPase activity, role in iron-sulfur cluster assembly, tRNA wobble uridine modification and Nbp35-Cfd1 ATPase complex, cytoplasm localization
C1_10300W_A	orf19.4900		CAL0000176287	-1.17413	0.00908538		Predicted alpha-1,3-mannosyltransferase activity with a role in protein glycosylation
C1_07840W_A	orf19.5054		CAL0000188735	-1.17327	0.011155		Putative quinolinate phosphoribosyl transferase, involved in NAD biosynthesis; Hap43p-repressed gene
C3_00260C_A	orf19.5443		CAL0000200704	-1.17294	0.00978684		Putative kynurenine 3-monooxygenase, involved in NAD biosynthesis; transposon mutation affects filamentous growth; Hap43p-repressed gene; oral infection upregulated; mutants have reduced capacity to damage oral epithelial cells
C4_00600C_A	orf19.4183	MUC1	CAL0000201291	-1.17289	0.0151402		Protein similar to S. cerevisiae Muc1; a cell surface glycoprotein involved in filamentous growth; repressed by benomyl treatment; mutant is viable
C2_01920C_A	orf19.1504		CAL0000177360	-1.17225	0.0167961		Putative patatin-like phospholipase; fungal-specific (no human or murine homolog)
C4_00570C_A	orf19.4186	PCT1	CAL0000199421	-1.17024	0.00257241		Putative choline-phosphate cytidylyl transferase, antigenic during human oral infection
CR_00990W_A	orf19.3259		CAL0000184794	-1.16967	0.00799159		Ortholog(s) have peptidase activity, role in protein targeting to ER, signal peptide processing and endoplasmic reticulum, signal peptidase complex localization
C2_04760W_A	orf19.191	KIC1	CAL0000180380	-1.16918	0.00158285		Member of the GCK-III subfamily of eukaryotic Ste20p kinases; in RAM cell wall integrity signaling network; role in cell separation, azole sensitivity; required for hyphal growth; constitutive expression is MTL, white-opaque independent
C6_01900C_A	orf19.3392	DOG1	CAL0000188469	-1.16876	0.0165835		Putative 2-deoxyglucose-6-phosphatase; haloacid dehalogenase hydrolase/phosphatase superfamily; similar to S. cerevisiae Dog1, Dog2, Hor1, Rhr2; regulated by Nrg1, Tup1; Spider biofilm repressed
C2_04020C_A	orf19.820	SDS22	CAL0000176734	-1.16833	0.00277604		Putative regulatory subunit of the PP1 phosphatase Glc7p; involved in dephosphorylation of Rad53p in order to deactivate DNA damage checkpoint; macrophage/pseudohyphal-repressed
CR_05760C_A	orf19.6636		CAL0000196718	-1.16825	0.0120717		Protein of unknown function; rat catheter biofilm repressed
CR_08040W_A	orf19.592		CAL0000200346	-1.16797	0.0104228		Ortholog of S. cerevisiae YNL092W and S. pombe SPBC1778.07; a putative N2227-like methyltransferase; Hap43-repressed gene
C1_09610W_A	orf19.4824		CAL0000201251	-1.16777	0.00869732		Planktonic growth-induced gene
C5_00660C_A	orf19.922	ERG11	CAL0000176310	-1.16672	0.00492053		Lanosterol 14-alpha-demethylase; cytochrome P450 family; role in ergosterol biosynthesis; target of azole antifungals; may contribute to drug resistance; azole or flow model biofilm induced; drug treated biofilm induced; hypoxia regulated
C1_00080C_A	orf19.6102		CAL0000191329	-1.16552	0.000818159		Protein involved in regulation of carbonic anhydrases; controls CO2 sensing; bZIP domain-containing transcription factor of the ATF/CREB family; null mutant displays slow growth, abnormal colony morphology and invasive growth
C1_09720W_A	orf19.4836	URA1	CAL0000178448	-1.16476	0.00795392		Dihydroorotate dehydrogenase; de novo pyrimidine biosynthesis; regulated by yeast-hypha switch, Nrg1/Mig1/Tup1; flow model biofilm induced; rat catheter and Spider biofilm repressed
C2_07420W_A	orf19.1889		CAL0000182609	-1.16348	0.00606218		Putative phosphoglycerate mutase family protein; stationary phase enriched protein; early-stage flow model biofilm induced; Spider biofilm repressed
CR_05030W_A	orf19.649		CAL0000182238	-1.163	0.0142127		Ortholog of C. dubliniensis CD36 : Cd36_30530, C. parapsilosis CDC317 : CPAR2_203340, C. auris B8441 : B9J08_000376 and Candida tenuis NRRL Y-1498 : CANTEDRAFT_117008
C4_06650W_A	orf19.2867		CAL0000176726	-1.1628	0.00747567		Ortholog(s) have cargo adaptor activity, phosphatidylinositol-3-phosphate binding activity
C1_13620W_A	orf19.4998		CAL0000188719	-1.16198	0.0030777		Zn(II)2Cys6 transcription factor; required for Spider model biofilm formation; mutant displays abnormal colony morphology and invasive growth; caspofungin repressed; flow model biofilm induced; rat catheter biofilm repressed
C3_04420W_A	orf19.5892		CAL0000198465	-1.1618	0.0108962		Ortholog of S. cerevisiae Hul4; similar to hect domain E3 ubiquitin-protein ligases; Hap43-repressed gene
C3_04800C_A	orf19.5943		CAL0000184816	-1.16142	0.0145525		Ortholog(s) have role in peroxisome organization and peroxisomal membrane localization
C1_06670W_A	orf19.6244		CAL0000189062	-1.16067	0.00672146		Ortholog of C. dubliniensis CD36 : Cd36_06250, C. parapsilosis CDC317 : CPAR2_206820, C. auris B8441 : B9J08_003766 and Candida tenuis NRRL Y-1498 : CANTEDRAFT_125137
C1_11640C_A	orf19.1155	DPP2	CAL0000185564	-1.16032	0.0106886		Protein similar to S. cerevisiae pyrophosphate phosphatase Lpp1p; possible role in farnesol biosynthesis
C6_03920W_A	orf19.5768	SNF4	CAL0000191335	-1.1599	0.00979174		Putative subunit of the AMP-activated Snf1p kinase; ortholog of S. cerevisiae Snf4; caspofungin repressed; transposon mutation affects filamentation
C5_03590W_A	orf19.6671	LAP4	CAL0000177511	-1.15924	0.0168376		Protein similar to aminopeptidase I; mutation confers hypersensitivity to amphotericin B; transcript regulated in macrophage response; flow model biofilm induced
C4_06270C_A	orf19.2909	ERG26	CAL0000199131	-1.15779	0.00608668		C-3 sterol dehydrogenase, catalyzes the 2nd of 3 steps required to remove 2 C-4 methyl groups from an intermediate in ergosterol biosynthesis; amphotericin B, caspofungin repressed; Spider biofilm repressed
C4_00050W_A	orf19.371		CAL0000177643	-1.15404	0.0119469		Ortholog of C. dubliniensis CD36 : Cd36_40110, C. parapsilosis CDC317 : CPAR2_402300, C. auris B8441 : B9J08_003539 and Candida tenuis NRRL Y-1498 : CANTEDRAFT_94507
C3_01210C_A	orf19.1730		CAL0000201898	-1.15374	0.00610561		HMG-box protein; Spider biofilm repressed
CR_10860C_A	orf19.7680	CTA26	CAL0000194699	-1.15371	0.00181332		Putative transcription factor/activator; Med2 mediator complex ddomain; transcript is upregulated in an RHE model of oral candidiasis; member of a family of telomere-proximal genes; Efg1, Hap43-repressed
C1_09220W_A	orf19.4780		CAL0000188365	-1.15332	0.00339854		Predicted MFS family membrane transporter, member of the drug:proton antiporter (12 spanner) (DHA1) family; Spider biofilm induced
C2_01110C_A	orf19.2014	BCY1	CAL0000190895	-1.15324	0.00184126		Protein kinase A regulatory subunit; involved in regulation of filamentation, phenotypic switching and mating; required for nuclear localization of Tpk1; physically interacts with Tpk1; apoptosis-regulated
C1_00210C_A	orf19.6082		CAL0000182274	-1.1522	7.70907e-05		Ortholog(s) have unfolded protein binding activity, role in protein folding, protein localization to cell surface and integral component of endoplasmic reticulum membrane localization
C3_07350W_A	orf19.6756		CAL0000180326	-1.15158	0.00514853		Ortholog(s) have Golgi apparatus localization
C6_01220C_A	orf19.132		CAL0000187685	-1.15063	0.0124903		Ortholog(s) have role in histone deacetylation, negative regulation of chromatin silencing at telomere, negative regulation of meiotic nuclear division and positive regulation of stress-activated MAPK cascade, more
CR_08550W_A	orf19.6423		CAL0000186425	-1.14963	0.0149457		Ortholog(s) have fructose-2,6-bisphosphate 2-phosphatase activity and role in glucose metabolic process
C1_04220C_A	orf19.1057		CAL0000176170	-1.14904	0.0142323		Ortholog of C. dubliniensis CD36 : Cd36_03980, C. parapsilosis CDC317 : CPAR2_107050, C. auris B8441 : B9J08_003358 and Candida tenuis NRRL Y-1498 : CANTEDRAFT_113999
C2_09150W_A	orf19.4077	MIT1	CAL0000176496	-1.14875	0.00373877		Mannosylinositol phosphorylceramide (MIPC) synthase catalytic subunit; sphingolipid biosynthesis; fluconazole, caspofungin induced; macrophage-repressed; Spider biofilm induced
C1_09130W_A	orf19.4771		CAL0000176316	-1.14871	0.0150259		Protein of unknown function; Spider biofilm induced
CR_05560W_A	orf19.5846		CAL0000192947	-1.14811	0.013871		Putative TFIIH and nucleotide excision repair factor 3 complex subunit; possibly an essential gene, disruptants not obtained by UAU1 method
C3_00940W_A	orf19.2498		CAL0000197306	-1.14486	0.00895027		Predicted ubiquitin-protein ligase; Hap43-repressed gene; oxidative stress-induced via Cap1; flow model biofilm induced
C2_03530W_A	orf19.867		CAL0000178992	-1.14457	0.0102057		Ortholog(s) have superoxide-generating NAD(P)H oxidase activity, role in apoptotic process, regulation of actin cytoskeleton organization and perinuclear endoplasmic reticulum localization
C1_00380C_A	orf19.6071		CAL0000175749	-1.14447	0.0029959		Ortholog(s) have peptide alpha-N-acetyltransferase activity and role in N-terminal peptidyl-methionine acetylation, cytoskeleton organization, mitochondrion inheritance, regulation of actin cytoskeleton organization
C1_09660W_A	orf19.4829	DOA1	CAL0000180586	-1.14384	0.0126492		WD repeat protein; required for ubiquitin-mediated protein degradation; role in control of cellular ubiquitin levels; may promote efficient NHEJ in postdiauxic/stationary phase; Spider biofilm repressed
C7_01940C_A	orf19.6527		CAL0000186295	-1.14377	0.0134253		Pheromone-regulated protein (Prm10) of S. cerevisiae; colony morphology-related gene regulation by Ssn6; induced by Mnl1 under weak acid stress; possibly essential gene, disruptants not obtained by UAU1 method; Spider biofilm induced
C1_01400C_A	orf19.3329		CAL0000174729	-1.14303	0.00284945		Ortholog(s) have sphingosine-1-phosphate phosphatase activity, role in calcium-mediated signaling and endoplasmic reticulum localization
CR_05300C_A	orf19.1011		CAL0000174283	-1.1411	0.0114133		Ortholog(s) have alpha-1,2-mannosyltransferase activity, role in protein glycosylation and Golgi apparatus localization
C1_04780C_A	orf19.764		CAL0000179163	-1.14083	0.0121786		Ortholog(s) have role in negative regulation of TORC1 signaling and cytoplasm localization
C1_11350C_A	orf19.668		CAL0000194861	-1.14062	0.00203069		Putative fork-head transcription factor; rat catheter and Spider biofilm repressed
C2_07940C_A	orf19.2187	ALG7	CAL0000195644	-1.13754	0.01499		Protein involved in cell wall mannan biosynthesis; mutation confers hypersensitivity to tunicamycin; transcript elevated in chk1, nik1, and sln1 homozygous null mutants; possibly essential gene, disruptants not obtained by UAU1 method
C2_09390W_A	orf19.1597	ABG1	CAL0000185787	-1.1366	0.00948861		Vacuolar membrane protein; depletion causes abnormal vacuolar morphology, cell separation defect, sensitivity to cell wall stress, increased hyphal branching; essential, no mammalian homolog; Cyr1-regulated; rat catheter biofilm repressed
CR_07720C_A	orf19.1988	CDC45	CAL0000175112	-1.13639	0.0109762		Putative DNA replication initiation factor; transcriptionally regulated by interaction with macrophage
C1_02320C_A	orf19.3689		CAL0000179837	-1.13612	0.0115335		Putative protein similar to 6-phosphofructo-2-kinase/fructose-2,6-bisphosphatase; expression downregulated in an ssr1 null mutant
C5_02380W_A	orf19.4246		CAL0000194450	-1.13475	0.0162017		Protein with similarity to S. cerevisiae Ykr070w; Tn mutation affects filamentation; Hog1-repressed; colony morphology-related gene regulation by Ssn6p; induced during cell wall regeneration; possibly essential
C2_07880W_A	orf19.2194		CAL0000182232	-1.13354	0.0127594		Cargo-binding subunit of the clathrin associated protein complex (AP-2), involved in endocytosis; regulates polarized growth through endocytic recycling of chitin synthase Chs3p
C3_03880C_A	orf19.6927	PEP8	CAL0000199432	-1.13178	0.0175767		Protein similar to S. cerevisiae Pep8p, which is involved in retrograde transport; transposon mutation affects filamentous growth
CR_10230W_A	orf19.7598		CAL0000190603	-1.13117	0.0135354		Ortholog(s) have histone acetyltransferase activity, role in histone acetylation, replication-born double-strand break repair via sister chromatid exchange and Ada2/Gcn5/Ada3 transcription activator complex localization
C5_00800C_A	orf19.583		CAL0000194280	-1.12983	0.0158951		Indoleamine 2,3-dioxygenase (IDO); rate-limiting enzyme of tryptophan catabolism via kynurenine; enzyme inhibition by 1-methyl-D,L-tryptophan increases hyphal growth; expressed in yeast and hyphae; rat catheter and Spider biofilm induced
C1_02000W_A	orf19.4525		CAL0000179006	-1.12901	0.00994902		Ortholog(s) have endoplasmic reticulum, nuclear envelope localization
C7_01320W_A	orf19.6912		CAL0000190964	-1.12668	0.0137246		Putative ethanolamine kinase
C4_06770W_A	orf19.3132		CAL0000200985	-1.12656	0.0148535		Predicted endoplasmic reticulum zinc transporter; induced by nitric oxide
C1_05770C_A	orf19.2474	PRC3	CAL0000190176	-1.12551	0.0174339		Putative carboxypeptidase Y precursor; transcript regulated by Nrg1 and Mig1; regulated by Gcn2 and Gcn4
C7_01810W_A	orf19.6539		CAL0000176498	-1.12084	0.00356017		Putative trancription modulator; RuvB-like protein family member; heterozygous null mutant displays sensitivity to virgineone
C1_04980C_A	orf19.52		CAL0000174586	-1.11429	0.0146661		Ortholog(s) have role in cellular iron ion homeostasis and mitochondrion localization
C3_07000W_A	orf19.6801	RPD31	CAL0000185568	-1.11236	0.0170412		Putative histone deacetylase; involved in regulation of white-opaque switch; Spider biofilm repressed
C1_07390W_A	orf19.4430		CAL0000201437	-1.10807	0.0055591		Ortholog(s) have ubiquitin binding activity and role in proteasome-mediated ubiquitin-dependent protein catabolic process
C4_04530C_A	orf19.3829	PHR1	CAL0000177455	-1.10584	0.00630062		Cell surface glycosidase; may act on cell-wall beta-1,3-glucan prior to beta-1,6-glucan linkage; role in systemic, not vaginal virulence (neutral, not low pH); high pH or filamentation induced; Bcr1-repressed in RPMI a/a biofilm
C1_11990W_A	orf19.5267		CAL0000196406	-1.10317	0.0175494		Putative cell wall adhesin-like protein; repressed in core caspofungin response and by alpha pheromone in SpiderM medium; transcript reduced in ace2 mutant; flow model, rat catheter and Spider biofilm repressed
C7_03360W_A	orf19.1339	CPY1	CAL0000177922	-1.10203	0.0102114		Carboxypeptidase Y; transcript regulated at yeast-hypha transition or macrophage response; induced human neutrophils; regulated by Gcn2 and Gcn4; putative N-glycosylation
C6_04040C_A	orf19.1220	RVS167	CAL0000200028	-1.10195	0.0154223		SH3-domain- and BAR domain-containing protein involved in endocytosis; null mutant exhibits defects in hyphal growth, virulence, cell wall integrity, and actin patch localization; cosediments with phosphorylated Myo5p

## Sheet: HAP1, +He vs YPD
CGD systematic name	orf19 number	Gene_Name	CGDID	FoldChange HAP1 Hemin vs HAP1 noHemin	pvalue HAP1 Hemin vs HAP1 noHemin		Description
CR_08820C_A	orf19.6834.10	TAR1	CAL0000180236	-30.9979	8.8996e-05		Ortholog of S. cerevisiae Tar1p; Transcript Antisense to Ribosomal RNA; encoded within the 25S rRNA gene on the opposite strand; induced by Tbf1
C6_02890C_A	orf19.5565		CAL0000185703	-7.56508	0.000322726		3-hydroxypropionate dehydrogenase; involved in degradation of toxic propionyl-CoA; rat catheter and Spider biofilm induced
C4_04320W_A	orf19.1415	FRE10	CAL0000177334	-5.0177	1.57434e-47		Major cell-surface ferric reductase under low-iron conditions; 7 transmembrane regions and a secretion signal predicted; Tup1, Rim101, Ssn6, Hog1, caspofungin repressed; ciclopirox olamine induced; rat catheter biofilm induced
C1_14130W_A	orf19.7219	FTR1	CAL0000185056	-4.4768	4.55373e-38		High-affinity iron permease; required for mouse virulence, low-iron growth; iron, amphotericin B, caspofungin, ciclopirox, Hog1p, Sef1p, Sfu1p, and Hap43p regulated; complements S. cerevisiae ftr1 iron transport; Hap43p-repressed
C2_09880C_A	orf19.1363		CAL0000180057	-4.18396	0.0171208		Putative protein of unknown function; Plc1-regulated; transcript induced by Mnl1 under weak acid stress; flow model, rat catheter, Spider biofilm induced
C4_02320C_A	orf19.2770.1	SOD1	CAL0000185037	-3.83941	3.63916e-107		Cytosolic copper- and zinc-containing superoxide dismutase; role in protection from oxidative stress; required for full virulence; alkaline induced by Rim101; induced by human blood; rat catheter, flow model and Spider biofilm repressed
C1_09500W_A	orf19.4814		CAL0000193948	-2.98743	0.00314566		Ortholog of C. dubliniensis CD36 : Cd36_08960, C. parapsilosis CDC317 : CPAR2_301680, Candida tenuis NRRL Y-1498 : cten_CGOB_00021 and Debaryomyces hansenii CBS767 : DEHA2F11088g
C2_00860C_A	orf19.2038		CAL0000176673	-2.93225	0.000908025		Protein of unknown function; Spider biofilm induced
C6_03170C_A	orf19.5604	MDR1	CAL0000173998	-2.8235	3.57148e-12		Plasma membrane MDR/MFS multidrug efflux pump; methotrexate is preferred substrate; overexpression in drug-resistant clinical isolates confers fluconazole resistance; repressed in young biofilms; rat catheter biofilm induced
C4_03470C_A	orf19.3374	ECE1	CAL0000199701	-2.76443	0.00149959		Candidalysin, cytolytic peptide toxin essential for mucosal infection; hypha-specific protein; regulated by Rfg1, Nrg1, Tup1, Cph1, Efg1, Hog1, farnesol, phagocytosis; fluconazole-induced; rat catheter and Spider biofilm induced
C4_07150W_A	orf19.3088		CAL0000196526	-2.73823	5.01921e-14		bZIP transcription factor; possibly transcriptionally regulated upon hyphal formation; Hap43; F-12/CO2 early biofilm induced; Spider biofilm induced
C6_00440C_A	orf19.4215	FET34	CAL0000192466	-2.68095	2.4909e-38		Multicopper ferroxidase; induced by low iron, ciclopirox olamine, ketoconazole, hypoxia; alkaline induced by Rim101; repressed in fluconazole-resistant isolate; Sfu1, Hog1 repressed; complements S. cerevisiae fet3; Spider biofilm induced
C2_06970W_A	orf19.2251	AAH1	CAL0000194200	-2.66742	2.43635e-26		Adenine deaminase; purine salvage and nitrogen catabolism; colony morphology-related regulation by Ssn6; Hog1, CO2-induced; chlamydospore formation repressed in C. albicans and C. dubliniensis; rat catheter and F-12/CO2 biofilm induced
C5_03770C_A	orf19.1117		CAL0000191596	-2.61937	2.34049e-10		Protein similar to Candida boidinii formate dehydrogenase; virulence-group-correlated expression; Hap43-repressed; Spider biofilm repressed
C3_00180C_A	orf19.5454	DAL1	CAL0000178948	-2.58689	4.05282e-26		Putative allantoinase; transcript regulated by Nrg1 and Mig1; macrophage/pseudohyphal-repressed
C2_05620W_A	orf19.6873.1		CAL0000195342	-2.54223	0.00891898		Zn-ribbon protein; required for synthesis of diphthamide on translation factor eEF2; involved in modification of wobble nucleosides in tRNAs; rat catheter and Spider biofilm induced
C7_01170C_A	orf19.6899		CAL0000175549	-2.52071	4.05031e-08		Putative oxidoreductase; mutation confers hypersensitivity to toxic ergosterol analog; rat catheter and Spider biofilm induced
CR_05570C_A	orf19.5845	RNR3	CAL0000183107	-2.51359	3.32578e-16		Putative ribonucleotide reductase large subunit; transcript induced in low iron; rat catheter and Spider biofilm induced
C5_01480W_A	orf19.4143		CAL0000198911	-2.49315	3.17289e-09		Protein with a predicted role maturation of 18S rRNA; rat catheter biofilm induced
C6_02830W_A	orf19.5557	MNN4-4	CAL0000175223	-2.48499	0.000748507		Mannosyltransferase; transcript upregulated in Ssk1 response regulator mutant or in nik1 null mutant, but not in chk1 or sln1 null mutants; pheromone induced; Spider biofilm induced
C2_03110W_A	orf19.5785		CAL0000186885	-2.46815	3.79484e-07		Protein of unknown function; upregulated in a cyr1 or ras1 null mutant; induced by nitric oxide
CR_02920C_A	orf19.2849	AQY1	CAL0000176060	-2.40469	4.43024e-09		Aquaporin water channel; osmotic shock resistance, WT freeze tolerance; virulent in mice; flucytosine repressed; flow model/RPMI/Spider/rat catheter biofilm induced; required for RPMI biofilm formation; Bcr1-induced in a/a RPMI biofilms
C5_03020W_A	orf19.4328	CCC2	CAL0000193278	-2.37152	5.61492e-14		Copper-transporting P-type ATPase of Golgi; required for wild-type iron assimilation (indirect effect via Fet3p); induced by iron starvation, ciclopirox olamine; caspofungin repressed; not required for virulence in mouse systemic infection
C4_03570W_A	orf19.1321	HWP1	CAL0000200504	-2.36759	0.000898446		Hyphal cell wall protein; host transglutaminase substrate; opaque-, a-specific, alpha-factor induced; at MTLa side of conjugation tube; virulence complicated by URA3 effects; Bcr1-repressed in RPMI a/a biofilms; Spider biofilm induced
C1_13100W_A	orf19.4936.1		CAL0000183039	-2.35115	1.91442e-05		Putative adhesin-like protein; Spider biofilm induced
C7_01560C_A	orf19.6570	NUP	CAL0000196928	-2.33547	9.71583e-09		Nucleoside permease; adenosine and guanosine are substrates, whereas cytidine, adenine, guanine, uridine, uracil are not; similar to a nucleoside permease of S. pombe; possibly processed by Kex2p
C1_12440W_A	orf19.5220		CAL0000191259	-2.33271	1.48775e-08		Putative RNA exonuclease; induced in a ssr1 null mutant
CR_10690W_A	orf19.7657	POP3	CAL0000192915	-2.33076	8.41391e-08		Putative RNase MRP and nuclear RNase P component; decreased repressed by prostaglandins; Spider biofilm induced
C1_03870C_A	orf19.4459		CAL0000183255	-2.27802	9.07618e-13		Predicted heme-binding stress-related protein; Tn mutation affects filamentous growth; induced during chlamydospore formation in C. albicans and C. dubliniensis; Spider biofilm induced
C4_02640C_A	orf19.2735	SEN2	CAL0000185355	-2.2448	0.000112236		Putative tRNA splicing endonuclease subunit; mutation confers hypersensitivity to toxic ergosterol analog and to amphotericin B; 5'-UTR intron; Hap43-induced; Spider biofilm induced
C1_08810C_A	orf19.4739	MSS116	CAL0000195117	-2.22421	6.32569e-21		Putative DEAD-box protein; required for efficient splicing of mitochondrial Group I and II introns; Hap43-induced; rat catheter biofilm induced
C3_04560W_A	orf19.5912	MAK21	CAL0000182474	-2.2221	1.09249e-31		Putative 66S pre-ribosomal particle subunit; mutation confers hypersensitivity to tubercidin (7-deazaadenosine)
CR_03570C_A	orf19.4401	YVH1	CAL0000184045	-2.2145	1.91975e-15		Putative dual specificity phosphatase (phosphoserine/threonine and phosphotyrosine phosphatase); required for wild-type growth rate and for wild-type virulence in mouse model of systemic infection; Hap43p-induced gene
C1_04390C_A	orf19.5198	NOP4	CAL0000184653	-2.19106	4.06604e-19		Putative nucleolar protein; Hap43-induced; mutation confers hypersensitivity to 5-fluorocytosine (5-FC), 5-fluorouracil (5-FU), and tubercidin (7-deazaadenosine); represses in core stress response
C1_03230C_A	orf19.3015	ARX1	CAL0000194302	-2.18403	1.41016e-31		Putative ribosomal large subunit biogenesis protein; repressed in core stress response; repressed by prostaglandins
C7_01200C_A	orf19.6902	DBP7	CAL0000199731	-2.1655	5.3126e-23		Putative ATP-dependent DEAD-box RNA helicase; Hap43-induced; rat catheter biofilm induced
C3_07300W_A	orf19.6766		CAL0000196304	-2.15768	9.47101e-21		Ortholog of S. cerevisiae Nop13; a nucleolar protein found in preribosomal complexes; Hap43-induced gene; rat catheter biofilm induced
C4_05010W_A	orf19.3778		CAL0000180486	-2.15568	2.57216e-23		Protein with a predicted role in ribosome biogenesis; mutation confers hypersensitivity to 5-fluorocytosine (5-FC), 5-fluorouracil (5-FU); repressed in core stress response; repressed by prostaglandins; Hap43-induced
C1_11000C_A	orf19.2314		CAL0000173953	-2.1521	3.81396e-17		Protein with a role in nucleolar integrity and processing of pre-rRNA; mutation confers hypersensitivity to 5-fluorocytosine (5-FC), 5-fluorouracil (5-FU), and tubercidin (7-deazaadenosine); Hap43-induced; Spider biofilm induced
C1_05500W_A	orf19.414		CAL0000174389	-2.14535	3.26965e-14		Predicted mitochondrial small ribosomal subunit; rat catheter and Spider biofilm induced
C6_02360W_A	orf19.3478	NIP7	CAL0000185986	-2.14491	6.49911e-12		Putative nucleolar protein with role in ribosomal assembly; hyphal-induced; Hap43-induced; Spider biofilm induced
C2_07450C_A	orf19.1886	RCL1	CAL0000188003	-2.1446	2.41326e-17		Putative U3-containing 90S preribosome processome complex subunit; Hap43-induced; essential; S. cerevisiae ortholog is essential; represses in core stress response;
C1_09510W_A	orf19.4815	YTM1	CAL0000176486	-2.14136	2.89386e-19		Protein similar to S. cerevisiae Ytm1p, which is involved in biogenesis of the large ribosomal subunit; transposon mutation affects filamentous growth; protein level decreases in stationary phase cultures; Hap43p-induced gene
C1_03390W_A	orf19.3040	EHT1	CAL0000191944	-2.13697	3.80744e-35		Putative acyl-coenzymeA:ethanol O-acyltransferase; regulated by Sef1, Sfu1, and Hap43; induced by alpha pheromone in SpiderM medium; Spider biofilm induced; promoter bound by Ndt80
C2_07960C_A	orf19.2185	NSA1	CAL0000184567	-2.12879	6.93334e-14		Putative 66S pre-ribosomal particles conmponent; Hap43-induced; repressed by prostaglandins
C2_02430W_A	orf19.1566	UTP21	CAL0000192006	-2.12005	9.05041e-15		Putative U3 snoRNP protein; Hap43-induce; physically interacts with TAP-tagged Nop1; Spider biofilm induced
C1_13730C_A	orf19.5010	DIM1	CAL0000196194	-2.11718	3.48767e-09		Putative 18S rRNA dimethylase; predicted role in rRNA modification and processing; Hap43-induced; likely to be essential for growth based on insertional mutagenesis strategy; F-12/CO2 early biofilm induced
C2_07300C_A	orf19.2287	RPA12	CAL0000195650	-2.10495	2.19559e-12		Putative DNA-directed RNA polymerase I; induced upon adherence to polystyrene
C6_01890C_A	orf19.3393		CAL0000180288	-2.09806	2.96007e-13		Putative DEAD-box helicase; Hap43-induced; Spider biofilm induced
C3_06760W_A	orf19.6828		CAL0000174798	-2.09341	1.04584e-10		Ortholog(s) have role in rRNA processing and preribosome, large subunit precursor localization
C3_01000W_A	orf19.2504	BMS1	CAL0000199005	-2.08647	1.08593e-14		Putative GTPase; Hap43-induced gene; mutation confers resistance to 5-fluorocytosine (5-FC); flucytosine induced; repressed by prostaglandins; Spider biofilm induced
C2_07340W_A	orf19.1902	NOC4	CAL0000199787	-2.08272	1.95986e-15		Putative nucleolar protein; Hap43-induced; mutation confers resistance to 5-fluorocytosine (5-FC), 5-fluorouracil (5-FU), and tubercidin (7-deazaadenosine); Spider biofilm induced
[truncated: 1,398 more rows]

## Sheet: hap1-, +He vs YPD
CGD systematic name	orf19 number	Gene_Name	CGDID	FoldChange hap1 mutant Hemin vs hap1 mutant noHemin	pvalue hap1 mutant Hemin vs hap1 mutant noHemin		Description
[truncated: 1,366 more rows]
