# Supplementary material for: Regulation of heme utilization and homeostasis in Candida albicans
Source: PLoS Genet. 2022 Sep 9;18(9):e1010390. doi: 10.1371/journal.pgen.1010390 (PMC9491583; doi:10.1371/journal.pgen.1010390)
Supplement: S1 Data — (TXT) [file pgen.1010390.s013.txt]

>XP_711349.2 Zcf20p [Candida albicans SC5314]
MGPIAVKMESSNSFSKQINSPNKVQKPKRQRNRVPVSCLACKKRKVKCDKGKPACGGCVRNGVGHLCQYINPPWIDNDAS
GGGSSPLASCQSLSSPVKIETTSEYKQLKSQNEKTISNQKKEIENLKRQLQVLQQLSPRNSQSANSESRDESTFYLGKDI
TILSKLSPFAVQPRVTMEILSEYTVLNSRVLSFPVCLDIYSWVNIIKLDPQLTTLWFKITNLQKMYHMYKINKLKNDNSA
KKLAPSQLKKTSSKINEIDFTYSFSPSDSQNTEQQPLPLASSTSNNHKCPVIECDFNFMGDEAQSQTPSPKRNVTSSTLS
STTQTQDDSEKLQCPVFKPDIHNKSKSLQQKLQSLWESILNLTRGSTLNYRQLVFLLDFYFKSEIFESKTLLLFYKTDIL
NVIQKGLDGELILNLPKGLDEDIYYQLKISGIYVSMIAVIVEETLTYLRNVLKCEVVDDITQSFNVIFPQEYTYLGLGAK
QTNILYIIEDFLTSDDDNINLVSFVALYITVLNKIIYEYKKPGGVVIDPKTLFTKLFSKFIENILSSGFDMEIWKDPELI
EFQSYQRKRAKYLKLHFSLLWTEVIRICNLVSFNFVPIIKQSSELDHLLQKMYSKIAIVDSLQCHLKYLTRVGESNLIIA
LHVHYLIASITSSFHYGILNIGIPKLTVSNLDSLIKQCSTWLQDSGLEGIIEIKRMEVVYMLSYLRLFMIYILLLQGEEL
NEEGLLETFVFPGIVSRLSQFVEILKNGNHQSQYIYSALIELFTRSIQIAIGLLLRVKNQSGFLKSHQSLLEDQINKITN
DVSSTLKFLQTVIVNNKEKLVKLSKLWKFYLTFVNNSNSKQVNYAALHKGVPEFSQPKSCPVIHDSTTKSTSMANSSSSV
SIKSEGAKCPISHITTSMNENEESTKLQEVGSNVILPPIVSYGNGENGASSNGPSSSNQKRRKCPFDHTAMMKRKSVYNN
PIESNMREYRSYTPSPLGSSMPITTPMMRHQQEDEEMLKPVPSCSPPSNHQQIDSAASTTSSPSMFVLDDLDVFNEFNDF
DLDFLHNEHLLNHIENNNNNNNNSVAVKNSADNNESRNIENYFQG
>XP_002420389.1 zinc finger transcription factor, putative [Candida dubliniensis CD36]
MGPIAVKMENSNSFSKQINSPNKVQKPKRQRNRVPVSCLACKKRKVKCDKGKPACGGCVRNGVGHLCQYINPPWIDKDVS
GEGSSPSSSCHSLSSPVKIETTSEYKQLKAQNEKTISNQKKEIENLKRQLQVLQQLSPRNSQSPNGEGQDESALYLAKEI
TILSKLSPFAVFPRVPMEILSEYTVLNSRVLSFPVCLDIYSWVNTIKLDPQLTTLWFKITNLQKMYHMYKINKLKNDSTA
KKLASVPLKKTPSKINEIDFTCSFSSSDSQTVEHQAVPLATSTSNSHKCPVIECDFNFMGDEAQSQTPSPKKNLTSSTFT
PIAQNQDDSEKLQCPMIKSDIHNKSKSLQQKLQNLWESILNLTRGSTLNYRQLVFLLDFYFKSEIFESKTLLLFYKTDIL
NVIQKGLDGELILNLPKGLDEDIYYQLKISGIYVSMIAIIVEETLTYLRNVLKCEVVDEITQNFNIVFPQEYTYLGLGAK
QTNILYIIEDFLTCDDENINLVSFVALYITVLNKIIYEYKKPGGLIVDPKTLFTKLFSKFIENILSSNTDMEIWKDPELI
EFQSYQRKRAKHLKLHFSLLWTEVIRICNLVSFSFVPIIKQSSELDHLMQKMYAKIAIIDSLQCHLKYLTSVGESNLIIA
LHVHYLIASITSSFHYGILNIGIPKLTVSKLDSLIKQCSTWLQDSGLEGIIEIKRMEVVYMLSYLRLFMIYILLLQGEEL
NDEGLLEMFVFPGIVSRLSQFVEILKNGNHQSQYIYSALIELFTRSIQIAIGLLLRVKNQSGFLKSHQSLLEDQINKITK
DVSSTLKFLQTVIVNNKEKLIKLSKLWKFYLTFVNNSNSKQVNYAALHKGVPEFSQPKSCPVIHDSDAKSTAMTSSSSSS
VSIKSEGAKCPISHITTSMNENEESTRLQEVGSNVILPPIVSYGNSLVENGVSSNGSGSGVSNQKRRKCPFDHTAMMKRK
SIYNNPIESNMREYRSYTPSPLGSSIPITTPMMRQHQQDNDEEMLKPVPSYTPPSNQQIDSAASATSSPSLFAFDDLDVF
KEFNDFDLDFLHNEHLLNHIENNNTINVKNNVNSNTDSNESKNIENHFQG
>EMG47975.1 Zinc finger transcription factor, putative [Candida maltosa Xu316]
MASPVVLKKETTDKVTKPKRQRNRVPVSCLSCKKRKVKCDKGKPACGGCIRNGVGHLCQYIDPPWLDAASPSPQQQQSLQ
SQQPSLSSPVKIEQTNEYKLLKTKNEKVINNQRKEIEDLKRQLSVLQQLSPRGGGDSQTGEHMDETFLANGINILGKLSP
YANYSSGKMEILGEYNVLYIENSKKGTSINSLDIYSWVNIIKLDPQLTTLWFKITNLQKMYHMYKINKLKNNNEPSKVKK
PNVSKINEIDFTHAFSPNATSLQKSNSHKCPVIECDFNLMVEDAMQSTTPSPHKSLKERSEPQSEEPETPNPQQCPMFKN
DINNKSKCLQNKVMNLWESILNLSRGSSLKYKQLVFILDFYFRSEIFESKVLLSFYKQDIFNIISKGLDGDVLPNLPKGL
HEDIYYQLKIGGVFISMIGFIAESVLSYFRSAVKNGITDESTQAFNTLFPQEYTYLGLGPKSTNIVYIMEDLLLSYDDSS
NSVSFIVLYLTVLNKIIYDYKNPTSLTLDPKTSFSKLFINLLERIFASNSVLEIWKDPELIEFQFHHKKRSRPLKIHFCN
IWTELIRISNLVTFNFVPIMKQSPRLDRVLSKLYSKIAMVDSMQYHLKYLTSVGENELIVSLHVQYLISSIYSSLRFGIL
NVGVPKLTVSNLDSLIKQCSTWLQDAALERVYEIKKLEIVYMLSYLRLFMIYILMLQGEELSSQGLLDQLVYPNLLSRLN
QFVDLLCNANHQSFYIYSAMGEVFARFIQLVVAILIRVKNKSHFLKMYQQSYEDQVDKISDKISSTLDFLQSSVGSEKLT
KLSKLWKFYITFINNSSTSKSVNYAKLHAGVPEFSQPKSCPVLHDSTNSSVSPMSSIESKQDFTRCPISQITTPMNENGD
TKPSDQDSRSFIIPPINPTATSNLKRRKCPFDHTTMMKRSSLYNSAIESNMREYKSFSPSPLGSSVPITTPMLKPQDDDD
EDQLKSLPVSTPPPPPSSTIIPSSSNMPIQQEIGSANSSTSSLFVLDDLEVFNQFSDFDLDFLQNENLMDHIGNNAGNVN
GVKINNNGISNNIEDYFQ
>RCK57529.1 hypothetical protein Cantr_06651 [Candida viswanathii]
MGPTILKIEESPKSISKVSKPKRQRSRVPVSCLSCKKRKVKCDKGKPACGGCIRNGVGHLCEYIYPHWVDKGQNGLASSP
AGAALQSPVKIEQTNEYKALKTQNEKVISNQRKEIEDLKRQLLVVQQLSPPRDAQGNDLAGSDRSYLASGVSVLGKLSPL
TNHSLAKMEVLDEYNIKPNYGGKSHASVDNLDIYSWVNIIKLDPQLTTLWFKITNLQKMYHMYKINKLKNGGDPVKTLPQ
KKSASASPPGKINEIDFTHAFLDSLPNIQPQQNTNNDHKCPVIECDFNLIIEDISSPRQSPKKGPARSKQCPEGALQQQE
TGDDEECPEKAQGDAGEQQGALKCPMFKNDIINKSKSLQYKLQSLFDSILNLSRGCNLNYNQMIFLIDFYYRSDVFDSKV
LLLFYRQDILDVVQKGMTGEVLLNLPKGLYEDIYYQLKVSGIYLSMLATIVETSLCYLRNSLRNGDCDEVAPTFRSQFPH
ELAYLGLGSRQTNIYFICEDLLASGDMSFDSLSCVTLYMAFLNKIIIEYKSPGGLFTEPKSSFTNLFTNLLETVFAPNSH
LEIWKDPELVEFGTPQKKSVKALRMHLCHLWSNLIRISNIATFNFIPIVKSSPRLDGLLQKMFSKIAVVDLWQYHLKYLT
SVGENQLIITLHVHYLIAGMYSALRFGILNIGIPKLTVSNLDFIIKQCSTWLQDVGLDRVPEVRKLEIVYMLSYSRLFLM
YILLLQGEELHNDALLEHMVLPDIVSRLNQFIDLLKNGNHQSLYIFLALSEMMTRTIQIVIAILTRIKSKNSAFKSHQAL
YEEQIGKVTKEVSSVLEFLQSITPNRSNERLTKLSKLWKFYLTFVNSSNNESKAVNYAKLHAGVPEFQAKTCPVLDSSMN
STPASSGMNNEFTRCPISHLTTPMTEEEGNGKGDLTGSRSSTLNGFSSSYTSNPKRRKCPFDHTAMMKRAPAYPSAVESN
MREYKTFSPSPLGSSVPITSPMVRNSENTEILQSIPASTPPPRQFPLPSMLSQSRLQQSLSLMPMPQLDMDVRSTASSIS
MFAPDDLELFNQFGDFDLDFLHNENLLDHIGNNNSIKMESSSSSNNNIESFFQ
>XP_002548387.1 hypothetical protein CTRG_02684 [Candida tropicalis MYA-3404]
MGPSILKLEESPKPVSKVSKPKRQRSRVPVSCLACKKRKVKCDKGKPACGGCIRNGVGHLCEYIYPHWVDKGQSGSASAS
SPAGQPLLSPVKIEQTNEYKALKNQNEKVISNQRKEIEDLKRQLSVVQQLSPPRDAQGNDPTGNDRSYLANGISVLGKLS
PLTNYSLAKMEILEEYNVSPNSTWKNPASIDNLDIYSWVNIIKLDPQLTTLWFKITNLQKMYHMYKINKLKNGSDRVKNA
SQGKPSSNSSAGKVNEIDFTHAFLENSPNIIPQQNSGSDHKCPVIECDFNLIMDDMSSPNQSPKNGSTKQKQTQQQESKQ
LQSQQMQGLESESGQKQQQERQQEKEDVEMCPEKLQPGGTEGQEQMTCPMFKNDVVHKSKALQFKLQSLFDSFLNLTRGC
NLGYNQMIFLIDFYYRSDLFDSKMLLLFYKQDILDVVQKGMTGEILLNLPKGLHEDIYYQLKVSGIYLSMLATIVETSLS
YLRESLRTGDCDEVAPSFRAQFPHELAYLGLGSKQTNIYYICEDLLGNADMNFDSLACVALYMTFLNKIIVEYNSPGGLF
NEPRSSFTKLFTNLLEIIFAPSSHLEIWKNPELVEFGTPQKKTVKALRLHLCHLWSNLIRISNIATFNFIPIIKSSPKLD
GLLQKMFSKIAVVDSWQYHLKYLTSIGEGQLIIVLHVHYLIAEMYSALRFGILNIGIPKLTVSNLDIIIKQCSTWLQDVG
LERVSEIRRLEIVYMLSYSRLFLMYILLLQGEDLNNEGMLGHMVLPDIVSRLNQFVELLKNGSNQSLYIFSALGELITRT
IQIVIAVLARIKSKNSCFKSHQTLYEEQISKVIKEVSSVLEFLQNVTPNRGNERLVKLSKLWKFYLTFVNSSNSESKSVN
YAKLHASVPEFQQKSCPVADNSMNPAPAPSSMSNEFTRCPISHITSPMAEEYSGGKSEDASCGRSSNIIPPIGGFGNNYT
SNSKRRKCPFDHTTMMKRMPSYSNAIESNMREYKTFSPSPLGSTVPITSPMVRHSDSTEILQSVPSSTPPPRQFPLPSML
AQSQSQQSQSQMPPQQQEMDLRSVTSSISMFAPDDLELFNQFGDFDLDFLHNENLLDHIGNNNNIKMETSSSSDNNINNS
NIENFFQ
>XP_003867336.1 Zcf20 protein [Candida orthopsilosis Co 90-125]
MVQTEKGSYTPVNPSSSSVAKPKRQRNRTPKSCIQCSKRKIFCSKERPACSNCIKYSVGHLCSYALPPWADASANNNNNS
NNNSSSSSAKPNDTKSNSPRCSLIESPLSPTRIQQTDEYRQLKQSNEKIIQSQRKEIDDLKRQLSVQQQLSPRDTTTKQQ
QQSMSNSGNIPITVLNKISPLANTYNNSKIEMLNDYTLCTIDNSPSGNKNIYVDTYSWINIIKLDPQLTTLWFRITNLQK
MYHVYKMNMLKRGQSTDNVIKKVAKKSNYKINEIDFTYSLQPTTPSDSNKEQRQQQQQPLRCPVVECDFNFMSEEQQFTT
PSPMRSVSVSPAVKLERSATIIEKSTTSELQQKLIGLWESLISLPRGESKLNIQQIHFLLDYYYKSDIESKDILSFYRFD
IQAVFKKTANDEVVLNLPQNAGGHEFEAQLKSCGIFLCMLVLIVEESLSELRVIFKEATNKDLCEQFEDTFPNEVMLLSL
GPRQSNLLHNVQEFLVHFENEDYNRSLSYCAVVIVLLNREIDDYKKPGSSITDTKNSFTSLYTAFLHLLLDGSLEIWKDP
ELVEIRSQYKKRRKDMKLHFCHLWASIVRLTNLVTLNFVPLVKHSEYLDGLLRRIYRKIEEVDSLQYHLKFLSKLSEDQL
IVSLHVHYLIANVSCSLYHGILNLGSNKLIISTLEQLIKQCQTWITDVGVQRFSEARKFEILIILDYLSYFMIYLIMLQG
EELGDATMINNVVPNIFTKLSQLIQSLRVTPKRHAQYLYSIGTEVLTRSVQFVVGLLTRFKNESRDANLLKEGCTAIMTN
KGLLSPTECMDDLTAEIEQIITFLESVLINKERLTKLIKLWKFYITLSKDLNYSKLHAGLPSFNNGNASACPVLADGDAQ
SAVAAASCPVQNTGKVNAAASGCPVMHNKGSTASVSSDSMTSPTSQSVKREVSKCPISSITTPMNDEEIKVSQLPPPLQA
ASHKSPQQQQLQSPMNKKMKKCPFDHGSMMKSNLYPNQVESSIRGSFDAFKTHTPSPLSGSGYSANTPAPIPPQLQSVNI
TSSGEDSMKFATARTGGNDVMGNAPSSQLVASPGSSCPVSGAQQPVPQSQALQPQPSFMGGLENLDVLNQFHDFDFDFLN
SESIFEHFGGTTSGTSGNGANGDLDLGLNNLGNGNIEGFFQ
>CCE43939.1 hypothetical protein CPAR2_501640 [Candida parapsilosis]
MVQTNSCSTTTTSNTSSTSATKPKRQRNRTPKSCIQCSKRKIFCSKERPACSNCIKYSVGHLCSYALPPWADASANNNNN
NNNNIINNNNNNNNNNITNKASANATKPNSPRCSLVEQPLSPIRILQSDEYRQLKQSNEKVIQAQRKEIDDLKRQLSVQQ
QLSPRDTTTKQQQQQQQLSNSGNIPITVLNKISPLANTYNGSKIEMLNDYTLCTIDNSSSGSKNIYVDTYSWINIIKLDP
QLTTLWFRITNLQKMYHVYKMNMLKGGQSTDNVIKKVSKKSNYKINEIDFTYSLQPTTPSDSNKEQRQQQQQQQQPLRCP
VVECDFNFMSEEQQFTTPSPMRSVSVSPAVKLERSATIIEKSTASELQQKLIGLWESLISLPRGESKLNIQQIHFLLDYY
YKSDIESKDILSFYRFDIQAVFKKTANDEVVLNLPQNTGSAEFEAQLKSCGIFLCMLVLIVEESLSELRVLFKEATNKEL
CEQFEDTFPNEVMLLNLGPRQNNLLHNVQEFLIHFESDEYNRSLSYCAVVVALLNREIDDYKKPGSSITDTKNSFTSLYT
AFLHLLLDGSLDIWKDPELVEIRSQYKKRRKDLKLHFCHLWASVVRLTNLVTLNFVPLVKHSEYLDGLLRRIYRKIQEVD
SLQYHLKFLSKLGEDQLIVSLHVHYLIANVSCSLYHGILNLGSNKLVISTLEQLIKQCQTWITDVGVQRFSEARKFEILI
ILDYLSYFMIYLIMLQGEELGDATMVNNVVPNIFTKLSQLIQSLRVTPKRHAQYLYSIGTEVLTRSVQFVVGLLTRFKDE
SRDGNLLKEGCTTIFTIKGLLSPTECMDDLSAEIEQIITFLDSVLINKERLTKLVKLWKFYITLSKDLNCSKLHIGFPGF
NNGNASACPVLADGGAQSAAVAAATANTCPVSNSSKATAAASGCPVMHHKGVSTASDSMTMSPTSQPIKRETITKCPISS
ITTPMNDEEINVNQLPPPLQASNHKSPQQQQLQSPMNKKMKKCPFDHGSMMKPNLYPNQVESSIRGSFDTFKTHAPSPLG
GGGGYSMNNTPVPMPSSLQSVNMTNVTGEEPSKDVASGIGGGDITGGAPRSSKQSAAGSETSCPVSSAQQVAPPQQQSQL
MNGLENLDVFNQFHDFDFDFLNSENILEHFGGSAPGTGAGTNGDLDLGLNNLGNGNIEGFFQ
>XP_001383702.2 Fungal transcriptional regulatory protein [Scheffersomyces stipitis CBS 6054]
MEQKRQRQRNRVPVSCLNCKKRKVKCDKGKPSCSGCIKNGVPHLCEYLEPVWSKKSSQVKAEDAEDSHDANASLLQVKIE
ETSEFKQFRAHTDKVILSQRKEIDDLKRQLSVLQQLSPKVHDATAMGCKPILILTKLNLSLVNNRDPLTIHHDPAYSVIG
RTSSKVNHIDTYSWINLIKLDPQLTTLWFKITNLQKIYHMYKMNMLNNTSRNSPGAFSLPNQSVTSNPLSKKSPYRINEI
DFTYSVVKSEEPNKLRCPVIECDFNFMTEDQITPSPVGGISSPVPSARSTDTPRKYNTVEQFAYHDLVSEKGRTLLLKVQ
NLWDSSLNLVRGNEKINFKQLYFLIDFYFNNKVYDIESRHILSFYKIEIQSIIKKNGNEISINIANDPSLKLTDEQLFER
LKMKGVYLCMLALIIEESLDTLRSNVKVGLEEDIGLKFRSLFPTEVVYVGQGSKFRNTLYIVQEFVLHITNLKFSETSSP
SLCTIACYITLLNREVAEYKKDGATSDPKPGFTSLFTVLLKTILSDEGTVELWKDPELVIFKEQEARKRNRDLKIHMCYI
WTDLVRLANLVGFNFVPLIKHSEAIDNLLQRLYTKIEEADSLSYHLKYITSLNSHKFDELTITLHLHYLIARISSALAHG
ISKVGDLKLTIANLESLIRQCSTWIVDLGLRKLRHIRRFECVSMLMYLRYFMKYIILLQAEESMDEELVASSVPDIFTKY
LEIIDSLRKELINDHDGMNKQYVLSAITELLTRLIQIIVALLMRVSNDDNMMSQETVLRIQLNNMEDLIKTHIVGVVEDS
VDLLAKSPLLDKDKSGKLSKLWKFYLTFVRNSKRMTSINYAKIHANIPQFRGIGAAGDMKSCPVITPRSFKNSTPPAITS
KEYTKCPISHITTPIDEDSSPIDSRPGKCPVNHSIVTTASPVPVDAKKRKCPFDHTALDRSSMSQGYNAIESNIRGVIKR
QRDSSDSPSDVEKSSGSTPVVERPEPVVEMSNVSISETRPDNFPPPNLGFDLQAFNDFDFDFLQSAVLLDQIEFGNSDAG
NIEGFFQ
>XP_020063927.1 uncharacterized protein CANTADRAFT_22757 [Suhomyces tanzawaensis NRRL Y-17324]
MADDKKAPPHKQRKRVPLACLICKKRKVKCDKQKPTCSECIRNGVAHMCEYLEPHWSSDGGAKKDHDRVEDTDAYKQLQA
TKEKVIFGQRQEIEDLKRQLLVLHQLLPSQRPDQGSDHHVPITVLTTLSPSALNSKKHFMVMDDHNYSICATLGTARTTT
YTDTYSWINLIKLDPQLTSLWYKITNLQKIYHTYKMNQLIENTASAKTRPAKKSDYRINEIDFTYAVSSPMAKPDSEKTG
SQESQHRCPVIECDFNFMNEDSQDQSNPSRSSSPFPVFTKSDLAMPPKKDFLMTDYEDVNEKSKRTLIKIQNLWNSVLNL
IRGNEPLNYKQLYFLLDFYFNDISVESKSLVGLYKLEIQGTIKKNGNEIGLNLLSDVKPPSSPHPQSDQNLYERLLTKGV
YVCFLALIIDESLEILRMKIKSSIKDDACEKFKMLFPTEVAYANEIYKGNILGVVQEFLLLDRNLRKPGVFTETELAKYD
VQLPKSVLKLMAPQNSTPTLSHISCCVLLLNRGLLCYKKEGSSSDLKSGYTSIFSHVLNCILNESRPVELWKDPNYVFLK
DSKRKNKDLKIHICYLWTDLIRITNLITFNYIPILKHSEKLENSMQELYTRIEEASASQSHVRYLNELKSSKYHELKSML
QAHYLIAKISGAITFGIMKFGEVRLNVLNLRSLITECDEWIGDLQGALHIGRDGGDNGRLYILDNNSSIRGYIDDNNISQ
AKLGAGTFIRKFEVFLVLSYLRYFMKYIILLQSECSMEESLIQSLLPGIFIDLFQFVDHIRKLDLVNLKSSSSQYVLLAI
IEVLTRVIQFVVGVLIRIRQGESSASTDAPLRRELDKMRPEIDKAVNAQFGCNIDEFISTQMVGVIEDTVGLLEGILIDK
DKSHKLSKLWKFYMTFITNSSKMNIIHSNVPEFKVDQAGRIPNGSPEKAVKSEFKRCPISQITTPMDTDFSPPADLSKGA
KKCPVNHSLLPDPSPPKAGKCPVNHNLLSETSPAKAGKCPVNHGAFAMPKPGSPGITTMKNEQRKRKCPFDHTMWNNPAI
GKGVESNIRGKLHGEAPLSAQPSPPVFKTPTPKLEEAVLPPPIMNLGPLPQESTETVVTPSAFPGISERQAFDDFDFDFL
HNESFFEQLNFSNGLDNMPVDGFFQ
>XP_459887.2 DEHA2E13398p [Debaryomyces hansenii CBS767]
MVNELGNTTSKQKQRNRVPVSCLICKRRKVKCDKAKPACGGCVKNGVPHLCEYVEPAWSNNNGATKLNANSKSKSYIGQP
ENSKKQQIQKDKLINEQRKEIEELKRKLIASQQQYLKGQTSDDLELKVTILEKLNVNNASSKSTIDINNDKSYTVKRQSQ
MHKQAYVDIYAWISIVKLDPHLTTLWYKITNLQKVYHLYKMNLINSKAKKELDISPSISNPVSKKTSYKINEIDFTHSLV
PGAKTSNNYSKCPVVECDFNFMFEPSPTPVSTTTPASTTKSDETESPDKACPFHKDSEHISFIDRHSELSADSMNFLKKI
QNIWNSILGLLRGNETMNYVQMNFLIDFYFHERKCTTESRSLLYFHKTEIQAIVRQDNGIFSLNFAEDQSRSDEDRYFNL
ILKGLYLCMLSLIIEESLEIIRSEADMGDINSISHEFRSLFPSEVLYLGLGYKANNILLIVQEYLLHVSNDKIFNEKISE
SLIYILCCTAFLNREVANYKKQGASSDSKSRFQTIFTQLLSNIFSKRGYLEVWKNPEDIGLTHNESEQRLRELRLGMCYL
WSDLIRLVNLATFNITDLISHPKTILDLIFKFYDKIEECDKYNNHIIFIGDHGSVEDKELITTLSVNYLISRIYYNLRYG
IVNVDEVKLTTNKLLKMIEICRPWKLADSLHNSTTIRNLETRCIFHYLSLHLSYIIILQNEEEGGHDARLNKLYCDFFVH
FCEFMLFVEVAMKNEPRNSGSQHILLLVTESLTRAIHFIIGLLLRLGNTDESSTTPVLINKLISIIDNSLVVAEVKTGDQ
EEVYQALHERIVNVINQTITSLIDNYLTGKEKAIKLSKFWHFYLTFIKNSPKMSSIDYATVHANIPMFKGMNSQNMTQCP
VIPGQTGGAQKCPVKHEISTMDYKSEFSKCPISQITTPMDDDVNSNPSNPGKCPIDHKALTEPQQSKKRKFPLNHASRQL
MGVLPNGYNTVESNIRTSAQKLKCPVRGPPKESYSPATNSNNSHIHGFDPATTNNGIIDNMSNSMNTVDDVMVPGMLKSE
ESNLEIPNFGVNWQEFNDFDFEFLQNELMFKQVQDIEDNSFNNPSIEDLFR
>XP_020078131.1 hypothetical protein HYPBUDRAFT_5121 [Hyphopichia burtonii NRRL Y-1933]
MLSPSKFNSAPPRKRKRVPISCLNCKKRKVKCDKNRPCSGCVKNQVAHLCQYLEPAWADSSGSDNNGVVNFHASVQNSEE
YKTLKNATDKTISNQRKEIEDLKRQLSVFHKFSPKTMVEIDIPIGMLASPLTVLKKLRAQSNEPVEKIQVLGDKYYAFEN
YGKRTIFNECINVFSWFNVIKLDPQLTKFWYRITNLQKIYHMYKFNQIKQNKNRMSIESPSNNPASPKKPNYRINEIDFT
SMFSRSNSSFNNGNTDPTQSKCPVIECDFNFMIEDSFATPRSNTPSIPDPKPKPSVKMENDHRLVYYGMMSDNAKDLMGR
MQRVWKSMLYLVRGNLPLNYNQIVFLVDFYFKSDIIDLENKNHFSFYKKELLEVFRKGNDGLIFDSSVYRDNVSDEECFG
LLKMKGVYLSILSLLVEESLDYLRLTIYTDSGNYYVDRFKDIFPSEVFYQGLGYKENNLLPLVHDLLNTMHTSTSKSKKL
NQSLPFVALCVAFANRQHVLFRRPGTSSLNVRSSFTSICQILLSLITGENDIYLPIFKDPSIFNFEGSESRKKDLKIHIC
YVWCDILRLTNLFAFEPIVPLKRSSELSNLSKKVFNIIQDSETGYDHIRYLARLKEDYSCLKISFHVHYLIRRCFTILNC
SILETGDFKVTLSTIQQVINDTNNWGNSTGVSKLKYLRFFELKSILQYLEIFLSYLCILQSEEQSNDELIENIVPGIFDK
CIDSLTLFQKFATYQTQSMALQYILLSCVEIVSRLTQLIIGLLMRFKVSEKNDSKMVYSSESKVPIEIDYNLKEKLISTT
DSTLQVLMDSPLTEKKKISKLFKYWSTFLMFVGHPLKMRSLNYAKLHANIPGFDNILSKSIDKCPVVSNENSQPPQQKPT
PTLSKCPISHITDPIDSNVHDNAVIDKNQAKLLARCPIDHTSLSSDFSMASQKGKCPIDHAALTKSMESEPSLSNSSQNL
QKCPFDHEALRKGLKGFNESHIRGSADLANNQTNEPPLKLGTKSTKSSSSELSHPNKKAPVLVPTPSSTASIPTINSPKI
PGVASTQLSTFEPSLISSSEQTPLPASAPKFKPNPTISLSQPLSSQPPFPVGDLGNNFTDFPDFDFDFLQNEHWFEQLGN
DLENSSLEGFFQ
>XP_001524786.1 hypothetical protein LELG_03818 [Lodderomyces elongisporus NRRL YB-4239]
MSDVKIEGTSNITSNNSDQIPTGATTGNTIETATPHTNNTSTTSTTSASSSQGTSAKVCPVMKQPAKPKAKRQRNRTPKS
CIQCSQRKIYCSKERPACSNCIKYAVGHLCSYALPPWAEAANSSNKEGEAKVVGNNSNSSNGANSETAAPRASIGQTSQT
SQTTPIAPVKIQQTEEYRQLKANTEKIISSQRKEIDDLKRQLSVVQQLSPREAITKQQSLHQIGQVSVTILNKISLLAST
YLANKIEITNDYGINVITNSTLTPKSVYVDMYSWINLIKLDPQLTTLWYRITNLQKMYHVYKMNMLKSGQQRQQLQIQQL
ELQLELLTPLQQPNPVHPLHSPHPPQSHLHLLTSPSLLTPVMKEDSVFQKKQRLAGNTKKSNYKINEVDFTYSLQPLTSN
LSDGVSPRGVGTPGSAASDDIHKCPVVECDFNFMSEEQPTLTPSPYKTTPKSDPSPQPIYKTETLDNNNKFYRIKKPINL
HGKLLTLWESLLTLPRGDTKLDIQQIHFLLDYYYKSNFESKAILSFYRFDVQSVFKKSFNDEVVLNLPQGVEEDINYQLK
SMGVYLCMLVLIIEETLNDLRLSVKYGTDKELCLQFEDVFPNEIPLLGLGVKQNHLLYMVQDFVSSYDTENKKSLSYCAL
ILSLLSREIDDYKMPGSSISDTKSSFTSLFTDFLHVLLDGSLELWKDPELVELKSQYKKRKKDLKIHFCRLWVNIVRLSN
LVTLNFVPLIKHSEYLDNLLKRIFQKIEQVDLLQYHLKYLSSKTNEGELIVTLHVHYLIASVSCTLCRGIMNLGSSRLTV
YQLESLIEQCQTWKQDLGVDRLSNELRKFELEIILEYLRYFMTYILMLQGEENSDIAIMQNISPDILTRLMQLLQRLNKM
SNTDDDDDNHHHHHHHHYPQYYRSQYVYSVMTEALTRLIHFVVGLMLRFQHNGSSPHQETTNLISQTCESVKTNDLGLIT
STAFISKLSDEVDRAIGFLSKALLHQERVTKLSKLWKLYLMLIKNENYARLHAGLPEFSGNNSNANGMQAVCPVIGHGSG
HSSGNGDESGGVIKTKLPSTRQLGSSLVESASRCPVVGHGAENSPLGASMQIPFSSQRGGVGSGVGSGAGINGEVKKEVS
KCPISQITTPTNDDEVPSDPTKMSSFAGPSLSLQMKVDPYSPSGLNSSAHATTNGIAAGSAGGVGGGNSKKRKCPFDHSA
MMRPNLYPNHIESSIRGTAGSTLLSSVSITNNSNFNEHKTYSPSPLSMSYTTPAAFPQQVTQHITPVQQKQQANLQQQQP
HPQQQQQQHQHQQQQQQFVAAPTAHASTIDRNSFNNFVSGPGSVVGAPMTNIPSMDSGLDMLNQFNDFDFDFLNNENLFE
HFGGLGGMDFSTGNGAVANASLNNGNLNATNMDDGTNFGNSSGNIEGFFQ
>XP_015470308.1 hypothetical protein AC631_00077 [Debaryomyces fabryi]
MVNGLGNPTLKQKQRNRVPVSCLICKRRKVKCDKVKPACGGCIKNGVPHLCEYVEPAWTNNAKATNPQVNNNKSNDQIGQ
PEKTKKQIQKDKLINEQRKEIEELKRQLSVSQQLHPKAQRNDNQELRVSILEKLNVNNLSSKSTIDISNDKSYTVKRQVQ
KSKSTYIDTYSWVSIIKLDPHLTTLWYKITNLQKIYHLYKMNLLNSQTKNDVLDNTSSTTNAVSKKSSYKINEIDFTHSL
VPGPKAPNSYLKCPVVECDFNFMFEASPTLISTTTPGSTTKSDVTESPDKGCPYHKDLEHMSAIDRHNELSGDSKIFLKK
IQNIWNSTLMLLRGNETMNYFQMNFLIDYYFNESKFTTESRNLLSFYREEIQSIIKKNGDTFSLNFAHDQSRSDEDRYFN
LILKGLYLCMLSLIVEESLEIIRLEADIGDFNSVSPEFRSLFPSEVLYLGLGYKANNILLIVQEYLLHVSNDVIFKDKMS
DSLIYILCCTTFLNREVVNYKRQNTDSNSKFRFQTIFIQLLSNIFGKRGYLEVWKNPQEISLRCNESEQKLREFRLSMCY
LWSDLVRLVNLATFSLSHLISHPEKITDLVLKFYDKVEGCDRHKNHIIYIGDHGSVQDKKLVSTLSINYLISKIYCNLRY
GIVSFGEVRLTTSMLYKMIENCTSWKADDNLYNNTRIRSLETRCILHYSSLHLSYIIFLQEEEKGHKSNLNKLYCDFFIQ
FCEFILFVEVIIKNEPGNSGSQHSQHLLLLVTELLTRTIHFIIGLLLRLGNIDELNSASMLPKKLLSIFDSKLLGGTMET
DDEDEVYKALHNRLVNVINQEIISLLDSYITGKEKAIKLSKLWNFYLTFIKNSHKMSSLDYATIHSNIPLFKNMKSQNMA
LCPVVPGQSNTDRSQKCPVKHEIATTGNKSGDSKCPISHITTPMNEDANPITTAPDKCPIDHKSLIDSQHSKKRKFPLDH
PSPQIGGILPNGYNTVESNIRSSTQKLKCPVRGSPKENYLPVSNLSNPSSLGFDPISTNNVIPDNMPNPMNAVDNVMVPG
LLKSEDSNMEIPSFGVNWQEFNDFDFEFLQNELMFKQVQDLQDNNFSNPSIEDLFR
>PSK79143.1 hypothetical protein CJJ07_001043 [[Candida] auris]
MEKRQRKRAPITCLACKKRKVRCDRGRPCSRCVKNNVGHLCVYVEPDWIDDVKKAAASTQHVGKDVTRMPEYVSLRTSME
GTIESQKKEIECLRAQLAAASESAKISPIRSATKEEEEVGVSPLKTELSDEATSSAISILRKLDSTDSQAQTPEVLNDNF
YSLKGFRYSKKVRCSEAFVGKLYSWLNIIKLDPQLTGLWFKITSLQKSYHMYKTSLLSRPDRAVYGTGECPVAKSHSDNG
PSCGHHQCPVVECEFNLMVEESSDRTSTPMGHSQSRLKNESAEDTPSPRDTSAQVLSQLHRLWSDIISYGRGSEQLTYDQ
IVFLVQFYLNLSHVPSSSSAYEFESRNLFRFYRDDILCLFTKVGGNAHLDLSAFDSKVSEAESISLGKIKGIYLCMLGLI
VEESLDILRRKSGKPDELSSSFHQLFPLEAVHHGMGYKRTSFYDQARDFLKICTSTNRGDELSDSLPCIATSLGYLNRCI
ALYLRPGNTSDVRSNFIAIFTRVLDVFDKDDSRLRLWADPSHIRFNGAHMSDARQRELRLHLSHLWVDFMRLINHVTFNF
IPMLKHSEKLDKRIESFFENIHEATENHDHVKYVSKQKSDSGDDHIPELLASLHVYYLSSRIFLILRKSTCRSSGSSVTI
GDLQKLTKDITAWTEDITLTKLRITRYFEIRSMFQYLDFYISFIVFLQCEEDADYESACIIIPSLFSKALDLVNFLQESV
KQFSKSDGSQYVLAAVAEMLSRVSHLIVGLLIRFKREESGEYDSSETPAPTSLVYTAVPDTMRQFTISVQLKEQLIQVTD
SLLIILESSLNRENFTKVSKIWKFYMTFVRNSHRMNPAAYARIHADVFKSGKLMDACPVLPSPAKVSDTRYNSRNSQSSF
SGCPVNHVDNGTASMDHFTNHGRTSSNGGFLVDSTPHMGHNQNDSLPNNKKRRCPFDHESLRMSGKTPSFQESNIRSSPV
DLKNDMAIDGKPSALPMTNMAPAMMPSRPTSNPPFQFPPPSPGPVTMDWDNLPNFNFDLFPDESLMVQFGPGDLNNPKIE
GIFQ
>KAA8905140.1 hypothetical protein DIURU_001568 [Diutina rugosa]
MGASNITIQMTSPENKPKRRRVPVSCLVCKKRKVRCDKGRPACGGCKRNGAAHLCEYVEPPWVKDIRHPEATTNPTTSTT
VVEESAEYLELKRASDAMLAAQKREIGELKCQLAQLKQASAQPIPSAPTPAAAAAATPSTPLTVLNKLRPLSAKSRDSFE
VSTEHNLLVVPVNYKKYFVDVFSWMNVVKVDPKLTHMWVKLTQYQRLYHSFKTKQQQHRLALNNGGAEPVAAPVARPSGG
PMSAQSSLLSRCPVLHDIDGLPPSPSQSPVVKVEPTLPIATTDIETQLQQMRVALRNIWGSMSIVGQKSLSDKQLSFLMD
FYFLDSIFQFESRDLLSFYRSEMISVIRVQEGRVTFDCMGLQSMTSAERLRMIMTKGAYVAMITMIVDASTSFLTQYSRQ
NPNEILSHQFIQLFGADVVNHPKPSTDLSELMDLFVNYYRDSKHSPTLGFIVTVLAWINREITHGVHTHHLDGNYKYKFT
RIFTSFFNLLLDEDAAIAVWKDPRMVQFGQSTSGQRTNDELRGHVSHMWAEMVRLVNLVNFRILPLIAGSETLDQLLNKL
YIKIEEADDGQCHLNYLSQTNNLAKYAHLSLDLRIHYHIARMFYTINRGITNLSEPRLTMAMVEELVNASYALLDGPEVQ
SVSRSSRRFEMNVMLQYTSLFLTFLMMLQSEELSNRAWLEVVVPQVVLRSQRLLSYFHTTITAEPEHTIHQYILKATAVC
VLRSIEIQFGLLLRMDPNEKAKQADIVHEVMVSRGLEPKVRHTSEVIDEVLTVLECEAPDASDMVTRMRKQWSCVSTAAS
STTNYAMIHRNLPEFAQMQRPSSSSSSSGSQSGCPVLVKRSDSAKDLLGSSGSGYRKCPISHITTPVDNSLETPKISGVL
EHQSLTAVKESELEVQSANRKRKCPFDHTSMGSTSASGQYLYNPLESNIRSGASASPSVPVEHALATPRQPAAVPMPSQV
QVPPMPNPFDEGLSPDFADFGFGLDFDTLQLDMFAAAPDFGPSFDEPFEQTI
>XP_025341427.1 hypothetical protein CXQ85_002278 [[Candida] haemulonis]
MEKRSRKRAPISCLSCKKRKVRCDRKRPCTGCVKNNVGHLCVYVEPNWVDDEVKKAAGTQGLKDDVRTSAEYVELKAAME
KTIAAQRNEIEALRAQISNSSRTDLDKASVSNGSVHSPSSETTSYVLSEDAAASAISILRKLDTTDTQTSTPEVLDDNFY
SLKGFRYSKKSKCSETFVAKLYSWLNIIKLDPQLTGLWYKITNLQKSYHMYKTSLLSKYPRSEPTVYGDNGCPVTGGSHE
HGPSCGHHQCPVVACEFNLMVEESSNRVGTPMSRSHSMRIKNEPTDYSQINQNDTSSVISSLQKLWTEIISYGRGSEQMQ
YDQLVFLINFYLNISNTPSSISSYELESRNLFRFYHDDILSLFRRVGNQVELDLSSLDAKVSEAEVISFARLKGIYLSML
GLMVEEALDVLRSRTGKADETSKAFHEVFPLEAVHQGLGYKRTNVHDSIREFLESFSSSQQNYELSSSLPCLAVFMGFLN
RCIALYIKPGNTSDIRSCFTSILTKMLDMLDKDDSRLRLWADPSHIRFNGANMSVSRQKELRLHLSHMWVDFMRIINHVT
FNTVPMHRHSDKLDKMIESYFENIHEATENQDHLKFVSKQKSDPGDDSIAELLASLHVYYLSSKIFLTLRKSTCRSSGSN
VTVADLQRLTKEIAAWIEDFSLTKLRMSRYFEVRSMFQYLDFYISFIVFLQCEEDLDYESVCQILPLLFTKGLDLINFLQ
ESVKQFSKNTGSQYILGAVAEILSRVSHLIVGLLIRFKRDESGDGADSNETPAPSSLVYTAPSDNMRPFTIPVQQKEQLI
TSTDSVLMLLENSLNRDSFSRVSKMWKFYMTFVRNSHRMNPAAYARIHADVFKSGKLMDTCPVLPSPAKVAAAGDARRAS
KGMPNKCPVSHQGGGFEAFEPFSASPRTSFSRNGSVTDTSSQFSRVKDEHNSPSTEPRKRMCPFDHESLRGNTKTPSFHE
SNIRRSPCGDVNPPVEAPPPPPLKRPSPKPNGFPPMMPAPPMSIPPFQMPQPSPMSGAMDWDTLPNFNFDLFPDETLMVQ
FGPGDLNNPNIEGIRRYTSTANPKKRSFTAIKVAAAAGLAGATLYATNDTVRDSVKHMYYTSKRISVVTVATAKCFNIYF
NVLGKDFDDPHERSKALSEAHLKAAKITLKALEKNGGVFIKLGQHVSALTYLLPKEWTDTMIPLQDRCPRSSIEEIEQMF
LTDKGTSLDSIFSEFNPEPVGVASLAQVHIATLKDTGEKVAVKVQHPSLAEFVPLDIYMTQTVFDLMYKVFPEYPMTWLG
DEMQSSIYVELDFVNEARNAETTAKYFEKYKKETALRIPKVVSADKRILIMEFVAGARLDDLAYIKKHNINTAEVSSCLS
HIFNNMIFLPDAGLHCDPHGGNLAIRKVPKSESGSGRNFEIVLYDHGLYRYIPLQLKRDYAHLWLAILDNNIPEMKHYAE
KVAYVKGHRKFQIFAAAITGRDPDTALNYDISKSRDSEEVKNMQHQLHSEEGVLEDLMDILSNMPRMVLLILKTNDLTRN
LDENLDNPLGPERTFLILANYCARVVYDESKEKDNNTYKTYSLNWMYHRLTSWLAYERRRSALFFYDIFMLFSNIRRSFS
L
>XP_024715658.1 hypothetical protein C7M61_000626 [[Candida] pseudohaemulonis]
MEKRLRKRAPISCLTCKKRKVRCDKKRPCSGCVKNNVGHLCVYVEPTWVDDEVRKAAEDQDVKLKAEFVKVKAAMEKTIA
AQRSEIEALQAKLDSQNTQEMKQELISPKALPPVAPSYSLLDDAAASAISILRKLDTTDTQTLTPEVLDDNFYSLKGFRH
LKRSKCSESFVAKLYSWLNIIKLDPQLTGLWYKITNLQKSYHMYKTSLLTKYPKSERAVYGDNGCPMSGASHEHGPSCGH
LQCPVVACEFNLMVEETSNKVGTPMSRSQSAKIKNESSDSSTRGNDPSTVISQLQKLWLELISYGRGLEQMNFDQLVYLI
NFYLNLSNAPAAVLLYELESRNLFRFYRDDILDLFNRSGNDAILDLSGLESQMSEAEVISFAKLKGIYLCMLGLMVEESL
DILRLRSGRQDEILNMFHQVFPLEAVHQGLGYKRTSVHDSIRDFLEFLAPQTYSTEFCSLLPCLAVFMGFLNRCIALYIK
PGITSDVRLSFTSILARMLDMLDRDDSRLRLWADPTYVRFNGANMSDVRQKELRLHLSHLWVDFMRIINHVTFSTVPILR
HSDKLDKQIESYFENIHEAAENQDHLKFVSKQKADPSDDQIPELLASLHVYYLSSKIFLFLRKSTCRLSGSNVTISDLQR
LTKEIAAWIEDISLTKLRMSRYFEVRSMFQYLDFYISFIIFLQCEEELDYDSMCKILPLLFSKGLDLINFLQESVKQFSK
NTGSQYILGAVAEILSRVSHLNVGLLIRFKRDESGDGSDSNETPAPSSLVYTAPSENAKPFTILVQQKEQLIMATDSVLM
LLEGLLNRETFSRVSKMWKFYMTFVRNSHRMNPAAYARIHADVFKSGKLMDTCPVLPSPAKVASTSDRKSSTAASGGCPF
PHQNNSFEPFEPFSNPSRSLFSRQSSTVEHNSPQAQIKNEPTSPFNDSRKRRCPFNHEAMRGTAKPPSFNESNIRRSPSV
DGPPPTENHMIKRPLPRPSTSGFPSMMPAPPMSIPPMPMASPSPTVGTMDWDTLPNFNFDLFPDETLMAQFGPGELNNPN
IEGISNTLLKVALATGLLGGTLYATSDTFRDSVKHIYYTTKRVGVVTVATTRCFNIYVNVLGKDFDDQQERNKALSEAHL
KAAKITLKALEKNGGVYIKLGQHVSALTYLLPREWTDTMIPLQDRCPRSSIEEIQEMFLADKGVPLDAMFSEFDPEPVGV
ASLAQVHIARLKDSGEKVAVKVQHPALAEFVPLDIYMTRTVFDLMYKVFPEYPMTWLGDEMQNSIYVELDFVNEARNAEK
TAKYFEKYKKDTALRIPKVISANKRILVMEFVAGARLDDLKYIKKNNINTAEVSSCLSHIFNNMIFLPDAGLHCDPHGGN
LAIRKVSKSESGSGHNFEIVLYDHGLYRYIPLEMKRDYAHLWLAILDNNIPEMKYYAERVAHVKGQRKFQIFAAAITGRD
PDTALNYDISKSRDSSEVKNMQHQLHSEEGVLEDLMDVLSNMPRMVLLILKTNDLTRNLDENLDNPLGPERTFLILANYC
AKVVYEESKEKDNRAYKTYSLTWVYHRLTSWLAYERRKSALFFYDIFMLFRNLRKHLTS
>XP_006688016.1 uncharacterized protein CANTEDRAFT_94725 [Yamadazyma tenuis ATCC 10573]
MSAKVDKSSGRQRRRVPITCSNCRRRKVKCDKQKPACGGCVRNGVANSCEYLQPHWTSANGLNSSPTPNTDRSQDMNQAS
QLSELSQLKTSYERIIGNQRKEIEDLKRHLSFTTQLTTQQPHDDTGDSPVEVLAKLHPLADRNKDSLEIEDCVSYSINLE
APRSKKSINPSDTSEIHSWISIIMLDPKLSGLWSRINNMQRIYHMYKSAMVKRHANSRITEIDFTSPGPACHMQNTDVST
ACPVSAGSTESMPKKCPVVSCDLNFMNESMMTIPKVSSLSAVKPVVHEFSTEGLDEFTKGGIRYTKMVQEVWRPVVHSLR
ANKPLNSTQLQFLLDFYFNQKTVDTSRDLTVLFKDEIDEIYISKNGRLILNMGLAVPGEDDAVSINKFLLKGVYVCILML
IVEESLDILKSSHQQSLPPDVVTKFQALFPDEVRFAGLSYNGSQNLNAVQKYLDNSCSSSSNFFLLNRSLVTLTCRLLLL
DRDIMNNGREGNERGETERAIMFKTTLAMVFDLENPIQIWKQPTQIVLPGNDSKKKVKDIRMHACFLWNELIRCLNIVSS
SLVSFSKSDRELQALIGRAHSRVEEVQVHGNHMRYLQGLKSPHLDKLSSSLQVNYLLSNVHLFFARGVSNLLGVKLTMKD
LDDLTGECGSWIDDERLKRLAPIIEWESKIMLHFSNIYTTYVMFLQVEESKLEKLKESLISTIFVKIDGYFKLSNHILDQ
TLNKESQYIYNALSECFVSVMQILVALLLRVCSRPKEKNEDLVKQLSTFCYSTSKSSLRIESDIFNLIKNQLSNSINNTL
RKLNNAMTVNKNHSMKLNQLWVFYSNLLESSRRFYSSYNKVHANIPGFNKLMNTNSPIGDFSKCPVAHIPAVTKAPGRCP
IDYTQFMKSYKRKSSGDSPHHQEPMERELKRLRMESDSPKSTISPTDSNGFIDRVTQSYMDDDLINSGGFDFDINFRNFS
SLDIGFLSDSFEALSRSASTDSFNYNIEESFQ
>XP_002617810.1 hypothetical protein CLUG_01269 [Clavispora lusitaniae ATCC 42720]
MEKKSRKRVPLSCLNCKKRKVRCDKKKPCTGCVKNNVAHLCVYVEPSWVDPRMKVAASGEVVVLPVEESKEYQELRKSLE
EKEREVSQLEARLERALPSLPPPQKEMLPTGENFTVSILSKLRVSGSGEPRVANDSFYTMSGFRRKRALATSTAPSLYSW
LNTIKLDPQLTALWYKITNLQKSYHLYKKGLLNERRAESPSCGHSQCPVVACEFNMMVEDASRPGTPMSSSVSVKSESTD
ETEKLFKRFNGGAVDLLTQLQKMWSEICNYGRGNEKLTYAQLMFLVKFYLSSHIPTCEMESRTIFRFFGAEIMGLIHQDG
DEARLDIAVFSPKMSDSEVYNELRLKGVYLSMLGLIVEEALDFLRMRSGINDSITRDFHEMFPLEALHQGLGHKRSFVLN
SVCSFASATPYEMNNSLCFISLRVAILNRLLLLYKRENVAIDVRTSFSNQLLAVLELLYDDGNTLEIWTDPAIVQFLSAE
STPQRQFELNILLCQLWCDLLRIINIVTFGLVPIVKHTDRLNRLVDFFLLCIGEAEPYRSHTSFLEQCQSQESPDHIQNL
ITSTKNFYLIAKASLLLRSGIMGVFHRITIGDLTNLVADVSNASEELGLTKLKMTHYFEIKVILNHLSLFFTFLTCLQCE
EKGDIDTVGKLIPILFSKCVDINKFLQSSIIQFSKVTYSKYVLAAISETISSFSHIIAGLLIRFVAENNGDHGTSSPTPN
PAFLIYALQLERDSPIVIPVSTKEMVIQETYQTVNLIETSLGKESQIRATKIWRFYMTFIRNSHKMNPAAYAKLHERAFG
SERLIDACPVMSNPSKSYPISSVRLEQGSCPVLHPASPVPMVPKSLSHRNSSSISGTISVCPVSSSSSVLQSQPSDSESQ
KRSCPFNHEALRNANSHTFQESKMRQSVSKEEAEDGCPFSKRSRPATMPSLRTLSSSNLATPVQNNPLSPTNLDLIDWDT
LPNFNFDLASDENLSLQINNDSRGNLIENMFQ
>CCE85946.1 Piso0_005588 [Millerozyma farinosa CBS 7064]
MTEAKNSGLSKRNRVPLSCLVCKRRKVKCDKVKPACGGCVKNGAAHLCTYLEPSWGKDLPRGQGIVESGVEETEQGGASR
ELDELRRFKSHYEEIMKQQGDTIDDLRRQITVVEQLRPKGDTKETDEVVILRKFRSLEKQLLKIKRDSVLSVENDTARKD
MFVDIYSWSSIVKIDPQLTMLWYKLSNMQKMYHMFKMQNMKASSKQEGDQMQRKRQRLKKVGHIISEIDFTYSSGAETVP
SSKSSKCPVVDCDFNYLTSKALSKPSPQQETQSTLPQKSLPELKVYVNGKGEIVKCNFMESMALDILVDQQALWRSTLGL
INTSSFMDYEQVKFLIDFFFSDVNPSYTKDLLALYKTQIISTIYATDEGKAALSGFKNQGTDRERFHRLQSQGLSLCLLS
MIVQDSLSLFRKNDAISFVNENGKDYHSLFGAELAHTTFFQKERQVLLQVENYLPIFESTDTACSLMFIACCLYLLNRQI
ALSREIGSEFRTSFQRVFNILARILCNENRSMSIWTDPTSVVADAAHGESTNIEDIRIHVCVAWADTIRMANASINYVLP
SMDGSIAKDAGDCLMRFLPKILDGEIPKKEIAYIRGRKQRDSKALQTFLQGYYTVIKTHVLLQKGVQSEGRNTMTVADLE
NLQRECSRSLETVEGLAAPSVMDGSGTTGPDPYNKLHFERAVRVYELRGGLIFHQFYLSYLLLLHYEGKAEQVTRAQVGH
RYRNVIRCAAHIAQFIQEGCETYSNNYHVSLVNVELAHRILQPSIGLILRLADQQHSGDLDLEPVARELGVVLDGLEPVR
MLLKRRITEVVSMTITAMWNGAAPDRPRVSKIRRLWDFYINFLKHSHSFDASAFARLHSRHFGTGSATPSDCPALSHPGA
RQVTPSRSPTADQDTKPPPASCPINHLVLDAGSGKTIDADSSAPASAPASDSAQPGAGPERGTKRRCPFDHGSSVISREG
SESRAYAAKESNVRSSRSAVPGPSATEEPAPVSSDSANAVRAIPDDSSTASWSASLDGLLPSDVFGSLDLDLDFDLTTLD
FDLPPVDAASWEDILPSAAFS
>SGZ53065.1 CIC11C00000003607 [[Candida] intermedia]
MEPNWAELLAKLTQVANMVVTDLAEYKRLKEEMTVMEARYREEVERMKEELASLRNSAACPYGEGVGGVIGSVPANVANI
NISNVNVATIPNVNVANVGVGTSGDIGADLRENASTRRYSANASENIATPQRSAGEPLPNVFGPLAASTALRQMNTSPVT
ILRKLRSSPDTALPLVADDLYFSMRHFRHKSTPDPSGIIVKLYLWLNIIKLDPQLTALWYKITSMQKSYHIYKTSLLGQY
RTLASDMRHLDSTSSPASPACGHHKCPVVACEFNMMVEESNRAGTPAGGSGSEPTSRRVSRAGSLTPMGLTPSGNSIISG
PSGYSKVKTEESDYVNNLNDKAVSILTRIQRLWNEIRNYGRGNSKLSYSQLLFLLDFYLRDGSESLYKPSVMTCEVESLH
ILRFFRPNLVGLFRQAGDDVCLNIAVFQSGMSDPEVYNQLKQQGIYLSMLALIVEEALDVLRMRRGVSSEVMNEFHSVFP
LEAVHHGLGYKQTNVLGQVREFVEMMVKNKKGEVWSLMLAVCLLVVLLNRSIAVYKRDGAIPDESSAFTNIFTWTLEMLD
LGGHRLELWVDPAQVTFEGAHVSQDRQNDLRLLLCLVWADFMRIVNLIVLSVIPIVKHLHHLDRLLESFLEEIAEAEPSH
AHIKYLAQMGESEGSVSATHVGDLITSLHVNYLIARASILVRNGICGRAVRAQVADFQKIVAEILAWASEMALAKLRMTR
YFEVRTIFNYLEFYFLFIIFLQCEENDDYDLVSSLIPHLFAKALDVNKFLQGSIIQFNKSVNSQYVQVAIAENVSKVSHL
IAGLLIRFVSEPSSSSSSGSDSSPSRLVYSQRSENRMPIYIPVTSKDELIAETDRTIRLIENSLSKENAVRAIKIWRFYM
TFIRNSHKMNPAAYAKLHAEAFGSGRIVDSCPVLPSSLGMGSSTSSTKMGCPVIHGVMTKDIPAPPLGRCPVDHSVIGAP
APLAQSESRKRQCPFDHEALRNSSLALSTFNESNIRGQNDSTSRSSNMILTLATFNDLQPSSMAVDITNRTPPQVIMAPM
PSMVGFLTHTSPIPLSIDTMDWETLPNFNFDLVGEEGLVMQINGGYFDNSSIEAMFQ
>EDK39235.2 hypothetical protein PGUG_03333 [Meyerozyma guilliermondii ATCC 6260]
MTEAKRRKRAPLSCLQCKRRKVKCDKDRPACGGCVKNGVGHLCEFVDPPWSTGTAEVVAEKTSAKHHVEENNGVIERQRI
EIDKLRREVNVLRQVYSSKLKSMESDSEQITVLQKLRNMNREPDTIEFDTDFSYTLKTHTNSEPLHLFCWENVINLDPKL
TDLWFKVSSIQRAYHQYKQGREAVSSVREENRKESQEENRKEEQNQERSHNRTGEDSRSGSTKKQESPKSEPDLELPEYY
YESIELLKRTQHVWQKILSLSLPDEKLTCAQLTFILDYYFDGSYSSVSRDLLSLYETRVRGLYGEGSYGIQLKINDVPSG
EDDGARYHFFRFSLVYLCMMGIMVEEVLEHFRSQVQQNRSAEIQAVNSYKQVFSNRVLTHSNGHSRVVFCTLISKTLEYI
HTPVAESSYDPLHHAFPFYSCCLALLNRMFFQFCPRFNHLQTEFQSVFNISVSELICEGELPLWTNPKHIHAQKPHIPET
AVNAFRSNFGLLWSETVRMFNLQALSILFSKPGHKQQSQLFNMIWDKISNDPDRISTPDGLGFSFAANILICRITSCLYG
TTFDNSNKYFVTTANIFGLINECTALLEDERLHKLDFCRRFEYCTIISFLRYYLNYINILQGEECTNYKVTEFAEIGIVQ
NAVECLQHLAKCIRTGNGIFVVYLTSEILPYVIQFNIGTIIRLENKDQDSVTRITKETAKVIQTLTSCDPADYCKYKRYT
KIWDFFQSYVRTTKMLSPEGYATLHARVPGMHPVSCPVLSGDPTQPKPDPKGPHGSCPISGICNLETESISKKSETTKIC
PIDHSNFSRGVKNLGSYLNSPKPLTPPIFPALTPVGSYTPAEDIDWSNFEHFDLDILPQLSFM
>RKP31802.1 hypothetical protein METBISCDRAFT_13249 [Metschnikowia bicuspidata]
MSQAKEKKARKRVPISCLNCKKRKVKCNKERPCAGCVKNNVAHLCVYVEPVWAERLSFIAVDRLASSDALQKPQGAASLP
SAEATISKQAAELQLALIVVQDLQQRLWQTLQRNHTVISVLTRLNPSRDNKSAPVVFGDNYFELSNFGNMSAPKNAAQPS
PLGLYSWLNIIRLDAQLPALWCKITSLQKSYHLYKQSLLKQSSQSAASATSGNSSDSPTCSHRTCPVVACEFNTMLEESN
ILARREPSRSAIPPSTKLSGPVFDGSAAIEMLKQLQKMWGKVKNHAAVARPFKFAQLDFLVQLYFNKVGSCPYKQACQAS
DVESRNLLQPFERHMRNTFHCVDDELCLNVGVLASNVLDDHMLKAIKTKAVYVSMLSIVVDEAIKCVVSHSALSGDTAAT
FQSVFGADFFHPKNSSLALPMADNVEILQRISVRDGGMVSTLLAYLSLLVAMLNCLLNRYDRLEYSLEIRDAFTQVFEIL
LESIGTDLHCLELWCDPAQICYDSDTQDEVSKIRLLFCQLWSDIVRIVNLATLNFMSVLKQSRHLDAQVHLLLRTIVQAE
QANTHIRFLDSLAAQSLNDRICNPLNALQVGYLISRATFVLLNGVYGNRVQSRVTVSELAVLVSQLSGWVDEISHTTLPP
AKCFELRLMLQVVELMLVAVIVYQGEELGDAELLSNVIPVLFSKCLDINKFLQGSCVQFAKTRHASRVLVIIAEALARIS
HLIAGLLIRFSAEKNARKGAPAKDAPAVLVYEPKLGAASRITISAETKDNLIRETDSTMVLLDKNAPIDGVAKNTKIWRF
YSTFIRTSHRMNSESYAKLHGEAFKSSKLLSMCPVMPRFKYPVSATRTGVGACPVVHGGLAGSMDFRDAKSVTPSLTHLL
PPGALEPAKTKLCETLPAACSTGADSKKRRYSESQDASGGFEDAYKPELVYAPSVQRYAPALFACATPSSASQPPTVPHT
PTGSKQEQLDIIDWDSLPNFDFAFMEDESLMMQVNKSDINGLFTESMFL
>XP_002491498.1 Hypothetical protein PAS_chr2-1_0582 [Komagataella phaffii GS115]
MGSQDENLCPSERIKLKRKRNRVPVSCTICRRRKVKCDKKKPICTNCKKNGVPHLCYYLEPSWAKPLVNSELLSMGGNPE
QLTSAQPVPASIIVNTPSNTLDHNQSDSIQKDEEVRQLRQRVQDLEKLLMEKGDTGAQIHRNADGSLPDDREVVNLIANS
DILYTTRHEQKFMFPLIYKINIFSWLFITKTDAYLNDLWQKIFNLRRHYEYYYNNHTVADASLASLGSLSTPLKNSLSSG
SNFQEPNTLAVDFTSGLSNSSKRPFEHMDQSNQSDFKETEIKKEVLSSDRTISQTTTPSSNDSSSGAAPTSMCPVTGEMG
QCPVSGNMEKDVVNMKEVNLLSGNTGKCPVIPTSESVFPNLSSEEDKNEPRVCPLMIGDARSLFREKLSKLNDTNLAKRA
LVASAYNSPMLDSTNTAMNHNPGSVQMKKSSSDESKISPSNTPSPSVYQSPLTLTPMQLDTSQDDDKWNGGNTGCPVLGC
DMNSKKPKSSKKKIKTFTITSVKHLNYSNTKQAINIIEKNIPPRKVCWLLVDRFFDLLYLQFPCIDEVSFRKKVASIIGP
KDGSTNKIRLSSLGSNYNEDFMTVCLLILLIRLSWLSLPINLARKYDRPLTNEEKIMSKPENLVPMVLVDLIKEIFTNTK
MFGKPSIVILQVGIFLKCYNIFSPEDGFDLDDSYNTSSASDATGDITSESLNLNSINFLSSLVTLANTIGINRDPLFYRN
FQSTCSNDSQANINLFRKRHLWRKLWFTLISLNVVTNISLGDYSKMLAINLDMDPVMGTQNKSWDCKLPGEVESELLSEA
FSDPALLERELKVVSNYKLEYEVNYTIFQGMDLLINHSKVPSKENVDLVLGKLNDIVKRDERYTGIPTPWDMKTEPFLVF
YEDSSNSSKLDIVVRIFKFRLFLTAKILLFVINYIMFINYEKELQSCPEEKIATYQGYFNRYFEDTLLLAIEDYKLFGDF
FDNSAKYFPNHGGELMLYPFLMILNHRSNQFLISIILRLQQDSEPTIQLLNHNGIARDDLLMRLFQYLKNFLEKLDQLTK
NYYYAWRLKKLIRFFYNVLVNSNRLFSINFDNLNSGIERKSIHDRKNSSQSPSATNLFKRLKGSNSNSSNNVAEPVQCPV
FRNIDTQFVPTLVSQPSSQPASVNGSFSHQSNNKGYRQSIETEGPQSSQAKQIMESFPLFSMENSENIQKNIEFLNDNFF
MDLNDFDDAVDDLTPVSTSFPMAENSLFQNSNEIDFTYADISSFSRDRFPAQQEQQQQHQQQHQRQQQQQQQQQQHQQPQ
QHQQHQPHQQQQQQHHQHQKTQQQQPIAPVSQMLGSSSNLPNDSVQRSSPIFPGSPNRMSENEQLTRPFTQNFTGQEELQ
DGHQNEQLQPRSLTPRSQEQHEQQQLQQRQQQSSQLGVNVVRMRTGNTPEQPPQEQSQQPAAPIWNYPY
>ANZ75014.1 BA75_02583T0 [Komagataella pastoris]
MGSQEENLCSSERNKLKRKRNRVPVSCTICRRRKVKCDKKKPICTNCKKNGVPHLCYYLEPSWAKPLVNSELLSMSGHPE
QLTSAQSVPASIIVNTPNNTLDHNQSDSIQKDEEVRQLRQRVQDLEKLLMEKGDTGAQIHRNADGSLPDDREVVNLIANS
DILYTTRHEQKFMFPLIYKINIFSWLFITKTDAYLNDLWQKIFNLRRHYEYYYNNHTVADASLASLGSLSTPLKTSLSSG
SNFQEPNTLAVDFTSALSNSSKRPFEHMDQSNQSDFKDTEIKKEVLSSDRTISQTTTPSSNDSSSGAAPTSMCPVTGEIG
QCPVSSKMEKDVVNMKEVNLLSANTGKCPVIPTSDSVFPNLSSEEDKNEPRVCPLMIGDARSLFREKLSKLNDTNLAKRA
LVTSAYNSPMLDSTNTAMNNNAGSMQMKKSSSDESKNSPSNTPSPSVYQSPLTLTPMQLDTSQDDDKWNGGNTGCPVLGC
DMNSKKPKSSKKKIKTFTITSVKHLNYSNTKQAINIIEKNIPPRKVCWLLVDRFFDLLYVQFPCIDEVSFRKKVASIIGP
KDGSTNKIRLTSLGSNYNEDFMTVCLLILLIRLSWLSLPINLARKYDRPLTNEEKVMSKPENLVPMVLVDLIKEIFTNTK
MFGKPSIVILQVGIFLKCYNIFSPEDGFDLDDSYNTSSSSDATGDITSESLNLNSINFLSSLVTLANTIGINRDPLFYRN
FQSTCSNDSQANLNLFRKRHLWRKLWFTLISLNVVTNISLGDYSKMLAINLDMDPVMGTQNKSWDCKLPGEVESELLSEA
FPDPVVLERETKVVSNYKLEYEVNYTIFQGMDLLINHSKVPSKENVDLVLGKLNDIVKKDERYTGIPNPWDIETESSLVF
YEDSTHSSKLDVVVKIVKFRLFLTAKILLFVINYIMFINYEKELQSCPEEKIATYQGYFNRYFEDTLLLAIEDHKLFGDF
FDNSAKYFPNHGGELMLYPFLMILNHRSNQFLISIILRLQQDSEPTIQLLNDNGIARDELLMRLFQYLRNFLEKLDQLTK
NYYYAWRLKKLIRFFYNVLVNSNRLFSINFDNLNSGIERKPISHHKNSSQSPSATNLFKRLKGNSNNSSSSIVEPVQCPV
FRNIDTQFVPTLVSQPSSQPASVNGSFSHQSNNKGYRQNMETQGPQSSQTKQIMESFPLFSMENSENIQKNIEFLNDNFF
MDLNDFDDAVDDLTPVSTNFPMAENSLFQNSNEIDFTYADISSFSRDRFPAQQEQEQHQRQQQQQQQQQQQQQQQQQHQQ
HQRGHQHQQQQQQPHQHQKAQQQQPIAPVSQMLGSSSSIPNDSVQRSSPIFPGSPSRMSENEQLTRPFTQNFTGQEELRE
GHQSEQLQPRSLTPRSQEQHEQQQMQQRQQQGPQLGVNVVRMRTGNTPEQPPQEQSQQPAAPIWNYPY
>XP_018982559.1 hypothetical protein BABINDRAFT_103706 [Babjeviella inositovora NRRL Y-12698]
MMGPIKTEDGADTQKKRNRVPISCIICRRRKVKCDKKRPVCTGCTKNGVAHLCHYIDPPWAKPVDADGGTPMPDTEPEAS
DKDLLIQQLSEKISRLEAAMRTTNVPRVPQNADDISQIVLHEPLNLFGNLNTLTIQQDKFTKIGLTSHHAFIRLDPYLKK
LYFKINNFKRIYNFYKMHKLNMARKEILLHQQTMLNPFKMKDVDFEKIYEKYDYSYQENEIDFTNFNFAEDKTVKIEDLD
VIMDAKLVQPLVTLPSSGLQAPDSGAKCPIDRSKFQGKPKCPIDHSQFQGSSGFASPGGFASPGFAHPSPGDFAPGHLSP
GGFAGPPGTFAPPSPFHHPQFAKNNTKTQKCPINQPFPYDVVASLGSINLNTNINVAPINFTSGSTAGTIFHPKEESCPF
GEPFSAPNPMISATDYNANTASITGNIYPRARPQRHLAKRQKINTIQDSTTNFLSLSLGEMLRLVERNLPAKRVVWMLIE
KFFTVYYMQFPFLDEAAFKEDIAGIIGGADDLDQEVHVLIDTSGLAAATPLAAGLAASSAAAPGPASPLAQHHAILKLCH
LLLILRVTWLGLPINLPDFPKMNMYLAGMNLQTGDTDAVLMKPENIVPMIFVDIVKFFVLQYIQHQPFYSINVGSLQNGV
RDDTNVNVDVVSSLEFIQCGLLLKHYFMISPENHDDDTYESLIITENEQLFSILVSVAQKIGLYRDPLTFISRGANLEKN
TNGLNFRRRHLWRKIWWTIWKLDVTQALMLGSPLLLNNEQWYDTKLPCADEARGEPEESGEAVASGEDLIRIYFHNNDRA
RMDDDELGDTEVFYRKEMRVISDFQRVVTVFQVLRRGLNCLYSVRKFRPSKATLDEIHERLLAMLNGEENSATFTMTPLP
QLLGMRLEARGETATAAAVDSVYACHEKVSQLKLHATVKLFLYTLSYMMFIYYELKATEPAKGKDQDRTHVRKQQYNRFF
REYSQKCLAYSIDNYKLFLDFIDHKFDWFPYDLVSGAELLVLRTLMNVSSRSIQFMISLILRNKTNKEMLVKTGELAETG
DVAHQCAKLPDGELCQTARKEVRCPQSDQAVSGVCGGRRWGPR
>VEU20221.1 DEKNAAC100950 [Brettanomyces naardenensis]
MTPHAPKRKQRKRNRVPISCTICRRRKVKCDKKKPQCTNCVKNGVAHLCRYLEPTWAKPLEQEELSIPGATVANYSDKLQ
YENAKLKERIKELERSVVAKSEVTEEQSSSARVQPGNQSNGAANNIPKPHAAAALPEDLLDCISNSNILFTAKKGQNYHF
PILYQISVLSWMFAVRNDSYLNDLWLKILRLRKHYEYYYSSKNAMVDASRNLAADYNNYGNKLDRVRSQRDLNVISQEKT
NEHTSKLKKFLDGTLQPGQSKENPLETLPPIVPNSRVSYSDVTEEADEIDDPKIFPLMLGDARALFKEKLSRLNVSAMRD
TLGTRPNSPSATPPTVPGSPLPSRKRPRDEPTARPLKPSLSPSSVKHLNYNNTEEVLSVIEKQLPSREVIWLLIDRFFDK
LYIHLPYLDEEVFRARVATIIGSEETNIKTEPGENVDTVKADPKAKKSPTSLPSSIGSQYCEEFLYLCLMLIVIRLSWLS
LPNKVTPNLTPGELLLMRPENFVTMALVDMVKEVFSSAKIMSKPSLIIFQVGLFLKFYNEFSPEDGFDLDDSFTSNVNTS
GSSLNSSDLSGDLTNESPNMNSPNFTAMLVQLARTIGLNRDPLNFKNFYSSSSDPVTNSKLFRKRHLWRKLWYGLLYLTI
ESNLSLSDYKKGLPIELDLDPTLGSVNRTWDCRLPGGVEQGVLEKSFGGSSLEKEQIVVSNFRDSIPVYHLLYKAMSALF
TIGSPPTTKSLGRVMNKLLDMISEKSKLGISFAGVGTEAETMAGTESGNGASGKNTIRGTILLSSSSSSSLSSFAASVRI
YKLRLYLVVKSLLFALNYLLFLNHEQKFNRLIADKSSTMAKINKQKEYIDTYFEGSLLLAVDNFNIFIQLIDNYGKVFPN
RGAEFITYPFLLVLNHRSHEFLISLILRLQQGSPVVLEILEKNGIDREELLDRLFRYLGTFLDKLEGLTGSYYYAWRLKK
MARFFYNILANSKKLFSEKPEASSLSQVRPIRPKRVRSNLVPSQPDAFEIAFGTSKLPPVTDYTELSNGTYELYERDVAG
TFKQPGMTNIQLQQMPTNPIPPAANSLFNDDFFSDNFFSDLNEMSMGLSNDALDGLPYIPDGGLGNNDSSPGNVLNARNA
MLGGNGFVGSAYNSLNEIDYTNVDLNAQLDDSNSNTNSNGGGFPEGHLGLGGLNLRFSDEL
>XP_029319398.1 uncharacterized protein C5L36_0A05180 [Pichia kudriavzevii]
MKSEEQSRSQSKDLKTTRKRNRVPVSCRVCRKRKVKCDKQQPHCLNCIKNNVQHLCVYAKPDWAKDSPPPEATIDNDPKP
VTVKQEDTNERLELAHSLQKELDEMKLKVKALESENNELKKKMVNIPTVNEVTSTTSSLLVKPRDTDDLLDSIFNSNILF
LAQQGNHYNIHITYQISVFSWMFIIKSDIYLNDLWMKILKLRQHYEYYYHKGTMEKNMISQYRNFKMKSLSPQIIPKEKT
NEHTSKLKNFLEKSLNIKRATNHRVQSPTTLKNDITGEIEVSTPSSMLLQKQPQHPNKCPVTGVVGVCPIGENIMNSPLK
SSNGQNHNAEDTAFDPKTQENKLNDCGRPKKQTTHQHPHLTHRSHHPDIKKCPVFYPVTGNPTVNSKSGTPTNDDQSDMD
DMLEDNKVCPLIAGDGKALFKEKLTKMNISAIRESYSKSPMSSMDSPTLINQKRRSGSLSPSKSKSMPMIPSGPSTPLSD
IKPQDSEKLQNYVPIAMKPESSPTSRQNSLKRMASSEYPYGGKMKKLKTISPAFIKSLNYNNTKQIINVIEQHLPPKKIV
LLLIDRFFDKIYIHMPYVDETSFRHRVNLIIKASDLNSQRIKLSSIGNQYCEEFLTLCLMLIILRLSWLSLPDKSREGLN
SNELLLMKPENFISLVLVEMVKEIFSNAKILTKPSAIIFQVGLYLRIYSTLSPEDGFDTDNSYTSNANFNNPQQTDPNSR
SNSTSMSSSSVNSNDLSGDLTNESPNMNSPVYISMLVQLARTIGLNRDPLNFKNFYPKPNDDEATVARLFRKRHLWRKLW
FGLLFVTIEANLSLGDYKKGLPIELDLDPTLGTSVNKTWDCRLPGGIEQGVLENSFKGGKILQRELCVVQSFRESIISYK
WIYRGMKLLFNVDEPPSTTELEKIISKLSEIICEKSKYGYGIDLIMGNQEIVNPFRARNSSVWIKKYTNQIKILRLKVHL
IIKNMIFTLTYLLFLNHEQKLSKLLGQKHASVEKIEKQRIYIETFFESSLLSAIESFKLFIQFMDEHENAFTNCSTGLLI
YPFLLILNHRSHEFLISLILRIQQNSPIIMEVLKKNKIDPKELQKRLFTYVETFIERLDLLTKRYYYAWVLRRLVKFFHN
ILTNSQKLFKLNFKKMNVSDTGKATSELKSDTLPSKVHKNEETNHSNNCDGSTTSNNGKSAFEIAFGTSKLPPVTDFTHD
DRREINFNPLISNSDILFNQQQQQQQQQQQRHNHYNLQQGHQQHQPLTNNQPGLSDKGNNNDSKIPQTGSNNLTNVLFQN
MEADLNFNANMKNTQTTPTIGYDDVNTVPMVSSNSDSSVHMNAELPAIFDDQFLNDIGSFGLDGMNIPGLMGLQRGLSSD
GLTPPASALGLNVGNTPDTIIESSALNNEATSMHMGGGFYNAMMGQTGNINSVDHRVNSNVMGRPEMYNPLNEIDFTNID
LNTPVDNLMYGFEMPIPDSGNTRTEGGGENASNAQGSNNLTSSSMWNFF
>XP_018210879.1 hypothetical protein OGAPODRAFT_94358 [Ogataea polymorpha]
MPKLDDTKNNKQRKRNRVPISCTICRRRKVKCDKKKPECTNCIKNGVQHLCRYLEPSWAKPLNENELHFPGTTVSSHTRE
SSQDFVDRDQEMKRLIARIRELENENTELKQKKTKPGTSRPLLRNTDDLVDFIRHSNILFTAKKGPTYNFPIIYQISVFS
WMFVVRNDSYLNDLWLKILKLRKHYEYYYSSKNAMADASKSLETDYTNYDFKMSHIRQQNKNHEVPKEKSNEHTSKLKKF
LETAMVLNKPQPDAKCPITGESGVCPAQESPSVEKSTTRVRKCPVLHTEDSSEGALNFSKDDDEDDEMEDPKVCPLMIGD
ARALFKEKLSRMSVSAIRELPHSKSPKVTSISADVVDTPTGTAAASPNAAGDEQAFSEPHEPRTTIDGLQRLNKNNGTKK
IKTISPSAIKNLNYNNTKQVIAVIEKHLPDREVVWLLIDRFFDKLYIHLPYVDEESFRARIASIIDATDASSERIRLSSI
GSQYCEEFLNVCLLLIILRLSWLSLPSRMSDSLSLEEQVMMRPENVITMVLVDMVKEIFSSAKIMSKPFLIIFQVGLFLK
LYNILSPEDGFDLEDSYSNSNTTLLNSNDLSGDLTNENPNMNAPNFMYMLIQLAITIGLNRDPLNFKNFYPATEDPVSNA
RLFRKRHLWRKLWYGLLGLSIESNLSLGDYKKGLPIEIDIDPTLGSVNKTWDCRLPGGVEQGVLEKSFNGALLKKEQLVV
TNFKDSILVYHLLYKGMSILFSVDSTPTSRDFDQIMAKLLDLISDRSRIKLNMASFLNTEDETPLDRCVKIYRFKLHLVI
KSMLFALNYLLFLNHEQKFNRLISEKNFTMNKLEKQKEYMNTYFESCLLLAVDNYDIFNQIYEKSDTLYPSCGSQLILYP
YLLILNHRSHEFLISLILRLQQNSPIVMEILNRNNIDKDELLSRLFNYLQSFLDKLEDLTKLYYYAWRLKKMVKFFHNIL
ANSNKLFNINFKTLGENEQNKQEITLQTPKASQPLQLHQNPRPIKREPTNAFEIAFGTSKLPPVTDFTGANDPLAQQASE
QVEPNVNAASMPDMFDDVFFSELSDINGMMTGETIPNTMLDMPQMVSPDHPMANGVPGPGFHNSLNEIDFTNVDLTSQFE
NYPMNYENAYQNGLGNLNFHFG
>XP_011275714.1 hypothetical protein BN7_1978 [Wickerhamomyces ciferrii]
MVANKSKKESKKAAAANTNKRRNRVPISCTICRRRKVKCDKQRPVCTACNRTGVAHLCHYIDPPWAQPLQSNEIAPVQTN
VEPESEVDKLKQRIRELESQLYHHNEQLPSPHEDSDERESQSSHEQNTSMESLPNESLNLGKKFDMLHIKSTTTVHLGAT
SWLAIMKGDPYLRVLWAHIFKMRKKVEMMKFKSKMIQVQEQQERIRAENNINDKNNNDNDKNNDNKDNTSNKDNNDTNES
KDIENDEKGLNSSPKCPVSGRSGNNESKCPVSHQSPQSEPLKCPVVKPNSNTNTQSQLSQCPVQHNSSNTTKSNPQNETL
DESGDKVCPLMIGDSSFLNGFNGQDQEIQNSKHDHSSCPMSHQNQHQHSTNDKKRKRSSNNSNDNSNNNGPKPKRLSKAA
EKEASLKYQQNPVFMLESYLPKKKTLWLHIKRFFEVLYVYMPYVDEPSFIEELKFIFGEENDKDQTIKIKIRSGVDFALV
GTVCLILRLSWHTLPMNNSAKLLKKSINSKNYQEDPATISYLQKPENEVQLKLVDCVKQCFSNLKLMRKSSLKIVQCGLF
MRLYFMYSPDDGDGADGSDSQIFLGMIIQMAISIGLHRDPKNFENFSNERQRHLWRKIWFKLISLDVLQSMNLGCPRALQ
NHMEFSDTELPGDSEDGLTLEEFKNDLKELTIIKNIHTQVKIDDLIAKTMKVLLNSNKPARRFQVDQLIDQLEQCTNGFE
IINDKYALPQIGKILVNRSKNEPLYVSGVRAIEFQLHVTVNMLLYLLNYILYVHFEPRGSTDIEVSKIAKNYAQKALNCA
LEGYRNCTLFFDCGLEYFGPGADIVLAPLLLLVGHRSMQFMVSLILRSRCGPFMKPSFNQKQTEEDLLSKATTSTFKGNK
TKIEDQNDENDVLKGYNNIDNRNHDLDEVEIKDESDEFTSKITTSIFNVDVNSGEVLATILLKHMDSFHKLAETLGSKYN
YSWRMGKAVGFFVTLLKKPINIVKDLVKTDNIKQVEKNQGVSNVLNSVPLVLSKAPEEDVNNQNNGDDDQQNQEMKNQAE
DVEISKNPSASSFNGINIDELQQNNGNFKIDSNFDMNGSLFNPLFENLDSINFMSDLNPSANGNQGSNLQTNPIFSTFNQ
LQNNQANIQADSIFGNFNNVNKSTSNQSSSSTTTSFNPMNVNQQDIPLSASASTAFGFENLMPNINDVDGTNFFDNFMNI
DGDKNSNNVMDSGEFGNMMSNSWFS
>GAV49570.1 hypothetical protein ZYGR_0P02150 [Zygosaccharomyces rouxii]
MSADVTVFNNGTSAATDPAAANKMKRKRNRIPLSCTICRKRKVKCDKTRPNCEQCSKTGVAHLCHYMEQTWAEEAEKEIS
KESELKKLKNRVKALEEALVKAQASSYSQTPDSDTPILEDTSPLRGEPTLSGGGKHDNDELDLTRQFDMLHLRNNGIIHL
GATHWLAIMKGDPYLKLLWGHIFTMKEKLAEWYGQKKRNPQAQMGKCPVMAPSVRSDCPVDHRSLRKSESSVMPGKCPVD
LTSLQKCPIDRSTMPRAPTESSSASKCPIDHSASTSRSSVDHSSVSKCPVKHEETPLGSPVTKPQTSLPSFQNLTSKCPV
IHDALPGIQEAISRNEPAERNAPVDQKLDYSQTMARLCELLPPKRIICMFIEKFFKQIYPVIPILDESTFKNHMNYMLSL
GVNTETDNVKHIRMNKLADFCNLGILVIILRLTWWSLPVNGCKIDLGSHNPSFFMPHATTASVTQAKEEAMLANYATPAE
ALTLVRENLIKFDQISSVSNSNVNLTTVQFSIFYKLYLMCWSNDSGGNGKAANSNNGDNQDNESHQVLFSSIAQMAFSCG
LHRDPDNFPQLNSVPYAQTDGSNPMSNNNGVNATGSARPHKDAVASTEKFKHTWRKTWYYIVSLDVQQSLSLGTPRLLRN
LNDFSDTKLPTASKLDYVSDIKELVIVKNTTLFFQIDLCIIAVLNHVLNVSVARNVKKSQLDFLISSLGDLTNNKRNICE
VLNGLINNGMLHSSEGTVDNDMENIYGLPSLEELLSQQTAPSSENDVDKRLELAHESTTKALFFSKHLTIRMLLYLLNYV
LFTHYEPLGVEDSDNASIAKSYAQETLNYAMDGYRNCLFFFTNVGHPGSSGSMFNYIEVVLAPQCLDIGHRVLQFIVCLI
LRAKCGPLTGMGESAIIGNNNGSAGNSEEEDDRSNWRKKEGSVDSVDDRDDEISLDTGERLADILLSKMILFHKMTKQLC
VKYQYAQRTMKSTGFFIALLREPSQKSKRGDGQSGDKKHPKLNKMTGLFRNLPSLILCGDGEQLKRCPVYQDAVGFVTPR
TDPGINRQGMFGLDSARSGVQLPPLKAYKPITYVSSSVRTERGGEESKRRRLNGGPPLSSTDIPLGSMPAVPPITSPRSV
PGAPASLPPIDKIAGDLTPGHQPNAATQFGPMDEIDGRGASTFTTPVSEGSLSNFTPTFEDFLMENANFNGIMLNPSSIV
EAVGFHNFDGVNMPLGGEPADFLPLDSIGIDGLAEPNGVQFPNMG
>GAV26783.1 hypothetical protein PMKS-000239 [Pichia membranifaciens]
MTQSSHMVQDRQPHNQQQHQTPPPPQSEQSQKKARRRNRVPISCVICRRRKVKCDKQKPQCSNCIKNNVQHLCHYLEPKW
AKPLESETVSMRMDNPNGFTNPAIAAAAGTAIPASESNTGLVRRDMDNNVVQNTANNVLMVKIEDQQTLLSRMNESVELK
KELESLKNKMKFLETENSDLKKKIVLNSSGLSTANSALRPLKNQDSEDLLDCIFNSSILFIAQKGSQYNLPITYQISVFS
WMFMVKNDLYLNDLWMKILKLRQHYEYYYNSKGAAEKNMISHYRNYDHKLSKFKSNDSSKLKTSEISKEKTSEHTSKLKK
FLEKSLNLENNGVKSGKVTSANKLDETSFSANSEASENYPHLPNVCPVTGVLGVCPIGNSNPVISHEEKAKPNTEIDTNF
SDSRTQSEKKVPANPRKQQTLKRKNHPTLKFNKCPVLHPNEASLSSPISLTPGYPKKQISSMASNTSVSSSAGAPSATYN
DAYSDNDESLENPKVCPLMVGDAKALFKEKLSKMNISAIRESYNVHKKKTGSASPAKSRGTPVIPSGPSTPMSEIKPEDT
EKLSNFVPIAMKPEPQTSSRQNSMKRQAPFSDSHQPSKIKKLKTISPSAIKSLNYNNTKQIISVIEQYLPSKKVVGLLLD
RFFDKLYIYMPYVDETSFKIRVASILNSSDAGCQKIRLSSIGTQYCEEFLTLCLMLIIIRLSWLSLPEKSVAGLSQNELL
LMKPENFVSFVLVDMVKEIFSNTKIMSKPSLIIFQVGLYLKLYSTVSPEDGFDTDDSYTRNTSYSTSSTQGQGESSDPNS
NTIPTVQQTDTGTPSTPSSSSNSNDLSGDLTNESPNLNSPNFISMLVQLARTIGLNRDPLNFRNFYPTTTDDEMTISRLF
KKRHLWRKLWYGLMFITIEANLSLGDYKKGLPIEIDLDPTLGSAINHSWDCRLPGGIEQGVLEKNFETGKVLQRELCIVQ
NFRESIVSYRWIFKGMKLLFAVDKPPTTLEMENVVTTLSEIICEKSKYGFGIDLIMGDQEIVNPFRARNSSVWVKKYTKQ
IKVLRLKVHLIVKNMIFTLNYLMFLNHEQKLSKLLGQKHTLIEKIDKQRGYIEKFFEASLLSAIENFKLFVQFMDDSNKV
FPNCSTELLIYPFLMILNHRSHEFLISLVLRVQQSSPVIMEILKKNRIDPKELQKRLFTYLETFIERLDVLTKNYYYAWV
LKRLVKFFYNILLNSQKFFKLNFKRMNISQNTSKKNPSTPSDLNSNNEVNMNKVNGAGGEKSAFEIAFGTSKLPPVTDFT
HDDRREINFNPVISNSDILLNNESPGLGMNISPNNSMAMNAILANSNEARNNINHNTNNSNSNSNTNNSSNNNNNNMANI
AMTQISTPDNIQLEGNVPGNSNFNVQNTHVVDNLAGNLLENMANDMKFNSTNGVINPVMNPHELNGINNNNFNTNMVGSG
AKQGMTRWNNGLGEDLNELFDDQFLNDIGGFAMENVAPTGIFGLRRGLSHDAILSPSVAVPNVNGMGEMGSSTMPLVEGM
LINHSNNDMMNINSFTGGKGEIYNSLNEIDFTNVDLNAPVDNMPYGFELNIQEEMAGLNPGANNALKNGANVFGRSNGHD
TQGSRSNSADGQSGGFGHWNFF
>AGO13264.1 AaceriAFR117Cp [Saccharomycetaceae sp. 'Ashbya aceri']
MSSPTGSSKRKRNRVPLSCTICRKRKVKCDKTRPHCNQCTKTGVAHLCHYMEQTWAGEAEKELSKDAELKQLRERIRLLE
EALGKACNGGGSLPVSPADLAQASPRLVDDGVRGRYDNDTLDLTRQFDMLHVRHGGTLHLGATHWLAIMKGDPYLRLLWG
HLFSVREKMVEWHAQRRRKNQDGPRQAAGAAGACPVSGRATASRCPVSHQGAAGGRPPKTEAPQQCPVTGATAAGHQQLP
PFHDLAAKCPVLQHSVTPTPPVSSRRSTIEHTYMGPSDAADRLAHMLPPKDIIMMFLDHFFNYIYPVVPILDEQSFCHEV
DQILSDRQETLVIKLSKPTDNCILGILTVILRLTWLSLPLNECALDLGSQYEHFVVPPVGVSSAAHVKDVTTLFEYQTPL
DAVTLVRKHLVCFDEISSFSNTNVNLTTIQFAIFYKIFLMCCPDDASGSQSATFTSSGQDNETHQVLLSSIVQMAFSCGL
HRDPDNFPQLSSTLLKTTKDTITNTERLKHTWRKIWYFILSLDIQQSLSLGSPRLLRNHKDFSDTKLPFASKIDYVQDIK
ELVVVKNFTLFFQIDLCVVAVLNHILNVSTAKSVRKHELDSLIEALKTLVNGDCNLNDLVASLVGQGLLFTTEGFIDQTN
DDAYSLPSMENLLSSQPAVAEKDKKPLLPHELTTRSLFFSKHITLRLLLYLLNYILFVHYEPKGNDEPGTRHLARSYAQE
AMNYAIDGYYHSLLFFNSFKSNFDKNTSIFTHMQVLLAPTCLDMGHRALQFMVCLILRAKCGPLTGVSDFSIVGAMAPSS
DEDDSSGSEDRASSGKEISGALQDYTAIPFISLDSGDHLADTLMEKMALFHKLVKQLSSKYAYATKLCKSTGFFLTLLKK
PSSSSHTKQARQNSLPRIQDLGIAGMTGFFKNVPSLVFSATGESITRCPVYQDAMDLLPPKDPRTNAKMAATVSVGGNGT
FLSGSLPPLRPYQPITYNTNGFHKTSDIRENSESKRRRIATNIITPTSSSLPPPLPSLYSPQYPGPTSVPDTGVESMPFQ
ESHINNNNSYATPSSRSANDGKGLGNSAFSLNSPSHASEISSASAQYTPDFEEFLMENSNFNGLIINPSSIAEAVGMDQF
GQTGDMNGLLSVDLLPIDDTCMGELPQNGDFSAFL
>NP_985664.2 AFR117Cp [Eremothecium gossypii ATCC 10895]
MSSPTASSKRKRNRVPLSCTICRKRKVKCDKTRPHCNQCTKTGVAHLCHYMEQTWAGEAEKELSKDAELKHLRERIRLLE
EALGKACNGSGSLPVSPADLAQASPRLVEDGVRGRYDNDTLDLTRQFDMLHVRHGGILHLGATHWLAIMKGDPYLRLLWG
HLFSVREKMVEWHAQRRRKNQDGARPAGGAGACPVSARVTASRCPVSNQSAAGGRAPKPEAPQQCPVTGATAAGHQQLPP
FHDLAAKCPVLQHSVTPTPPMSSRRGTIEHTYMGSADAADRLAQMLPPKHIIMLFLDHFFKYIYPVVPILDEQSFCHEVD
QILSDRQETLVIKVTKPTDNCTLGILTIILRLTWLSLPLNESAVELGSQYEQFVVPSVSVSPAAHVKEVSTLFEHQTPLD
AVTLARKHLVRFDEISSFSNTNVNLATIQFAIFYKMFLMCCPEDASVQPQSATFTSTGQDNETHQVLLSSIVQMAFSCGL
HRDPDNFPQLSSTLLKTTKDTITNTERLKHTWRKMWYFILSLDIQQSLSLGSPRLLRNHKDFSDTKLPFASKIDYVQDIK
ELVVVKNFTLFFQIDLCVVAVLNHILNVSTAKTVRKHELDSLIEALKSLANGGCNLNDLVASLVGQGLLFTTEGFIDQTN
DVAYSLPSMEHLLSSHTTVPEKDKKPFLPHELTTRSLLFSKHITLRLLLYLLNYILFVHYEPKGNDEPGTRSLARSYAQE
AMNYAIDGYYHSLLFFNSFKSDYNKHTSIFTHMQVLLAPACLDMGHRALQFMVCLILRAKCGPLTGISDFSIVGSMAPSS
DEDDSSGSEDRASSGKELSGALQDFTSIPYISLTAGDHLADTLMEKMALFHKLAKQLSSKYAYATKLCKSTGFFLTLLKK
PSSGSHAKQARQNSLPRIQDLGIASMTGFFKNVPSLVFSATGESITRCPVYQDAMDLLPPKEPRASSNMTATVSNGSDVT
FLNGSLPPIRPYQPITYNVNGFHKTSDIRDTSGSKRRRISANVITPTSSALPPPLPSLCSPQYQCPTSVPDTGTDSIQFQ
EPHINGNSHTPSSRGANDGKGMGNSAFSLSSPSNAEISSGSAQYTPDFEEFLMENSNFNGLIINPSGIAEAVGMDQFGHA
GDINGLLGADLLPIDDNCMIEVPQSGDLSAFL
>XP_022459170.1 uncharacterized protein KUCA_T00003151001 [Kuraishia capsulata CBS 1993]
MVTDLNNKRRRRTPFSCSACRRRKVKCDRKKPRCGGCERNKTGDGCVYESPPFWQNEGGGLGETLNFGDQAGSYIQATTV
PVGYIQTTQSHSNGQTLPKTKTKDKATLVAQLESLREQVSNVEKLLEGKSSGASDKIELLDKRKETLIFLQKDGRCFNFG
ICSWHATTRKDPFLLHMVDDFRKLKKSKKLKDALAGKRPRRAVTGQGSDLLERQISLKKQIVSPNYYKFNTDAKDLSGLM
SSMVRLMPSQNIVWGNLRHFFKYLVPFYPVIDEKEFLESVQRILSYSEEGKPDLKFSKKTDPILICTLLVIIRMSYLNLL
LKSHRLVPLNGDEQTLLACPVEANVISIAHATLEHFKFLRKTGIEILQLLVLLRYYFKNAPEDGDGGDGVDSMVFIGTLI
NSATAVGVHRDLVARPSTLKIGSSQDQLRFTQKWRKIWWLVVVTDISQSLNLGCLPITDDEECDTSLPIFDPASANVENL
RSEQDGIARIRKRVGFHPMLRRLMKLTMSLKICPTVSQLTTEITILSDYLNKNVDPHLKVEGNEFLAAEERMLVMEVGCF
ILAMEHFVLLHHETQRDTRNFFDMSIKVLGRSLHILKVAMGLFKLLFSKLENFNFPLLSSCSICLGKVTQFFIFALVRIR
IIEQKVRYNEIKVDLEKHALLIELSKTLYARLKAITSIFMLLSDTYYSALKAHAQLSFVLDCLKGGDYVIKEDTRSLHNN
SFEDLSAGQLRTMLTLIDSVVIDDPKEFAFHNLSVQPLTPFSPETDMFQEPLKKTILDQAGLPTLRPDEARFSESVDSFS
SEADILDFLDFFNEDFEAPKFAPEFG
>CDR38870.1 CYFA0S02e07558g1_1 [Cyberlindnera fabianii]
MEMIHGTPASIAEETVTQMGSPENESSKPKKRQRMSVVCLNCKARKIKCDKKRPSCTNCVKCNVGHLCEYEPPHWVNRVT
TSTGLPIVALKEAQVARAKQISAQPQPPLATPGAVMDTVGVDGINSAPDEIKRLRARLHVLEQSVGISPPTERPSPQSTH
HAQDEENNDKVDFYELYNSLIIKRSGMEEHKPLSSLAHYKKDQYVMIMVGYFNLCATLYKAKYGDHKRKTGNKKTRLDAS
LTEFLYLLGERESPEVVEVVSKFIKERVPKNHTKNNHFPNVGEEKDPDIQDNVKRMAERLLPPKRIIRLLLDRFYKYVYP
YFPFIDKTFFDDRLFNSILVSNDLDSPITVIIEEKFDFVLLANFLIILRMTYIGLPPVSALSDKEKILMSYPISTECIAT
ALSALSIFKIMRKTKLTIVQALMYFRMYCNFAPEDGDGGELTQSQILFGSIVQSAYTIGLNRDASRHSQMNFDKEYANLW
RRLWLGILETDRFFSTIAGHLPLIQNLNSYEIRFPDPLPTDTKLDAAMTDDLKRSQRILKLYYDLANMVNNLTSAPRVSD
LTDLLRQMNVYVNINYSCNGMVPLASVPEDEYDAVNFNNNKRLQHTLQSMGLSLAVYHALSVHYESTQNQNIPKLKEYTT
HLLRTTVSLSNILYKFLSNGFRGYIDENHKYFLLRYSENMLQRVINSFIGILTRCYHTVDLISRGIGSDELIRPIHDTIN
VTFRAASGMNVLMQNTLGTKYYQAFKTSLKYKFYLRSLRKDGYKCIRDTMQFLNQKFPDDPMSRLSLLQRLDLKMRPQTV
LQELDTMNCFVNCSPTEIHHWMSIIQESAILNDQVLSSEQIIWEPSFKTLPMYDLRGTDVTSTTPGINMVHGMDMPFTPG
MSSDIMSTDVSSIGMMNLDEALNLDGQGLNMDYTDFMKDSAGNTDWLFKL
>AAT70413.1 Hap1p [Kluyveromyces lactis]
MSSITSPGTGTPQQKRKRNRVPLSCTICRKRKVKCDKGRPQCQQCVKTGVGHLCHYMEQTWAEEAEKELSKDSELKQLRE
RVKSLEETLSKVHATTTNPMTSANQSPASDGLNVGCPHAGGSTQRLLSGSNGNSPILSTEQTPSNENKYDNDELDLTRQF
DMLHLKNNGTVHLGATHWLAIMKGDPYLKFLWGHIFTLREKLTEWYSQKRKYSTVSAGAGTCPVIHGSIQQSKCPVAHAT
RNVAERPKSSESRCPVAHAPRPEKNSTQKCPVDHSAFIGSASSGQCPVAHTVVKEEVDATTSGCPIDHTKFSFMEGSPDP
AAKGKLPALPSFQNLTAKCPMLREGTPTPTLNSQESGHNSKRTSVVPEMSSEQATDAISKALPPKKIVFLFMDKFFNHIY
PIVPILDEQTFKLQVNQILQTNNNQTTVKLTKPLDACVLGILLIILRITWLSLTPNACNIKLGPECESLKLEPTYSATIT
QAKEEAMLLKYETPIETVEIVRKFLIKFDEISSFANSNVNITTVQFAIFYKLYLMSSPDKTDYTQPNTFTSTGQDNETHQ
VLMSSIVQMAFSCGLHRDPDNFPQLNTAVNGSKLTKEALSNTERLKHTWRKTWFFIVSLDVQQSLSLGTPRLLRNLNDFS
DTKLPCASKIDYVNNIKELILVKNFTLFFQIDLCIISVLNHILNVSLARTVRKFELDQLIQSLGKLRDGVTPTNDVVNDL
VNKGLLFTTEGTVLLDQNPEHSYSLPSLTSVLSTVDKSSSEEKEKKLSLAHESTTRALFFSKHVTISMLQYLLNYILFTH
YEPLGNEDPGTRILAKDYAQEALNYAVEGFKNCILFYNSTGMNNMFSYMDVLLSPTCLDVGHRALQFIVCLILRAKCGPL
TGMGESPAIGNQNNTVTSSSEDETDQMKRDSSPSPGNVLTDVSLDAGENLAEVLLARMILFHKLTKQISAKYNYAVRMTK
STGFFITLLKKPSSKSKTNSKNKNLPRLHQHPNIANMTSFFKNVPSLVLSAGGDQIRRCPVYQDAVGFLPSKVTSGTFNS
IFHSTAPPSFNSAVTQQLPPLNIQYQPITFRDTLRRTSDVRGTPETAKRRKVDTTSKNFSEQKVEVKVENPQISLPPSPA
QISAVTPFEPLLPTLDKVPAVPQGKVPYSPTPSLSGTQPPIVAPSNLQQLNFNSPVPPSDLSNITDSPDFEDFLSEHTSL
NGLMINPSSIVEAVGFDGYSGNGGLRLQADFLPIDNNDGLNEMAPITEFSMWE
>ScHap1 [saccharomyces cerevisiae]
MSNTPYNSSVPSIASMTQSSVSRSPNMHTATTPGANTSSNSPPLHMSSDSSKIKRKRNRIPLSCTICRKRKVKCDKLRPH
CQQCTKTGVAHLCHYMEQTWAEEAEKELLKDNELKKLRERVKSLEKTLSKVHSSPSSNSLKSYNTPESSNLFMGSDEHTT
LVNANTGSASSASHMHQQQQQQQQQEQQQDFSRSANANANSSSLSISNKYDNDELDLTKDFDLLHIKSNGTIHLGATHWL
SIMKGDPYLKLLWGHIFAMREKLNEWYYQKNSYSKLKSSKCPINHAQAPPSAAAAATRKCPVDHSAFSSGMVAPKEETPL
PRKCPVDHTMFSSGMIPPREDTSSQKRCPVDHTMYSAGMMPPKDETPSPFSTKAMIDHNKHTMNPPQSKCPVDHRNYMKD
YPSDMANSSSNPASRCPIDHSSMKNTAALPASTHNTIPHHQPQSGSHARSHPAQSRKHDSYMTESEVLATLCEMLPPKRV
IALFIEKFFKHLYPAIPILDEQNFKNHVNQMLSLSSMNPTVNNFGMSMPSSSTLENQPITQINLPKLSDSCNLGILIIIL
RLTWLSIPSNSCEVDLGEESGSFLVPNESSNMSASALTSMAKEESLLLKHETPVEALELCQKYLIKFDELSSISNNNVNL
TTVQFAIFYNFYMKSASNDLTTLTNTNNTGMANPGHDSESHQILLSNITQMAFSCGLHRDPDNFPQLNATIPATSQDVSN
NGSKKANPSTNPTLNNNMSAATTNSSSRSGSADSRSGSNPVNKKENQVSIERFKHTWRKIWYYIVSMDVNQSLSLGSPRL
LRNLRDFSDTKLPSASRIDYVRDIKELIIVKNFTLFFQIDLCIIAVLNHILNVSLARSVRKFELDSLINLLKNLTYGTEN
VNDVVSSLINKGLLPTSEGGSVDSNNDEIYGLPKLPDILNHGQHNQNLYADGRNTSSSDIDKKLDLPHESTTRALFFSKH
MTIRMLLYLLNYILFTHYEPMGSEDPGTNILAKEYAQEALNFAMDGYRNCMIFFNNIRNTNSLFDYMNVILSYPCLDIGH
RSLQFIVCLILRAKCGPLTGMRESSIITNGTSSGFNSSVEDEDVKVKQESSDELKKDDFMKDVNLDSGDSLAEILMSRML
LFQKLTKQLSKKYNYAIRMNKSTGFFVSLLDTPSKKSDSKSGGSSFMLGNWKHPKVSNMSGFLAGDKDQLQKCPVYQDAL
GFVSPTGANEGSAPMQGMSLQGSTARMGGTQLPPIRSYKPITYTSSNLRRMNETGEAEAKRRRFNDGYIDNNSNNDIPRG
ISPKPSNGLSSVQPLLSSFSMNQLNGGTIPTVPSLTNITSQMGALPSLDRITTNQINLPDPSRDEAFDNSIKQMTPMTSA
FMNANTTIPSSTLNGNMNMNGAGTANTDTSANGSALSTLTSPQGSDLASNSATQYKPDLEDFLMQNSNFNGLMINPSSLV
EVVGGYNDPNNLGRNDAVDFLPVDNVEIDGVGIKINYHLLTSIYVTSILSYTVLEDDANDEK
>CAGL0K05841g HAP1 [Candida glabrata]
MNNTPMPPMNSAGVNMNSAMYALPMPQDNADVAKSSKDAGANMNKNTSNIKNKEKEKEKVKRKRNRVPLSCTICRRRKVK
CDKSRPNCTQCVKTGVAHLCHYMEQAWAEEAEKEISKEMELKQLRSKVKQLEETLSRYNSLTDVTSGLHMNTGSPYPHSR
DSSSNPTTATTTNNNSNYNTGTFNSPAVHDPKIKTEHNDFANNDSMTDAYMNSIFKKFESDELDLTREFDMLHLKKDYGL
IHLGPTHWLAIMKGDPYLKLLWKHIFTMREKLVEWTKMKQMGKVSKCPIDHSKLKQGQPQINNGQYTNVNGNAINPGKCP
VKHDSTLSPGISKCPVKHENGTDMNTINNLPMGPTTAVHPGVGANPPTSGCPVQHGGNSFIPGFIGGHQQANSNVPQMDA
KGNSAGIGKCPVTHSVKQENEKSASPTLPEVSQPSFTKKEVMEQLQSSLPPRGIVILFVNKFFETLYQLAPIIDETNFKN
QLNIVFPELNIFEGHKAKDKTSRCPFDHSKLSTINITKSSDYCLLGMLLIIMRLVWLQLPANVNILSFSDNSKITMSTDD
KLLSGFEIKTELIESLKTRLIEFDEISSVSNANVTISTIQFAIFYRIILLCNTNNAPSGGTLSALKTVNNDNETHQGLLS
SIVQMAFSCGLHRDPDNFPQLVTVFPNQSADSSDSADNKDQSRNSTKGNSKHHKENTIERYKHTWRKLWYYIISLDIQQS
FSLGTPRLLRNLKDFSDTKLPSSSKIDYKNDIKELVIVKNFTLIFKLDLCIMAVLNHILNLSIARSLKKKDLDSLIKLLS
DLIFGERNVNEVVSELIERNLLSSSELVATNMQENLLFEQSTHPVADDVKDAVLYGLPTLESLYAKNEIPFKDIMLSKNS
GYGGESKSENLSRSDKVKNTLTYSLLYSRHLTLRLLVYIMNYILFTRYEPLGDSDPDTIIITKYYAQEALDFSVDCFKNS
MIFFENINNPIFKSASVLLLPQCLDVCHRSLQYFICLILRVKCGNITGNGGGQCPFFAVKNESGTESENEKEADLNNPGF
LNGKDIMSMSTSKIDLDDTDSLLQTLISNISSFYSLTQRLAKSYTLAIRIMKSTGFFMTLLNDQSSKNQMNSFLPPKHPK
IPSIASLLRNDGAAFLNADVSQLRRCPVYQDTIGFDVTRNSSFPGPLRTSIDRIGTQLPPLKSYKPITYTSSDVRGCSSR
GASRGSSAISSPGVSNLDGPPIKRQRTMENITSIPRPTEKHMGRLNGFDMINNSNGNILDVNNLPVPALNPLSPNGMLFQ
DLGATPNHTANGTAVGTPNDLENFLMANTNFNGINPSNIVEAFGINKTDPNLGLTNMDFLPIDNLGFDYEPDLNNIFNGE
TGTLKFDTNETI*>CAGL0B03421g MAR1 [Candida glabrata]
MSTTTTIPGAAPKKKRNRIPLSCTICRKRKVKCDKTRPHCNQCTKTGVAHLCHYMEQNWAQDAKKEISKDNELKNLKERC
KILEEKLARYMHNPAVTASLGASVVNSPVGLSSPVDAPIKLTNSPMVKLEDDTNMVDDMARPVKEHDYDELDLTRQFDLL
HIKSNGTIHLGATHWLAIMKGDPYLKLLWTHIFTMREKLLEYYTNGSGHKRRKRQKNGGKCPIDHSKFKAAESEQKNHFV
KTTPMVNDTPKSSIGKCPIDHRAMSNPVGVNSNAGQFQPMHPPHTHIVQNKCPVDHKVNDSNLTSANTDNKNAATKKCPI
NHSKYTKEKMQGAGLNDKPLTKQEVIEKLCQLLPPKRIIMLYIDKFFKHFYPVIPILDELNFKNNINQIFDLNSLISNTI
MSTSSDLELEPITSMTLNKPTDYSNLGILIIIMRLVWLSLPMNSCKIDIENPLLNKLRTDHDFKNEDYESGSLASSLRLK
DELQLLKYEVDGFALDLVKKHLIKFDEISSISNTNVNMSTIQFAVFFKFYLMNCANASSQGNSAGNFDNESHQILLSSIM
MMAFSCGLHRDPDNFPQLNVVSANLTTDNTRSGPPSNSNRNGSETPSVSPKDTNVSIERAKHTWRKVWYYIVSLDVQQSL
LLGSPRLIRNLNDISDTKLPSASKIDYVKDIKELIIIKNYTLFYQLDLCIVAVLNHTLNISIAKNVRKFELDALISNLQK
LTDGEKGINDVINSLINHGLLSTSEVPIGLQKFDDIYDLPRMEDILLARKSEQEIVGDENERIGQDVDKKLDLPHEMTSK
ALFFSKHMTLRMLLYLLNYILFTHYEPLGAEDPTTTILAKNYAQKALDYALDGYRNCMLYFVGVSDQNPLFKYMNVILCF
HSLDIGHRALQFIICLILRVKCGPLNGLKETQTIFGTSVPSSCNSSSVEDENTEEPNNLNQDNQFQDDLMQNINLDNSDS
LAEKLMSRMVLFKQLTEKLAPKYSFSVRVMKSTGFFISLLTTPSGSFGSKKNGSKHKHGVGKLLLSNWKHPKISNIPALL
SSDSDQLKKCPVYQDALGFMPSRPSVTNLPSISNVEGLLPNAQANGRMTPQLPPIRSYQPITYSSSHMRVTPNSESDARK
LGPDSHQVTNPLIPSPLSPANQQQNQVNVLHMHQQRSMSPAPMPMMNPTAMTTNQNMIPERKYAPHSGAATPILPGTNSD
IQQQTQMTRNDPYPTEQFSLPPISSAKNNMAWGTTPESEQGDHLTPNTTTSSLDTPDFEDFIIQNSNFNGLLINPNSLAE
AMGSLPSGRDGAILNVNSFKDFTTSTNDKTITPNSADQTDLFSVDMASTDFLPIDNFAIDGFMDSANLDIGSIWE*
>C3_05920W_A MRR1 [Candida albicans]
MSIATTPIETPKSPKSTEPQVRKRKKVSTVCTNCRKRKIRCDRQHPCNNCIKSKKHNACVYDDGQVSPANFSTNGSSHGN
TVPESRPYEESARIPIRFDAEAPRKKSKPNTPNNERKNSKKSPDNTVANNQQTASENEVTITLSELNMLKQRLQNIEANI
NAQSNPQSNPSYVPQTPAYPTQPNILPPPVSFNSWSPKQSNERVMFSPQQRLTTNYNVSHTRGQSPSIQLPPLSFKDTPR
ASIDSAPLYSEMSPPRSDLIASSLTSPESIQMSVSGDVVGVNPYLNETETINFYDGYTSICVRDFRRVNHGPFAWSSLMR
KDKALSSLWNHILKKKEKKNVASQTFVFGQDVHEISQENTQLVASESNESETKFKKKTLETFGFNDVVPYDILKKKLQTQ
INKTTSPLGLTLYEEQVNMELQLVDRIHQQLPKKKVLWKLIDRFFSLLYPFMPFLDEIDFRESVTKIIGETEYKDEKIKE
LKVEKRLDLAVIGVLLIILRMSYLSLFCNKESVNEMRLKTTDPSPEAQDMKYLLQNPIGISLIDSAQNCLQYFDIFRKTS
MPVLQCAYFLQLYHIFAPEDGDDGDGADTYALNSMVVRMAYSMGLNREPDNFKDVLNDKRQNHLGRKIWHFLVIGDVHNS
YAFGTPKLIGDDFYDTKVPFIEEGNENLIDKSLDQYVTKSVFPGYFSIYNSVDQILKLILSVSRRSKVSEICKILNQFEI
GIAEQYGTLSDCLKPKENLIHIFARNMPVKMYISLKSFLVSVYFHLFLYYEHKNDSLSFFYLRKILKTGAGDIMPHYFEL
LGNSEVVCDMVINPKLIQIIHKANQINIALIIRVNMSIYRMKNSQHHAENCKKDDFYYSYYKELCKFSSCLTRCAEVGIA
AVSKLSTRYYYAWKITKGHNFLLKTITSMEFYEKESTNAQEITLPKYKLEQIADLENICEVALNKLGKTSVMGDEFCSNV
NYKKYKGDQTYSTSSESSSTPNKDSPLDSRKYTNDFGLDLVNNQEIDKIWLQMLSLKSEEAQQQRQQESQPFTSSQSQSQ
SPLTSANQGYMPRPESRRGSYYGNTPFALENLNFDGFGGQSKSSNNGEADLSSFDFFVDLPFDQLFTN*
>DEHA2B11638g  [Debaryomyces hansenii CBS767]
MLEQNEELKVRRRNRPSLVCNACRQRKIKCNKGRPCSGCVKNKIEHLCKYDYNWPIKKKQRTSSTTGYTDSARYPIAVLP
SNGTAGENDSGSIKASPKGVDASENSVLLIEKSKLDELNAKLQKYEASSNEAKAPTAVTETIVLSDDGIIQNTAINQHIE
ECPMTGTVLHNPDLPGEVNNCCFCTLFIQNENYTEEPIKTDLTNSDKLYKPKSVYIGVNPYQDEDETINLFDDSGFVDIR
EPSSNSNGIFNWSSVWKKDKPLVLLKKYSQYEKFESGKGGTLVMSKSKGKNVATTIDSSLPMNANVPNRHKVQNSVTERS
ANPTNEIMTGEISSDSSQQFARKDFERSNYMPYKNSAIKGPYVGPRRRSLNNSPLPLGISLFDSQVDRELKLVEQIKHTI
PKKRVIWLLVKRFFRFLYPFFPFLDEVDFRREISRIIGPESYEDEKLKEIYVEKRIDLANLGTLLVVLRLTYLSLFSNRC
SVNNAKLTTKDSSPAAQEAKYLLSNPVHINAINTGQVCLHQFQFSRKYSLPVLQCALFVRLYHKYAPEDGDGVDGGDSQA
SVSVLIQMAYSMGLNREPDNFKDCLNNERLNNVGRKIWHSLLINDFMNAYTYGSPLTSAGMFYDTKVPFYRKGNENVLNH
NLDKAIAKCHGFAGGLIYGPMKDIVRLTSSLRKDIKMSELTKYLNRLEICPNKLFGEPSDYTNVLESEGVSYSFVKMTKL
GVLLSLKGFYLSVYSYLISHYDAKKNHSLSFYYRKKISSCIAELTPSLFLHVCKGQEIFGEGADLLINPHLERIIHIINE
INLSMLVRANYTLHRMVRDPDHRMKLNSDVNYKIRFQKLGRYIVLLENCARVCILGTSIMSQRYYYAWGLNRSHSFLLRI
IKNEEFYLQNMNCDIGVENIATHQLQELIDITEGSFARLNSIISAHCEDYQVQRLFDLKNQPQMPSILINTSATNSPSSS
LGIIDDSIDYDTTHVPEPFTEPSAPMMATSDFDSFNFGTSAEIDALWLQMLSMKNQKRNFIHNQDSPSSSTGLSNADKRA
TDLYGSSGRESGTNQAQEQGDSYNQYPSPYQGQYQTSGRNFRDQHQNQQQNQSPSNNYHFQGPNIQTDNLLNQPFDFGNT
DDLDMFSDLPLDQLFSGNIV*
>DEHA2E13244g  [Debaryomyces hansenii CBS767]
MPPEHSKKRNRITLSCNYCKRRKVKCDRGQPCSSCVKYNVPGLCEYNAFVNSENQHMGELPPFTVQSSNGLKKSKFDVNN
EIMKSQEAQDTDTTVHSELEMLKDKIRQIEASITVSSLSQQSPNFTPPTTDPYLLNATINNNNSVSRTHNNPIQLPPLTW
HPSTSSTPRSISAESNLRSEQSSNTSPLHDYSESNTKYVGINPFGSSEETINFYEGYTPVIIKSSSRRMNFGPFAWISIV
SKDIALRLLWKYAKERKVLDFGAQKALNWKLEKVNEEKGCVEKDHTGKINQSDVESRNSQEAELEKEFREKTMDRDGYND
IRLYNNILDDEENQGDKEKRFKDEKQRKINMNKNAISLGLTVFEGQIDQELKLIDKIKVVLPKQRVIWILINKFFLLVYP
FLPFIDESYFKSEMSRILGPEDHNDSKISELNIEKRLDLANIGILLIIIRFTYLSLFSNRNGVNENNLKTNDPSSKAQEL
KYLLSNPINIDVIHMAQLCLDQFELLRKTNLVVLQCALIMRLYHMFSPEDGDGADGGDSQIYSGMLIQMAYSMGLNREPD
NFPEACNDEKVNNIGRKIWLFLALGDFNQAYSYGNPLCIDDKYVDTKLPYYKPGNENILDIELEKNVVSTFAYFSKFYEK
LKTILDLTLSVKDSIKMEKLTRLMSDFEKFTHSHYGTLNQFFIPFKDDKFRYPFIKIMKCKNYINLTSFNMIVFYHFFLH
YEKRKQSNLSFFYLKKIYTVMLDEFVEGIFQLVEDNNVNFGEGADLIMNPSLEQIIHKSSQVNFAICIRLKLQLNKMSTC
VDHDLKMNNDYGYQEKHLKLSKLVKYIQKLIDTFMTAMTNLSKRYYYAWKVTKAYRFLLEFSGFDEFVAKECDLYITEFS
VGQVDELSRMCEASLRRLHKSRMSKRDTNTDEQQNESQNKQLKNDIQVQGMNNNEEESIDNVQIKPSIPLAPGMSVESLN
SLNFEELEFINNNEIDRLWMQMVSMKNEANSNPGTNDELGNQGSELHSQTPGNTNPRTPFDSYDFNENSFDLLRDIHLDQ
IFDGNY*
>B9J08_004353 MRR1c [Candida auris]
MNPVPRKRKRISIVCNICKARKVRCDRNTPCNSCIRHRTAHLCAYTDLDNSPSKEESEEKSPKTPENFSNAPTVYLAPIT
AAKVLSGFEGFESVVGVNPLNSPSEKISFFSDYSSMSYDPDTQEEMNHGPFSWHSIVRVDPALADVWNFILNNKPTKKVK
VPSVYTRGIPKDAPLQVLDKIRKHSEQRFDPANAKLRSQNIPLGLTFKDPFRNKTEASYEERLLAILPPKNILWSHIDRF
FHYIYPFYPFLDEQHFRLNVERILGPPDYSLTAIRSLNIDGRIDLTIIGILCIVLRMSYLSLISNDPSENTDVIKRGISG
IDNKDSQLLQSPIGIEFVDFSRFCLNQYQVSNRASLGVVQLVVYMRIYMEAAPEDPDGPGRDSHQVNNGILLQLAYSIGL
NREPDKMMDTLNNPKLNNVRRKLWMFVSHRDYTNSIKFGTPFTSSAYFSDTKFPFLDLTNSNSVSDSIVEQSIQPLERLM
PLIKDVLKSILFMNEDTSIAEFINNLNQLEVYLFENYGTMRTFHEAFHETDAKSLVQSLKLQYYVPLQIFILSCYFRLFL
LYESQKLTHLAFFYLKKMLVIMCTENITYITTMLEKPHPYYRHAYQFAMNPHLEYFMHKCVGFYAAIISRLGYQIVEMPE
NDYKLRHLKVLMRSLSRCCKVCLLGIHKINHRYCYAWRIGTTFTYIIRVLASEGYYKRHFNKNTELVVPKLQFSEEQFVD
LIKIAQVPIKNIDLSLFEVYWRTVADLIKLGQNDSKDGPNSTLFNPLNSKIVFGGEPENISDLGVGSGESHFPIPTDEFS
SENYFPNFDFQSSLTDVMGTFFEGPESYFDSFISIPRNQVVDDYGLGGRLP*
>CLUG_04027[Candida lusitaniae]
MSQPRRRNRNTFVCTFCKRRKVRCDKGSPCSTCVKYANPVCEYSKDLLPYSRTSVSDGSAGNSTLNAASRSVSDPVMAVS
SANGQFSPGSYAVRDPYSSSSSAHSGSLALENGSTLAIPAVHSELELLKQKISLLEKSVVLPPTDPIVDAALWRGSGDAS
GDDLHFLRGRNPFIPRKEIFSFHGPGAPFLNIKGKASRFYAPLTWISLVSTDSLLRHVFTYHLKHFHRYHTFTFDHNSSS
KPSEVLFVNKFAHESSIAHDMGYRPKQEDQPKYIQKYHEKAKLVGLTVYDGDIPNDMDMVEKLLLFIPSRKVLWMLIDRF
FARVYVYFPFLDQTDFELQIARLLGSDSREHEKITKIYTTQKMDTIYMGLLIIVLRFGYLSLFKNSEALNEARLYPQEST
KEAEEVSFLMSNPIPMDSVDLAQMSLHQFGFLRYSNLRILQLCLYLKLYYIYAPENCDSADDTNAKANTAMLVNTALSLG
LHREPDRYGQRARDEKTDHLCRKIWYFLLNLDITESISTGLAPCTNRDYFDTSPPYYEPGNENVRDTEVESNAVKILRRF
DKFYDPLHQVVSKVAKVGNQMNVACFCKLLDKLEAEYLNDLKPEIFEQTELTPVDAAAAIESKTYMQMNFFILCVSFHFF
NFYERLGDLNLAYFYLKKVLNVALNIVLPFYDGYAEKSSVWFRDSTDIAFAPTLQTLTHKCLIVLLAVSMRCRFSMLECE
TSHNHERSLLCDSGYKRRYDLLNEVHDLSCACLNYFLDICSTLSNRYYYSWRCLKAQRKMKKIRENPEFYLSWCKGKETR
MAFNNDILEDMVALMKHSLDKVQSKDSLKFRVDTPSSDIRDIFSNGGGTPSGSIPLVTDPEVDDWWMQMLSVKPFLGKPV
LYNSQPPPQHIASGNVDYNLNLDDFNIIFDSYQGEYKPT*
>CTRG_02712 CTRG_02712 [Candida tropicalis]
MTESEVVSKPKQKRNRLSLNCLNCKRRKIKCDRESPCKQCIKSKLDCEYQQPGITKHDDKDSIDFSGHESRIQQLGIPAK
YNLPEYQSELQELKHRIRELEASEPSRKRQKLALPSTSISEVKSYKYNPEKNPTFVGINPYSDVNERINFYSGYNSIFIT
AVSRRYNSGPFSWLSFLKKDPALFHAWKYLKAQRAEHIGHLKKVARDDNEPQCALESSDLPKPIHLDPHDKALHDEDEDK
SNLKEKSLDNSLDKTFHAMVMDRDGFTDYRMYGKTKKKRSKSQKKKSEKDKMNDEKSLSHIVSMNKHGISLGLTVYEGTI
DKELQLIERLSMVLPKQRVIWTLINKFFALLYPFMPIIDETEFKTEITRILGPEEYNETAVEVSVEKRLDFAYLGIMLVI
LRLTYLSLFSNRNCQNEKNLHTTDPSKEAQELKYLLSNPINITLVNMAQECLEQFDLMRRTNFAVLQCAFMLKLYRMFAP
EDGDGADAGDSQTYNAMLIQMAYSMGINREPVRNSYDDHQDDLKTNNIQRKIWNFLVISDIAQAYQYGNPLNIEKKYYDT
SLPFHIPGNENIKDVELEKHVIGIFSYFEICYDKLYEILDSTLNIKKQIKLSELASQITSFEVYLHANFGTLKEFLVPFD
EKVYGYSFIKVMKCRTYINMKLFLNTLFYHLFLHYEKQQNTEFAYFYLKKILACQIGEFLPSVFHLIADNGTNFGKAGDL
MLNPTIVAMIDRMTDVNFAILVRLNATIYQMKQDKMNHNKKLLSDQIYRNKFAKLTQAALRLKKTCDYFVVAMSKLSQRY
YYAWRVTKAHTFVLKNISDDEFYATQSPATLFLELSDEQLSELTSLVRTNIDKNCPIMKNQNNTTICIEKEIHEDEKEVE
CVSNKSSESAPNPVSLPSPVVPQASSIPTPDIMKVSSVVDNSNQLGQQFVEDEFDWEIDFNMMNSTEIDNLWLQMAQMKN
DISPTNSMYGNNQSNSSTTPANYTYKFNQKIVNSTEVQPATPSNVTSNNPETINNGGIANYQDKDDATRLLRELEIFDTL
PFERFFGSTGL*
