# Supplementary material for: Regulation of heme utilization and homeostasis in Candida albicans
Source: PLoS Genet. 2022 Sep 9;18(9):e1010390. doi: 10.1371/journal.pgen.1010390 (PMC9491583; doi:10.1371/journal.pgen.1010390)
Supplement: S2 Data — (XLSX) [file pgen.1010390.s014.xlsx]

## Sheet: Fig 1A
		GaPPIX	300	250	200	150	125	100	75	50	25	10	0	Control
WT KC1266	HAP1		0.7174	0.5482	0.4428	0.3063	0.2305	0.2292	0.2066	0.6447	0.9289	0.9944	0.9756	0.0961
			0.8027	0.625	0.5582	0.3432	0.3057		0.2184	0.6958	0.9328	1.0593	1.0294	0.0953
			0.7318	0.5901	0.508	0.3308	0.241	0.265	0.294	0.6669	0.9063	0.928	0.9019	0.0985
		avg	0.750633	0.587767	0.503	0.326767	0.259067	0.2471	0.239667	0.669133	0.922667	0.9939	0.968967	0.0966333
		blank	0.8321	0.6752	0.4893	0.2983	0.2402	0.2212	0.1913	0.1542	0.123	0.1063	0.0934	0.0949
		avg- blank	-0.0814666	-0.0874333	0.0137	0.0284667	0.0188667	0.0259	0.0483667	0.514933	0.799667	0.8876	0.875567	0
		std	0.0456623	0.0384531	0.0578623	0.0187777	0.0407255	0.0253144	0.0474225	0.0256231	0.0143075	0.0656514	0.0640083	0.00166533
hap1-/- 1	hap1-/- 1					0.9104	0.8811		1.0863	1.1205	1.0952	1.0392	0.9592	0.0975
KC1408-1 Zcf2-/-			0.8731	0.8144	0.7393	0.709	0.8966	0.9259	1.0869	1.104	1.0735	1.0795	1.0152	0.1012
			0.8649	0.8099	0.7386	0.7283	1.0232	0.947	1.0021	1.1272	1.0968	1.1253	1.0736	0.0969
		avg	0.869	0.81215	0.73895	0.782567	0.933633	0.93645	1.05843	1.11723	1.0885	1.08133	1.016	0.0985333
		blank	0.8321	0.6752	0.4893	0.2983	0.2402	0.2212	0.1913	0.1542	0.123	0.1063	0.0934	0.0949
		avg- blank	0.0369	0.13695	0.24965	0.484267	0.693433	0.71525	0.867133	0.963033	0.9655	0.975033	0.9226	0
		std	0.00579827	0.003182	0.000494973	0.111127	0.0779532	0.01492	0.048787	0.01194	0.0130149	0.0430793	0.0572042	0.00232881
KC1407-1 zcf2-/- <ZCF20>	hap1-/- 1 <HAP1>		0.7131	0.5476	0.46	0.285	0.233	0.2483	0.2011	0.6362	0.8384	0.9033	0.9791	0.0982
			0.7007	0.537	0.4728	0.322	0.2419	0.2257	0.3352	0.7726	0.9958	1.0474	1.0991	0.0992
			0.6178	0.5523	0.4331	0.3698	0.2271	0.2119	0.2458	0.4436	1.0034	1.0105	1.0378	0.0961
		avg	0.6772	0.545633	0.4553	0.3256	0.234	0.228633	0.2607	0.617467	0.945867	0.987067	1.03867	0.0978333
		blank	0.8321	0.6752	0.4893	0.2983	0.2402	0.2212	0.1913	0.1542	0.123	0.1063	0.0934	0.0949
		avg- blank	-0.1549	-0.129567	-0.034	0.0273	-0.0062	0.00743333	0.0694	0.463267	0.822867	0.880767	0.945267	0
		std	0.0518142	0.00783729	0.020263	0.0425145	0.0074505	0.0183764	0.0682804	0.165298	0.0931464	0.0748535	0.0600047	0.00158219
KC1408-2 Zcf20-/-	hap1-/- 2			0.7304	0.7363	0.6084	0.9406	0.9173	0.924	1.0215	1.0378	1.0248	0.9866	0.1007
				0.7253	0.7048	0.5729	1.0386	1.011	0.9373	1.0844	1.0805	1.1025	1.0533	0.1013
			0.8301	0.7043	0.6524	0.5053	0.9159	0.8779	0.9375	0.9924	1.0277	1.0471	1.0178	0.0996
		avg	0.8301	0.72	0.697833	0.5622	0.965033	0.9354	0.932933	1.03277	1.04867	1.05813	1.01923	0.100533
		blank	0.8321	0.6752	0.4893	0.2983	0.2402	0.2212	0.1913	0.1542	0.123	0.1063	0.0934	0.0949
		avg- blank	-0.00199997	0.0448	0.208533	0.2639	0.724833	0.7142	0.741633	0.878567	0.925667	0.951833	0.925833	0
		std	#DIV/0!	0.0138337	0.0423816	0.0523762	0.0648965	0.0683711	0.00773713	0.0470235	0.0280272	0.0400078	0.0333731	0.000862167
KC1407-2 zcf2-/- <ZCF20>	hap1-/- 2 <HAP1>		0.6861	0.5591	0.625	0.3228	0.259	0.2354	0.1806	0.3895	0.8957	0.9225	1.0315	0.097
			0.6506	0.5588	0.4607	0.3065	0.2244	0.2261	0.183	0.4455	0.8669	0.9797	1.0484	0.0954
			0.6765	0.5505	0.4614	0.3184	0.2371	0.2147	0.2009	0.4601	0.9127	1.0026	1.1112	0.095
		avg	0.671067	0.556133	0.5157	0.3159	0.240167	0.2254	0.188167	0.4317	0.891767	0.968267	1.0637	0.0958
		blank	0.8321	0.6752	0.4893	0.2983	0.2402	0.2212	0.1913	0.1542	0.123	0.1063	0.0934	0.0949
		avg- blank	-0.161033	-0.119067	0.0264	0.0176	-3.33289e-05	0.0042	-0.00313334	0.2775	0.768767	0.861967	0.9703	0
		std	0.0183631	0.00488092	0.0946572	0.00843268	0.0175027	0.0103677	0.0110925	0.0372682	0.0231519	0.0412558	0.0419951	0.0010583

## Sheet: Fig 1B
	CoPPIX		200	175	150	125	100	90	80	70	60	50	0	Control
WT KC1266	HAP1		0.8074	0.8565	0.8044	0.8141	0.8296	0.7615	0.813	0.7221	0.7929	0.6842	0.8614	0.0934
			0.912	0.9199	0.8542	0.8436	0.9325	0.8457	0.8633	0.7929	0.8824	0.8503	0.9892	0.0954
			0.9572	0.9075	0.8618	0.9201	0.902	0.8501	0.8341	0.8183	0.8766	0.791	0.9658	0.0984
		avg	0.8922	0.894633	0.840133	0.859267	0.888033	0.8191	0.8368	0.777767	0.850633	0.775167	0.9388	0.0957333
		blank	0.4291	0.358	0.2715	0.3006	0.2506	0.2177	0.1963	0.1774	0.1799	0.1502	0.0995	0.0986
		avg- blank	0.4631	0.536633	0.568633	0.558667	0.637433	0.6014	0.6405	0.600367	0.670733	0.624967	0.8393	0
		std	0.0768378	0.0336014	0.0311784	0.0547091	0.0528527	0.0499316	0.0252585	0.0498535	0.0500825	0.0841744	0.0680438	0.00251661
hap1-/- 1	hap1-/- 1		1.1592	1.0363	1.074	1.042	0.9445	0.9914	0.9879	0.893	0.9338	0.8294	0.8284	0.0966
KC1408-1 Zcf2-/-			1.331	1.2723	1.0783	1.128	1.1075	1.0669	1.0805	0.9643	1.0311	0.9418	0.7958	0.1003
			1.3523	1.2912	1.2192	1.1969	1.1705	1.1645	1.1044	1.086	1.1029	1.0617	1.0356	0.0987
		avg	1.28083	1.19993	1.12383	1.1223	1.07417	1.07427	1.0576	0.9811	1.0226	0.9443	0.8866	0.0985333
		blank	0.4291	0.358	0.2715	0.3006	0.2506	0.2177	0.1963	0.1774	0.1799	0.1502	0.0995	0.0986
		avg- blank	0.851733	0.841933	0.852333	0.8217	0.823567	0.856567	0.8613	0.8037	0.8427	0.7941	0.7871	0
		std	0.105875	0.142025	0.0826179	0.0776071	0.116629	0.0867848	0.0615335	0.0975906	0.0848699	0.11617	0.130063	0.00185562
KC1407-1 zcf2-/- <ZCF20>	hap1-/- 1 <HAP1>		0.7724	0.7721	0.8141	0.7797	0.756	0.7667	0.6982	0.7005	0.7656	0.7185	0.9473	0.1016
			0.8071	0.8053	0.8322	0.8528	0.8234	0.8088	0.7871	0.7902	0.7813	0.742	0.9622	0.1004
			0.8554	0.6957	0.7821	0.9872	0.7188	0.9388	0.7263	0.6835	0.7781	0.8715	1.0399	0.0949
		avg	0.811633	0.7577	0.809467	0.873233	0.766067	0.8381	0.7372	0.724733	0.775	0.777333	0.983133	0.0989667
		blank	0.4291	0.358	0.2715	0.3006	0.2506	0.2177	0.1963	0.1774	0.1799	0.1502	0.0995	0.0986
		avg- blank	0.382533	0.3997	0.537967	0.572633	0.515467	0.6204	0.5409	0.547333	0.5951	0.627133	0.883633	0
		std	0.0416853	0.0562011	0.0253693	0.105248	0.0530216	0.0897132	0.0454413	0.0573294	0.00829638	0.0823929	0.0497226	0.00357258
KC1408-2 Zcf20-/-	hap1-/- 2		1.2584	1.1133	1.1115	1.1127	1.0432	1.0962	1.0673	1.0223	1.0329	0.9323	0.8991	0.0953
			1.3457	1.2893	1.2354	1.1113	1.1908	1.2018	1.1549	1.0646	1.1139	1.0533	1.0229	0.096
			1.3338	1.194	1.1218	1.1187	1.0787	1.0962	1.0818	1.0279	1.0542	1.0072	0.9436	0.0992
		avg	1.31263	1.19887	1.15623	1.11423	1.10423	1.1314	1.10133	1.03827	1.067	0.9976	0.9552	0.0968333
		blank	0.4291	0.358	0.2715	0.3006	0.2506	0.2177	0.1963	0.1774	0.1799	0.1502	0.0995	0.0986
		avg- blank	0.883533	0.840867	0.884733	0.813633	0.853633	0.9137	0.905033	0.860867	0.8871	0.8474	0.8557	0
		std	0.0473428	0.0881009	0.0687535	0.00393109	0.0770415	0.0609682	0.0469532	0.0229766	0.0419896	0.0610686	0.0627099	0.00207927
KC1407-2 zcf2-/- <ZCF20>	hap1-/- 2 <HAP1>		0.901	0.839	0.8472	0.8053	0.7888	0.796	0.7454	0.8519	0.8317	0.8316	0.9897	0.0984
			0.8816	0.861	0.8647	0.8325	0.8115	0.8372	0.8008	0.8717	0.8261	0.8981	1.0272	0.1656
			0.9932	0.9129	0.8695	0.8037	0.8234	0.8173	0.8011	0.8253	0.8688	0.8035	1.0819	0.0982
		avg	0.925267	0.870967	0.860467	0.813833	0.8079	0.816833	0.782433	0.849633	0.8422	0.8444	1.03293	0.120733
		blank	0.4291	0.358	0.2715	0.3006	0.2506	0.2177	0.1963	0.1774	0.1799	0.1502	0.0995	0.0986
		avg- blank	0.496167	0.512967	0.588967	0.513233	0.5573	0.599133	0.586133	0.672233	0.6623	0.6942	0.933433	0
		std	0.0596263	0.0379447	0.0117373	0.0161856	0.0175787	0.020604	0.0320722	0.0232829	0.0232058	0.0485816	0.0463666	0.0388558

## Sheet: Fig 2B
	Hb		5	2.5	1.25	0.625	0.3125	0.15625	0.078125	0.0390625	0.0195312	0.00976562	0	Blank
WT KC1266	HAP1+/+		0.5752	0.6376	0.6301	0.4695	0.574	0.6598	0.5735	0.3412	0.1204	0.1221	0.103	0.0576
			0.5473	0.5909	0.5494	0.586	0.5817	0.6133		0.2927	0.1363	0.1308	0.1161	0.0599
			0.5817	0.5547	0.6715	0.6873	0.6503	0.6044	0.5781	0.349	0.2214	0.1471	0.1186	0.0611
		avg	0.568067	0.5944	0.617	0.580933	0.602	0.625833	0.5758	0.327633	0.159367	0.133333	0.112567	0.0595333
		avg- blank	0.508533	0.534867	0.557467	0.5214	0.542467	0.5663	0.516267	0.2681	0.0998333	0.0738	0.0530333	0
		std	0.0182758	0.0415607	0.0620952	0.108988	0.0420058	0.0297507	0.00325273	0.0305035	0.0543075	0.0126911	0.00837874	0.00177858
KC1408-1 Zcf2-/-	hap1 -/- (1)		0.4737		0.4983	0.4359	0.2749	0.2762	0.1535	0.158	0.1689	0.1431	0.1424	0.0605
			0.6299	0.6283	0.5475	0.5303	0.4478	0.3571	0.2012	0.1842	0.1385	0.1396	0.1359	0.0609
			0.6682	0.6048	0.5622	0.4557	0.4492	0.3194	0.2449	0.1698	0.1573	0.1347	0.1232	0.0569
		avg	0.5906	0.61655	0.536	0.473967	0.390633	0.317567	0.199867	0.170667	0.1549	0.139133	0.133833	0.0594333
		avg- blank	0.531167	0.557117	0.476567	0.414533	0.3312	0.258133	0.140433	0.111233	0.0954667	0.0797	0.0744	0
		std	0.103034	0.016617	0.0334663	0.0497805	0.10023	0.0404812	0.0457146	0.0131215	0.0153414	0.0042194	0.00976541	0.00220303
KC1408-2 Zcf20-/-	hap1-/- (2)		0.4872	0.3768	0.5398	0.5457	0.3945	0.3016	0.2369	0.1795	0.1475	0.1552	0.1548	0.0607
			0.5477	0.6248	0.5464	0.5713	0.4348	0.331	0.2326	0.1927	0.1874	0.161	0.1574	0.0613
			0.507	0.6173	0.5261	0.5515	0.4015	0.3535	0.1854	0.1927	0.1681	0.1651	0.1192	0.0559
		avg	0.513967	0.539633	0.537433	0.556167	0.410267	0.3287	0.2183	0.1883	0.167667	0.160433	0.1438	0.0593
		avg- blank	0.454667	0.480333	0.478133	0.496867	0.350967	0.2694	0.159	0.129	0.108367	0.101133	0.0845	0
		std	0.0308458	0.141068	0.0103549	0.0134229	0.0215328	0.0260263	0.0285732	0.00762102	0.0199535	0.00497426	0.0213439	0.00295973

## Sheet: Fig 2C
YPD+BPS	30 degrees	Hm	20	10	5	2.5	1.25	0.625	0.3125	0.15625	0.078125	0.0390625	0	Blank
KC274	HAP1+/+		0.865	0.9109			0.9829	0.8439	0.5657	0.3346	0.241	0.1462	0.0842	0.0828
			0.9675	1.0629	0.9775	1.0202	1.0748		0.7106	0.364	0.2056	0.1829	0.0879	0.0852
			0.95	1.0645	1.1022	1.0519	1.1084	0.8293	0.6709	0.3715	0.2901	0.156	0.0903	0.089
		avg	0.9275	1.01277	1.03985	1.03605	1.05537	0.8366	0.649067	0.3567	0.245567	0.1617	0.0874667	0.0856667
		avg- blank	0.841833	0.9271	0.954183	0.950383	0.9697	0.750933	0.5634	0.271033	0.1599	0.0760333	0.0018	0
		std	0.0548293	0.0882227	0.0881762	0.0224153	0.0649677	0.0103238	0.0748767	0.0195031	0.0424347	0.0190024	0.003073	0.00312623
KC1378(1)	hap1-/- (1)		0.7857	0.8369	0.9032	1.0228	0.857	0.3994	0.1826	0.1386	0.1146	0.1056	0.0873	0.0844
			0.9708	0.871	1.0224	0.9597	0.971	0.474	0.2354	0.1619	0.1096	0.1079	0.0893	0.0884
			0.8032	0.876	0.9175	0.8606		0.3142	0.19	0.1694	0.1213	0.1026	0.0891	0.0841
		avg	0.853233	0.8613	0.9477	0.9477	0.914	0.395867	0.202667	0.156633	0.115167	0.105367	0.0885667	0.0856333
		avg- blank	0.7676	0.775667	0.862067	0.862067	0.828367	0.310233	0.117033	0.071	0.0295333	0.0197333	0.00293334	0
		std	0.102191	0.0212784	0.065086	0.0817631	0.0806102	0.0799586	0.0285883	0.0160612	0.00587055	0.00265769	0.00110151	0.00240069
KC1378(2)	hap1 -/- (2)		0.8297	0.784	0.9567	0.9745	0.7986	0.5235	0.2136	0.108	0.1064	0.0996	0.0874	0.0872
			0.957	0.7722	1.0342	0.8954	0.7893	0.4293	0.2107	0.159	0.1075	0.0959	0.0894	0.0892
			0.8529	0.774	0.9442	0.9836	0.7633	0.4441	0.1655	0.1479	0.1078	0.1024	0.0896	0.0854
		avg	0.879867	0.776733	0.978367	0.951167	0.783733	0.465633	0.1966	0.1383	0.107233	0.0993	0.0888	0.0872667
		avg- blank	0.7926	0.689467	0.8911	0.8639	0.696467	0.378367	0.109333	0.0510333	0.0199667	0.0120333	0.00153333	0
		std	0.0677991	0.00635714	0.0487553	0.0485092	0.0182965	0.0506574	0.0269724	0.0268211	0.000737113	0.00326037	0.00121655	0.00190088

## Sheet: Fig 3
HMX1
	ZCF20	zcf20-/- (1)	zcf20-/- (2)
0'	1	0.0899369	0.140723
1 h	1.25449	0.0971665	0.0640545
2 h	3.46561	0.127465	0.0960381
FRP2
	ZCF20	zcf20-/- (1)	zcf20-/- (2)
0'	1	0.434229	0.877354
1 h	2.74352	1.09882	0.982557
2 h	3.95346	1.31208	1.11648
ZCF20
	ZCF20	zcf20-/- (1)	zcf20-/- (2)
0'	1	0.610616	0.104488
1 h	2.12679	0.00793373	0.075589
2 h	7.44564	0.0300637	0.0179108

## Sheet: Fig 4A
raw	Hm	WT	WT	WT	M7A	M7A	M7A	DM	DM	DM	V			raw	Hm	WT	WT	WT	M7A	M7A	M7A	DM	DM	DM	V
kc274	0uMHm	599	695	669	1379	1096	1642	1454	1442	1566	128			kc274	0uMHm	91	93	93	73	61	90	70	67	78	5
		612	705	685	1363	1149	1650	1425	1470	1606	131					82	97	92	68	59	87	67	71	78	4
KC1378-1+YPD		586	659	667	1842	1502	1685	1942	1846	1911	130			KC1378-1+YPD		110	122	126	120	98	112	93	90	90	5
		572	687	652	1901	1581	1706	1908	1832	1961	130					105	123	118	118	105	111	87	90	92	4
KC1378-2+YPD		640	590	687	1842	1575	1420	2005	1946	1718	154			KC1378-2+YPD		115	105	121	110	94	91	95	92	81	3
		613	576	680	1798	1546	1399	1941	1904	1700	145					112	99	121	107	92	82	93	90	79	3
kc274	2.5uMHm	748	768	755	1493	1629	1497	1758	1599	1617	138			kc274	2.5uMHm	113	109	102	79	89	82	81	71	77	4
		759	784	787	1488	1813	1517	1797	1661	1672	142					109	111	112	84	96	83	81	79	77	4
KC1378-1+YPD		532	454	504	1474	1461	1373	1839	1791	1720	154			KC1378-1+YPD		117	101	108	100	99	97	88	83	81	5
		530	477	531	1489	1481	1390	1796	1756	1721	151					112	99	112	99	102	95	85	86	79	5
KC1378-2+YPD		561	470	489	1422	1378	1276	1563	1717	1470	145			KC1378-2+YPD		119	102	102	91	87	85	72	79	73	4
		568	477	508	1397	1404	1364	1535	1753	1528	150					116	102	106	86	87	85	75	87	74	3
kc274	10uMHm	226	213	248	820	725	700	1221	1146	1174	141			kc274	10uMHm	90	85	99	66	62	61	59	56	57	3
		221	201	257	818	726	713	1157	1173	1150	139					90	79	97	68	62	58	56	60	55	3
KC1378-1+YPD		212	226	230	508	565	468	1491	1329	1325	143			KC1378-1+YPD		97	101	103	83	88	78	83	72	69	4
		221	240	246	515	559	483	1462	1333	1324	142					89	101	105	82	86	77	78	71	71	5
KC1378-2+YPD		200	202	198	547	520	478	1478	1537	1375	136			KC1378-2+YPD		86	83	82	74	73	70	73	80	68	4
		210	232	210	554	515	494	1417	1560	1413	133					93	90	84	74	70	72	75	76	74	5
kc274	50uMHm	208	243	228	285	329	355	1265	1333	1444	147			kc274	50uMHm	90	98	91	63	70	68	63	69	75	5
		209	244	234	291	339	360	1233	1361	1445	152					90	97	95	63	68	68	64	67	77	5
KC1378-1+YPD		250	231	245	297	295	258	1494	1623	1589	144			KC1378-1+YPD		119	96	108	92	86	77	86	95	92	6
		250	227	246	298	295	270	1475	1616	1602	149					113	98	112	89	82	81	83	93	90	6
KC1378-2+YPD		241	225	232	264	299	317	1145	1251	1221	128			KC1378-2+YPD		109	101	108	76	90	92	65	74	71	4
		238	224	236	255	291	306	1135	1238	1243	129					105	104	110	75	86	85	68	72	72	5
w/o background														w/o background
kc274	0uMHm	471	567	541	1251	968	1514	1326	1314	1438	0			kc274	0uMHm	86	88	88	68	56	85	65	62	73	0
		481	574	554	1232	1018	1519	1294	1339	1475	0					78	93	88	64	55	83	63	67	74	0
KC1378-1+YPD		456	529	537	1712	1372	1555	1812	1716	1781	0			KC1378-1+YPD		105	117	121	115	93	107	88	85	85	0
		442	557	522	1771	1451	1576	1778	1702	1831	0					101	119	114	114	101	107	83	86	88	0
KC1378-2+YPD		486	436	533	1688	1421	1266	1851	1792	1564	0			KC1378-2+YPD		112	102	118	107	91	88	92	89	78	0
		468	431	535	1653	1401	1254	1796	1759	1555	0					109	96	118	104	89	79	90	87	76	0
kc274	2.5uMHm	610	630	617	1355	1491	1359	1620	1461	1479	0			kc274	2.5uMHm	109	105	98	75	85	78	77	67	73	0
		617	642	645	1346	1671	1375	1655	1519	1530	0					105	107	108	80	92	79	77	75	73	0
KC1378-1+YPD		378	300	350	1320	1307	1219	1685	1637	1566	0			KC1378-1+YPD		112	96	103	95	94	92	83	78	76	0
		379	326	380	1338	1330	1239	1645	1605	1570	0					107	94	107	94	97	90	80	81	74	0
KC1378-2+YPD		416	325	344	1277	1233	1131	1418	1572	1325	0			KC1378-2+YPD		115	98	98	87	83	81	68	75	69	0
		418	327	358	1247	1254	1214	1385	1603	1378	0					113	99	103	83	84	82	72	84	71	0
kc274	10uMHm	85	72	107	679	584	559	1080	1005	1033	0			kc274	10uMHm	87	82	96	63	59	58	56	53	54	0
		82	62	118	679	587	574	1018	1034	1011	0					87	76	94	65	59	55	53	57	52	0
KC1378-1+YPD		69	83	87	365	422	325	1348	1186	1182	0			KC1378-1+YPD		93	97	99	79	84	74	79	68	65	0
		79	98	104	373	417	341	1320	1191	1182	0					84	96	100	77	81	72	73	66	66	0
KC1378-2+YPD		64	66	62	411	384	342	1342	1401	1239	0			KC1378-2+YPD		82	79	78	70	69	66	69	76	64	0
		77	99	77	421	382	361	1284	1427	1280	0					88	85	79	69	65	67	70	71	69	0
kc274	50uMHm	61	96	81	138	182	208	1118	1186	1297	0			kc274	50uMHm	85	93	86	58	65	63	58	64	70	0
		57	92	82	139	187	208	1081	1209	1293	0					85	92	90	58	63	63	59	62	72	0
KC1378-1+YPD		106	87	101	153	151	114	1350	1479	1445	0			KC1378-1+YPD		113	90	102	86	80	71	80	89	86	0
		101	78	97	149	146	121	1326	1467	1453	0					107	92	106	83	76	75	77	87	84	0
KC1378-2+YPD		113	97	104	136	171	189	1017	1123	1093	0			KC1378-2+YPD		105	97	104	72	86	88	61	70	67	0
		109	95	107	126	162	177	1006	1109	1114	0					100	99	105	70	81	80	63	67	67	0
		YPD		Hm	WT	WT	WT	M7A	M7A	M7A	DM	DM	DM
			kc274	0uMHm	5.47674	6.44318	6.14773	18.3971	17.2857	17.8118	20.4	21.1935	19.6986
					6.16667	6.17204	6.29545	19.25	18.5091	18.3012	20.5397	19.9851	19.9324
			KC1378-1+YPD		4.34286	4.52137	4.43802	14.887	14.7527	14.5327	20.5909	20.1882	20.9529
					4.37624	4.68067	4.57895	15.5351	14.3663	14.729	21.4217	19.7907	20.8068
			KC1378-2+YPD		4.33929	4.27451	4.51695	15.7757	15.6154	14.3864	20.1196	20.1348	20.0513
					4.29358	4.48958	4.5339	15.8942	15.7416	15.8734	19.9556	20.2184	20.4605
			kc274	2.5uMHm	5.59633	6	6.29592	18.0667	17.5412	17.4231	21.039	21.806	20.2603
					5.87619	6	5.97222	16.825	18.163	17.4051	21.4935	20.2533	20.9589
			KC1378-1+YPD		3.375	3.125	3.39806	13.8947	13.9043	13.25	20.3012	20.9872	20.6053
					3.54206	3.46809	3.5514	14.234	13.7113	13.7667	20.5625	19.8148	21.2162
			KC1378-2+YPD		3.61739	3.31633	3.5102	14.6782	14.8554	13.963	20.8529	20.96	19.2029
					3.69912	3.30303	3.47573	15.0241	14.9286	14.8049	19.2361	19.0833	19.4085
			kc274	10uMHm	0.977011	0.878049	1.11458	10.7778	9.89831	9.63793	19.2857	18.9623	19.1296
					0.942529	0.815789	1.25532	10.4462	9.94915	10.4364	19.2075	18.1404	19.4423
			KC1378-1+YPD		0.741935	0.85567	0.878788	4.62025	5.02381	4.39189	17.0633	17.4412	18.1846
					0.940476	1.02083	1.04	4.84416	5.14815	4.73611	18.0822	18.0455	17.9091
			KC1378-2+YPD		0.780488	0.835443	0.794872	5.87143	5.56522	5.18182	19.4493	18.4342	19.3594
					0.875	1.16471	0.974684	6.10145	5.87692	5.38806	18.3429	20.0986	18.5507
			kc274	50uMHm	0.717647	1.03226	0.94186	2.37931	2.8	3.30159	19.2759	18.5312	18.5286
					0.670588	1	0.911111	2.39655	2.96825	3.30159	18.322	19.5	17.9583
			KC1378-1+YPD		0.938053	0.966667	0.990196	1.77907	1.8875	1.60563	16.875	16.618	16.8023
					0.943925	0.847826	0.915094	1.79518	1.92105	1.61333	17.2208	16.8621	17.2976
			KC1378-2+YPD		1.07619	1	1	1.88889	1.98837	2.14773	16.6721	16.0429	16.3134
					1.09	0.959596	1.01905	1.8	2	2.2125	15.9683	16.5522	16.6269
	technical average		kc274	0uMHm		6.30761	6.22159	18.8235	17.8974	18.0565	20.4698	20.5893	19.8155
			KC1378-1+YPD		4.35955	4.60102	4.50848	15.211	14.5595	14.6308	21.0063	19.9895	20.8799
			KC1378-2+YPD		4.31643	4.38205	4.52542	15.835	15.6785	15.1299	20.0376	20.1766	20.2559
			kc274	2.5uMHm	5.73626	6	6.13407	17.4458	17.8521	17.4141	21.2662	21.0297	20.6096
			KC1378-1+YPD		3.45853	3.29654	3.47473	14.0644	13.8078	13.5083	20.4319	20.401	20.9107
			KC1378-2+YPD		3.65825	3.30968	3.49297	14.8511	14.892	14.3839	20.0445	20.0217	19.3057
			kc274	10uMHm	0.95977	0.846919	1.18495	10.612	9.92373	10.0371	19.2466	18.5513	19.286
			KC1378-1+YPD		0.841206	0.938252	0.959394	4.7322	5.08598	4.564	17.5727	17.7433	18.0469
			KC1378-2+YPD		0.827744	1.00007	0.884778	5.98644	5.72107	5.28494	18.8961	19.2664	18.955
			kc274	50uMHm		1.01613	0.926486	2.38793	2.88413	3.30159	18.7989	19.0156	18.2435
			KC1378-1+YPD		0.940989	0.907246	0.952645	1.78713	1.90428	1.60948	17.0479	16.74	17.05
			KC1378-2+YPD		1.0831	0.979798	1.00952	1.84444	1.99419	2.18011	16.3202	16.2975	16.4701
					WT	M7A	DM
	biological average		kc274+YPD+fz	0uMHm	6.2646	18.2591	20.2916					KC274 = SN148
			KC1378-1+YPD+fz		4.48968	14.8005	20.6252					KC1378 = KC1406 = KC274 zcf20-/-
			KC1378-2+YPD+fz		4.40797	15.5478	20.1567
			kc274+YPD+fz	2.5uMHm	5.95678	17.5707	20.9685
			KC1378-1+YPD+fz		3.40993	13.7935	20.5812
			KC1378-2+YPD+fz		3.48697	14.709	19.7906
			kc274+YPD+fz	10uMHm	0.997213	10.1909	19.028
			KC1378-1+YPD+fz		0.91295	4.79406	17.7876
			KC1378-2+YPD+fz		0.904199	5.66415	19.0392
			kc274+YPD+fz	50uMHm	0.971307	2.85788	18.686
			KC1378-1+YPD+fz		0.933627	1.76696	16.946
			KC1378-2+YPD+fz		1.02414	2.00625	16.3626
					WT	M7A	DM
	standard deviation		kc274+YPD+fz	0uMHm	0.0608264	0.495206	0.416559
			KC1378-1+YPD+fz		0.121829	0.357343	0.554191
			KC1378-2+YPD+fz		0.10688	0.370263	0.110526
			kc274+YPD+fz	2.5uMHm	0.202397	0.24425	0.332567
			KC1378-1+YPD+fz		0.0985331	0.278304	0.28581
			KC1378-2+YPD+fz		0.174365	0.282281	0.420133
			kc274+YPD+fz	10uMHm	0.172099	0.368996	0.413269
			KC1378-1+YPD+fz		0.0630256	0.26643	0.240143
			KC1378-2+YPD+fz		0.0877914	0.354197	0.198983
			kc274+YPD+fz	50uMHm	0.0633873	0.457393	0.398283
			KC1378-1+YPD+fz		0.0235779	0.148427	0.178351
			KC1378-2+YPD+fz		0.0531769	0.168159	0.0938003

## Sheet: Fig 4B
KC1251+his	Hm	WT	WT	WT	WT	M7A	M7A	M7A	M7A	DM	DM	DM	V				Hm	WT	WT	WT	WT	M7A	M7A	M7A	M7A	DM	DM	DM	V
raw	0uMHm	344	413	341	363	957	1159	1065	1272	1563	1660	1365	101			raw	0uMHm	78	101	82	85	68	87	86	94	84	85	72	1
YPD		320	389	346	345	899	1134	1056	1194	1433	1631	1455	104					80	94	90	84	69	82	80	89	79	80	75	2
	5uMHm	166	167	164	182	210	212	222	254	1189	1191	1183	94				5uMHm	93	98	92	98	69	75	75	88	77	76	75	3
		162	165	162	180	208	219	218	249	1135	1199	1205	101					92	96	94	99	73	82	76	90	74	73	77	4
	10uMHm	212	216	215	234	264	265	288	252	1387	1447	1285	133				10uMHm	94	96	94	99	76	81	91	77	78	80	67	3
		209	205	218	233	252	249	269	245	1396	1495	1156	140					93	90	87	92	75	78	88	75	83	78	60	3
	30uMHm	209	218	226	213	234	287	261	277	1532	1290	1183	131				30uMHm	102	111	109	100	79	105	88	97	98	83	76	4
		213	213	231	211	243	266	285	272	1502	1259	1153	134					105	102	107	93	83	95	93	91	95	81	75	3
	50uMHm	182	208	214	220	260	290	241	255	1319	1138	1108	121				50uMHm	83	96	98	101	85	96	86	93	88	76	73	3
		176	204	201	214	250	273	240	263	1303	1112	1097	125					85	98	97	91	81	95	84	94	86	71	68	5
KC1426	0uMHm	401	300	428	284	1011	1047	1061	963	1470	1517	1306	138				0uMHm	89	90	90	74	84	89	81	83	74	79	67	5
		397	294	419	279	990	1023	1014	925	1451	1466	1281	129					88	85	93	77	86	86	76	77	72	74	67	4
	5uMHm	268	226	297	300	934	940	926	963	1472	1566	1448	125				5uMHm	102	85	98	104	86	87	88	92	77	82	71	3
		275	230	285	286	928	917	910	950	1578	1499	1434	122					99	86	95	95	83	88	83	93	82	81	75	3
	10uMHm	246	236	255	273	652	553	765	772	1943	1893	1576	198				10uMHm	97	94	104	100	93	84	86	92	93	90	83	3
		247	225	243	268	738	10	703	740	1866	1820	1556	196					98	93	94	97	86	84	84	87	89	84	75	3
	30uMHm	228	246	232	246	364	357	342	369	1718	1514	1566	138				30uMHm	100	96	103	104	90	83	91	89	88	79	81	4
		220	242	234	243	350	366	320	355	1700	1483	1545	134					102	96	99	100	88	86	80	91	92	79	81	5
	50uMHm	182	205	210	212	215	238	235	286	1201	1214	1130	119				50uMHm	82	101	98	97	75	78	75	82	73	71	68	4
		186	198	204	204	225	229	236	280	1193	1222	1148	121					83	102	92	95	80	78	75	84	73	71	73	5
																w/o background
w/o background	0uMHm	243	312	240	262	856	1058	964	1171	1462	1559	1264	0				0uMHm	77	100	81	84	67	86	85	93	83	84	71	0
		216	285	242	241	795	1030	952	1090	1329	1527	1351	0					78	92	88	82	67	80	78	87	77	78	73	0
	5uMHm	72	73	70	88	116	118	128	160	1095	1097	1089	0				5uMHm	90	95	89	95	66	72	72	85	74	73	72	0
		61	64	61	79	107	118	117	148	1034	1098	1104	0					88	92	90	95	69	78	72	86	70	69	73	0
	10uMHm	79	83	82	101	131	132	155	119	1254	1314	1152	0				10uMHm	91	93	91	96	73	78	88	74	75	77	64	0
		69	65	78	93	112	109	129	105	1256	1355	1016	0					90	87	84	89	72	75	85	72	80	75	57	0
	30uMHm	78	87	95	82	103	156	130	146	1401	1159	1052	0				30uMHm	98	107	105	96	75	101	84	93	94	79	72	0
		79	79	97	77	109	132	151	138	1368	1125	1019	0					102	99	104	90	80	92	90	88	92	78	72	0
	50uMHm	61	87	93	99	139	169	120	134	1198	1017	987	0				50uMHm	80	93	95	98	82	93	83	90	85	73	70	0
		51	79	76	89	125	148	115	138	1178	987	972	0					80	93	92	86	76	90	79	89	81	66	63	0
	0uMHm	263	162	290	146	873	909	923	825	1332	1379	1168	0				0uMHm	84	85	85	69	79	84	76	78	69	74	62	0
		268	165	290	150	861	894	885	796	1322	1337	1152	0					84	81	89	73	82	82	72	73	68	70	63	0
	5uMHm	143	101	172	175	809	815	801	838	1347	1441	1323	0				5uMHm	99	82	95	101	83	84	85	89	74	79	68	0
		153	108	163	164	806	795	788	828	1456	1377	1312	0					96	83	92	92	80	85	80	90	79	78	72	0
	10uMHm	48	38	57	75	454	355	567	574	1745	1695	1378	0				10uMHm	94	91	101	97	90	81	83	89	90	87	80	0
		51	29	47	72	542	-186	507	544	1670	1624	1360	0					95	90	91	94	83	81	81	84	86	81	72	0
	30uMHm	90	108	94	108	226	219	204	231	1580	1376	1428	0				30uMHm	96	92	99	100	86	79	87	85	84	75	77	0
		86	108	100	109	216	232	186	221	1566	1349	1411	0					97	91	94	95	83	81	75	86	87	74	76	0
	50uMHm	63	86	91	93	96	119	116	167	1082	1095	1011	0				50uMHm	78	97	94	93	71	74	71	78	69	67	64	0
		65	77	83	83	104	108	115	159	1072	1101	1027	0					78	97	87	90	75	73	70	79	68	66	68	0
				YPD		Hm	WT	WT	WT	WT	M7A	M7A	M7A	M7A	DM	DM	DM
				KC1251+his		0uMHm	3.15584	3.12	2.96296	3.11905	12.7761	12.3023	11.3412	12.5914	17.6145	18.5595	17.8028
							2.76923	3.09783	2.75	2.93902	11.8657	12.875	12.2051	12.5287	17.2597	19.5769	18.5068
						5uMHm	0.8	0.768421	0.786517	0.926316	1.75758	1.63889	1.77778	1.88235	14.7973	15.0274	15.125
							0.693182	0.695652	0.677778	0.831579	1.55072	1.51282	1.625	1.72093	14.7714	15.913	15.1233
						10uMHm	0.868132	0.892473	0.901099	1.05208	1.79452	1.69231	1.76136	1.60811	16.72	17.0649	18
							0.766667	0.747126	0.928571	1.04494	1.55556	1.45333	1.51765	1.45833	15.7	18.0667	17.8246
						30uMHm	0.795918	0.813084	0.904762	0.854167	1.37333	1.54455	1.54762	1.56989	14.9043	14.6709	14.6111
							0.77451	0.79798	0.932692	0.855556	1.3625	1.43478	1.67778	1.56818	14.8696	14.4231	14.1528
						50uMHm	0.7625	0.935484	0.978947	1.0102	1.69512	1.8172	1.44578	1.48889	14.0941	13.9315	14.1
							0.6375	0.849462	0.826087	1.03488	1.64474	1.64444	1.4557	1.55056	14.5432	14.9545	15.4286
				KC1426		0uMHm	3.13095	1.90588	3.41176	2.11594	11.0506	10.8214	12.1447	10.5769	19.3043	18.6351	18.8387
							3.19048	2.03704	3.25843	2.05479	10.5	10.9024	12.2917	10.9041	19.4412	19.1	18.2857
						5uMHm	1.44444	1.23171	1.81053	1.73267	9.74699	9.70238	9.42353	9.41573	18.2027	18.2405	19.4559
							1.59375	1.3012	1.77174	1.78261	10.075	9.35294	9.85	9.2	18.4304	17.6538	18.2222
						10uMHm	0.510638	0.417582	0.564356	0.773196	5.04444	4.38272	6.83133	6.44944	19.3889	19.4828	17.225
							0.536842	0.322222	0.516484	0.765957	6.53012	-2.2963	6.25926	6.47619	19.4186	20.0494	18.8889
						30uMHm	0.9375	1.17391	0.949495	1.08	2.62791	2.77215	2.34483	2.71765	18.8095	18.3467	18.5455
							0.886598	1.18681	1.06383	1.14737	2.60241	2.8642	2.48	2.56977	18	18.2297	18.5658
						50uMHm	0.807692	0.886598	0.968085	1	1.35211	1.60811	1.6338	2.14103	15.6812	16.3433	15.7969
							0.833333	0.793814	0.954023	0.922222	1.38667	1.47945	1.64286	2.01266	15.7647	16.6818	15.1029
			technical average		KC1251+his	0uMHm	2.96254	3.10891	2.85648	3.02904	12.3209	12.5887	11.7732	12.5601	17.4371	19.0682	18.1548
						5uMHm	0.746591	0.732037	0.732147	0.878947	1.65415	1.57585	1.70139	1.80164	14.7844	15.4702	15.1241
						10uMHm	0.817399	0.8198	0.914835	1.04851	1.67504	1.57282	1.63951	1.53322	16.21	17.5658	17.9123
						30uMHm	0.785214	0.805532	0.918727	0.854861	1.36792	1.48967	1.6127	1.56904	14.8869	14.547	14.3819
						50uMHm	0.7	0.892473	0.902517	1.02254	1.66993	1.73082	1.45074	1.51973	14.3187	14.443	14.7643
					KC1426	0uMHm	3.16071		3.3351		10.7753	10.8619	12.2182	10.7405	19.3728	18.8676	18.5622
						5uMHm	1.5191	1.26646	1.79113	1.75764	9.91099	9.52766	9.63676	9.30787	18.3165	17.9472	18.8391
						10uMHm	0.52374	0.369902	0.54042	0.769577	5.78728		6.54529	6.46281	19.4037	19.7661	18.0569
						30uMHm	0.912049	1.18036	1.00666	1.11368	2.61516	2.81817	2.41241	2.64371	18.4048	18.2882	18.5556
						50uMHm	0.820513	0.840206	0.961054	0.961111	1.36939	1.54378	1.63833	2.07684	15.7229	16.5126	15.4499
						Hm	WT	M7A	DM
			biological average	KC1251+his	hmx1-/- ZCF20	0 uM	2.98924	12.3107	18.2201
						5 uM	0.772431	1.68326	15.1262
						10 uM	0.900137	1.60515	17.2294
						30 uM	0.841084	1.50983	14.6053
						50 uM	0.879384	1.5928	14.5087
				KC1426	hmx1-/- zcf20-/-	0 uM	3.24791	11.149	18.9342
						5 uM	1.58358	9.59582	18.3676
						10 uM	0.55091	6.26513	19.0756
						30 uM	1.05319	2.62236	18.4162
						50 uM	0.895721	1.65709	15.8951
							WT	M7A	DM
			standard deviation		KC1251+his	0uMHm	0.106838	0.377937	0.817516
						5uMHm	0.0713394	0.094386	0.342934
						10uMHm	0.108829	0.0639887	0.89963
						30uMHm	0.0594521	0.107445	0.257481
						50uMHm	0.133391	0.12977	0.229947
					KC1426	0uMHm	0.123306	0.714632	0.40936
						5uMHm	0.243653	0.250715	0.448124
						10uMHm	0.164749	0.415878	0.90058
						30uMHm	0.118206	0.166261	0.134078
						50uMHm	0.0759	0.301194	0.551853
			biological average				0 uM	5 uM	10 uM	30 uM	50 uM
					HS1	hmx1-/- HAP1	2.98924	0.772431	0.900137	0.841084	0.879384
						hmx1-/- hap1-/-	3.24791	1.58358	0.55091	1.05319	0.895721
					M7A	hmx1-/- HAP1	12.3107	1.68326	1.60515	1.50983	1.5928
						hmx1-/- hap1-/-	11.149	9.59582	6.26513	2.62236	1.65709
					DM	hmx1-/- HAP1	18.2201	15.1262	17.2294	14.6053	14.5087
						hmx1-/- hap1-/-	18.9342	18.3676	19.0756	18.4162	15.8951
			standard deviation				0 uM	5 uM	10 uM	30 uM	50 uM
		pppp			HS1	hmx1-/- HAP1	0.106838	0.0713394	0.108829	0.0594521	0.133391
						hmx1-/- hap1-/-	0.123306	0.243653	0.164749	0.118206	0.0759
					M7A	hmx1-/- HAP1	0.377937	0.094386	0.0639887	0.107445	0.12977
						hmx1-/- hap1-/-	0.714632	0.250715	0.415878	0.166261	0.301194
					DM	hmx1-/- HAP1	0.817516	0.342934	0.89963	0.257481	0.229947
						hmx1-/- hap1-/-	0.40936	0.448124	0.90058	0.134078	0.551853

## Sheet: Fig 5C
Time (min)	Control 29.7	Control 3.8	Hemin 29.7	Hemin 3.8
0	100	100	100	100
30	102.415	123.887	88.451	86.6898
60	41.9396	71.4868	98.441	83.0389
90	20.14	20.8723	111.695	95.9581
Average
Time (min)	YPD	YPD + hemin
0	100	100
30	113.151	87.5704
60	56.7132	90.74
90	20.5061	103.827
SD
Time (min)	Control	Hemin
0	0	0
30	15.1831	1.24536
60	20.893	10.8909
90	0.517844	11.1276

## Sheet: Fig 7
Sample Name	CT ZCF20	CT ACTIN	CT FRP2	CT RBT5	CT PGA7	CT HMX1	CT FRP1		ACTIN	Sample Name	CT			∆CT			2^ -∆CT			Average	STDev
1407 2 hr	24.981	19.4602	28.7451	38.7792	28.1454	25.7136	27.8934			1407 2 hr	19.4602	19.9759	20.0369
1407 2 hr	25.0859	19.9759	28.6646	38.5506	30.5328	25.5292	28.0305			1407 4 hr	19.255	19.2816	19.226
1407 2 hr	24.9618	20.0369	28.9889	38.5593	29.9557	25.7292	28.1966			1407 6 hr	19.1579	19.2424	19.1276
1407 4 hr	23.9398	19.255	26.9808	32.6957	25.2721	24.2541	24.3271			1407 24 hr	23.019	22.9748	22.8668
1407 4 hr	24.0059	19.2816	27.1895	32.3172	25.5793	25.2671	24.1517			1407 F 2 hr	20.2184	20.2118	20.3267
1407 4 hr	23.9547	19.226	27.0049	32.422	25.3811	24.4178	24.4358			1407 F 4 hr	19.9187	20.15	20.0279
1407 6 hr	24.0438	19.1579	28.4917	27.3974	23.2205	24.3984	23.3422			1407 F 6 hr	19.5475	19.5148	19.7716
1407 6 hr	23.9929	19.2424	28.3246	27.3972	23.1552	25.1618	23.4331			1407 F 24 hr	20.1891	21.7173	20.0181
1407 6 hr	23.9463	19.1276	28.2962	27.265	23.478	24.6624	23.4754			1408 2 hr	20.376	20.3461	20.4648
1407 24 hr	23.6192	23.019	23.5282	31.4158	24.5136	22.0095	21.3703			1408 4 hr	19.9837	19.8253	19.9715
1407 24 hr	24.0192	22.9748	23.6605	31.5042	24.7347	23.5382	21.0742			1408 6 hr	19.8376	20.0406	19.9806
1407 24 hr	23.7896	22.8668	23.4306	30.6696	24.7182	22.2334	21.3256			1408 24 hr	21.7938	20.1725	21.7822
1407 F 2 hr	24.3819	20.2184	25.9288	28.0609	23.7427	25.293	23.0029			1408 F 2 hr	19.6574	19.5027	19.5128																													HAP1
1407 F 2 hr	24.534	20.2118	26.0764	27.9723	23.8299	25.6719	23.2767			1408 F 4 hr	19.6407	19.4723	19.4438																												Average		HAP1		hap1-/-
1407 F 2 hr	24.6116	20.3267	25.9799	28.0772	23.7188	25.2661	23.3477			1408 F 6 hr	19.4904	19.3571	19.3318																														YPD	YPD + Fz	YPD	YPD + Fz
1407 F 4 hr	24.9508	19.9187	26.3225	25.1398	21.9904	24.9081	21.8558			1408 F 24 hr	20.8766	20.7674	20.6934																													2 h	0.0278855	0.0523646	#VALUE!	#VALUE!
1407 F 4 hr	24.898	20.15	26.2684	25.1935	21.6607	25.4027	22.251		ZCF20	Sample Name	CT			∆CT			2^ -∆CT			Average	STDev																					4 h	0.0381429	0.0348245	#VALUE!	#VALUE!
1407 F 4 hr	24.7961	20.0279	26.396	25.2307	21.6806	25.1633	21.996			1407 2 hr	24.981	25.0859	24.9618	5.52077	5.11001	4.92492	0.0217813	0.0289557	0.0329194	0.0278855	0.00564567																					6 h	0.0354685	0.0439757	#VALUE!	#VALUE!
1407 F 6 hr	24.0743	19.5475	27.6976	22.7065	20.3477	22.9827	20.3972			1407 4 hr	23.9398	24.0059	23.9547	4.6848	4.72427	4.72867	0.0388809	0.0378316	0.0377162	0.0381429	0.000641726
1407 F 6 hr	24.2682	19.5148	27.9517	23.0356	20.292	23.4195	20.5012			1407 6 hr	24.0438	23.9929	23.9463	4.88598	4.75048	4.81868	0.03382	0.0371504	0.035435	0.0354685	0.00166546																				SD		HAP1		hap1-/-
1407 F 6 hr	24.0517	19.7716	27.4889	23.1007	20.1498	23.3448	20.6515			1407 24 hr	23.6192	24.0192	23.7896	0.600229	1.0444	0.922789	0.659649	0.484846	0.527488	0.557328	0.0911417																						YPD	YPD + Fz	YPD	YPD + Fz
1407 F 24 hr	20.2258	20.1891	21.9196	21.9676	17.9927	19.6924	17.6398			1407 F 2 hr	24.3819	24.534	24.6116	4.16349	4.32221	4.28491	0.055804	0.0499902	0.0512996	0.0523646	0.00304973																					2 h	0.00564567	0.00304973	#VALUE!	#VALUE!
1407 F 24 hr	20.2007	21.7173	21.8073	22.2075	18.1541	20.1569	17.5254			1407 F 4 hr	24.9508	24.898	24.7961	5.03211	4.748	4.76819	0.0305621	0.0372141	0.0366971	0.0348245	0.00370035																					4 h	0.000641726	0.00370035	#VALUE!	#VALUE!
1407 F 24 hr	20.1956	20.0181	21.8981	22.0885	18.0475	20.3577	17.6086			1407 F 6 hr	24.0743	24.2682	24.0517	4.52677	4.7534	4.28013	0.0433818	0.0370754	0.0514699	0.0439757	0.00721563																					6 h	0.00166546	0.00721563	#VALUE!	#VALUE!
1408 2 hr	Undetermined	20.376	28.8933	Undetermined	30.4932	24.8515	28.8314			1407 F 24 hr	20.2258	20.2007	20.1956	0.0367317	-1.51659	0.177553	0.974861	2.86114	0.884201	1.5734	1.11614
1408 2 hr	34.5774	20.3461	28.9725	Undetermined	31.9816	24.7768	28.1875			1408 2 hr	Undetermined	34.5774	Undetermined	#VALUE!	14.2313	#VALUE!	#VALUE!	5.1993e-05	#VALUE!	#VALUE!	#VALUE!
1408 2 hr	Undetermined	20.4648	28.9318	Undetermined	30.3576	25.2831	28.5712			1408 4 hr	Undetermined	Undetermined	Undetermined	#VALUE!	#VALUE!	#VALUE!	#VALUE!	#VALUE!	#VALUE!	#VALUE!	#VALUE!
1408 4 hr	Undetermined	19.9837	28.4357	35.3995	27.5975	24.8826	26.2826			1408 6 hr	Undetermined	34.6601	Undetermined	#VALUE!	14.6195	#VALUE!	#VALUE!	3.97275e-05	#VALUE!	#VALUE!	#VALUE!
1408 4 hr	Undetermined	19.8253	28.3037	35.3652	27.8628	24.8631	26.765			1408 24 hr	Undetermined	36.0227	36.0211	#VALUE!	15.8502	14.2389	#VALUE!	1.6928e-05	5.17214e-05	#VALUE!	#VALUE!
1408 4 hr	Undetermined	19.9715	28.4314	35.4536	28.1146	24.8524	26.8677			1408 F 2 hr	Undetermined	Undetermined	Undetermined	#VALUE!	#VALUE!	#VALUE!	#VALUE!	#VALUE!	#VALUE!	#VALUE!	#VALUE!
1408 6 hr	Undetermined	19.8376	29.2829	30.269	25.0953	24.4406	24.9327			1408 F 4 hr	Undetermined	35.2911	Undetermined	#VALUE!	15.8188	#VALUE!	#VALUE!	1.73007e-05	#VALUE!	#VALUE!	#VALUE!
1408 6 hr	34.6601	20.0406	29.3317	30.3433	24.9871	24.3698	24.6854			1408 F 6 hr	Undetermined	33.984	Undetermined	#VALUE!	14.6268	#VALUE!	#VALUE!	3.9526e-05	#VALUE!	#VALUE!	#VALUE!
1408 6 hr	Undetermined	19.9806	29.3677	30.3586	24.9604	24.243	24.8508			1408 F 24 hr	Undetermined	Undetermined	Undetermined	#VALUE!	#VALUE!	#VALUE!	#VALUE!	#VALUE!	#VALUE!	#VALUE!	#VALUE!
1408 24 hr	Undetermined	21.7938	26.441	28.4831	20.6265	21.8503	20.1841		FRP2	Sample Name	CT			∆CT			2^ -∆CT			Average	STDev																					FRP2
1408 24 hr	36.0227	20.1725	26.2775	28.3635	20.6137	21.9766	20.2043			1407 2 hr	28.7451	28.6646	28.9889	9.28491	8.68876	8.95195	0.00160311	0.00242338	0.00201927	0.00201526	0.000410148																				Average		HAP1		hap1-/-
1408 24 hr	36.0211	21.7822	26.2922	28.3936	20.7583	22.1009	19.9577			1407 4 hr	26.9808	27.1895	27.0049	7.72584	7.90792	7.77888	0.00472378	0.00416369	0.00455326	0.00448024	0.000287097																						YPD	YPD + Fz	YPD	YPD + Fz
1408 F 2 hr	Undetermined	19.6574	27.0596	30.4018	24.7726	23.195	23.107			1407 6 hr	28.4917	28.3246	28.2962	9.33381	9.08219	9.16855	0.00154968	0.00184496	0.00173777	0.00171081	0.000149476																					2 h	0.00201526	0.0187108	0.00269521	0.00551637
1408 F 2 hr	Undetermined	19.5027	27.1922	30.3891	24.4521	23.3141	22.9358			1407 24 hr	23.5282	23.6605	23.4306	0.509241	0.685698	0.563782	0.702592	0.621705	0.676526	0.666941	0.0412865																					4 h	0.00448024	0.0127699	0.0028332	0.00339343
1408 F 2 hr	Undetermined	19.5128	26.9442	30.2341	24.5791	23.8252	23.0816			1407 F 2 hr	25.9288	26.0764	25.9799	5.71037	5.86456	5.65321	0.0190988	0.0171629	0.0198707	0.0187108	0.00139497																					6 h	0.00171081	0.00371909	0.001508	0.00212515
1408 F 4 hr	Undetermined	19.6407	27.861	25.4662	21.8366	23.3304	22.0459			1407 F 4 hr	26.3225	26.2684	26.396	6.40386	6.11844	6.3681	0.0118099	0.0143935	0.0121063	0.0127699	0.00141386
1408 F 4 hr	35.2911	19.4723	27.7187	25.1529	21.705	22.9844	21.9234			1407 F 6 hr	27.6976	27.9517	27.4889	8.15016	8.43694	7.71737	0.00352013	0.00288556	0.00475159	0.00371909	0.000948793
1408 F 4 hr	Undetermined	19.4438	27.5882	25.4597	21.9981	23.152	21.9415			1407 F 24 hr	21.9196	21.8073	21.8981	1.73052	0.0899563	1.88005	0.301342	0.939551	0.271673	0.504189	0.377326
1408 F 6 hr	Undetermined	19.4904	28.1852	23.3714	20.5413	22.7257	20.5065			1408 2 hr	28.8933	28.9725	28.9318	8.51732	8.62642	8.46699	0.00272918	0.0025304	0.00282607	0.00269521	0.000150734
1408 F 6 hr	33.984	19.3571	28.3937	23.3427	20.6578	22.7949	20.608			1408 4 hr	28.4357	28.3037	28.4314	8.452	8.47836	8.45983	0.00285558	0.00280389	0.00284012	0.0028332	2.65328e-05
1408 F 6 hr	Undetermined	19.3318	28.2563	23.3877	20.5705	22.6372	20.5934			1408 6 hr	29.2829	29.3317	29.3677	9.44538	9.29115	9.38715	0.00143436	0.0015962	0.00149344	0.001508	8.18954e-05																				SD		HAP1		hap1-/-
1408 F 24 hr	Undetermined	20.8766	24.4178	25.7767	20.8034	21.8443	19.7264			1408 24 hr	26.441	26.2775	26.2922	4.64719	6.10501	4.50997	0.0399077	0.0145281	0.0438897	0.0327752	0.0159273																						YPD	YPD + Fz	YPD	YPD + Fz
1408 F 24 hr	Undetermined	20.7674	24.489	25.7739	20.9053	22.0752	19.7579			1408 F 2 hr	27.0596	27.1922	26.9442	7.4022	7.68958	7.43139	0.00591176	0.00484402	0.00579333	0.00551637	0.000585278																					2 h	0.000410148	0.00139497	0.000150734	0.000585278
1408 F 24 hr	Undetermined	20.6934	24.4054	25.7179	20.9562	22.2356	19.603			1408 F 4 hr	27.861	27.7187	27.5882	8.22026	8.24641	8.14441	0.00335316	0.00329294	0.00353418	0.00339343	0.000125558																					4 h	0.000287097	0.00141386	2.65328e-05	0.000125558
1407 2 hr NRT	Undetermined	Undetermined	Undetermined	39.2354	34.1026	33.7607	33.7978			1408 F 6 hr	28.1852	28.3937	28.2563	8.69478	9.03661	8.92455	0.00241329	0.00190419	0.00205798	0.00212515	0.000261115																					6 h	0.000149476	0.000948793	8.18954e-05	0.000261115
1407 F 2 hr NRT	Undetermined	39.6019	35.0326	Undetermined	Undetermined	33.7672	Undetermined			1408 F 24 hr	24.4178	24.489	24.4054	3.54115	3.72154	3.71192	0.0859029	0.0758062	0.0763132	0.0793408	0.00568863
1408 2 hr NRT	Undetermined	36.9638	Undetermined	Undetermined	33.0268	33.5982	34.0923
1408 F 2 hr NRT	Undetermined	39.1048	Undetermined	Undetermined	35.4721	33.6518	Undetermined		RBT5	Sample Name	CT			∆CT			2^ -∆CT			Average	STDev
1407 4 hr NRT	35.1303	36.3583	Undetermined	Undetermined	34.1575	32.8687	33.9639			1407 2 hr	38.7792	38.5506	38.5593	19.3189	18.5747	18.5224	1.52903e-06	2.5612e-06	2.65581e-06	2.24868e-06	6.25025e-07
1407 F 4 hr NRT	Undetermined	36.8612	Undetermined	Undetermined	33.7825	33.2436	37.3201			1407 4 hr	32.6957	32.3172	32.422	13.4407	13.0356	13.1959	8.99361e-05	0.000119097	0.000106569	0.000105201	1.46287e-05
1408 4 hr NRT	Undetermined	Undetermined	Undetermined	Undetermined	Undetermined	32.5606	34.7804			1407 6 hr	27.3974	27.3972	27.265	8.23958	8.15479	8.13742	0.00330857	0.00350883	0.00355134	0.00345625	0.000129647
1408 F 4 hr NRT	Undetermined	36.7977	Undetermined	Undetermined	Undetermined	32.0059	35.3429			1407 24 hr	31.4158	31.5042	30.6696	8.39682	8.52936	7.80272	0.00296692	0.00270649	0.00447865	0.00338402	0.00095688
1407 6 hr NRT	Undetermined	37.4534	Undetermined	Undetermined	37.5558	33.2966	34.8471			1407 F 2 hr	28.0609	27.9723	28.0772	7.84246	7.76048	7.75049	0.00435697	0.0046117	0.00464376	0.00453747	0.000157145																					RBT5
1407 F 6 hr NRT	Undetermined	37.7303	Undetermined	Undetermined	34.9827	33.8869	33.0705			1407 F 4 hr	25.1398	25.1935	25.2307	5.22109	5.04354	5.20282	0.02681	0.030321	0.0271515	0.0280942	0.00193603																				Average		HAP1		hap1-/-
1408 6 hr NRT	36.9681	38.8156	Undetermined	Undetermined	33.7026	33.7172	35.9474			1407 F 6 hr	22.7065	23.0356	23.1007	3.15903	3.52081	3.32914	0.111953	0.0871223	0.0995014	0.0995257	0.0124156																						YPD	YPD + Fz	YPD	YPD + Fz
1408 F 6 hr NRT	Undetermined	35.5824	Undetermined	Undetermined	38.3603	33.7698	32.0835			1407 F 24 hr	21.9676	22.2075	22.0885	1.77854	0.490221	2.07043	0.291478	0.711916	0.238089	0.413828	0.259529																					2 h	2.24868e-06	0.00453747	#VALUE!	0.000567855
1407 24 hr NRT	Undetermined	37.212	Undetermined	Undetermined	34.871	32.1648	34.6021			1408 2 hr	Undetermined	Undetermined	Undetermined	#VALUE!	#VALUE!	#VALUE!	#VALUE!	#VALUE!	#VALUE!	#VALUE!	#VALUE!																					4 h	0.000105201	0.0280942	2.19056e-05	0.0175278
1407 F 24 hr NRT	Undetermined	38.7437	Undetermined	Undetermined	35.2501	33.2413	33.9102			1408 4 hr	35.3995	35.3652	35.4536	15.4158	15.5399	15.482	2.28765e-05	2.09909e-05	2.18495e-05	2.19056e-05	9.4403e-07																					6 h	0.00345625	0.0995257	0.000755763	0.0637097
1408 24 hr NRT	Undetermined	37.4671	Undetermined	Undetermined	33.2559	34.8816	34.686			1408 6 hr	30.269	30.3433	30.3586	10.4314	10.3027	10.3781	0.000724157	0.000791706	0.000751428	0.000755763	3.39826e-05
1408 F 24 hr NRT	Undetermined	36.5169	Undetermined	Undetermined	35.6043	33.0834	33.5407			1408 24 hr	28.4831	28.3635	28.3936	6.68929	8.19101	6.6114	0.00968999	0.00342185	0.0102275	0.00777978	0.00378363																				SD		HAP1		hap1-/-
NTC	36.6589	39.0723	Undetermined	Undetermined	35.7847	32.9201	33.1815			1408 F 2 hr	30.4018	30.3891	30.2341	10.7443	10.8864	10.7213	0.000582949	0.000528277	0.00059234	0.000567855	3.45959e-05																						YPD	YPD + Fz	YPD	YPD + Fz
NC	Undetermined	36.3953	Undetermined	Undetermined	34.2193	35.2234	33.6165			1408 F 4 hr	25.4662	25.1529	25.4597	5.82555	5.6806	6.01597	0.0176334	0.019497	0.0154529	0.0175278	0.0020241																					2 h	6.25025e-07	0.000157145	#VALUE!	3.45959e-05
										1408 F 6 hr	23.3714	23.3427	23.3877	3.88097	3.98554	4.05591	0.0678754	0.0631296	0.0601241	0.0637097	0.00390804																					4 h	1.46287e-05	0.00193603	9.4403e-07	0.0020241
										1408 F 24 hr	25.7767	25.7739	25.7179	4.90011	5.00651	5.02447	0.0334904	0.0311092	0.0307245	0.0317747	0.00149823																					6 h	0.000129647	0.0124156	3.39826e-05	0.00390804
									PGA7	Sample Name	CT			∆CT			2^ -∆CT			Average	STDev
										1407 2 hr	28.1454	30.5328	29.9557	8.68518	10.557	9.91878	0.0024294	0.000663785	0.00103312	0.00137543	0.000931254																					PGA7
										1407 4 hr	25.2721	25.5793	25.3811	6.01715	6.29765	6.15505	0.0154404	0.0127121	0.0140329	0.0140618	0.00136437																				Average		HAP1		hap1-/-
										1407 6 hr	23.2205	23.1552	23.478	4.0626	3.91279	4.35044	0.0598459	0.0663946	0.0490215	0.0584207	0.00877379																						YPD	YPD + Fz	YPD	YPD + Fz
										1407 24 hr	24.5136	24.7347	24.7182	1.49463	1.75985	1.85133	0.354872	0.295279	0.277137	0.309096	0.0406675																					2 h	0.00137543	0.0878688	0.000755521	0.030355
										1407 F 2 hr	23.7427	23.8299	23.7188	3.5243	3.61808	3.39211	0.0869121	0.0814424	0.095252	0.0878688	0.00695433																					4 h	0.0140618	0.30228	0.00414967	0.20042
										1407 F 4 hr	21.9904	21.6607	21.6806	2.07171	1.51077	1.65273	0.237877	0.350924	0.318038	0.30228	0.0581474																					6 h	0.0584207	0.642377	0.0300863	0.437458
										1407 F 6 hr	20.3477	20.292	20.1498	0.800188	0.777184	0.378284	0.574274	0.583505	0.769352	0.642377	0.11006
										1407 F 24 hr	17.9927	18.1541	18.0475	-2.1964	-3.56317	-1.97052	4.58334	11.8201	3.91909	6.77417	4.3825																				SD		HAP1		hap1-/-
										1408 2 hr	30.4932	31.9816	30.3576	10.1172	11.6355	9.89283	0.000900377	0.000314316	0.00105187	0.000755521	0.000389531																						YPD	YPD + Fz	YPD	YPD + Fz
										1408 4 hr	27.5975	27.8628	28.1146	7.61379	8.03743	8.14305	0.00510529	0.0038062	0.00353752	0.00414967	0.000838421																					2 h	0.000931254	0.00695433	0.000389531	0.00181079
										1408 6 hr	25.0953	24.9871	24.9604	5.25778	4.94646	4.97979	0.0261366	0.0324315	0.0316908	0.0300863	0.00344051																					4 h	0.00136437	0.0581474	0.000838421	0.026276
										1408 24 hr	20.6265	20.6137	20.7583	-1.16736	0.441242	-1.02387	2.24601	0.7365	2.03336	1.67196	0.817076																					6 h	0.00877379	0.11006	0.00344051	0.0401469
										1408 F 2 hr	24.7726	24.4521	24.5791	5.11517	4.9494	5.06627	0.0288524	0.0323655	0.0298471	0.030355	0.00181079
										1408 F 4 hr	21.8366	21.705	21.9981	2.19591	2.23271	2.55431	0.218256	0.212758	0.170245	0.20042	0.026276
										1408 F 6 hr	20.5413	20.6578	20.5705	1.05092	1.30062	1.23868	0.482661	0.405951	0.423761	0.437458	0.0401469
										1408 F 24 hr	20.8034	20.9053	20.9562	-0.0731773	0.137836	0.26276	1.05203	0.908881	0.833492	0.931468	0.111007
									HMX1	Sample Name	CT			∆CT			2^ -∆CT			Average	STDev
										1407 2 hr	25.7136	25.5292	25.7292	6.25338	5.55331	5.69226	0.0131082	0.0212955	0.0193401	0.0179146	0.00427571
										1407 4 hr	24.2541	25.2671	24.4178	4.99918	5.98547	5.19177	0.0312679	0.0157832	0.0273604	0.0248038	0.00805268
										1407 6 hr	24.3984	25.1618	24.6624	5.24055	5.91947	5.53477	0.0264507	0.016522	0.0215708	0.0215145	0.00496459
										1407 24 hr	22.0095	23.5382	22.2334	-1.00949	0.563383	-0.633478	2.01321	0.676713	1.5513	1.41374	0.678782
										1407 F 2 hr	25.293	25.6719	25.2661	5.07459	5.46013	4.93938	0.0296754	0.0227163	0.032591	0.0283276	0.00507347
										1407 F 4 hr	24.9081	25.4027	25.1633	4.98941	5.25271	5.13537	0.0314803	0.0262288	0.0284511	0.02872	0.00263606
										1407 F 6 hr	22.9827	23.4195	23.3448	3.4352	3.90475	3.57323	0.0924488	0.0667654	0.0840137	0.081076	0.0130913
										1407 F 24 hr	19.6924	20.1569	20.3577	-0.496668	-1.56038	0.339636	1.41095	2.94932	0.790241	1.71684	1.11157
										1408 2 hr	24.8515	24.7768	25.2831	4.47554	4.43075	4.81835	0.04495	0.0463673	0.0354431	0.0422535	0.00594035
										1408 4 hr	24.8826	24.8631	24.8524	4.89888	5.03776	4.88092	0.033519	0.0304428	0.0339389	0.0326335	0.00190883
										1408 6 hr	24.4406	24.3698	24.243	4.603	4.32925	4.26247	0.041149	0.0497468	0.0521036	0.0476665	0.00576598
										1408 24 hr	21.8503	21.9766	22.1009	0.0565128	1.80407	0.318745	0.961586	0.286365	0.801767	0.683239	0.35287
										1408 F 2 hr	23.195	23.3141	23.8252	3.53759	3.81147	4.31238	0.086115	0.0712253	0.0503319	0.0692241	0.0179753
										1408 F 4 hr	23.3304	22.9844	23.152	3.6897	3.51213	3.70829	0.0774979	0.0876485	0.0765058	0.0805507	0.00616681
										1408 F 6 hr	22.7257	22.7949	22.6372	3.23527	3.43779	3.30541	0.106191	0.092283	0.101151	0.0998751	0.00704122
										1408 F 24 hr	21.8443	22.0752	22.2356	0.967669	1.30781	1.54213	0.511332	0.403935	0.343377	0.419548	0.0850588
																																										PGA7
									FRP1	Sample Name	CT			∆CT			2^ -∆CT			Average	STDev																				Average		HUF1		huf1-/-
										1407 2 hr	27.8934	28.0305	28.1966	8.43314	8.05462	8.15967	0.00289316	0.00376112	0.00349699	0.00338376	0.000444923																						YPD	YPD + Fz	YPD	YPD + Fz
										1407 4 hr	24.3271	24.1517	24.4358	5.07215	4.87007	5.20975	0.0297256	0.0341951	0.0270215	0.0303141	0.0036228																					2 h	0.00338376	0.129278	0.00361243	0.0894635
										1407 6 hr	23.3422	23.4331	23.4754	4.18431	4.19069	4.34781	0.0550043	0.0547618	0.0491112	0.0529591	0.0033346																					4 h	0.0303141	0.249944	0.0097478	0.182903
										1407 24 hr	21.3703	21.0742	21.3256	-1.64873	-1.90065	-1.54128	3.13557	3.73382	2.91052	3.25997	0.425517																					6 h	0.0529591	0.534332	0.0344727	0.443907
										1407 F 2 hr	23.0029	23.2767	23.3477	2.78452	3.06492	3.02097	0.145137	0.1195	0.123196	0.129278	0.0138581
										1407 F 4 hr	21.8558	22.251	21.996	1.93708	2.10105	1.96805	0.261144	0.233089	0.255598	0.249944	0.0148573																				SD		HUF1		huf1-/-
										1407 F 6 hr	20.3972	20.5012	20.6515	0.84972	0.986458	0.879944	0.554892	0.504715	0.543389	0.534332	0.0262859																						YPD	YPD + Fz	YPD	YPD + Fz
										1407 F 24 hr	17.6398	17.5254	17.6086	-2.54928	-4.19195	-2.40949	5.85341	18.2769	5.31285	9.81439	7.33373																					2 h	0.000444923	0.0138581	0.000755853	0.00452257
										1408 2 hr	28.8314	28.1875	28.5712	8.45547	7.8414	8.10645	0.00284872	0.00436018	0.00362839	0.00361243	0.000755853																					4 h	0.0036228	0.0148573	0.00256117	0.00586764
										1408 4 hr	26.2826	26.765	26.8677	6.29884	6.93962	6.8962	0.0127017	0.00814639	0.00839531	0.0097478	0.00256117																					6 h	0.0033346	0.0262859	0.00536434	0.043795
										1408 6 hr	24.9327	24.6854	24.8508	5.09515	4.64483	4.87029	0.0292554	0.0399729	0.0341898	0.0344727	0.00536434
										1408 24 hr	20.1841	20.2043	19.9577	-1.60971	0.0318108	-1.82451	3.05191	0.978192	3.54186	2.52399	1.36093
										1408 F 2 hr	23.107	22.9358	23.0816	3.44957	3.43313	3.56873	0.0915324	0.0925815	0.0842765	0.0894635	0.00452257
										1408 F 4 hr	22.0459	21.9234	21.9415	2.40518	2.45109	2.49777	0.188786	0.182873	0.17705	0.182903	0.00586764
										1408 F 6 hr	20.5065	20.608	20.5934	1.01612	1.2509	1.26157	0.494445	0.420186	0.417089	0.443907	0.043795
										1408 F 24 hr	19.7264	19.7579	19.603	-1.15017	-1.00952	-1.09041	2.2194	2.01324	2.12934	2.12066	0.103356

## Sheet: Fig S4
			5	2.5	1.25	0.625	0.3125	0.15625	0.078125	0.0390625	0.0195312	0.00976562	0	Blank
	WT KC274		0.8174	0.7979	0.7664	0.8034	0.8128	0.8931	0.8539	0.7939	0.5893	0.3163	0.0686	0.0629
			0.8042	0.7626	0.7551	0.7401	0.7431	0.8732	0.8325	0.7379	0.5514	0.3608	0.0713	0.065
			0.7975	0.8008	0.7541	0.7944	0.7855	0.8915	0.8461	0.7658	0.5726	0.3332	0.0695	0.0614
		avg	0.806367	0.7871	0.758533	0.7793	0.780467	0.885933	0.844167	0.765867	0.5711	0.336767	0.0698	0.0631
		avg- blank	0.743267	0.724	0.695433	0.7162	0.717367	0.822833	0.781067	0.702767	0.508	0.273667	0.0067	0
		std	0.0101254	0.0212671	0.00683103	0.0342451	0.0351216	0.0110564	0.0108302	0.0280001	0.0189945	0.0224634	0.00137477	0.00180831
	ZCF20^ X2		0.7344	0.7098	0.8113	0.657	0.8338	0.7925	0.3484	0.5577	0.1422	0.1281	0.0719	0.0662
			0.7794	0.8591	0.734	0.8016	0.8791	0.9527	0.3727	0.2113	0.1417	0.1275	0.0729	0.0653
			0.8045	0.6591	0.7305	0.7873	0.9022	0.986	0.4033	0.2222	0.4646	0.1257	0.0806	0.0685
		avg	0.772767	0.742667	0.7586	0.748633	0.8717	0.9104	0.3748	0.3304	0.2495	0.1271	0.0751333	0.0666667
		avg- blank	0.7061	0.676	0.691933	0.681967	0.805033	0.843733	0.308133	0.263733	0.182833	0.0604333	0.00846667	0
		std	0.0355177	0.103972	0.0456731	0.0796782	0.0347952	0.103453	0.0275102	0.196923	0.186282	0.001249	0.0047606	0.00165025
	ZCF20^ Y2		0.7299	0.6181	0.692	0.6949	0.7922	0.8341	0.4579	0.1902	0.1706	0.1246	0.0773	0.0707
			0.6533	0.6579	0.6064	0.7218	0.7594	0.8299	0.4929	0.2264	0.1617	0.1355	0.0741	0.0694
		avg	0.6916	0.638	0.6492	0.70835	0.7758	0.832	0.4754	0.2083	0.16615	0.13005	0.0757	0.07005
		avg- blank	0.62155	0.56795	0.57915	0.6383	0.70575	0.76195	0.40535	0.13825	0.0961	0.06	0.00565	0
		std	0.0541644	0.0281428	0.0605283	0.0190212	0.0231931	0.00296984	0.0247488	0.0255973	0.00629325	0.00770746	0.00226274	0.000919239

[truncated: 1 more sheets: Fig S5]
